# Supplementary material for: A computationally constructed ceRNA interaction network based on a comparison of the SHEE and SHEEC cell lines
Source: Cell Mol Biol Lett. 2016 Sep 26;21:21. doi: 10.1186/s11658-016-0022-0 (PMC5415789; doi:10.1186/s11658-016-0022-0)
Supplement: Supplementary file 1 — Differentially expressed miRNAs. (XLS 24 kb) [file 11658_2016_22_MOESM1_ESM.xls]

## Sheet: Sheet1
Reporter Name	SHEEC	SHEE	Log2 (SHEEC/SHEE)	regulation	pvalue
hsa-miR-483-5p	1561.12	129.753	3.58874	up	8.32931e-07
hsa-miR-25-3p	276.239	965.266	-1.80501	down	2.53034e-06
hsa-miR-98-5p	324.039	1050.47	-1.6968	down	2.82168e-05
hsa-miR-4787-5p	2565.82	475.424	2.43214	up	2.66179e-05
hsa-miR-1234-5p	2379.02	847.611	1.48889	up	2.55101e-05
hsa-let-7c	605.284	1790.6	-1.56476	down	2.54414e-05
hsa-miR-100-5p	40.0617	264.439	-2.72264	down	4.00761e-05
hsa-miR-4758-3p	5.81434	108.851	-4.22659	down	2.41391e-05
hsa-miR-3128	348.02	37.2521	3.22378	up	4.74878e-05
hsa-miR-182-5p	22.7759	111.804	-2.29539	down	5.58574e-05
hsa-miR-196a-5p	3.75396	115.246	-4.94016	down	5.30795e-05
hsa-miR-181a-5p	1094.69	303.218	1.85209	up	2.28825e-05
hsa-let-7d-5p	677.679	1963.54	-1.53478	down	1.95487e-05
hsa-let-7f-5p	1071.62	2632.98	-1.29691	down	6.61894e-05
hsa-miR-92b-3p	152.109	750.867	-2.30345	down	1.34852e-05
hsa-miR-92a-3p	361.983	1170.55	-1.69319	down	1.90478e-05
hsa-miR-30a-5p	125.513	731.419	-2.54286	down	8.15258e-05
hsa-miR-4687-3p	762.386	345.379	1.14234	up	0.000102332
hsa-let-7a-5p	1192.06	2770.42	-1.21665	down	0.000179478
hsa-miR-6073	16.855	218.081	-3.69361	down	0.000228215
hsa-miR-23c	283.5	604.212	-1.09171	down	0.000227925
hsa-miR-30d-5p	72.6834	447.489	-2.62215	down	0.000222421
hsa-miR-4301	17.3418	440.933	-4.66824	down	0.000278754
hsa-miR-99a-5p	20.9115	138.226	-2.72466	down	0.000376408
hsa-miR-4514	1857.45	389.724	2.2528	up	0.000334939
hsa-miR-1307-3p	23.7036	134.665	-2.5062	down	0.000416119
hsa-miR-4516	1309.44	545.701	1.26276	up	0.0004306
hsa-miR-6089	3412.16	1033.04	1.7238	up	0.000375407
hsa-miR-197-3p	108.933	407.738	-1.90421	down	0.000451012
hsa-miR-191-5p	147.038	565.341	-1.94294	down	0.000412988
hsa-miR-365a-3p	120.343	405.23	-1.75159	down	0.000370661
hsa-miR-3960	4774.34	1522.63	1.64873	up	0.00049128
hsa-miR-26a-5p	246.51	581.582	-1.23834	down	0.000515657
hsa-miR-3665	2560.85	855.847	1.5812	up	0.000570175
hsa-miR-16-5p	267.694	688.443	-1.36275	down	0.000693122
hsa-miR-1237-5p	166.697	46.2433	1.84991	up	0.000754865
hsa-miR-342-3p	20.3199	232.662	-3.51727	down	0.000777649
hsa-miR-605	7.69718	106.927	-3.79615	down	0.00103005
hsa-let-7b-5p	392.306	1113.31	-1.5048	down	0.00126483
hsa-miR-1275	379.007	125.165	1.59839	up	0.00134114
hsa-miR-30c-1-3p	274.944	91.5633	1.5863	up	0.00133287
hsa-miR-5787	389.962	149.258	1.38553	up	0.00147469
hsa-miR-30e-5p	140.355	582.779	-2.05387	down	0.00146339
hsa-miR-200c-3p	349.866	11.1488	4.97184	up	0.00157508
hsa-let-7i-5p	36.1543	551.169	-3.93026	down	0.00171818
hsa-miR-26b-5p	115	240.409	-1.06386	down	0.00177848
hsa-miR-4492	109.543	23.796	2.20271	up	0.00183959
hsa-miR-6087	3004.68	1187.84	1.33887	up	0.00189563
hsa-miR-4447	544.695	177.217	1.61993	up	0.00210847
hsa-miR-3197	130.481	394.223	-1.59517	down	0.00209458
hsa-let-7g-5p	128.53	742.618	-2.53051	down	0.00229918
hsa-miR-4508	490.586	199.809	1.29588	up	0.00419799
hsa-miR-638	1307.71	471.416	1.47197	up	0.00489895
hsa-miR-3919	317.322	46.6455	2.76614	up	0.00523589
hsa-miR-195-5p	38.3072	123.157	-1.68481	down	0.00798093
hsa-miR-6124	305.023	110.256	1.46807	up	0.00887097
hsa-miR-3162-5p	425.709	35.4887	3.58443	up	0.00874096
hsa-miR-4764-3p	820.857	123.596	2.7315	up	0.00929849
hsa-miR-24-3p	434.018	870.414	-1.00395	down	0.00926954
