# Supplementary material for: A computationally constructed ceRNA interaction network based on a comparison of the SHEE and SHEEC cell lines
Source: Cell Mol Biol Lett. 2016 Sep 26;21:21. doi: 10.1186/s11658-016-0022-0 (PMC5415789; doi:10.1186/s11658-016-0022-0)
Supplement: Supplementary file 2 — Differentially expressed mRNAs. (XLS 1631 kb) [file 11658_2016_22_MOESM2_ESM.xls]

## Sheet: Sheet2
nearest_ref_id	gene	Ensembl Gene ID	Description	locus	SHEEC_fpkm	SHEE_fpkm	log2(fold_change)	regulation	pvalue
ENST00000396859	GAPDH	ENSG00000111640	glyceraldehyde-3-phosphate dehydrogenase [Source:HGNC Symbol;Acc:HGNC:4141]	chr12:6533926-6556083	2197.58	0	inf	up	0
ENST00000361566	KRT19	ENSG00000171345	keratin 19 [Source:HGNC Symbol;Acc:HGNC:6436]	chr17:41523616-41528308	2149.47	0	inf	up	0
ENST00000331523	EEF1A1	ENSG00000156508	eukaryotic translation elongation factor 1 alpha 1 [Source:HGNC Symbol;Acc:HGNC:3189]	chr6:73515749-73570596	2927.97	0	inf	up	0
ENST00000393676	FOLR1	ENSG00000110195	folate receptor 1 (adult) [Source:HGNC Symbol;Acc:HGNC:3791]	chr11:72163321-72209241	44.4058	1497.05	-5.07523	down	0
ENST00000442011	TGFBI	ENSG00000120708	transforming growth factor, beta-induced, 68kDa [Source:HGNC Symbol;Acc:HGNC:11771]	chr5:136028285-136063818	555.368	11.533	5.58961	up	0
ENST00000352480	ASS1	ENSG00000130707	argininosuccinate synthase 1 [Source:HGNC Symbol;Acc:HGNC:758]	chr9:130444928-130501274	40.4759	1698.3	-5.39088	down	0
ENST00000364432	SNORA65	ENSG00000201302	small nucleolar RNA, H/ACA box 65 [Source:HGNC Symbol;Acc:HGNC:10222]	chr9:127447673-127451405	508.377	0	inf	up	0
ENST00000263464	BIRC3	ENSG00000023445	baculoviral IAP repeat containing 3 [Source:HGNC Symbol;Acc:HGNC:591]	chr11:102317449-102339403	527.156	16.0667	5.03609	up	0
ENST00000277480	LCN2	ENSG00000148346	lipocalin 2 [Source:HGNC Symbol;Acc:HGNC:6526]	chr9:128149070-128153455	417.575	22.0925	4.2404	up	0
ENST00000245185	MT2A	ENSG00000125148	metallothionein 2A [Source:HGNC Symbol;Acc:HGNC:7406]	chr16:56608198-56609497	1384.41	159.792	3.115	up	0
ENST00000356464	RPS26	ENSG00000197728	ribosomal protein S26 [Source:HGNC Symbol;Acc:HGNC:10414]	chr12:56041852-56045733	82.1012	886.922	-3.43333	down	0
ENST00000215909	LGALS1	ENSG00000100097	lectin, galactoside-binding, soluble, 1 [Source:HGNC Symbol;Acc:HGNC:6561]	chr22:37675607-37679806	2021.14	289.855	2.80177	up	0
ENST00000614247	HIST1H4D	ENSG00000188987	NA	chr6:26188764-26189076	322.045	2512.48	-2.96378	down	0
ENST00000376112	ID1	ENSG00000125968	inhibitor of DNA binding 1, dominant negative helix-loop-helix protein [Source:HGNC Symbol;Acc:HGNC:5360]	chr20:31605282-31606515	731.727	93.9187	2.96182	up	0
ENST00000613132	IGFBP3	ENSG00000146674	insulin-like growth factor binding protein 3 [Source:HGNC Symbol;Acc:HGNC:5472]	chr7:45912244-45921874	1867.25	25.1146	6.21624	up	0
ENST00000612966	HIST1H3C	ENSG00000196532	NA	chr6:26045410-26045821	403.344	2592.25	-2.68412	down	0
ENST00000368567	RPS27	ENSG00000177954	ribosomal protein S27 [Source:HGNC Symbol;Acc:HGNC:10416]	chr1:153990758-153992150	2069.96	12090.2	-2.54617	down	0
ENST00000530019	FTH1	ENSG00000167996	ferritin, heavy polypeptide 1 [Source:HGNC Symbol;Acc:HGNC:3976]	chr11:61949820-61967660	695.323	0	inf	up	0
ENST00000363925	RNU4-1	ENSG00000200795	RNA, U4 small nuclear 1 [Source:HGNC Symbol;Acc:HGNC:10192]	chr12:120293096-120293237	816.048	0	inf	up	0
ENST00000384714	SNORD15B	ENSG00000207445	small nucleolar RNA, C/D box 15B [Source:HGNC Symbol;Acc:HGNC:16649]	chr11:75391257-75422280	94.4383	2473.02	-4.71076	down	0
ENST00000224237	VIM	ENSG00000026025	vimentin [Source:HGNC Symbol;Acc:HGNC:12692]	chr10:17214238-17237593	1.46009	596.442	-8.67418	down	0
ENST00000255688	RARRES3	ENSG00000133321	retinoic acid receptor responder (tazarotene induced) 3 [Source:HGNC Symbol;Acc:HGNC:9869]	chr11:63536808-63546462	619.967	0	inf	up	0
ENST00000355057	HIST1H4J	ENSG00000197238	histone cluster 1, H4j [Source:HGNC Symbol;Acc:HGNC:4785]	chr6:27824107-27824480	610.736	2593.55	-2.08631	down	0
ENST00000398136	TMEM123	ENSG00000152558	transmembrane protein 123 [Source:HGNC Symbol;Acc:HGNC:30138]	chr11:102396331-102498801	541.57	47.7843	3.50254	up	0
ENST00000363484	SNORA71D	ENSG00000200354	small nucleolar RNA, H/ACA box 71D [Source:HGNC Symbol;Acc:HGNC:32657]	chr20:38420587-38435353	0	740.744	-inf	down	0
ENST00000528969	TMEM123	ENSG00000152558	transmembrane protein 123 [Source:HGNC Symbol;Acc:HGNC:30138]	chr11:102396331-102498801	547.22	31.1243	4.13601	up	0
ENST00000615164	HIST1H4E	ENSG00000198518	NA	chr6:26204644-26204956	560.691	2138.44	-1.93128	down	0
ENST00000356303	EEF1A1	ENSG00000156508	eukaryotic translation elongation factor 1 alpha 1 [Source:HGNC Symbol;Acc:HGNC:3189]	chr6:73515749-73570596	0	510.62	-inf	down	0
ENST00000512493	RPS23	ENSG00000186468	ribosomal protein S23 [Source:HGNC Symbol;Acc:HGNC:10410]	chr5:81972024-82278577	593.241	3647.71	-2.6203	down	0
ENST00000527673	RPS25	ENSG00000118181	ribosomal protein S25 [Source:HGNC Symbol;Acc:HGNC:10413]	chr11:118998141-119030906	601.632	2236.44	-1.89425	down	0
ENST00000563275	PKM	ENSG00000067225	pyruvate kinase, muscle [Source:HGNC Symbol;Acc:HGNC:9021]	chr15:72199028-72231822	12.3968	812.374	-6.03411	down	0
ENST00000253788	RPL27	ENSG00000131469	ribosomal protein L27 [Source:HGNC Symbol;Acc:HGNC:10328]	chr17:42998272-43002959	941.543	2940.47	-1.64295	down	0
ENST00000430157	UBA52	ENSG00000221983	ubiquitin A-52 residue ribosomal protein fusion product 1 [Source:HGNC Symbol;Acc:HGNC:12458]	chr19:18571729-18621039	430.18	1502.64	-1.80449	down	0
ENST00000330244	RPS17	ENSG00000184779	NA	chr15:82536752-82709914	1086.84	3341.71	-1.62044	down	0
ENST00000275521	IGFBP3	ENSG00000146674	insulin-like growth factor binding protein 3 [Source:HGNC Symbol;Acc:HGNC:5472]	chr7:45912244-45921874	855.757	16.9886	5.65457	up	0
ENST00000343677	HIST1H1C	ENSG00000187837	histone cluster 1, H1c [Source:HGNC Symbol;Acc:HGNC:4716]	chr6:26055786-26056428	705.362	2036.56	-1.5297	down	0
ENST00000009589	RPS20	ENSG00000008988	ribosomal protein S20 [Source:HGNC Symbol;Acc:HGNC:10405]	chr8:56067294-56074581	956.309	2772.92	-1.53585	down	0
ENST00000287038	RPL30	ENSG00000156482	ribosomal protein L30 [Source:HGNC Symbol;Acc:HGNC:10333]	chr8:97868839-98046469	869.646	2716.29	-1.64313	down	0
ENST00000377803	HIST1H4C	ENSG00000197061	histone cluster 1, H4c [Source:HGNC Symbol;Acc:HGNC:4787]	chr6:26103875-26104310	803.206	2242.39	-1.4812	down	0
ENST00000391141	SNORA53	ENSG00000212443	small nucleolar RNA, H/ACA box 53 [Source:HGNC Symbol;Acc:HGNC:32646]	chr12:98593590-98606379	681.209	6688.57	-3.29553	down	0
ENST00000352983	RPL7	ENSG00000147604	ribosomal protein L7 [Source:HGNC Symbol;Acc:HGNC:10363]	chr8:73290266-73356461	386.488	1380.54	-1.83674	down	0
ENST00000388835	KRT18	ENSG00000111057	keratin 18 [Source:HGNC Symbol;Acc:HGNC:6430]	chr12:52897186-52952901	3307.03	164.567	4.32879	up	0
ENST00000396984	HIST1H2BC	ENSG00000180596	histone cluster 1, H2bc [Source:HGNC Symbol;Acc:HGNC:4757]	chr6:26114872-26123926	775.905	2001.97	-1.36747	down	0
ENST00000610976	U1	ENSG00000271739	U1 spliceosomal RNA [Source:RFAM;Acc:RF00003]	chr1:144560665-144560829	13039	53.197	7.93727	up	0
ENST00000605806	U1	ENSG00000271739	U1 spliceosomal RNA [Source:RFAM;Acc:RF00003]	chr1:145465616-145465780	4945.18	54.9537	6.49166	up	0
ENST00000348462	RPL35	ENSG00000136942	ribosomal protein L35 [Source:HGNC Symbol;Acc:HGNC:10344]	chr9:124853416-124861981	1959.23	4854.91	-1.30915	down	0
ENST00000447507	SNHG3	ENSG00000242125	small nucleolar RNA host gene 3 (non-protein coding) [Source:HGNC Symbol;Acc:HGNC:10118]	chr1:28505942-28539300	11.5957	865.596	-6.22203	down	0
ENST00000495401	RPL24	ENSG00000114391	ribosomal protein L24 [Source:HGNC Symbol;Acc:HGNC:10325]	chr3:101681090-101686782	40.3396	1633.47	-5.3396	down	0
ENST00000293842	RPL26	ENSG00000161970	ribosomal protein L26 [Source:HGNC Symbol;Acc:HGNC:10327]	chr17:8365562-8383213	2744.31	7128.42	-1.37714	down	0
ENST00000394485	MT1X	ENSG00000187193	metallothionein 1X [Source:HGNC Symbol;Acc:HGNC:7405]	chr16:56638665-56850286	1022.92	33.4034	4.93655	up	0
ENST00000508493	RPL37	ENSG00000145592	ribosomal protein L37 [Source:HGNC Symbol;Acc:HGNC:10347]	chr5:40825261-40835452	1502.49	5994.92	-1.99639	down	0
ENST00000550296	RPLP0	ENSG00000089157	ribosomal protein, large, P0 [Source:HGNC Symbol;Acc:HGNC:10371]	chr12:120196685-120201235	26.0214	790.807	-4.92556	down	0
ENST00000414273	MIR6723		NA	chr1:601435-724903	584.237	1812.3	-1.63319	down	0
ENST00000451270	ANXA2	ENSG00000182718	annexin A2 [Source:HGNC Symbol;Acc:HGNC:537]	chr15:60347133-60402883	1537.27	561.691	1.45252	up	0
ENST00000546591	RPL41	ENSG00000229117	ribosomal protein L41 [Source:HGNC Symbol;Acc:HGNC:10354]	chr12:56116585-56117943	124.392	1730.04	-3.79784	down	0
ENST00000349264	B2M	ENSG00000166710	beta-2-microglobulin [Source:HGNC Symbol;Acc:HGNC:914]	chr15:44711476-44718877	582.552	35.0626	4.05438	up	0
ENST00000391100	SNORA74B	ENSG00000212402	small nucleolar RNA, H/ACA box 74B [Source:HGNC Symbol;Acc:HGNC:32660]	chr5:172983756-173035445	593.225	71.4253	3.05407	up	0
ENST00000622285	U1	ENSG00000271739	U1 spliceosomal RNA [Source:RFAM;Acc:RF00003]	chr1:148522600-148522765	201.135	1366.25	-2.76399	down	0
ENST00000458862	SNORA47	ENSG00000238961	small nucleolar RNA, H/ACA box 47 [Source:HGNC Symbol;Acc:HGNC:32640]	chr5:77072071-77166909	121.003	1321.46	-3.44902	down	0
ENST00000524204	NPM1	ENSG00000181163	nucleophosmin (nucleolar phosphoprotein B23, numatrin) [Source:HGNC Symbol;Acc:HGNC:7910]	chr5:171387115-171411137	112.719	1303.59	-3.53168	down	0
ENST00000524851	RPS3	ENSG00000149273	ribosomal protein S3 [Source:HGNC Symbol;Acc:HGNC:10420]	chr11:75391257-75422280	927.719	242.116	1.93799	up	0
ENST00000501597	RPL41	ENSG00000229117	ribosomal protein L41 [Source:HGNC Symbol;Acc:HGNC:10354]	chr12:56116585-56117943	2016.78	4315.21	-1.09737	down	0
ENST00000620041	FTH1	ENSG00000167996	ferritin, heavy polypeptide 1 [Source:HGNC Symbol;Acc:HGNC:3976]	chr11:61949820-61967660	850.961	114.584	2.89269	up	0
ENST00000365668	RNU4-2	ENSG00000202538	RNA, U4 small nuclear 2 [Source:HGNC Symbol;Acc:HGNC:10193]	chr12:120291762-120291903	1320.08	7068.04	-2.42069	down	0
ENST00000309268	EEF1A1	ENSG00000156508	eukaryotic translation elongation factor 1 alpha 1 [Source:HGNC Symbol;Acc:HGNC:3189]	chr6:73515749-73570596	1539.54	4691.51	-1.60755	down	0
ENST00000365128	SNORA23	ENSG00000201998	small nucleolar RNA, H/ACA box 23 [Source:HGNC Symbol;Acc:HGNC:32613]	chr11:9384587-9448126	2073.56	13605	-2.71396	down	0
ENST00000364688	RNVU1-6	ENSG00000201558	RNA, variant U1 small nuclear 6 [Source:HGNC Symbol;Acc:HGNC:48314]	chr1:146052080-146061948	156.622	879.305	-2.48907	down	0
ENST00000570382	ACTG1	ENSG00000184009	actin, gamma 1 [Source:HGNC Symbol;Acc:HGNC:144]	chr17:81509970-81527776	278.002	1244.38	-2.16226	down	0
ENST00000466501	UBE2Q2P6		NA	chr15:82355141-82439153	0.315093	450.234	-10.4807	down	8.7714e-89
ENST00000394077	RPL24	ENSG00000114391	ribosomal protein L24 [Source:HGNC Symbol;Acc:HGNC:10325]	chr3:101681090-101686782	487.839	1483.03	-1.60407	down	1.3889e-87
ENST00000427426	RP5-857K21.7	ENSG00000229344	NA	chr1:601435-724903	306.571	1142.76	-1.89823	down	7.2143e-87
ENST00000372733	SDC4	ENSG00000124145	syndecan 4 [Source:HGNC Symbol;Acc:HGNC:10661]	chr20:45325287-45348424	414.954	30.0846	3.78585	up	5.5379e-85
ENST00000547649	MYL6	ENSG00000092841	myosin, light chain 6, alkali, smooth muscle and non-muscle [Source:HGNC Symbol;Acc:HGNC:7587]	chr12:56150795-56190284	145.296	788.003	-2.43921	down	9.8781e-83
ENST00000506581	RPL9	ENSG00000163682	ribosomal protein L9 [Source:HGNC Symbol;Acc:HGNC:10369]	chr4:39454123-39458948	0	412.281	-inf	down	1.2273e-81
ENST00000517026	SCARNA21	ENSG00000252835	small Cajal body-specific RNA 21 [Source:HGNC Symbol;Acc:HGNC:32579]	chr17:7856684-7912760	267.553	1026.05	-1.93921	down	1.671e-80
ENST00000257497	ANXA1	ENSG00000135046	annexin A1 [Source:HGNC Symbol;Acc:HGNC:533]	chr9:73151756-73170393	607.269	137.995	2.13772	up	2.8884e-79
ENST00000579374	RPL19	ENSG00000108298	ribosomal protein L19 [Source:HGNC Symbol;Acc:HGNC:10312]	chr17:39200282-39204727	453.106	59.418	2.93088	up	1.2856e-78
ENST00000392531	CRIP1	ENSG00000257341	cysteine-rich protein 1 (intestinal) [Source:HGNC Symbol;Acc:HGNC:2360]	chr14:105486316-105499575	0	396.292	-inf	down	1.5245e-78
ENST00000374517	TXN	ENSG00000136810	thioredoxin [Source:HGNC Symbol;Acc:HGNC:12435]	chr9:110243810-110256640	1244.42	563.485	1.14303	up	3.9291e-77
ENST00000504293	RPS23	ENSG00000186468	ribosomal protein S23 [Source:HGNC Symbol;Acc:HGNC:10410]	chr5:81972024-82278577	316.753	1095.8	-1.79056	down	9.0384e-77
ENST00000334047	F3	ENSG00000117525	coagulation factor III (thromboplastin, tissue factor) [Source:HGNC Symbol;Acc:HGNC:3541]	chr1:94529224-94541800	301.067	4.39031e-05	22.7093	up	9.6772e-76
ENST00000270625	RPS11	ENSG00000142534	ribosomal protein S11 [Source:HGNC Symbol;Acc:HGNC:10384]	chr19:49496364-49499689	772.291	1871.53	-1.277	down	1.7146e-75
ENST00000618305	HIST1H4L	ENSG00000198558	NA	chr6:27873198-27873510	284.186	0	inf	up	1.346e-71
ENST00000414002	SNHG5	ENSG00000203875	small nucleolar RNA host gene 5 (non-protein coding) [Source:HGNC Symbol;Acc:HGNC:21026]	chr6:85660949-85678736	325.078	20.7783	3.96764	up	1.4193e-68
ENST00000526895	RPS13	ENSG00000110700	ribosomal protein S13 [Source:HGNC Symbol;Acc:HGNC:10386]	chr11:17074388-17207983	67.669	529.956	-2.9693	down	1.5405e-68
ENST00000301244	SPINT2	ENSG00000167642	serine peptidase inhibitor, Kunitz type, 2 [Source:HGNC Symbol;Acc:HGNC:11247]	chr19:38244034-38305009	271.425	0	inf	up	1.8261e-68
ENST00000343262	RPS2	ENSG00000140988	ribosomal protein S2 [Source:HGNC Symbol;Acc:HGNC:10404]	chr16:1962051-1964860	233.475	873.717	-1.9039	down	4.1454e-67
ENST00000508595	RPL9	ENSG00000163682	ribosomal protein L9 [Source:HGNC Symbol;Acc:HGNC:10369]	chr4:39454123-39458948	420.615	69.5293	2.59681	up	2.3541e-66
ENST00000233072	CPS1	ENSG00000021826	carbamoyl-phosphate synthase 1, mitochondrial [Source:HGNC Symbol;Acc:HGNC:2323]	chr2:210477681-210679107	0	331.477	-inf	down	5.3572e-66
ENST00000336916	FN1	ENSG00000115414	fibronectin 1 [Source:HGNC Symbol;Acc:HGNC:3778]	chr2:215360439-215436172	259.343	0	inf	up	1.6893e-65
ENST00000614132	PSMB3	ENSG00000108294	NA	chr17:38752735-38764231	0.176488	328.722	-10.8631	down	2.3622e-65
ENST00000368738	S100A9	ENSG00000163220	S100 calcium binding protein A9 [Source:HGNC Symbol;Acc:HGNC:10499]	chr1:153357853-153361027	256.355	0	inf	up	9.148e-65
ENST00000225430	RPL19	ENSG00000108298	ribosomal protein L19 [Source:HGNC Symbol;Acc:HGNC:10312]	chr17:39200282-39204727	929.755	2024.04	-1.12232	down	1.4667e-64
ENST00000435633	RPL14	ENSG00000188846	ribosomal protein L14 [Source:HGNC Symbol;Acc:HGNC:10305]	chr3:40457291-40462370	5.50435	337.758	-5.93927	down	7.9464e-64
ENST00000416718	RP5-857K21.11	ENSG00000198744	NA	chr1:601435-724903	200.391	788.087	-1.97554	down	8.0883e-64
ENST00000303910	HIST1H2AE	ENSG00000168274	NA	chr6:26216974-26217367	596.822	1481.58	-1.31177	down	5.6884e-63
ENST00000410557	SNORA79	ENSG00000221303	small nucleolar RNA, H/ACA box 79 [Source:HGNC Symbol;Acc:HGNC:32665]	chr14:20311367-20333312	248.401	0	inf	up	8.2098e-63
ENST00000368716	S100A4	ENSG00000196154	S100 calcium binding protein A4 [Source:HGNC Symbol;Acc:HGNC:10494]	chr1:153543612-153550136	2.95662	323.265	-6.77263	down	1.4339e-62
ENST00000528439	RPS3	ENSG00000149273	ribosomal protein S3 [Source:HGNC Symbol;Acc:HGNC:10420]	chr11:75391257-75422280	494.239	121.455	2.02478	up	2.1963e-61
ENST00000582736	RPL23A	ENSG00000198242	ribosomal protein L23a [Source:HGNC Symbol;Acc:HGNC:10317]	chr17:28719392-28743455	103.738	568.901	-2.45523	down	1.1433e-60
ENST00000396650	C15orf48	ENSG00000166920	chromosome 15 open reading frame 48 [Source:HGNC Symbol;Acc:HGNC:29898]	chr15:45430528-45586304	236.276	0	inf	up	7.7955e-60
ENST00000459155	SCARNA12	ENSG00000238795	small Cajal body-specific RNA 12 [Source:HGNC Symbol;Acc:HGNC:32569]	chr12:6964948-6970825	364.311	1057.87	-1.53792	down	5.5718e-59
ENST00000355731	RPL23A	ENSG00000198242	ribosomal protein L23a [Source:HGNC Symbol;Acc:HGNC:10317]	chr17:28719392-28743455	257.004	858.964	-1.74081	down	3.8281e-58
ENST00000446046	FN1	ENSG00000115414	fibronectin 1 [Source:HGNC Symbol;Acc:HGNC:3778]	chr2:215360439-215436172	227.423	0	inf	up	1.1646e-57
ENST00000616365	HIST1H3I	ENSG00000182572	NA	chr6:27871904-27872315	226.436	0	inf	up	2.0351e-57
ENST00000592588	RPS15	ENSG00000115268	ribosomal protein S15 [Source:HGNC Symbol;Acc:HGNC:10388]	chr19:1438357-1440494	346.904	1015.49	-1.54956	down	2.3159e-57
ENST00000516672	SCARNA13	ENSG00000252481	small Cajal body-specific RNA 13 [Source:HGNC Symbol;Acc:HGNC:32570]	chr14:95532296-95544724	454.93	1189.13	-1.38619	down	7.7087e-56
ENST00000364729	SNORA71A	ENSG00000225091	small nucleolar RNA, H/ACA box 71A [Source:HGNC Symbol;Acc:HGNC:10232]	chr20:38420587-38435353	756.439	308.255	1.2951	up	1.3159e-55
ENST00000353555	BSG	ENSG00000172270	basigin (Ok blood group) [Source:HGNC Symbol;Acc:HGNC:1116]	chr19:567211-583493	89.9027	506.996	-2.49554	down	3.091e-55
ENST00000394667	RPL34	ENSG00000109475	ribosomal protein L34 [Source:HGNC Symbol;Acc:HGNC:10340]	chr4:108620565-108630412	362.801	1022.43	-1.49476	down	1.5129e-54
ENST00000307961	RPL4	ENSG00000174444	ribosomal protein L4 [Source:HGNC Symbol;Acc:HGNC:10353]	chr15:66498014-66565979	74.4106	465.031	-2.64375	down	5.3897e-54
ENST00000314355	CKS2	ENSG00000123975	CDC28 protein kinase regulatory subunit 2 [Source:HGNC Symbol;Acc:HGNC:2000]	chr9:89311197-89316703	585.049	201.367	1.53873	up	2.2328e-53
ENST00000533238	HSPA8	ENSG00000109971	heat shock 70kDa protein 8 [Source:HGNC Symbol;Acc:HGNC:5241]	chr11:123057488-123063230	209.351	0	inf	up	3.2032e-53
ENST00000371225	TACSTD2	ENSG00000184292	tumor-associated calcium signal transducer 2 [Source:HGNC Symbol;Acc:HGNC:11530]	chr1:58575422-58577773	207.528	0.250885	9.69206	up	1.3313e-52
ENST00000271064	TINAGL1	ENSG00000142910	tubulointerstitial nephritis antigen-like 1 [Source:HGNC Symbol;Acc:HGNC:19168]	chr1:31576484-31587686	225.285	9.20625	4.613	up	3.5592e-51
ENST00000295522	CLDN1	ENSG00000163347	claudin 1 [Source:HGNC Symbol;Acc:HGNC:2032]	chr3:190305700-190322475	200.527	0.0356018	12.4596	up	4.9888e-51
ENST00000360110	TFRC	ENSG00000072274	transferrin receptor [Source:HGNC Symbol;Acc:HGNC:11763]	chr3:196027182-196082189	363.296	75.6245	2.26422	up	6.8616e-51
ENST00000616418	FP236383.5		NA	chr21:8435706-8435886	78.0385	454.892	-2.54327	down	9.1982e-51
ENST00000368719	S100A6	ENSG00000197956	S100 calcium binding protein A6 [Source:HGNC Symbol;Acc:HGNC:10496]	chr1:153533602-153536244	871.552	418.243	1.05925	up	1.6975e-49
ENST00000391162	SNORA12	ENSG00000212464	small nucleolar RNA, H/ACA box 12 [Source:HGNC Symbol;Acc:HGNC:32600]	chr10:100229666-100267680	193.85	0	inf	up	2.0633e-49
ENST00000396680	ATF4	ENSG00000128272	activating transcription factor 4 [Source:HGNC Symbol;Acc:HGNC:786]	chr22:39519694-39522685	427.663	116.086	1.88128	up	2.0862e-49
ENST00000557342	SLIRP	ENSG00000119705	SRA stem-loop interacting RNA binding protein [Source:HGNC Symbol;Acc:HGNC:20495]	chr14:77708070-77769742	111.825	516.653	-2.20796	down	7.3317e-49
ENST00000356082	LAMB3	ENSG00000196878	laminin, beta 3 [Source:HGNC Symbol;Acc:HGNC:6490]	chr1:209614869-209652466	216.562	10.2269	4.40433	up	2.0133e-48
ENST00000336023	TUBA1B	ENSG00000123416	tubulin, alpha 1b [Source:HGNC Symbol;Acc:HGNC:18809]	chr12:49127781-49147869	801.671	377.056	1.08823	up	2.8971e-47
ENST00000445623	TIMP1	ENSG00000102265	TIMP metallopeptidase inhibitor 1 [Source:HGNC Symbol;Acc:HGNC:11820]	chrX:47561099-47619853	0.691443	236.171	-8.41601	down	4.2054e-47
ENST00000429711	RPL32	ENSG00000144713	ribosomal protein L32 [Source:HGNC Symbol;Acc:HGNC:10336]	chr3:12796471-12871916	63.2763	400.513	-2.66211	down	4.4609e-47
ENST00000374279	UGCG	ENSG00000148154	UDP-glucose ceramide glucosyltransferase [Source:HGNC Symbol;Acc:HGNC:12524]	chr9:111896765-111935369	188.52	1.62825	6.85526	up	5.2849e-47
ENST00000547566	HNRNPA1	ENSG00000135486	heterogeneous nuclear ribonucleoprotein A1 [Source:HGNC Symbol;Acc:HGNC:5031]	chr12:54230939-54351849	244.156	27.3806	3.15657	up	1.6155e-45
ENST00000396856	GAPDH	ENSG00000111640	glyceraldehyde-3-phosphate dehydrogenase [Source:HGNC Symbol;Acc:HGNC:4141]	chr12:6533926-6556083	173.641	614.421	-1.82312	down	6.1255e-45
ENST00000578181	RPL23A	ENSG00000198242	ribosomal protein L23a [Source:HGNC Symbol;Acc:HGNC:10317]	chr17:28719392-28743455	175.225	0.0926093	10.8858	up	9.0366e-45
ENST00000227266	CTSC	ENSG00000109861	cathepsin C [Source:HGNC Symbol;Acc:HGNC:2528]	chr11:88293591-88337787	174.777	0	inf	up	1.0069e-44
ENST00000592727	OAZ1	ENSG00000104904	ornithine decarboxylase antizyme 1 [Source:HGNC Symbol;Acc:HGNC:8095]	chr19:2252251-2354806	167.144	0	inf	up	7.5848e-43
ENST00000394641	SRI	ENSG00000075142	sorcin [Source:HGNC Symbol;Acc:HGNC:11292]	chr7:88205117-88306891	37.7579	316.276	-3.06633	down	8.5527e-43
ENST00000367064	CD55	ENSG00000196352	CD55 molecule, decay accelerating factor for complement (Cromer blood group) [Source:HGNC Symbol;Acc:HGNC:2665]	chr1:207321507-207360966	53.3658	351.249	-2.71851	down	2.2471e-42
ENST00000416931	MTND1P23	ENSG00000225972	MT-ND1 pseudogene 23 [Source:HGNC Symbol;Acc:HGNC:42092]	chr1:601435-724903	48.7875	339.913	-2.80058	down	2.919e-42
ENST00000227758	BIRC2	ENSG00000110330	baculoviral IAP repeat containing 2 [Source:HGNC Symbol;Acc:HGNC:590]	chr11:102347210-102378670	203.474	15.4286	3.72117	up	3.33e-42
ENST00000302278	ITGB1	ENSG00000150093	integrin, beta 1 (fibronectin receptor, beta polypeptide, antigen CD29 includes MDF2, MSK12) [Source:HGNC Symbol;Acc:HGNC:6153]	chr10:32900318-33082102	470.362	165.907	1.50339	up	4.2523e-42
ENST00000615544	ACTG1	ENSG00000184009	actin, gamma 1 [Source:HGNC Symbol;Acc:HGNC:144]	chr17:81509970-81527776	24.2155	278.051	-3.52135	down	4.3175e-42
ENST00000354811	RPL15	ENSG00000174748	ribosomal protein L15 [Source:HGNC Symbol;Acc:HGNC:10306]	chr3:23891659-23980618	18.8953	263.819	-3.80344	down	4.3061e-42
ENST00000376327	PLP2	ENSG00000102007	proteolipid protein 2 (colonic epithelium-enriched) [Source:HGNC Symbol;Acc:HGNC:9087]	chrX:49171925-49175239	65.084	374.35	-2.52401	down	9.5716e-42
ENST00000380394	RPS6	ENSG00000137154	ribosomal protein S6 [Source:HGNC Symbol;Acc:HGNC:10429]	chr9:19375450-19380254	431.976	1026.97	-1.24937	down	1.2758e-40
ENST00000280258	PRSS23	ENSG00000150687	protease, serine, 23 [Source:HGNC Symbol;Acc:HGNC:14370]	chr11:86791058-86955391	241.46	37.1982	2.69848	up	4.3681e-40
ENST00000564043	NQO1	ENSG00000181019	NAD(P)H dehydrogenase, quinone 1 [Source:HGNC Symbol;Acc:HGNC:2874]	chr16:69706995-69726951	312.394	75.3949	2.05083	up	5.8941e-40
ENST00000272317	RPS27A	ENSG00000143947	ribosomal protein S27a [Source:HGNC Symbol;Acc:HGNC:10417]	chr2:55174790-55235853	244.658	707.493	-1.53195	down	8.9982e-40
ENST00000374550	RPL11	ENSG00000142676	ribosomal protein L11 [Source:HGNC Symbol;Acc:HGNC:10301]	chr1:23691778-23696425	639.797	1336.96	-1.06327	down	4.3555e-39
ENST00000614077	RPL36A	ENSG00000241343	ribosomal protein L36a [Source:HGNC Symbol;Acc:HGNC:10359]	chrX:101390823-101414133	151.701	0	inf	up	4.7714e-39
ENST00000335895	BTF3	ENSG00000145741	basic transcription factor 3 [Source:HGNC Symbol;Acc:HGNC:1125]	chr5:73498407-73505635	343.171	868.523	-1.33964	down	5.7284e-39
ENST00000311549	RPL21	ENSG00000122026	ribosomal protein L21 [Source:HGNC Symbol;Acc:HGNC:10313]	chr13:27251308-27256691	569.59	1224.39	-1.10407	down	1.5605e-38
ENST00000370634	VGLL1	ENSG00000102243	vestigial-like family member 1 [Source:HGNC Symbol;Acc:HGNC:20985]	chrX:136532151-136556807	148.483	0	inf	up	2.9544e-38
ENST00000264144	LAMC2	ENSG00000058085	laminin, gamma 2 [Source:HGNC Symbol;Acc:HGNC:6493]	chr1:183185713-183244900	147.406	0	inf	up	5.4387e-38
ENST00000245857	RPL23	ENSG00000125691	ribosomal protein L23 [Source:HGNC Symbol;Acc:HGNC:10316]	chr17:38847864-38853843	119.275	463.281	-1.9576	down	8.9506e-38
ENST00000282441	YAP1	ENSG00000137693	Yes-associated protein 1 [Source:HGNC Symbol;Acc:HGNC:16262]	chr11:102110458-102233423	149.549	1.1671	7.00155	up	9.9379e-38
ENST00000356455	UBE2C	ENSG00000175063	ubiquitin-conjugating enzyme E2C [Source:HGNC Symbol;Acc:HGNC:15937]	chr20:45812575-45816957	333.103	93.7721	1.82874	up	1.0365e-37
ENST00000474582	RPS8	ENSG00000142937	ribosomal protein S8 [Source:HGNC Symbol;Acc:HGNC:10441]	chr1:44739817-44778779	1.39663	188.695	-7.07796	down	1.8562e-37
ENST00000367063	CD55	ENSG00000196352	CD55 molecule, decay accelerating factor for complement (Cromer blood group) [Source:HGNC Symbol;Acc:HGNC:2665]	chr1:207321507-207360966	15.9435	231.072	-3.8573	down	2.1394e-37
ENST00000223095	SERPINE1	ENSG00000106366	serpin peptidase inhibitor, clade E (nexin, plasminogen activator inhibitor type 1), member 1 [Source:HGNC Symbol;Acc:HGNC:8583]	chr7:101127088-101139266	146.137	0.773049	7.56255	up	3.7344e-37
ENST00000337554	TSPO	ENSG00000100300	translocator protein (18kDa) [Source:HGNC Symbol;Acc:HGNC:1158]	chr22:43151513-43163242	162.034	7.16877	4.49843	up	5.8274e-37
ENST00000301821	RPSA	ENSG00000168028	ribosomal protein SA [Source:HGNC Symbol;Acc:HGNC:6502]	chr3:39406688-39412542	267.368	725.572	-1.44029	down	5.9016e-37
ENST00000220809	PLAT	ENSG00000104368	plasminogen activator, tissue [Source:HGNC Symbol;Acc:HGNC:9051]	chr8:42175232-42207724	141.39	0	inf	up	1.6448e-36
ENST00000259874	IER3	ENSG00000137331	immediate early response 3 [Source:HGNC Symbol;Acc:HGNC:5392]	chr6:30742928-30744554	219.547	34.4137	2.67347	up	2.4917e-36
ENST00000287156	UBE2L6	ENSG00000156587	ubiquitin-conjugating enzyme E2L 6 [Source:HGNC Symbol;Acc:HGNC:12490]	chr11:57551655-57568284	139.888	0	inf	up	3.8532e-36
ENST00000344795	C20orf24	ENSG00000101084	chromosome 20 open reading frame 24 [Source:HGNC Symbol;Acc:HGNC:15870]	chr20:36573487-36646216	266.84	60.2209	2.14764	up	5.6141e-36
ENST00000481027	LRRC75A-AS1		NA	chr17:16438821-16492153	229.82	41.5642	2.46709	up	1.817e-35
ENST00000320031	ITGA3	ENSG00000005884	integrin, alpha 3 (antigen CD49C, alpha 3 subunit of VLA-3 receptor) [Source:HGNC Symbol;Acc:HGNC:6139]	chr17:50055967-50090481	151.662	5.89752	4.68461	up	3.3342e-35
ENST00000572899	BSG	ENSG00000172270	basigin (Ok blood group) [Source:HGNC Symbol;Acc:HGNC:1116]	chr19:567211-583493	0.18198	171.277	-9.87833	down	7.7927e-35
ENST00000274289	PLK2	ENSG00000145632	polo-like kinase 2 [Source:HGNC Symbol;Acc:HGNC:19699]	chr5:58453981-58460260	137.227	1.50676	6.50897	up	1.8035e-34
ENST00000547798	TMBIM6	ENSG00000139644	transmembrane BAX inhibitor motif containing 6 [Source:HGNC Symbol;Acc:HGNC:11723]	chr12:49568217-49764934	255.139	58.0081	2.13696	up	2.6252e-34
ENST00000557901	B2M	ENSG00000166710	beta-2-microglobulin [Source:HGNC Symbol;Acc:HGNC:914]	chr15:44711476-44718877	0	166.858	-inf	down	4.3147e-34
ENST00000260356	THBS1	ENSG00000137801	thrombospondin 1 [Source:HGNC Symbol;Acc:HGNC:11785]	chr15:39581078-39599466	131.653	0.0993152	10.3724	up	4.7984e-34
ENST00000409304	SERPINE2	ENSG00000135919	serpin peptidase inhibitor, clade E (nexin, plasminogen activator inhibitor type 1), member 2 [Source:HGNC Symbol;Acc:HGNC:8951]	chr2:223975111-224039319	131.012	0.0204972	12.642	up	6.0973e-34
ENST00000317881	SLC25A5	ENSG00000005022	solute carrier family 25 (mitochondrial carrier; adenine nucleotide translocator), member 5 [Source:HGNC Symbol;Acc:HGNC:10991]	chrX:119466033-119471319	525.703	236.477	1.15255	up	6.3838e-34
ENST00000344700	RPS10	ENSG00000124614	ribosomal protein S10 [Source:HGNC Symbol;Acc:HGNC:10383]	chr6:34246379-34426125	139.777	3.32864	5.39205	up	6.6025e-34
ENST00000286371	ATP1B3	ENSG00000069849	ATPase, Na+/K+ transporting, beta 3 polypeptide [Source:HGNC Symbol;Acc:HGNC:806]	chr3:141876123-141926514	63.0545	323.768	-2.36029	down	9.0736e-34
ENST00000614404	UBB	ENSG00000170315	ubiquitin B [Source:HGNC Symbol;Acc:HGNC:12463]	chr17:16380797-16382745	33.4025	255.244	-2.93385	down	1.479e-33
ENST00000520142	PABPC1	ENSG00000070756	poly(A) binding protein, cytoplasmic 1 [Source:HGNC Symbol;Acc:HGNC:8554]	chr8:100685815-100722809	0.827418	166.756	-7.65491	down	1.4914e-33
ENST00000244534	HIST1H1D	ENSG00000124575	histone cluster 1, H1d [Source:HGNC Symbol;Acc:HGNC:4717]	chr6:26234267-26234933	2.3151	171.101	-6.20763	down	1.7607e-33
ENST00000456923	FN1	ENSG00000115414	fibronectin 1 [Source:HGNC Symbol;Acc:HGNC:3778]	chr2:215360439-215436172	128.775	0	inf	up	2.0991e-33
ENST00000569436	NUTF2	ENSG00000102898	nuclear transport factor 2 [Source:HGNC Symbol;Acc:HGNC:13722]	chr16:67806764-67872567	174.336	19.9407	3.12808	up	8.6053e-33
ENST00000452606	RPL32	ENSG00000144713	ribosomal protein L32 [Source:HGNC Symbol;Acc:HGNC:10336]	chr3:12796471-12871916	125.986	0	inf	up	1.0209e-32
ENST00000352861	SEC61G	ENSG00000132432	Sec61 gamma subunit [Source:HGNC Symbol;Acc:HGNC:18277]	chr7:54752249-54804928	235.524	638.455	-1.43871	down	1.1617e-32
ENST00000250498	DAD1	ENSG00000129562	defender against cell death 1 [Source:HGNC Symbol;Acc:HGNC:2664]	chr14:22564904-22589269	301.267	90.7065	1.73176	up	2.6142e-32
ENST00000311111	RPL38	ENSG00000172809	ribosomal protein L38 [Source:HGNC Symbol;Acc:HGNC:10349]	chr17:74203581-74213342	176.72	533.547	-1.59415	down	2.6467e-32
ENST00000315377	RPS6	ENSG00000137154	ribosomal protein S6 [Source:HGNC Symbol;Acc:HGNC:10429]	chr9:19375450-19380254	594.754	296.647	1.00355	up	4.7669e-32
ENST00000616727	MUC13	ENSG00000173702	mucin 13, cell surface associated [Source:HGNC Symbol;Acc:HGNC:7511]	chr3:124905429-124953819	0.0694333	153.602	-11.1113	down	1.7922e-31
ENST00000421017	ANXA2	ENSG00000182718	annexin A2 [Source:HGNC Symbol;Acc:HGNC:537]	chr15:60347133-60402883	289.448	86.6124	1.74066	up	2.7869e-31
ENST00000296511	ANXA5	ENSG00000164111	annexin A5 [Source:HGNC Symbol;Acc:HGNC:543]	chr4:121667954-121697113	316.726	103.678	1.61113	up	2.8759e-31
ENST00000593254	H3F3B	ENSG00000132475	H3 histone, family 3B (H3.3B) [Source:HGNC Symbol;Acc:HGNC:4765]	chr17:75776433-75825799	259.22	68.5499	1.91895	up	2.9435e-31
ENST00000253452	COX4I1	ENSG00000131143	cytochrome c oxidase subunit IV isoform 1 [Source:HGNC Symbol;Acc:HGNC:2265]	chr16:85771726-85807044	91.0067	365.834	-2.00715	down	3.5428e-31
ENST00000511566	GNB2L1	ENSG00000204628	guanine nucleotide binding protein (G protein), beta polypeptide 2-like 1 [Source:HGNC Symbol;Acc:HGNC:4399]	chr5:181236908-181272307	12.5185	188.576	-3.91302	down	4.3538e-31
ENST00000410792	RNU2-63P	ENSG00000222724	RNA, U2 small nuclear 63, pseudogene [Source:HGNC Symbol;Acc:HGNC:48556]	chr2:88016353-88016547	30.7984	234.066	-2.92599	down	7.7398e-31
ENST00000356524	SAA1	ENSG00000173432	serum amyloid A1 [Source:HGNC Symbol;Acc:HGNC:10513]	chr11:18266173-18269977	117.888	0	inf	up	1.0094e-30
ENST00000604922	SH3D19	ENSG00000109686	SH3 domain containing 19 [Source:HGNC Symbol;Acc:HGNC:30418]	chr4:151099572-151325632	194.633	34.4008	2.50024	up	1.2083e-30
ENST00000283249	ITGB6	ENSG00000115221	integrin, beta 6 [Source:HGNC Symbol;Acc:HGNC:6161]	chr2:160099665-160271888	116.559	0	inf	up	2.1458e-30
ENST00000265070	GOLPH3	ENSG00000113384	golgi phosphoprotein 3 (coat-protein) [Source:HGNC Symbol;Acc:HGNC:15452]	chr5:32124703-32174350	217.481	47.8112	2.18547	up	3.9286e-30
ENST00000439590	RPL38	ENSG00000172809	ribosomal protein L38 [Source:HGNC Symbol;Acc:HGNC:10349]	chr17:74203581-74213342	221.3	594.507	-1.42569	down	4.3599e-30
ENST00000354445	RARRES3	ENSG00000133321	retinoic acid receptor responder (tazarotene induced) 3 [Source:HGNC Symbol;Acc:HGNC:9869]	chr11:63536808-63546462	125.588	4.32601	4.85952	up	8.6879e-30
ENST00000360325	CLDN7	ENSG00000181885	claudin 7 [Source:HGNC Symbol;Acc:HGNC:2049]	chr17:7240013-7263983	114.052	0	inf	up	8.9017e-30
ENST00000332211	VDAC2	ENSG00000165637	voltage-dependent anion channel 2 [Source:HGNC Symbol;Acc:HGNC:12672]	chr10:75210153-75231448	152.1	15.6304	3.28259	up	9.6492e-30
ENST00000534319	HSPA8	ENSG00000109971	heat shock 70kDa protein 8 [Source:HGNC Symbol;Acc:HGNC:5241]	chr11:123057488-123063230	93.1712	360.389	-1.9516	down	1.226e-29
ENST00000529163	RPL8	ENSG00000161016	ribosomal protein L8 [Source:HGNC Symbol;Acc:HGNC:10368]	chr8:144789764-144792587	110.297	393.143	-1.83366	down	1.3532e-29
ENST00000617871	CD9	ENSG00000010278	CD9 molecule [Source:HGNC Symbol;Acc:HGNC:1709]	chr12:6199714-6238271	405.216	169.543	1.25704	up	1.713e-29
ENST00000379389	ISG15	ENSG00000187608	ISG15 ubiquitin-like modifier [Source:HGNC Symbol;Acc:HGNC:4053]	chr1:1001137-1014541	156.927	18.5745	3.07869	up	2.2984e-29
ENST00000534074	MTCH2	ENSG00000109919	mitochondrial carrier 2 [Source:HGNC Symbol;Acc:HGNC:17587]	chr11:47617314-47642623	61.3905	293.421	-2.25689	down	3.174e-29
ENST00000370873	PSMA7	ENSG00000101182	proteasome (prosome, macropain) subunit, alpha type, 7 [Source:HGNC Symbol;Acc:HGNC:9536]	chr20:62136734-62143440	348.125	131.671	1.40266	up	3.8746e-29
ENST00000536383	EMP1	ENSG00000134531	epithelial membrane protein 1 [Source:HGNC Symbol;Acc:HGNC:3333]	chr12:13196715-13219939	112.049	0.264451	8.72692	up	4.2035e-29
ENST00000265838	ACAT1	ENSG00000075239	acetyl-CoA acetyltransferase 1 [Source:HGNC Symbol;Acc:HGNC:93]	chr11:108008732-108147776	27.4982	215.943	-2.97324	down	5.5324e-29
ENST00000304773	GLP2R	ENSG00000065325	glucagon-like peptide 2 receptor [Source:HGNC Symbol;Acc:HGNC:4325]	chr17:9822205-9892102	0.531042	141.113	-8.05381	down	9.3428e-29
ENST00000533540	HSPA8	ENSG00000109971	heat shock 70kDa protein 8 [Source:HGNC Symbol;Acc:HGNC:5241]	chr11:123057488-123063230	97.2269	361.921	-1.89625	down	1.2067e-28
ENST00000625158	MALAT1	ENSG00000251562	metastasis associated lung adenocarcinoma transcript 1 (non-protein coding) [Source:HGNC Symbol;Acc:HGNC:29665]	chr11:65497761-65506516	177.337	30.1503	2.55625	up	1.3434e-28
ENST00000514057	MTATP6P1	ENSG00000248527	mitochondrially encoded ATP synthase 6 pseudogene 1 [Source:HGNC Symbol;Acc:HGNC:44575]	chr1:601435-724903	66.1648	298.645	-2.1743	down	1.9645e-28
ENST00000312134	CST6	ENSG00000175315	cystatin E/M [Source:HGNC Symbol;Acc:HGNC:2478]	chr11:66011379-66013505	108.214	0	inf	up	2.4476e-28
ENST00000443816	FN1	ENSG00000115414	fibronectin 1 [Source:HGNC Symbol;Acc:HGNC:3778]	chr2:215360439-215436172	108.104	0	inf	up	2.6053e-28
ENST00000264908	ANXA3	ENSG00000138772	annexin A3 [Source:HGNC Symbol;Acc:HGNC:541]	chr4:78551518-78610451	139.153	12.7827	3.4444	up	3.6546e-28
ENST00000377745	HIST1H4B	ENSG00000124529	NA	chr6:26026814-26027252	268.123	656.82	-1.2926	down	3.7971e-28
ENST00000529639	FAU	ENSG00000149806	Finkel-Biskis-Reilly murine sarcoma virus (FBR-MuSV) ubiquitously expressed [Source:HGNC Symbol;Acc:HGNC:3597]	chr11:65120627-65134533	245.79	69.5551	1.82119	up	3.8431e-28
ENST00000614891	MAL2	ENSG00000147676	mal, T-cell differentiation protein 2 (gene/pseudogene) [Source:HGNC Symbol;Acc:HGNC:13634]	chr8:119165033-119246848	139.906	14.3101	3.28936	up	1.5877e-27
ENST00000446406	H19	ENSG00000130600	H19, imprinted maternally expressed transcript (non-protein coding) [Source:HGNC Symbol;Acc:HGNC:4713]	chr11:1995162-2001470	4.12715	145.289	-5.13764	down	2.1569e-27
ENST00000340607	PTGES	ENSG00000148344	prostaglandin E synthase [Source:HGNC Symbol;Acc:HGNC:9599]	chr9:129738330-129753047	162.891	26.0569	2.64417	up	3.8157e-27
ENST00000005178	PDK4	ENSG00000004799	pyruvate dehydrogenase kinase, isozyme 4 [Source:HGNC Symbol;Acc:HGNC:8812]	chr7:95583498-95596491	0.0531095	130.948	-11.2677	down	4.4324e-27
ENST00000263895	RND3	ENSG00000115963	Rho family GTPase 3 [Source:HGNC Symbol;Acc:HGNC:671]	chr2:150468194-150576286	116.389	5.14917	4.49847	up	5.0754e-27
ENST00000221130	GSR	ENSG00000104687	glutathione reductase [Source:HGNC Symbol;Acc:HGNC:4623]	chr8:30678060-30727926	216.447	55.4301	1.96527	up	5.0657e-27
ENST00000417088	RPS28	ENSG00000233927	ribosomal protein S28 [Source:HGNC Symbol;Acc:HGNC:10418]	chr19:7958578-8489114	84.6512	326.489	-1.94743	down	6.2656e-27
ENST00000474253	TPI1	ENSG00000111669	triosephosphate isomerase 1 [Source:HGNC Symbol;Acc:HGNC:12009]	chr12:6867118-6923698	102	0	inf	up	8.3434e-27
ENST00000220849	EIF3E	ENSG00000104408	eukaryotic translation initiation factor 3, subunit E [Source:HGNC Symbol;Acc:HGNC:3277]	chr8:108201215-108435333	189.158	511.512	-1.43518	down	2.1663e-26
ENST00000558401	B2M	ENSG00000166710	beta-2-microglobulin [Source:HGNC Symbol;Acc:HGNC:914]	chr15:44711476-44718877	243.709	601.454	-1.30329	down	2.8624e-26
ENST00000497741	RAC1	ENSG00000136238	ras-related C3 botulinum toxin substrate 1 (rho family, small GTP binding protein Rac1) [Source:HGNC Symbol;Acc:HGNC:9801]	chr7:6374522-6403977	98.7853	0	inf	up	5.1821e-26
ENST00000512737	NME1-NME2	ENSG00000243678	NME1-NME2 readthrough [Source:HGNC Symbol;Acc:HGNC:33531]	chr17:51153535-51171747	376.795	808.922	-1.10222	down	6.2172e-26
ENST00000363009	RNU1-120P	ENSG00000199879	RNA, U1 small nuclear 120, pseudogene [Source:HGNC Symbol;Acc:HGNC:48462]	chr1:148263475-148263632	6.57932	143.037	-4.44231	down	1.476e-25
ENST00000585024	EIF4A1	ENSG00000161960	eukaryotic translation initiation factor 4A1 [Source:HGNC Symbol;Acc:HGNC:3282]	chr17:7561874-7633383	96.6015	0	inf	up	1.7924e-25
ENST00000236671	CTSD	ENSG00000117984	cathepsin D [Source:HGNC Symbol;Acc:HGNC:2529]	chr11:1732409-1764025	161.985	29.498	2.45717	up	2.1171e-25
ENST00000376495	OTUD1	ENSG00000165312	OTU deubiquitinase 1 [Source:HGNC Symbol;Acc:HGNC:27346]	chr10:23439457-23442390	98.04	1.32588	6.20835	up	6.1822e-25
ENST00000480489	CCT7	ENSG00000135624	chaperonin containing TCP1, subunit 7 (eta) [Source:HGNC Symbol;Acc:HGNC:1622]	chr2:73233419-73253021	3.48823	130.522	-5.22565	down	6.6553e-25
ENST00000552588	RPL18	ENSG00000063177	ribosomal protein L18 [Source:HGNC Symbol;Acc:HGNC:10310]	chr19:48615327-48637438	6.05445	137.367	-4.50389	down	9.3357e-25
ENST00000485563	ALPP	ENSG00000163283	alkaline phosphatase, placental [Source:HGNC Symbol;Acc:HGNC:439]	chr2:232378533-232382889	93.4527	0	inf	up	1.0732e-24
ENST00000587560	H3F3B	ENSG00000132475	H3 histone, family 3B (H3.3B) [Source:HGNC Symbol;Acc:HGNC:4765]	chr17:75776433-75825799	190.529	46.9717	2.02015	up	1.1926e-24
ENST00000577035	GABARAP	ENSG00000170296	GABA(A) receptor-associated protein [Source:HGNC Symbol;Acc:HGNC:4067]	chr17:7240013-7263983	92.9426	0	inf	up	1.4343e-24
ENST00000360079	XRCC6	ENSG00000196419	X-ray repair complementing defective repair in Chinese hamster cells 6 [Source:HGNC Symbol;Acc:HGNC:4055]	chr22:41621118-41664048	283.396	105.268	1.42876	up	1.5229e-24
ENST00000562057	SPINT1	ENSG00000166145	serine peptidase inhibitor, Kunitz type 1 [Source:HGNC Symbol;Acc:HGNC:11246]	chr15:40835807-40858207	92.5596	0	inf	up	1.7832e-24
ENST00000624809	AL109927.1	ENSG00000268552	NA	chr1:27830777-27851676	0	117.137	-inf	down	1.9978e-24
ENST00000586895	UBL5	ENSG00000198258	ubiquitin-like 5 [Source:HGNC Symbol;Acc:HGNC:13736]	chr19:9827891-9830115	186.501	45.5255	2.03444	up	2.4801e-24
ENST00000296861	TNFRSF21	ENSG00000146072	tumor necrosis factor receptor superfamily, member 21 [Source:HGNC Symbol;Acc:HGNC:13469]	chr6:47231531-47309905	93.3025	0.516594	7.49674	up	2.6259e-24
ENST00000360612	PIM3	ENSG00000198355	Pim-3 proto-oncogene, serine/threonine kinase [Source:HGNC Symbol;Acc:HGNC:19310]	chr22:49960512-49964080	149.195	25.5134	2.54788	up	2.9725e-24
ENST00000511472	COX7C	ENSG00000127184	cytochrome c oxidase subunit VIIc [Source:HGNC Symbol;Acc:HGNC:2292]	chr5:86617903-86620962	50.7774	241.484	-2.24967	down	2.986e-24
ENST00000540225	GSTM3	ENSG00000134202	glutathione S-transferase mu 3 (brain) [Source:HGNC Symbol;Acc:HGNC:4635]	chr1:109712254-109775428	25.1024	184.015	-2.87392	down	3.3166e-24
ENST00000464716	RPS24	ENSG00000138326	ribosomal protein S24 [Source:HGNC Symbol;Acc:HGNC:10411]	chr10:78033759-78056812	187.836	492.252	-1.38992	down	3.4195e-24
ENST00000261479	PSMA6	ENSG00000100902	proteasome (prosome, macropain) subunit, alpha type, 6 [Source:HGNC Symbol;Acc:HGNC:9535]	chr14:35044906-35317493	303.576	120.47	1.33339	up	3.8919e-24
ENST00000365538	RNU1-122P	ENSG00000202408	RNA, U1 small nuclear 122, pseudogene [Source:HGNC Symbol;Acc:HGNC:48464]	chr1:148328998-148344636	0	115.149	-inf	down	4.8709e-24
ENST00000485708	RPS24	ENSG00000138326	ribosomal protein S24 [Source:HGNC Symbol;Acc:HGNC:10411]	chr10:78033759-78056812	2.58945	123.22	-5.57244	down	5.114e-24
ENST00000216181	MYH9	ENSG00000100345	myosin, heavy chain 9, non-muscle [Source:HGNC Symbol;Acc:HGNC:7579]	chr22:36281280-36388018	106.983	6.36408	4.07129	up	5.4556e-24
ENST00000566130	ALDOA	ENSG00000149925	aldolase A, fructose-bisphosphate [Source:HGNC Symbol;Acc:HGNC:414]	chr16:30053089-30070457	305.705	123.034	1.31308	up	7.4125e-24
ENST00000304414	ARL6IP1	ENSG00000170540	ADP-ribosylation factor-like 6 interacting protein 1 [Source:HGNC Symbol;Acc:HGNC:697]	chr16:18781294-18801678	367.35	167.088	1.13655	up	8.7032e-24
ENST00000249786	SERF2	ENSG00000140264	small EDRK-rich factor 2 [Source:HGNC Symbol;Acc:HGNC:10757]	chr15:43726917-43803043	55.901	249.229	-2.15652	down	9.1661e-24
ENST00000422424	FAM96B	ENSG00000166595	family with sequence similarity 96, member B [Source:HGNC Symbol;Acc:HGNC:24261]	chr16:66932054-66934423	128.008	16.181	2.98386	up	9.7664e-24
ENST00000528834	YAP1	ENSG00000137693	Yes-associated protein 1 [Source:HGNC Symbol;Acc:HGNC:16262]	chr11:102110458-102233423	100.923	4.5368	4.47543	up	1.3294e-23
ENST00000358015	RAD23B	ENSG00000119318	RAD23 homolog B (S. cerevisiae) [Source:HGNC Symbol;Acc:HGNC:9813]	chr9:107283136-107332194	137.045	20.8525	2.71636	up	1.3628e-23
ENST00000569798	ALDOA	ENSG00000149925	aldolase A, fructose-bisphosphate [Source:HGNC Symbol;Acc:HGNC:414]	chr16:30053089-30070457	178.059	42.7598	2.05803	up	1.4384e-23
ENST00000498570	NIFK		NA	chr2:121649649-121736923	0	111.148	-inf	down	2.9295e-23
ENST00000361427	HMGN2	ENSG00000198830	high mobility group nucleosomal binding domain 2 [Source:HGNC Symbol;Acc:HGNC:4986]	chr1:26472449-26475972	399.358	193.776	1.0433	up	3.8667e-23
ENST00000526691	TXNRD1	ENSG00000198431	thioredoxin reductase 1 [Source:HGNC Symbol;Acc:HGNC:12437]	chr12:104215778-104350305	86.533	0	inf	up	5.4907e-23
ENST00000488171	CD55	ENSG00000196352	CD55 molecule, decay accelerating factor for complement (Cromer blood group) [Source:HGNC Symbol;Acc:HGNC:2665]	chr1:207321507-207360966	7.27643	131.391	-4.17449	down	6.2604e-23
ENST00000464794	TFDP1	ENSG00000198176	transcription factor Dp-1 [Source:HGNC Symbol;Acc:HGNC:11749]	chr13:113584678-113641470	5.78057	126.449	-4.4512	down	8.4224e-23
ENST00000556142	HNRNPC	ENSG00000092199	heterogeneous nuclear ribonucleoprotein C (C1/C2) [Source:HGNC Symbol;Acc:HGNC:5035]	chr14:21209135-21269494	85.3696	0	inf	up	1.0643e-22
ENST00000432072	FN1	ENSG00000115414	fibronectin 1 [Source:HGNC Symbol;Acc:HGNC:3778]	chr2:215360439-215436172	85.3338	0	inf	up	1.0862e-22
ENST00000556840	MRPL52	ENSG00000172590	mitochondrial ribosomal protein L52 [Source:HGNC Symbol;Acc:HGNC:16655]	chr14:22829878-22835037	85.1585	0.000909562	16.5146	up	1.2019e-22
ENST00000538364	EMP1	ENSG00000134531	epithelial membrane protein 1 [Source:HGNC Symbol;Acc:HGNC:3333]	chr12:13196715-13219939	117.018	13.2015	3.14796	up	1.2084e-22
ENST00000265881	REXO2	ENSG00000076043	RNA exonuclease 2 [Source:HGNC Symbol;Acc:HGNC:17851]	chr11:114391442-114450279	85.2947	0.0965341	9.7872	up	1.2933e-22
ENST00000520944	SNHG6	ENSG00000245910	small nucleolar RNA host gene 6 (non-protein coding) [Source:HGNC Symbol;Acc:HGNC:32965]	chr8:66870748-66926398	52.7771	234.69	-2.15277	down	2.0024e-22
ENST00000405442	EIF3D	ENSG00000100353	eukaryotic translation initiation factor 3, subunit D [Source:HGNC Symbol;Acc:HGNC:3278]	chr22:36510849-36529436	84.1827	0	inf	up	2.091e-22
ENST00000265304	SSBP1	ENSG00000106028	single-stranded DNA binding protein 1, mitochondrial [Source:HGNC Symbol;Acc:HGNC:11317]	chr7:141704337-141788640	77.2962	281.545	-1.8649	down	3.7805e-22
ENST00000279247	CAPN1	ENSG00000014216	calpain 1, (mu/I) large subunit [Source:HGNC Symbol;Acc:HGNC:1476]	chr11:65177605-65212006	114.641	13.5249	3.08343	up	6.5046e-22
ENST00000329841	ALDH1A3	ENSG00000184254	aldehyde dehydrogenase 1 family, member A3 [Source:HGNC Symbol;Acc:HGNC:409]	chr15:100849547-101086066	81.8908	0	inf	up	7.7057e-22
ENST00000269217	LAMA3	ENSG00000053747	laminin, alpha 3 [Source:HGNC Symbol;Acc:HGNC:6483]	chr18:23689442-23955066	81.6229	0	inf	up	8.975e-22
ENST00000237500	MYL12B	ENSG00000118680	myosin, light chain 12B, regulatory [Source:HGNC Symbol;Acc:HGNC:29827]	chr18:3261908-3278284	369.841	179.367	1.04399	up	1.4529e-21
ENST00000375071	CDA	ENSG00000158825	cytidine deaminase [Source:HGNC Symbol;Acc:HGNC:1712]	chr1:20588947-20618908	82.8327	0.909055	6.50969	up	1.8579e-21
ENST00000374859	PSMB9	ENSG00000240065	proteasome (prosome, macropain) subunit, beta type, 9 [Source:HGNC Symbol;Acc:HGNC:9546]	chr6:32840716-32859585	130.771	22.3773	2.54694	up	1.8902e-21
ENST00000372805	CAP1	ENSG00000131236	CAP, adenylate cyclase-associated protein 1 (yeast) [Source:HGNC Symbol;Acc:HGNC:20040]	chr1:40040232-40072649	80.2838	0	inf	up	1.9235e-21
ENST00000544280	CALM1	ENSG00000198668	calmodulin 1 (phosphorylase kinase, delta) [Source:HGNC Symbol;Acc:HGNC:1442]	chr14:90396501-90408261	5.43743	118.282	-4.44317	down	2.0498e-21
ENST00000596873	RPS11	ENSG00000142534	ribosomal protein S11 [Source:HGNC Symbol;Acc:HGNC:10384]	chr19:49496364-49499689	0.571221	102.001	-7.48032	down	4.0599e-21
ENST00000395124	SLC43A3	ENSG00000134802	solute carrier family 43, member 3 [Source:HGNC Symbol;Acc:HGNC:17466]	chr11:57386793-57427580	0.032469	100.176	-11.5912	down	4.2223e-21
ENST00000258412	TMBIM1	ENSG00000135926	transmembrane BAX inhibitor motif containing 1 [Source:HGNC Symbol;Acc:HGNC:23410]	chr2:218270391-218368099	88.7291	3.76458	4.55884	up	4.4103e-21
ENST00000337288	STARD7	ENSG00000084090	StAR-related lipid transfer (START) domain containing 7 [Source:HGNC Symbol;Acc:HGNC:18063]	chr2:96184858-96242621	157.833	37.937	2.05672	up	4.6396e-21
ENST00000589527	LGALS3BP	ENSG00000108679	lectin, galactoside-binding, soluble, 3 binding protein [Source:HGNC Symbol;Acc:HGNC:6564]	chr17:78971237-78980109	78.7021	0	inf	up	4.7335e-21
ENST00000375635	C6orf48	ENSG00000204387	chromosome 6 open reading frame 48 [Source:HGNC Symbol;Acc:HGNC:19078]	chr6:31834607-31839766	78.4762	0	inf	up	5.3833e-21
ENST00000242059	SCRN1	ENSG00000136193	secernin 1 [Source:HGNC Symbol;Acc:HGNC:22192]	chr7:29920013-30026684	84.1941	2.1431	5.29595	up	5.51e-21
ENST00000269349	EIF4A3	ENSG00000141543	eukaryotic translation initiation factor 4A3 [Source:HGNC Symbol;Acc:HGNC:18683]	chr17:80135213-80147183	79.7914	0.491741	7.34219	up	5.504e-21
ENST00000368809	S100A10	ENSG00000197747	S100 calcium binding protein A10 [Source:HGNC Symbol;Acc:HGNC:10487]	chr1:151982914-151994390	268.514	108.881	1.30225	up	6.0767e-21
ENST00000379805	PDHA1	ENSG00000131828	pyruvate dehydrogenase (lipoamide) alpha 1 [Source:HGNC Symbol;Acc:HGNC:8806]	chrX:19343892-19515261	9.42333	126.39	-3.7455	down	7.807e-21
ENST00000202773	RPL6	ENSG00000089009	ribosomal protein L6 [Source:HGNC Symbol;Acc:HGNC:10362]	chr12:112405189-112509913	365.837	180.229	1.02137	up	8.8515e-21
ENST00000317012	ZBED2	ENSG00000177494	zinc finger, BED-type containing 2 [Source:HGNC Symbol;Acc:HGNC:20710]	chr3:111292718-111665750	77.2713	0	inf	up	1.0692e-20
ENST00000560816	ETFA	ENSG00000140374	electron-transfer-flavoprotein, alpha polypeptide [Source:HGNC Symbol;Acc:HGNC:3481]	chr15:76059836-76311472	0.196921	98.5852	-8.96761	down	1.0957e-20
ENST00000418115	RHOA	ENSG00000067560	ras homolog family member A [Source:HGNC Symbol;Acc:HGNC:667]	chr3:49359144-49416475	148.548	398.698	-1.42436	down	1.1199e-20
ENST00000366535	ADSS	ENSG00000035687	adenylosuccinate synthase [Source:HGNC Symbol;Acc:HGNC:292]	chr1:244352634-244452134	89.6756	4.95386	4.17809	up	1.3591e-20
ENST00000551775	NACA	ENSG00000196531	nascent polypeptide-associated complex alpha subunit [Source:HGNC Symbol;Acc:HGNC:7629]	chr12:56712427-56787790	93.1505	300.737	-1.69087	down	1.4041e-20
ENST00000549275	TROAP	ENSG00000135451	trophinin associated protein [Source:HGNC Symbol;Acc:HGNC:12327]	chr12:49292630-49331731	1.95886	103.445	-5.72271	down	1.5053e-20
ENST00000508481	CDV3	ENSG00000091527	CDV3 homolog (mouse) [Source:HGNC Symbol;Acc:HGNC:26928]	chr3:133573729-133590261	90.0943	5.32012	4.0819	up	1.7711e-20
ENST00000559619	MORF4L1	ENSG00000185787	mortality factor 4 like 1 [Source:HGNC Symbol;Acc:HGNC:16989]	chr15:78759202-78898133	0.402986	98.1461	-7.92806	down	1.7986e-20
ENST00000514888	PAICS	ENSG00000128050	phosphoribosylaminoimidazole carboxylase, phosphoribosylaminoimidazole succinocarboxamide synthetase [Source:HGNC Symbol;Acc:HGNC:8587]	chr4:56435740-56461368	0.0184538	96.8606	-12.3578	down	1.8332e-20
ENST00000228945	ARHGDIB	ENSG00000111348	Rho GDP dissociation inhibitor (GDI) beta [Source:HGNC Symbol;Acc:HGNC:679]	chr12:14942016-14961728	76.2995	0	inf	up	1.8596e-20
ENST00000227157	LDHA	ENSG00000134333	lactate dehydrogenase A [Source:HGNC Symbol;Acc:HGNC:6535]	chr11:18394387-18408425	76.4611	0.0712482	10.0677	up	1.8981e-20
ENST00000372969	NDUFS5	ENSG00000168653	NADH dehydrogenase (ubiquinone) Fe-S protein 5, 15kDa (NADH-coenzyme Q reductase) [Source:HGNC Symbol;Acc:HGNC:7712]	chr1:39026317-39034636	37.75	191.246	-2.34088	down	1.9924e-20
ENST00000379341	PRDX4	ENSG00000123131	peroxiredoxin 4 [Source:HGNC Symbol;Acc:HGNC:17169]	chrX:23664261-23686399	25.0972	162.658	-2.69625	down	2.3926e-20
ENST00000014914	GPRC5A	ENSG00000013588	G protein-coupled receptor, class C, group 5, member A [Source:HGNC Symbol;Acc:HGNC:9836]	chr12:12890781-12917937	130.737	25.127	2.37936	up	3.0483e-20
ENST00000301263	LY6D	ENSG00000167656	lymphocyte antigen 6 complex, locus D [Source:HGNC Symbol;Acc:HGNC:13348]	chr8:142784879-142815223	75.1547	0	inf	up	3.5698e-20
ENST00000569545	ALDOA	ENSG00000149925	aldolase A, fructose-bisphosphate [Source:HGNC Symbol;Acc:HGNC:414]	chr16:30053089-30070457	168.896	47.0962	1.84245	up	4.4294e-20
ENST00000346234	OSTF1	ENSG00000134996	osteoclast stimulating factor 1 [Source:HGNC Symbol;Acc:HGNC:8510]	chr9:75088542-75147265	75.0342	0.17385	8.75356	up	5.0291e-20
ENST00000566039	RPL4	ENSG00000174444	ribosomal protein L4 [Source:HGNC Symbol;Acc:HGNC:10353]	chr15:66498014-66565979	74.5557	0	inf	up	5.0217e-20
ENST00000513778	S100P	ENSG00000163993	S100 calcium binding protein P [Source:HGNC Symbol;Acc:HGNC:10504]	chr4:6693068-6697170	74.4363	0	inf	up	5.3752e-20
ENST00000333119	UXT	ENSG00000126756	ubiquitously-expressed, prefoldin-like chaperone [Source:HGNC Symbol;Acc:HGNC:12641]	chrX:47651797-47660377	57.0338	228.244	-2.00069	down	5.5997e-20
ENST00000455918	EEF1A1	ENSG00000156508	eukaryotic translation elongation factor 1 alpha 1 [Source:HGNC Symbol;Acc:HGNC:3189]	chr6:73515749-73570596	3.66156	105.48	-4.84837	down	6.0894e-20
ENST00000373537	BLCAP	ENSG00000166619	bladder cancer associated protein [Source:HGNC Symbol;Acc:HGNC:1055]	chr20:37492471-37527931	84.0356	3.76796	4.47915	up	6.3147e-20
ENST00000532400	EEF1D	ENSG00000104529	eukaryotic translation elongation factor 1 delta (guanine nucleotide exchange protein) [Source:HGNC Symbol;Acc:HGNC:3211]	chr8:143573489-143603224	33.5691	178.864	-2.41365	down	7.4564e-20
ENST00000617569	HIST1H4A	ENSG00000196176	NA	chr6:26021678-26021990	145.64	34.3115	2.08565	up	8.0753e-20
ENST00000615966	HIST1H2BB	ENSG00000196226	NA	chr6:26043276-26043657	1.55784	97.937	-5.97424	down	1.0194e-19
ENST00000359303	HIST1H3J	ENSG00000197153	histone cluster 1, H3j [Source:HGNC Symbol;Acc:HGNC:4774]	chr6:27890381-27893149	73.1088	0	inf	up	1.1453e-19
ENST00000481647	HN1	ENSG00000189159	hematological and neurological expressed 1 [Source:HGNC Symbol;Acc:HGNC:14569]	chr17:75135247-75183027	73.0779	0	inf	up	1.1656e-19
ENST00000502534	RPL34	ENSG00000109475	ribosomal protein L34 [Source:HGNC Symbol;Acc:HGNC:10340]	chr4:108620565-108630412	210.341	74.6747	1.49404	up	1.362e-19
ENST00000487273	ADAM9	ENSG00000168615	ADAM metallopeptidase domain 9 [Source:HGNC Symbol;Acc:HGNC:216]	chr8:38988807-39105144	126.467	24.4714	2.36958	up	1.4584e-19
ENST00000598436	EEF2	ENSG00000167658	eukaryotic translation elongation factor 2 [Source:HGNC Symbol;Acc:HGNC:3214]	chr19:3976055-3985469	0.495768	93.7596	-7.56316	down	1.4749e-19
ENST00000504726	GNB2L1	ENSG00000204628	guanine nucleotide binding protein (G protein), beta polypeptide 2-like 1 [Source:HGNC Symbol;Acc:HGNC:4399]	chr5:181236908-181272307	72.4602	0	inf	up	1.6574e-19
ENST00000527521	PRSS23	ENSG00000150687	protease, serine, 23 [Source:HGNC Symbol;Acc:HGNC:14370]	chr11:86791058-86955391	72.3241	0	inf	up	1.7911e-19
ENST00000292475	ATP5J2	ENSG00000241468	ATP synthase, H+ transporting, mitochondrial Fo complex, subunit F2 [Source:HGNC Symbol;Acc:HGNC:848]	chr7:99325897-99466331	47.6067	205.88	-2.11257	down	2.0014e-19
ENST00000525085	NDUFC2	ENSG00000151366	NADH dehydrogenase (ubiquinone) 1, subcomplex unknown, 2, 14.5kDa [Source:HGNC Symbol;Acc:HGNC:7706]	chr11:78015714-78080219	74.9857	259.217	-1.78947	down	2.0577e-19
ENST00000429102	CDH3	ENSG00000062038	cadherin 3, type 1, P-cadherin (placental) [Source:HGNC Symbol;Acc:HGNC:1762]	chr16:68636188-68722616	71.9636	0	inf	up	2.1996e-19
ENST00000475465	COX7B	ENSG00000131174	cytochrome c oxidase subunit VIIb [Source:HGNC Symbol;Acc:HGNC:2291]	chrX:77895789-77907373	71.9184	0	inf	up	2.2571e-19
ENST00000256951	EMP1	ENSG00000134531	epithelial membrane protein 1 [Source:HGNC Symbol;Acc:HGNC:3333]	chr12:13196715-13219939	79.6035	2.92882	4.76444	up	2.3539e-19
ENST00000582401	TXNIP	ENSG00000117289	NA	chr1:145992434-145996600	246.887	100.361	1.29865	up	2.5495e-19
ENST00000396222	LDHA	ENSG00000134333	lactate dehydrogenase A [Source:HGNC Symbol;Acc:HGNC:6535]	chr11:18394387-18408425	344.694	693.366	-1.0083	down	4.2398e-19
ENST00000549855	NACA	ENSG00000196531	nascent polypeptide-associated complex alpha subunit [Source:HGNC Symbol;Acc:HGNC:7629]	chr12:56712427-56787790	76.6783	260.166	-1.76254	down	4.4324e-19
ENST00000616743	BASP1	ENSG00000176788	brain abundant, membrane attached signal protein 1 [Source:HGNC Symbol;Acc:HGNC:957]	chr5:17065597-17276843	32.2945	171.483	-2.40871	down	4.6652e-19
ENST00000317508	PRSS8	ENSG00000052344	protease, serine, 8 [Source:HGNC Symbol;Acc:HGNC:9491]	chr16:31115718-31135762	70.6268	0	inf	up	4.713e-19
ENST00000474715	YWHAQ	ENSG00000134308	tyrosine 3-monooxygenase/tryptophan 5-monooxygenase activation protein, theta [Source:HGNC Symbol;Acc:HGNC:12854]	chr2:9583971-9631014	83.6658	5.08122	4.04139	up	4.7877e-19
ENST00000296930	NPM1	ENSG00000181163	nucleophosmin (nucleolar phosphoprotein B23, numatrin) [Source:HGNC Symbol;Acc:HGNC:7910]	chr5:171387115-171411137	319.853	154.264	1.05201	up	4.8724e-19
ENST00000393183	NME1-NME2	ENSG00000243678	NME1-NME2 readthrough [Source:HGNC Symbol;Acc:HGNC:33531]	chr17:51153535-51171747	5.53871	105.885	-4.25681	down	5.7867e-19
ENST00000377459	HIST1H2AH	ENSG00000184825	NA	chr6:27132989-27147812	344.703	691.952	-1.00532	down	5.8489e-19
ENST00000371818	IFIT3	ENSG00000119917	interferon-induced protein with tetratricopeptide repeats 3 [Source:HGNC Symbol;Acc:HGNC:5411]	chr10:89213568-89414557	71.3601	0.599584	6.89501	up	7.9321e-19
ENST00000361084	RAB25	ENSG00000132698	RAB25, member RAS oncogene family [Source:HGNC Symbol;Acc:HGNC:18238]	chr1:156061159-156070514	69.6283	0	inf	up	8.3278e-19
ENST00000261769	CDH1	ENSG00000039068	cadherin 1, type 1, E-cadherin (epithelial) [Source:HGNC Symbol;Acc:HGNC:1748]	chr16:68737224-68835548	69.4338	0	inf	up	9.3046e-19
ENST00000553542	CALM1	ENSG00000198668	calmodulin 1 (phosphorylase kinase, delta) [Source:HGNC Symbol;Acc:HGNC:1442]	chr14:90396501-90408261	69.3706	0	inf	up	9.646e-19
ENST00000337970	HNRNPF	ENSG00000169813	heterogeneous nuclear ribonucleoprotein F [Source:HGNC Symbol;Acc:HGNC:5039]	chr10:43385616-43409194	68.9826	0	inf	up	1.2035e-18
ENST00000175091	LAPTM4A	ENSG00000068697	lysosomal protein transmembrane 4 alpha [Source:HGNC Symbol;Acc:HGNC:6924]	chr2:20032649-20052028	140.028	34.2415	2.0319	up	1.215e-18
ENST00000235382	RGS2	ENSG00000116741	regulator of G-protein signaling 2 [Source:HGNC Symbol;Acc:HGNC:9998]	chr1:192809038-192812283	3.21837	97.329	-4.91847	down	1.2936e-18
ENST00000318008	LASP1	ENSG00000002834	LIM and SH3 protein 1 [Source:HGNC Symbol;Acc:HGNC:6513]	chr17:38869858-38921770	122.732	24.894	2.30165	up	1.4992e-18
ENST00000382771	SERPINB5	ENSG00000206075	serpin peptidase inhibitor, clade B (ovalbumin), member 5 [Source:HGNC Symbol;Acc:HGNC:8949]	chr18:63476760-63505085	68.5258	0	inf	up	1.5616e-18
ENST00000368811	S100A10	ENSG00000197747	S100 calcium binding protein A10 [Source:HGNC Symbol;Acc:HGNC:10487]	chr1:151982914-151994390	128.853	28.5167	2.17585	up	1.9696e-18
ENST00000237305	SGK1	ENSG00000118515	serum/glucocorticoid regulated kinase 1 [Source:HGNC Symbol;Acc:HGNC:10810]	chr6:134169245-134318112	175.483	56.2373	1.64173	up	2.0671e-18
ENST00000620168	HLA-A	ENSG00000206503	major histocompatibility complex, class I, A [Source:HGNC Symbol;Acc:HGNC:4931]	chr6:29941259-29945884	8.16381	110.235	-3.75519	down	2.1191e-18
ENST00000294338	PDZK1IP1	ENSG00000162366	PDZK1 interacting protein 1 [Source:HGNC Symbol;Acc:HGNC:16887]	chr1:47183592-47191044	112.497	19.8718	2.50109	up	2.1404e-18
ENST00000372663	ZDHHC12	ENSG00000160446	zinc finger, DHHC-type containing 12 [Source:HGNC Symbol;Acc:HGNC:19159]	chr9:128702522-128724143	67.723	0	inf	up	2.4684e-18
ENST00000445593	LAPTM4B	ENSG00000104341	lysosomal protein transmembrane 4 beta [Source:HGNC Symbol;Acc:HGNC:13646]	chr8:97775056-97853013	5.19501	101.637	-4.29015	down	2.476e-18
ENST00000503081	GNB2L1	ENSG00000204628	guanine nucleotide binding protein (G protein), beta polypeptide 2-like 1 [Source:HGNC Symbol;Acc:HGNC:4399]	chr5:181236908-181272307	3.32312	95.7124	-4.8481	down	3.0659e-18
ENST00000614145	MRPS21	ENSG00000187145	NA	chr1:150293719-150308979	22.6148	145.119	-2.6819	down	3.1373e-18
ENST00000600880	RPL37A	ENSG00000197756	ribosomal protein L37a [Source:HGNC Symbol;Acc:HGNC:10348]	chr2:216385287-216579180	180.517	431.056	-1.25575	down	3.9084e-18
ENST00000582268	PEMT	ENSG00000133027	phosphatidylethanolamine N-methyltransferase [Source:HGNC Symbol;Acc:HGNC:8830]	chr17:17505562-17610485	0.174908	85.2478	-8.92892	down	4.2557e-18
ENST00000409652	APOL6	ENSG00000221963	apolipoprotein L, 6 [Source:HGNC Symbol;Acc:HGNC:14870]	chr22:35648394-35668409	66.6758	0.0344761	10.9173	up	4.7374e-18
ENST00000548580	MYL6	ENSG00000092841	myosin, light chain 6, alkali, smooth muscle and non-muscle [Source:HGNC Symbol;Acc:HGNC:7587]	chr12:56150795-56190284	12.8004	120.195	-3.23112	down	5.4342e-18
ENST00000393564	G6PD	ENSG00000160211	glucose-6-phosphate dehydrogenase [Source:HGNC Symbol;Acc:HGNC:4057]	chrX:154531390-154565046	72.1618	2.2173	5.02436	up	5.7423e-18
ENST00000354332	S100A4	ENSG00000196154	S100 calcium binding protein A4 [Source:HGNC Symbol;Acc:HGNC:10494]	chr1:153543612-153550136	0	83.8363	-inf	down	6.2219e-18
ENST00000260702	LOXL4	ENSG00000138131	lysyl oxidase-like 4 [Source:HGNC Symbol;Acc:HGNC:17171]	chr10:98247689-98268250	66.0528	0	inf	up	6.4005e-18
ENST00000577269	EIF4A1	ENSG00000161960	eukaryotic translation initiation factor 4A1 [Source:HGNC Symbol;Acc:HGNC:3282]	chr17:7561874-7633383	65.951	0	inf	up	6.7832e-18
ENST00000366510	SCCPDH	ENSG00000143653	saccharopine dehydrogenase (putative) [Source:HGNC Symbol;Acc:HGNC:24275]	chr1:246724046-246768137	29.1447	157.84	-2.43715	down	6.9328e-18
ENST00000567300	MT2A	ENSG00000125148	metallothionein 2A [Source:HGNC Symbol;Acc:HGNC:7406]	chr16:56608198-56609497	110.811	20.3896	2.44219	up	8.7212e-18
ENST00000388837	KRT18	ENSG00000111057	keratin 18 [Source:HGNC Symbol;Acc:HGNC:6430]	chr12:52897186-52952901	148.926	376.252	-1.33711	down	9.7307e-18
ENST00000409468	HSPE1	ENSG00000115541	heat shock 10kDa protein 1 [Source:HGNC Symbol;Acc:HGNC:5269]	chr2:197486580-197553699	65.2967	0	inf	up	9.8532e-18
ENST00000225792	DDX5	ENSG00000108654	DEAD (Asp-Glu-Ala-Asp) box helicase 5 [Source:HGNC Symbol;Acc:HGNC:2746]	chr17:64499570-64662068	65.6284	0.184287	8.47622	up	1.0906e-17
ENST00000517603	UQCRB	ENSG00000156467	ubiquinol-cytochrome c reductase binding protein [Source:HGNC Symbol;Acc:HGNC:12582]	chr8:96225919-96238034	51.1475	202.188	-1.98296	down	1.1173e-17
ENST00000376588	PSAT1	ENSG00000135069	phosphoserine aminotransferase 1 [Source:HGNC Symbol;Acc:HGNC:19129]	chr9:78297142-78330093	114.053	22.6273	2.33357	up	1.4674e-17
ENST00000256255	SARAF		NA	chr8:30063011-30083467	70.9407	2.40141	4.88466	up	1.5041e-17
ENST00000391753	RPS9	ENSG00000170889	ribosomal protein S9 [Source:HGNC Symbol;Acc:HGNC:10442]	chr19:54200741-54281184	278.297	130.936	1.08776	up	1.8642e-17
ENST00000428008	ZFAS1	ENSG00000177410	ZNFX1 antisense RNA 1 [Source:HGNC Symbol;Acc:HGNC:33101]	chr20:49219294-49295738	262.465	119.886	1.13046	up	2.4786e-17
ENST00000336334	KLK5	ENSG00000167754	kallikrein-related peptidase 5 [Source:HGNC Symbol;Acc:HGNC:6366]	chr19:50943302-51012129	63.482	0	inf	up	2.7758e-17
ENST00000497313	GART	ENSG00000159131	phosphoribosylglycinamide formyltransferase, phosphoribosylglycinamide synthetase, phosphoribosylaminoimidazole synthetase [Source:HGNC Symbol;Acc:HGNC:4163]	chr21:33503930-33977691	0	80.4134	-inf	down	2.903e-17
ENST00000361352	VWA5A	ENSG00000110002	von Willebrand factor A domain containing 5A [Source:HGNC Symbol;Acc:HGNC:6658]	chr11:124115361-124147721	9.29931	107.015	-3.52455	down	3.2916e-17
ENST00000264107	ITGA6	ENSG00000091409	integrin, alpha 6 [Source:HGNC Symbol;Acc:HGNC:6142]	chr2:172427353-172608669	62.9703	0	inf	up	3.7175e-17
ENST00000356457	ASPH	ENSG00000198363	aspartate beta-hydroxylase [Source:HGNC Symbol;Acc:HGNC:757]	chr8:61057157-61714942	62.7747	0	inf	up	4.1567e-17
ENST00000433297	HMGCS1	ENSG00000112972	3-hydroxy-3-methylglutaryl-CoA synthase 1 (soluble) [Source:HGNC Symbol;Acc:HGNC:5007]	chr5:43287600-43313512	131.214	33.3733	1.97516	up	4.337e-17
ENST00000323851	NDRG1	ENSG00000104419	N-myc downstream regulated 1 [Source:HGNC Symbol;Acc:HGNC:7679]	chr8:133237170-133302022	31.7109	158.758	-2.32378	down	4.382e-17
ENST00000550153	KRT7	ENSG00000135480	keratin 7 [Source:HGNC Symbol;Acc:HGNC:6445]	chr12:52232519-52309163	62.685	0	inf	up	4.3751e-17
ENST00000272233	RHOB	ENSG00000143878	ras homolog family member B [Source:HGNC Symbol;Acc:HGNC:668]	chr2:20447073-20449445	26.0399	146.267	-2.48981	down	4.6359e-17
ENST00000217652	MYL12A	ENSG00000101608	myosin, light chain 12A, regulatory, non-sarcomeric [Source:HGNC Symbol;Acc:HGNC:16701]	chr18:3247480-3261850	149.808	44.6828	1.74533	up	5.2312e-17
ENST00000256689	SLC38A2	ENSG00000134294	solute carrier family 38, member 2 [Source:HGNC Symbol;Acc:HGNC:13448]	chr12:46358188-46373778	209.009	83.4425	1.32471	up	5.5884e-17
ENST00000255175	SERINC3	ENSG00000132824	serine incorporator 3 [Source:HGNC Symbol;Acc:HGNC:11699]	chr20:44496220-44522109	62.2004	0	inf	up	5.7697e-17
ENST00000558779	FAM96A	ENSG00000166797	family with sequence similarity 96, member A [Source:HGNC Symbol;Acc:HGNC:26235]	chr15:64072558-64094018	0	78.4174	-inf	down	7.13e-17
ENST00000311852	MMP14	ENSG00000157227	matrix metallopeptidase 14 (membrane-inserted) [Source:HGNC Symbol;Acc:HGNC:7160]	chr14:22836556-22849027	61.6523	0	inf	up	7.8901e-17
ENST00000304043	HINT1	ENSG00000169567	histidine triad nucleotide binding protein 1 [Source:HGNC Symbol;Acc:HGNC:4912]	chr5:131159026-131205526	148.054	367.419	-1.3113	down	7.9847e-17
ENST00000296350	MFI2	ENSG00000163975	antigen p97 (melanoma associated) identified by monoclonal antibodies 133.2 and 96.5 [Source:HGNC Symbol;Acc:HGNC:7037]	chr3:196988620-197029826	61.2995	0	inf	up	9.6512e-17
ENST00000081029	MRPS35	ENSG00000061794	mitochondrial ribosomal protein S35 [Source:HGNC Symbol;Acc:HGNC:16635]	chr12:27710772-27756295	61.2908	0	inf	up	9.6993e-17
ENST00000373509	PIM1	ENSG00000137193	Pim-1 proto-oncogene, serine/threonine kinase [Source:HGNC Symbol;Acc:HGNC:8986]	chr6:37170202-37175426	103.107	18.8507	2.45145	up	1.0399e-16
ENST00000357714	CD46	ENSG00000117335	CD46 molecule, complement regulatory protein [Source:HGNC Symbol;Acc:HGNC:6953]	chr1:207752056-207795513	26.3345	144.671	-2.45775	down	1.1465e-16
ENST00000362097	GAGE2A	ENSG00000189064	G antigen 2A [Source:HGNC Symbol;Acc:HGNC:4099]	chrX:49570433-49608536	0	77.3356	-inf	down	1.1605e-16
ENST00000512512	IGFBP7	ENSG00000163453	insulin-like growth factor binding protein 7 [Source:HGNC Symbol;Acc:HGNC:5476]	chr4:56963369-57205510	0	77.1971	-inf	down	1.2352e-16
ENST00000460044	VDAC2	ENSG00000165637	voltage-dependent anion channel 2 [Source:HGNC Symbol;Acc:HGNC:12672]	chr10:75210153-75231448	0.882302	80.0005	-6.50259	down	1.2477e-16
ENST00000619426	PSMB3	ENSG00000108294	NA	chr17:38752735-38764231	275.358	132.681	1.05335	up	1.2471e-16
ENST00000360981	DBNDD2	ENSG00000244274	dysbindin (dystrobrevin binding protein 1) domain containing 2 [Source:HGNC Symbol;Acc:HGNC:15881]	chr20:45361936-45410610	60.8281	0	inf	up	1.2633e-16
ENST00000584058	RN7SL4P	ENSG00000263740	RNA, 7SL, cytoplasmic 4, pseudogene [Source:HGNC Symbol;Acc:HGNC:10039]	chr3:15667235-15859771	120.417	319.241	-1.40661	down	1.5278e-16
ENST00000525162	PICALM	ENSG00000073921	phosphatidylinositol binding clathrin assembly protein [Source:HGNC Symbol;Acc:HGNC:15514]	chr11:85957584-86069882	0	76.5292	-inf	down	1.6687e-16
ENST00000520222	CHCHD10	ENSG00000250479	coiled-coil-helix-coiled-coil-helix domain containing 10 [Source:HGNC Symbol;Acc:HGNC:15559]	chr22:23763020-23784316	22.6944	135.177	-2.57444	down	2.0054e-16
ENST00000371142	TM9SF3	ENSG00000077147	transmembrane 9 superfamily member 3 [Source:HGNC Symbol;Acc:HGNC:21529]	chr10:96518108-96587452	90.0839	13.1685	2.77417	up	2.6693e-16
ENST00000498385	MIF	ENSG00000240972	macrophage migration inhibitory factor (glycosylation-inhibiting factor) [Source:HGNC Symbol;Acc:HGNC:7097]	chr22:23856426-23926475	0	75.4521	-inf	down	2.7107e-16
ENST00000276096	EBP	ENSG00000147155	emopamil binding protein (sterol isomerase) [Source:HGNC Symbol;Acc:HGNC:3133]	chrX:48521157-48528716	60.8704	211.895	-1.79954	down	2.8437e-16
ENST00000369583	DUSP5	ENSG00000138166	dual specificity phosphatase 5 [Source:HGNC Symbol;Acc:HGNC:3071]	chr10:110497837-110511544	99.7533	18.2447	2.45089	up	3.2639e-16
ENST00000320736	MUC20	ENSG00000176945	mucin 20, cell surface associated [Source:HGNC Symbol;Acc:HGNC:23282]	chr3:195658061-195741123	59.1615	0	inf	up	3.2734e-16
ENST00000528364	CLNS1A	ENSG00000074201	chloride channel, nucleotide-sensitive, 1A [Source:HGNC Symbol;Acc:HGNC:2080]	chr11:77514935-77637805	58.8824	0	inf	up	3.8393e-16
ENST00000309539	OLR1	ENSG00000173391	oxidized low density lipoprotein (lectin-like) receptor 1 [Source:HGNC Symbol;Acc:HGNC:8133]	chr12:10158300-10191801	58.7398	0.0159748	11.8443	up	4.2721e-16
ENST00000249883	AMOTL2	ENSG00000114019	angiomotin like 2 [Source:HGNC Symbol;Acc:HGNC:17812]	chr3:134351851-134375479	78.4452	8.12716	3.27086	up	4.4956e-16
ENST00000419711	EIF5A	ENSG00000132507	eukaryotic translation initiation factor 5A [Source:HGNC Symbol;Acc:HGNC:3300]	chr17:7306998-7329393	100.494	19.0899	2.39622	up	5.1502e-16
ENST00000357037	PTRF	ENSG00000177469	polymerase I and transcript release factor [Source:HGNC Symbol;Acc:HGNC:9688]	chr17:42402451-42423517	143.755	44.1726	1.70238	up	5.8263e-16
ENST00000354858	AK2	ENSG00000004455	adenylate kinase 2 [Source:HGNC Symbol;Acc:HGNC:362]	chr1:32986951-33080996	58.1472	0.0113329	12.325	up	5.9501e-16
ENST00000498076	NAPRT		NA	chr8:143573489-143603224	1.04735	76.9366	-6.19885	down	6.261e-16
ENST00000553614	HNRNPC	ENSG00000092199	heterogeneous nuclear ribonucleoprotein C (C1/C2) [Source:HGNC Symbol;Acc:HGNC:5035]	chr14:21209135-21269494	57.8713	0	inf	up	6.8423e-16
ENST00000310118	PSMD2	ENSG00000175166	proteasome (prosome, macropain) 26S subunit, non-ATPase, 2 [Source:HGNC Symbol;Acc:HGNC:9559]	chr3:184134018-184684758	85.5929	11.9704	2.83802	up	7.9822e-16
ENST00000483706	TKT	ENSG00000163931	transketolase [Source:HGNC Symbol;Acc:HGNC:11834]	chr3:53224706-53256052	1.22955	76.7817	-5.96456	down	8.6743e-16
ENST00000477931	GNAS	ENSG00000087460	GNAS complex locus [Source:HGNC Symbol;Acc:HGNC:4392]	chr20:58818918-58911192	0	72.4662	-inf	down	1.0409e-15
ENST00000529986	CTNND1	ENSG00000198561	catenin (cadherin-associated protein), delta 1 [Source:HGNC Symbol;Acc:HGNC:2515]	chr11:57712599-57819546	73.9848	7.0038	3.40102	up	1.334e-15
ENST00000488400	SNRPG	ENSG00000143977	small nuclear ribonucleoprotein polypeptide G [Source:HGNC Symbol;Acc:HGNC:11163]	chr2:70281361-70293771	1.41351	75.9972	-5.74859	down	1.5968e-15
ENST00000443024	IARS	ENSG00000196305	isoleucyl-tRNA synthetase [Source:HGNC Symbol;Acc:HGNC:5330]	chr9:92210206-92293716	93.8826	16.8167	2.48096	up	1.6702e-15
ENST00000522934	COX6C	ENSG00000164919	cytochrome c oxidase subunit VIc [Source:HGNC Symbol;Acc:HGNC:2285]	chr8:99013265-99894062	89.2405	257.752	-1.53022	down	1.7736e-15
ENST00000524833	ACAT1	ENSG00000075239	acetyl-CoA acetyltransferase 1 [Source:HGNC Symbol;Acc:HGNC:93]	chr11:108008732-108147776	0	71.181	-inf	down	1.858e-15
ENST00000377044	TMEM2	ENSG00000135048	transmembrane protein 2 [Source:HGNC Symbol;Acc:HGNC:11869]	chr9:71683365-71816690	67.5811	4.55352	3.89157	up	2.033e-15
ENST00000503422	TARS	ENSG00000113407	threonyl-tRNA synthetase [Source:HGNC Symbol;Acc:HGNC:11572]	chr5:33440695-33469539	11.3488	102.591	-3.17629	down	2.2124e-15
ENST00000375460	PADI3	ENSG00000142619	peptidyl arginine deiminase, type III [Source:HGNC Symbol;Acc:HGNC:18337]	chr1:17249097-17284233	55.6978	0	inf	up	2.3707e-15
ENST00000374840	ALPL	ENSG00000162551	alkaline phosphatase, liver/bone/kidney [Source:HGNC Symbol;Acc:HGNC:438]	chr1:21509371-21578412	0.0967045	70.7874	-9.51569	down	2.5561e-15
ENST00000527446	RPS3	ENSG00000149273	ribosomal protein S3 [Source:HGNC Symbol;Acc:HGNC:10420]	chr11:75391257-75422280	3.28016	80.5543	-4.61812	down	2.5634e-15
ENST00000552877	KRT8	ENSG00000170421	keratin 8 [Source:HGNC Symbol;Acc:HGNC:6446]	chr12:52897186-52952901	0.929702	73.3763	-6.3024	down	2.6358e-15
ENST00000367660	ABRACL	ENSG00000146386	ABRA C-terminal like [Source:HGNC Symbol;Acc:HGNC:21230]	chr6:139028493-139043302	65.8192	4.03361	4.02837	up	2.7263e-15
ENST00000341272	GSN	ENSG00000148180	gelsolin [Source:HGNC Symbol;Acc:HGNC:4620]	chr9:121178136-121332843	55.4566	0.0225088	11.2667	up	2.8202e-15
ENST00000467415	TMEM14C	ENSG00000111843	transmembrane protein 14C [Source:HGNC Symbol;Acc:HGNC:20952]	chr6:10722914-10731129	2.79506	78.4845	-4.81146	down	3.4179e-15
ENST00000216039	JOSD1	ENSG00000100221	Josephin domain containing 1 [Source:HGNC Symbol;Acc:HGNC:28953]	chr22:38685542-38701556	60.6933	2.2052	4.78255	up	3.8545e-15
ENST00000274137	NDUFS6	ENSG00000145494	NADH dehydrogenase (ubiquinone) Fe-S protein 6, 13kDa (NADH-coenzyme Q reductase) [Source:HGNC Symbol;Acc:HGNC:7713]	chr5:1801399-1816605	82.4958	243.321	-1.56047	down	4.0386e-15
ENST00000429938	HSPB1	ENSG00000106211	heat shock 27kDa protein 1 [Source:HGNC Symbol;Acc:HGNC:5246]	chr7:76302543-76304295	1.35757	73.6958	-5.76249	down	4.1632e-15
ENST00000308831	RHOD	ENSG00000173156	ras homolog family member D [Source:HGNC Symbol;Acc:HGNC:670]	chr11:67056817-67072013	134.011	41.1959	1.70177	up	5.6231e-15
ENST00000478899	MRPL24	ENSG00000143314	mitochondrial ribosomal protein L24 [Source:HGNC Symbol;Acc:HGNC:14037]	chr1:156737302-156741590	0	68.6154	-inf	down	5.9094e-15
ENST00000329399	PDLIM1	ENSG00000107438	PDZ and LIM domain 1 [Source:HGNC Symbol;Acc:HGNC:2067]	chr10:95237571-95291024	117.243	31.2571	1.90725	up	6.5076e-15
ENST00000257831	EHF	ENSG00000135373	ets homologous factor [Source:HGNC Symbol;Acc:HGNC:3246]	chr11:34621092-34661057	53.8676	0	inf	up	6.7535e-15
ENST00000409028	RPL31	ENSG00000071082	ribosomal protein L31 [Source:HGNC Symbol;Acc:HGNC:10334]	chr2:100820151-101270316	30.0331	142.091	-2.24219	down	7.4243e-15
ENST00000539854	TRMT112	ENSG00000173113	tRNA methyltransferase 11-2 homolog (S. cerevisiae) [Source:HGNC Symbol;Acc:HGNC:26940]	chr11:64305571-64318084	53.7024	0	inf	up	7.4231e-15
ENST00000472210	MYH9	ENSG00000100345	myosin, heavy chain 9, non-muscle [Source:HGNC Symbol;Acc:HGNC:7579]	chr22:36281280-36388018	1.37873	72.3111	-5.71281	down	8e-15
ENST00000369585	CTAG2	ENSG00000126890	cancer/testis antigen 2 [Source:HGNC Symbol;Acc:HGNC:2492]	chrX:154651971-154653579	53.5332	0	inf	up	8.1777e-15
ENST00000371269	DHCR24	ENSG00000116133	24-dehydrocholesterol reductase [Source:HGNC Symbol;Acc:HGNC:2859]	chr1:54849628-54888850	93.1297	18.0724	2.36545	up	8.6516e-15
ENST00000551002	EIF4B	ENSG00000063046	eukaryotic translation initiation factor 4B [Source:HGNC Symbol;Acc:HGNC:3285]	chr12:53006157-53079420	53.2311	0	inf	up	9.7209e-15
ENST00000301653	KRT16	ENSG00000186832	keratin 16 [Source:HGNC Symbol;Acc:HGNC:6423]	chr17:41609777-41615899	53.215	0	inf	up	9.8109e-15
ENST00000393467	CAV1	ENSG00000105974	caveolin 1, caveolae protein, 22kDa [Source:HGNC Symbol;Acc:HGNC:1527]	chr7:116524784-116561184	54.6342	0.582666	6.55099	up	1.0852e-14
ENST00000550367	TUBA1B	ENSG00000123416	tubulin, alpha 1b [Source:HGNC Symbol;Acc:HGNC:18809]	chr12:49127781-49147869	53.0345	0	inf	up	1.0879e-14
ENST00000479176	FXR1	ENSG00000114416	fragile X mental retardation, autosomal homolog 1 [Source:HGNC Symbol;Acc:HGNC:4023]	chr3:180602129-180982753	2.26248	74.3267	-5.0379	down	1.0838e-14
ENST00000289316	HIST1H2BD	ENSG00000158373	histone cluster 1, H2bd [Source:HGNC Symbol;Acc:HGNC:4747]	chr6:26156331-26184180	53.5259	0.23044	7.8597	up	1.1818e-14
ENST00000303887	MCM7	ENSG00000166508	minichromosome maintenance complex component 7 [Source:HGNC Symbol;Acc:HGNC:6950]	chr7:100092727-100128498	32.3598	145.586	-2.1696	down	1.2525e-14
ENST00000323926	FN1	ENSG00000115414	fibronectin 1 [Source:HGNC Symbol;Acc:HGNC:3778]	chr2:215360439-215436172	52.7382	0	inf	up	1.2889e-14
ENST00000258198	DYNC1LI2	ENSG00000135720	dynein, cytoplasmic 1, light intermediate chain 2 [Source:HGNC Symbol;Acc:HGNC:2966]	chr16:66720892-66754740	56.571	1.45148	5.28447	up	1.339e-14
ENST00000435120	MLF2	ENSG00000089693	myeloid leukemia factor 2 [Source:HGNC Symbol;Acc:HGNC:7126]	chr12:6747995-6770952	0.0376631	66.851	-10.7936	down	1.3844e-14
ENST00000528492	NDUFS8	ENSG00000110717	NADH dehydrogenase (ubiquinone) Fe-S protein 8, 23kDa (NADH-coenzyme Q reductase) [Source:HGNC Symbol;Acc:HGNC:7715]	chr11:68030616-68036644	3.12697	76.3306	-4.60942	down	1.3912e-14
ENST00000253039	EIF2S3	ENSG00000130741	eukaryotic translation initiation factor 2, subunit 3 gamma, 52kDa [Source:HGNC Symbol;Acc:HGNC:3267]	chrX:24054671-24078947	35.826	151.912	-2.08415	down	1.6743e-14
ENST00000586005	SMIM22	ENSG00000267795	small integral membrane protein 22 [Source:HGNC Symbol;Acc:HGNC:48329]	chr16:4777668-4796532	52.2326	0	inf	up	1.7215e-14
ENST00000476531	PGK1	ENSG00000102144	phosphoglycerate kinase 1 [Source:HGNC Symbol;Acc:HGNC:8896]	chrX:78065187-78129296	86.9081	246.316	-1.50295	down	1.8016e-14
ENST00000579649	RPL36	ENSG00000130255	ribosomal protein L36 [Source:HGNC Symbol;Acc:HGNC:13631]	chr19:5674946-5720572	16.17	109.278	-2.75662	down	1.8273e-14
ENST00000511078	NHP2	ENSG00000145912	NHP2 ribonucleoprotein [Source:HGNC Symbol;Acc:HGNC:14377]	chr5:178130995-178153967	0	66.003	-inf	down	1.9209e-14
ENST00000621148	EIF6	ENSG00000242372	eukaryotic translation initiation factor 6 [Source:HGNC Symbol;Acc:HGNC:6159]	chr20:35216461-35284985	52.0285	0	inf	up	1.9348e-14
ENST00000472897	RBM3	ENSG00000102317	RNA binding motif (RNP1, RRM) protein 3 [Source:HGNC Symbol;Acc:HGNC:9900]	chrX:48568013-48579066	0	65.8313	-inf	down	2.0756e-14
ENST00000239223	DUSP1	ENSG00000120129	dual specificity phosphatase 1 [Source:HGNC Symbol;Acc:HGNC:3064]	chr5:172758225-172777774	151.564	54.3702	1.47904	up	2.1906e-14
ENST00000464483	BZW1	ENSG00000082153	basic leucine zipper and W2 domains 1 [Source:HGNC Symbol;Acc:HGNC:18380]	chr2:200678232-200823846	9.2346	91.9177	-3.31522	down	2.2053e-14
ENST00000481898	LRRC75A-AS1		NA	chr17:16438821-16492153	40.0291	159.582	-1.99517	down	2.212e-14
ENST00000361236	TMEM123	ENSG00000152558	transmembrane protein 123 [Source:HGNC Symbol;Acc:HGNC:30138]	chr11:102396331-102498801	51.6877	0	inf	up	2.3517e-14
ENST00000345988	PPL	ENSG00000118898	periplakin [Source:HGNC Symbol;Acc:HGNC:9273]	chr16:4882485-5097808	52.7416	0.393267	7.06729	up	2.3887e-14
ENST00000587311	LGALS3BP	ENSG00000108679	lectin, galactoside-binding, soluble, 3 binding protein [Source:HGNC Symbol;Acc:HGNC:6564]	chr17:78971237-78980109	68.6264	6.93059	3.30771	up	2.396e-14
ENST00000497538	SETP14	ENSG00000240489	SET pseudogene 14 [Source:HGNC Symbol;Acc:HGNC:42933]	chr3:155987303-155988176	101.407	23.6982	2.09731	up	2.4336e-14
ENST00000396203	RPL14	ENSG00000188846	ribosomal protein L14 [Source:HGNC Symbol;Acc:HGNC:10305]	chr3:40457291-40462370	22.5024	122.884	-2.44915	down	2.4676e-14
ENST00000372921	ANXA7	ENSG00000138279	annexin A7 [Source:HGNC Symbol;Acc:HGNC:545]	chr10:73375100-73414489	123.506	36.7393	1.74918	up	2.5435e-14
ENST00000367498	IVNS1ABP	ENSG00000116679	influenza virus NS1A binding protein [Source:HGNC Symbol;Acc:HGNC:16951]	chr1:185296387-185317329	106.922	27.0595	1.98235	up	2.9504e-14
ENST00000373290	TSPAN15	ENSG00000099282	tetraspanin 15 [Source:HGNC Symbol;Acc:HGNC:23298]	chr10:69451472-69507669	58.0392	2.58589	4.48829	up	3.0133e-14
ENST00000493900	NAA50	ENSG00000121579	N(alpha)-acetyltransferase 50, NatE catalytic subunit [Source:HGNC Symbol;Acc:HGNC:29533]	chr3:113716459-113746300	55.1245	1.47248	5.22637	up	3.156e-14
ENST00000478193	ANAPC16	ENSG00000166295	anaphase promoting complex subunit 16 [Source:HGNC Symbol;Acc:HGNC:26976]	chr10:72096031-72235860	57.535	2.4621	4.54648	up	3.3666e-14
ENST00000368703	S100A16	ENSG00000188643	S100 calcium binding protein A16 [Source:HGNC Symbol;Acc:HGNC:20441]	chr1:153606885-153613169	50.9946	0	inf	up	3.4973e-14
ENST00000426263	SLC2A1	ENSG00000117394	solute carrier family 2 (facilitated glucose transporter), member 1 [Source:HGNC Symbol;Acc:HGNC:11005]	chr1:42925380-42958884	89.2158	17.4461	2.3544	up	3.5645e-14
ENST00000381125	PFKP	ENSG00000067057	phosphofructokinase, platelet [Source:HGNC Symbol;Acc:HGNC:8878]	chr10:3066332-3172841	119.407	34.6966	1.78302	up	3.602e-14
ENST00000260324	SQRDL	ENSG00000137767	sulfide quinone reductase-like (yeast) [Source:HGNC Symbol;Acc:HGNC:20390]	chr15:45587122-45691294	50.9444	0	inf	up	3.5993e-14
ENST00000343959	FAM25A	ENSG00000188100	family with sequence similarity 25, member A [Source:HGNC Symbol;Acc:HGNC:23436]	chr10:86935539-87024732	50.9311	0	inf	up	3.6268e-14
ENST00000413699	RPL15	ENSG00000174748	ribosomal protein L15 [Source:HGNC Symbol;Acc:HGNC:10306]	chr3:23891659-23980618	62.6584	201.042	-1.68192	down	3.6636e-14
ENST00000295006	CAPN2	ENSG00000162909	calpain 2, (m/II) large subunit [Source:HGNC Symbol;Acc:HGNC:1479]	chr1:223701592-223776018	100.013	23.3978	2.09574	up	3.7372e-14
ENST00000457540	MTND2P28	ENSG00000225630	MT-ND2 pseudogene 28 [Source:HGNC Symbol;Acc:HGNC:42129]	chr1:601435-724903	39.1468	156.377	-1.99807	down	3.7894e-14
ENST00000533397	RPL8	ENSG00000161016	ribosomal protein L8 [Source:HGNC Symbol;Acc:HGNC:10368]	chr8:144789764-144792587	0	64.4086	-inf	down	3.9455e-14
ENST00000491952	TTC3	ENSG00000182670	tetratricopeptide repeat domain 3 [Source:HGNC Symbol;Acc:HGNC:12393]	chr21:37073225-37203112	0	64.3809	-inf	down	3.9952e-14
ENST00000367816	ATP1B1	ENSG00000143153	ATPase, Na+/K+ transporting, beta 1 polypeptide [Source:HGNC Symbol;Acc:HGNC:804]	chr1:169105696-169367967	50.7029	0	inf	up	4.1331e-14
ENST00000341049	CAV1	ENSG00000105974	caveolin 1, caveolae protein, 22kDa [Source:HGNC Symbol;Acc:HGNC:1527]	chr7:116524784-116561184	72.1894	9.07535	2.99176	up	4.3557e-14
ENST00000593428	KLK5	ENSG00000167754	kallikrein-related peptidase 5 [Source:HGNC Symbol;Acc:HGNC:6366]	chr19:50943302-51012129	50.5966	0	inf	up	4.3926e-14
ENST00000370986	GADD45A	ENSG00000116717	growth arrest and DNA-damage-inducible, alpha [Source:HGNC Symbol;Acc:HGNC:4095]	chr1:67685060-67688338	50.5808	0	inf	up	4.4325e-14
ENST00000308153	H2AFV	ENSG00000105968	H2A histone family, member V [Source:HGNC Symbol;Acc:HGNC:20664]	chr7:44826790-44848083	127.885	40.3059	1.66579	up	4.8195e-14
ENST00000257770	NT5E	ENSG00000135318	5'-nucleotidase, ecto (CD73) [Source:HGNC Symbol;Acc:HGNC:8021]	chr6:85449583-85495791	62.3542	4.83413	3.68916	up	5.5898e-14
ENST00000536670	RP11-286N22.8	ENSG00000256591	Succinate dehydrogenase assembly factor 2, mitochondrial [Source:UniProtKB/TrEMBL;Acc:F5GXW4]	chr11:61402640-61490931	30.2131	137.248	-2.18354	down	5.6005e-14
ENST00000370355	SCD	ENSG00000099194	stearoyl-CoA desaturase (delta-9-desaturase) [Source:HGNC Symbol;Acc:HGNC:10571]	chr10:100347123-100364834	224.991	107.944	1.05958	up	5.8099e-14
ENST00000379446	NEDD9	ENSG00000111859	neural precursor cell expressed, developmentally down-regulated 9 [Source:HGNC Symbol;Acc:HGNC:7733]	chr6:11173451-11382348	71.8145	9.14616	2.97304	up	5.8037e-14
ENST00000262812	COPE	ENSG00000105669	coatomer protein complex, subunit epsilon [Source:HGNC Symbol;Acc:HGNC:2234]	chr19:18899513-18946831	0.00827484	63.3541	-12.9024	down	6.4299e-14
ENST00000315717	ARPC2	ENSG00000163466	actin related protein 2/3 complex, subunit 2, 34kDa [Source:HGNC Symbol;Acc:HGNC:705]	chr2:218217093-218254356	153.487	57.4068	1.41883	up	6.7802e-14
ENST00000473026	PLS3	ENSG00000102024	plastin 3 [Source:HGNC Symbol;Acc:HGNC:9091]	chrX:115518181-115650861	0.215704	63.816	-8.20872	down	7.0677e-14
ENST00000370207	F3	ENSG00000117525	coagulation factor III (thromboplastin, tissue factor) [Source:HGNC Symbol;Acc:HGNC:3541]	chr1:94529224-94541800	50.3781	0.300377	7.38988	up	7.9967e-14
ENST00000326577	TNFRSF12A	ENSG00000006327	tumor necrosis factor receptor superfamily, member 12A [Source:HGNC Symbol;Acc:HGNC:18152]	chr16:3014711-3022383	104.387	26.8856	1.95704	up	8.7863e-14
ENST00000227507	CCND1	ENSG00000110092	cyclin D1 [Source:HGNC Symbol;Acc:HGNC:1582]	chr11:69641086-69675416	76.0781	11.6692	2.70478	up	9.6706e-14
ENST00000260641	ACTR2	ENSG00000138071	ARP2 actin-related protein 2 homolog (yeast) [Source:HGNC Symbol;Acc:HGNC:169]	chr2:65227752-65271253	69.2994	8.41045	3.04259	up	9.7828e-14
ENST00000489294	UHMK1	ENSG00000152332	U2AF homology motif (UHM) kinase 1 [Source:HGNC Symbol;Acc:HGNC:19683]	chr1:162497250-162529629	54.6114	2.0644	4.72541	up	1.0065e-13
ENST00000320560	ANO6	ENSG00000177119	anoctamin 6 [Source:HGNC Symbol;Acc:HGNC:25240]	chr12:45173063-45440404	50.7961	0.661315	6.26324	up	1.1021e-13
ENST00000371421	ARRDC1	ENSG00000197070	arrestin domain containing 1 [Source:HGNC Symbol;Acc:HGNC:28633]	chr9:137605653-137618906	49.3157	0.160317	8.26498	up	1.1794e-13
ENST00000523339	NPM1	ENSG00000181163	nucleophosmin (nucleolar phosphoprotein B23, numatrin) [Source:HGNC Symbol;Acc:HGNC:7910]	chr5:171387115-171411137	48.8414	0	inf	up	1.2006e-13
ENST00000357865	STMN1	ENSG00000117632	stathmin 1 [Source:HGNC Symbol;Acc:HGNC:6510]	chr1:25884180-25906991	48.8226	0	inf	up	1.2136e-13
ENST00000295463	ALPI	ENSG00000163295	alkaline phosphatase, intestinal [Source:HGNC Symbol;Acc:HGNC:437]	chr2:232456122-232460032	0.0489515	62.0244	-10.3073	down	1.2445e-13
ENST00000486007	NDUFA4	ENSG00000189043	NDUFA4, mitochondrial complex associated [Source:HGNC Symbol;Acc:HGNC:7687]	chr7:10931950-10940256	8.48862	85.9721	-3.34027	down	1.2734e-13
ENST00000405348	CAV1	ENSG00000105974	caveolin 1, caveolae protein, 22kDa [Source:HGNC Symbol;Acc:HGNC:1527]	chr7:116524784-116561184	54.314	2.12942	4.67279	up	1.3097e-13
ENST00000453375	DNAH14	ENSG00000185842	dynein, axonemal, heavy chain 14 [Source:HGNC Symbol;Acc:HGNC:2945]	chr1:224896261-225399292	0	61.6972	-inf	down	1.3428e-13
ENST00000561139	B2M	ENSG00000166710	beta-2-microglobulin [Source:HGNC Symbol;Acc:HGNC:914]	chr15:44711476-44718877	127.621	41.6246	1.61635	up	1.402e-13
ENST00000351193	NMD3	ENSG00000169251	NMD3 ribosome export adaptor [Source:HGNC Symbol;Acc:HGNC:24250]	chr3:161083882-161253532	70.4363	9.34457	2.91412	up	1.5466e-13
ENST00000530109	EEF1D	ENSG00000104529	eukaryotic translation elongation factor 1 delta (guanine nucleotide exchange protein) [Source:HGNC Symbol;Acc:HGNC:3211]	chr8:143573489-143603224	42.0638	158.224	-1.91132	down	1.5624e-13
ENST00000381401	SLC25A6	ENSGR0000169100	NA	chrX:1386131-1392724	20.6658	114.035	-2.46416	down	1.7118e-13
ENST00000216037	XBP1	ENSG00000100219	X-box binding protein 1 [Source:HGNC Symbol;Acc:HGNC:12801]	chr22:28772673-28848559	75.4418	11.9736	2.65551	up	1.8874e-13
ENST00000249071	RAC2	ENSG00000128340	ras-related C3 botulinum toxin substrate 2 (rho family, small GTP binding protein Rac2) [Source:HGNC Symbol;Acc:HGNC:9802]	chr22:37225260-37244448	50.6671	0.987145	5.68164	up	1.951e-13
ENST00000225171	DNAJC12	ENSG00000108176	DnaJ (Hsp40) homolog, subfamily C, member 12 [Source:HGNC Symbol;Acc:HGNC:28908]	chr10:67796664-67838166	0.0857249	61.1229	-9.47778	down	1.9739e-13
ENST00000391752	RPS9	ENSG00000170889	ribosomal protein S9 [Source:HGNC Symbol;Acc:HGNC:10442]	chr19:54200741-54281184	0	60.301	-inf	down	2.5238e-13
ENST00000442760	TPT1	ENSG00000133112	tumor protein, translationally-controlled 1 [Source:HGNC Symbol;Acc:HGNC:12022]	chr13:45333470-45420371	47.52	0	inf	up	2.5606e-13
ENST00000326004	HMGB1	ENSG00000189403	high mobility group box 1 [Source:HGNC Symbol;Acc:HGNC:4983]	chr13:30456703-30617597	213.132	102.342	1.05835	up	2.7541e-13
ENST00000250244	AP1M2	ENSG00000129354	adaptor-related protein complex 1, mu 2 subunit [Source:HGNC Symbol;Acc:HGNC:558]	chr19:10572670-10587315	47.316	0	inf	up	2.8783e-13
ENST00000360596	ACSS2	ENSG00000131069	acyl-CoA synthetase short-chain family member 2 [Source:HGNC Symbol;Acc:HGNC:15814]	chr20:34844719-34927962	70.8699	10.1225	2.8076	up	2.9351e-13
ENST00000223641	SEC61B	ENSG00000106803	Sec61 beta subunit [Source:HGNC Symbol;Acc:HGNC:16993]	chr9:99222063-99230615	134.492	315.546	-1.23033	down	3.0955e-13
ENST00000255320	HMGB1P5	ENSG00000132967	high mobility group box 1 pseudogene 5 [Source:HGNC Symbol;Acc:HGNC:4997]	chr3:22381818-22382929	5.06777	74.7203	-3.88208	down	3.3201e-13
ENST00000392027	ALPP	ENSG00000163283	alkaline phosphatase, placental [Source:HGNC Symbol;Acc:HGNC:439]	chr2:232378533-232382889	143.951	53.6721	1.42334	up	3.5978e-13
ENST00000373713	FABP3	ENSG00000121769	fatty acid binding protein 3, muscle and heart (mammary-derived growth inhibitor) [Source:HGNC Symbol;Acc:HGNC:3557]	chr1:31365466-31376850	0	59.4367	-inf	down	3.7304e-13
ENST00000264258	RPL31	ENSG00000071082	ribosomal protein L31 [Source:HGNC Symbol;Acc:HGNC:10334]	chr2:100820151-101270316	13.7918	96.3235	-2.80407	down	4.0049e-13
ENST00000364127	RNU1-85P	ENSG00000200997	RNA, U1 small nuclear 85, pseudogene [Source:HGNC Symbol;Acc:HGNC:48427]	chr17:58519836-58692055	103.189	28.084	1.87748	up	4.2165e-13
ENST00000280527	CRIM1	ENSG00000150938	cysteine rich transmembrane BMP regulator 1 (chordin-like) [Source:HGNC Symbol;Acc:HGNC:2359]	chr2:36355742-36646087	77.3388	13.7212	2.49479	up	4.2856e-13
ENST00000598466	RPS19	ENSG00000105372	ribosomal protein S19 [Source:HGNC Symbol;Acc:HGNC:10402]	chr19:41859917-41872926	46.607	0	inf	up	4.3223e-13
ENST00000316423	UGDH	ENSG00000109814	UDP-glucose 6-dehydrogenase [Source:HGNC Symbol;Acc:HGNC:12525]	chr4:39498754-39639090	5.46823	75.1636	-3.78089	down	4.4298e-13
ENST00000524628	BANF1	ENSG00000175334	barrier to autointegration factor 1 [Source:HGNC Symbol;Acc:HGNC:17397]	chr11:65996544-66004149	46.3196	0	inf	up	5.0968e-13
ENST00000335965	ZDHHC4	ENSG00000136247	zinc finger, DHHC-type containing 4 [Source:HGNC Symbol;Acc:HGNC:18471]	chr7:6577433-6589374	46.2434	0	inf	up	5.3245e-13
ENST00000296181	ITGB5	ENSG00000082781	integrin, beta 5 [Source:HGNC Symbol;Acc:HGNC:6160]	chr3:124761947-124901418	46.177	0	inf	up	5.5312e-13
ENST00000394668	RPL34	ENSG00000109475	ribosomal protein L34 [Source:HGNC Symbol;Acc:HGNC:10340]	chr4:108620565-108630412	20.7906	111.381	-2.4215	down	5.568e-13
ENST00000216951	GSS	ENSG00000100983	glutathione synthetase [Source:HGNC Symbol;Acc:HGNC:4624]	chr20:34928429-34955817	115.336	35.8552	1.68558	up	5.7185e-13
ENST00000295228	INHBB	ENSG00000163083	inhibin, beta B [Source:HGNC Symbol;Acc:HGNC:6067]	chr2:120346142-120351808	46.4238	0.125277	8.5336	up	5.8569e-13
ENST00000621112	HIST1H2BM	ENSG00000196374	NA	chr6:27815043-27815424	28.0498	126.497	-2.17304	down	6.2682e-13
ENST00000355801	COMMD6	ENSG00000188243	COMM domain containing 6 [Source:HGNC Symbol;Acc:HGNC:24015]	chr13:75525218-75549439	45.667	0	inf	up	7.411e-13
ENST00000578400	DDX5	ENSG00000108654	DEAD (Asp-Glu-Ala-Asp) box helicase 5 [Source:HGNC Symbol;Acc:HGNC:2746]	chr17:64499570-64662068	1.3494	62.114	-5.52453	down	7.6272e-13
ENST00000303115	IL7R	ENSG00000168685	interleukin 7 receptor [Source:HGNC Symbol;Acc:HGNC:6024]	chr5:35852694-35879603	45.58	0	inf	up	7.7903e-13
ENST00000321348	CYBRD1	ENSG00000071967	cytochrome b reductase 1 [Source:HGNC Symbol;Acc:HGNC:20797]	chr2:171522246-171558133	69.4525	10.3429	2.74738	up	8.0549e-13
ENST00000395560	UPP1	ENSG00000183696	uridine phosphorylase 1 [Source:HGNC Symbol;Acc:HGNC:12576]	chr7:48088627-48108733	45.316	0	inf	up	9.0644e-13
ENST00000516404	SNORA74	ENSG00000252129	Small nucleolar RNA SNORA74 [Source:RFAM;Acc:RF00090]	chr5:138946719-139331677	88.3393	235.822	-1.41657	down	9.5592e-13
ENST00000496398	RPSAP58	ENSG00000205246	ribosomal protein SA pseudogene 58 [Source:HGNC Symbol;Acc:HGNC:36809]	chr19:23762943-23874701	4.63507	71.1431	-3.94006	down	9.5822e-13
ENST00000379982	RHOBTB3	ENSG00000164292	Rho-related BTB domain containing 3 [Source:HGNC Symbol;Acc:HGNC:18757]	chr5:95701248-95824383	45.0934	0	inf	up	1.0299e-12
ENST00000531975	RPL8	ENSG00000161016	ribosomal protein L8 [Source:HGNC Symbol;Acc:HGNC:10368]	chr8:144789764-144792587	23.3218	115.19	-2.30427	down	1.0756e-12
ENST00000393432	HNRNPH1	ENSG00000169045	heterogeneous nuclear ribonucleoprotein H1 (H) [Source:HGNC Symbol;Acc:HGNC:5041]	chr5:179614177-179634784	44.778	0.00147579	14.889	up	1.2372e-12
ENST00000336695	ROMO1	ENSG00000125995	reactive oxygen species modulator 1 [Source:HGNC Symbol;Acc:HGNC:16185]	chr20:35626030-35700984	47.4585	1.06397	5.47913	up	1.3762e-12
ENST00000587090	SPINT2	ENSG00000167642	serine peptidase inhibitor, Kunitz type, 2 [Source:HGNC Symbol;Acc:HGNC:11247]	chr19:38244034-38305009	44.5907	0	inf	up	1.3744e-12
ENST00000290649	AMFR	ENSG00000159461	autocrine motility factor receptor, E3 ubiquitin protein ligase [Source:HGNC Symbol;Acc:HGNC:463]	chr16:56361451-56425538	88.4286	20.9854	2.07513	up	1.4274e-12
ENST00000534180	FTH1	ENSG00000167996	ferritin, heavy polypeptide 1 [Source:HGNC Symbol;Acc:HGNC:3976]	chr11:61949820-61967660	44.4973	0	inf	up	1.4501e-12
ENST00000329286	RAB12	ENSG00000206418	RAB12, member RAS oncogene family [Source:HGNC Symbol;Acc:HGNC:31332]	chr18:8609444-8639381	90.9936	22.4695	2.0178	up	1.461e-12
ENST00000257570	OASL	ENSG00000135114	2'-5'-oligoadenylate synthetase-like [Source:HGNC Symbol;Acc:HGNC:8090]	chr12:121020291-121039242	44.4038	0	inf	up	1.53e-12
ENST00000262187	RHEB	ENSG00000106615	Ras homolog enriched in brain [Source:HGNC Symbol;Acc:HGNC:10011]	chr7:151466011-151520120	47.1304	161.309	-1.7751	down	1.6073e-12
ENST00000618014	CCNA2	ENSG00000145386	cyclin A2 [Source:HGNC Symbol;Acc:HGNC:1578]	chr4:121801316-121823933	103.279	29.8462	1.79092	up	1.6391e-12
ENST00000307677	BCL2L1	ENSG00000171552	BCL2-like 1 [Source:HGNC Symbol;Acc:HGNC:992]	chr20:31664172-31723989	59.0983	6.10124	3.27594	up	1.722e-12
ENST00000532808	BIRC3	ENSG00000023445	baculoviral IAP repeat containing 3 [Source:HGNC Symbol;Acc:HGNC:591]	chr11:102317449-102339403	44.1627	0	inf	up	1.7571e-12
ENST00000376759	RBM3	ENSG00000102317	RNA binding motif (RNP1, RRM) protein 3 [Source:HGNC Symbol;Acc:HGNC:9900]	chrX:48568013-48579066	9.67214	82.7516	-3.09688	down	1.8711e-12
ENST00000527248	TAF10	ENSG00000166337	TAF10 RNA polymerase II, TATA box binding protein (TBP)-associated factor, 30kDa [Source:HGNC Symbol;Acc:HGNC:11543]	chr11:6595074-6612667	49.3573	164.991	-1.74105	down	1.889e-12
ENST00000295956	FLNB	ENSG00000136068	filamin B, beta [Source:HGNC Symbol;Acc:HGNC:3755]	chr3:58008399-58172251	59.4647	6.38089	3.2202	up	1.9773e-12
ENST00000297991	AQP3	ENSG00000165272	aquaporin 3 (Gill blood group) [Source:HGNC Symbol;Acc:HGNC:636]	chr9:33441153-33447611	3.82089	67.1594	-4.13561	down	2.0568e-12
ENST00000402089	TMSB4XP8	ENSG00000187653	thymosin beta 4, X-linked pseudogene 8 [Source:HGNC Symbol;Acc:HGNC:11885]	chr4:90127534-91601913	43.8885	0	inf	up	2.0567e-12
ENST00000486613	NONO	ENSG00000147140	non-POU domain containing, octamer-binding [Source:HGNC Symbol;Acc:HGNC:7871]	chrX:71283191-71301168	0	55.6544	-inf	down	2.0649e-12
ENST00000463155	OPN3	ENSG00000054277	opsin 3 [Source:HGNC Symbol;Acc:HGNC:14007]	chr1:241532133-241802133	0	55.179	-inf	down	2.5608e-12
ENST00000358171	SERPINH1	ENSG00000149257	serpin peptidase inhibitor, clade H (heat shock protein 47), member 1, (collagen binding protein 1) [Source:HGNC Symbol;Acc:HGNC:1546]	chr11:75562055-75572783	103.263	30.6445	1.75262	up	3.0578e-12
ENST00000381140	GTF3A	ENSG00000122034	general transcription factor IIIA [Source:HGNC Symbol;Acc:HGNC:4662]	chr13:27424543-27450591	3.836	66.275	-4.11079	down	3.1118e-12
ENST00000371356	AURKA	ENSG00000087586	aurora kinase A [Source:HGNC Symbol;Acc:HGNC:11393]	chr20:56369388-56392337	44.9536	0.666044	6.07668	up	3.1619e-12
ENST00000391751	RPS9	ENSG00000170889	ribosomal protein S9 [Source:HGNC Symbol;Acc:HGNC:10442]	chr19:54200741-54281184	17.7928	100.412	-2.49656	down	3.2474e-12
ENST00000574671	ACTG1	ENSG00000184009	actin, gamma 1 [Source:HGNC Symbol;Acc:HGNC:144]	chr17:81509970-81527776	43.0307	0	inf	up	3.3658e-12
ENST00000429709	ACTL6A	ENSG00000136518	actin-like 6A [Source:HGNC Symbol;Acc:HGNC:24124]	chr3:179562879-179604654	72.683	13.35	2.44478	up	3.405e-12
ENST00000431388	C17orf89	ENSG00000224877	chromosome 17 open reading frame 89 [Source:HGNC Symbol;Acc:HGNC:33551]	chr17:81239238-81241281	68.6241	11.2791	2.60507	up	3.4431e-12
ENST00000389805	SQSTM1	ENSG00000161011	sequestosome 1 [Source:HGNC Symbol;Acc:HGNC:11280]	chr5:179797596-179907859	77.9292	16.1872	2.26731	up	3.5848e-12
ENST00000337147	EZR	ENSG00000092820	ezrin [Source:HGNC Symbol;Acc:HGNC:12691]	chr6:158765740-158820593	42.8342	0.000797923	15.7122	up	3.7727e-12
ENST00000510810	CANX	ENSG00000127022	calnexin [Source:HGNC Symbol;Acc:HGNC:1473]	chr5:179678582-179730925	2.95823	63.1906	-4.4169	down	4.0475e-12
ENST00000590825	SEPT9	ENSG00000184640	septin 9 [Source:HGNC Symbol;Acc:HGNC:7323]	chr17:77257736-77500596	42.6777	0	inf	up	4.1223e-12
ENST00000375571	MAPRE1	ENSG00000101367	microtubule-associated protein, RP/EB family, member 1 [Source:HGNC Symbol;Acc:HGNC:6890]	chr20:32819892-32854680	104.789	31.9797	1.71226	up	4.1317e-12
ENST00000368849	TUFT1	ENSG00000143367	tuftelin 1 [Source:HGNC Symbol;Acc:HGNC:12422]	chr1:151540304-151583583	42.5753	0	inf	up	4.3721e-12
ENST00000369167	HIST2H2BF	ENSG00000203814	histone cluster 2, H2bf [Source:HGNC Symbol;Acc:HGNC:24700]	chr1:149782670-149812373	35.7429	136.712	-1.93541	down	4.4496e-12
ENST00000244061	RNF114	ENSG00000124226	ring finger protein 114 [Source:HGNC Symbol;Acc:HGNC:13094]	chr20:49936335-49953892	87.127	21.5639	2.0145	up	4.5135e-12
ENST00000395564	UPP1	ENSG00000183696	uridine phosphorylase 1 [Source:HGNC Symbol;Acc:HGNC:12576]	chr7:48088627-48108733	42.4357	0.000383448	16.7559	up	4.74e-12
ENST00000324366	PRMT5	ENSG00000100462	protein arginine methyltransferase 5 [Source:HGNC Symbol;Acc:HGNC:10894]	chr14:22919455-22929585	42.4318	0	inf	up	4.7478e-12
ENST00000614778	PDCD6	ENSG00000249915	programmed cell death 6 [Source:HGNC Symbol;Acc:HGNC:8765]	chr5:271620-438291	42.3048	0	inf	up	5.1071e-12
ENST00000338338	AURKAIP1	ENSG00000175756	aurora kinase A interacting protein 1 [Source:HGNC Symbol;Acc:HGNC:24114]	chr1:1373729-1375495	14.5534	91.8929	-2.6586	down	5.3362e-12
ENST00000549078	KRT18	ENSG00000111057	keratin 18 [Source:HGNC Symbol;Acc:HGNC:6430]	chr12:52897186-52952901	50.917	3.40791	3.90119	up	5.3635e-12
ENST00000621567	TOMM7	ENSG00000196683	translocase of outer mitochondrial membrane 7 homolog (yeast) [Source:HGNC Symbol;Acc:HGNC:21648]	chr7:22812627-22822852	0	53.4858	-inf	down	5.5131e-12
ENST00000262288	SCPEP1	ENSG00000121064	serine carboxypeptidase 1 [Source:HGNC Symbol;Acc:HGNC:29507]	chr17:56978104-57006768	42.0841	0.000139094	18.2069	up	5.7988e-12
ENST00000406376	RPS7	ENSG00000171863	ribosomal protein S7 [Source:HGNC Symbol;Acc:HGNC:10440]	chr2:3575204-3580919	45.2124	1.18554	5.2531	up	5.9819e-12
ENST00000393150	CASP4	ENSG00000196954	caspase 4, apoptosis-related cysteine peptidase [Source:HGNC Symbol;Acc:HGNC:1505]	chr11:104942865-104969436	93.364	25.549	1.8696	up	6.043e-12
ENST00000380680	UBL3	ENSG00000122042	ubiquitin-like 3 [Source:HGNC Symbol;Acc:HGNC:12504]	chr13:29764370-29850684	44.1506	0.844039	5.70898	up	6.5784e-12
ENST00000401675	CHCHD10	ENSG00000250479	coiled-coil-helix-coiled-coil-helix domain containing 10 [Source:HGNC Symbol;Acc:HGNC:15559]	chr22:23763020-23784316	1.62848	58.1837	-5.15901	down	6.6016e-12
ENST00000525428	CLNS1A	ENSG00000074201	chloride channel, nucleotide-sensitive, 1A [Source:HGNC Symbol;Acc:HGNC:2080]	chr11:77514935-77637805	13.3881	88.649	-2.72715	down	6.7172e-12
ENST00000301788	POLR2G	ENSG00000168002	polymerase (RNA) II (DNA directed) polypeptide G [Source:HGNC Symbol;Acc:HGNC:9194]	chr11:62761543-62766710	126.151	46.4688	1.44081	up	7.0176e-12
ENST00000263245	ARFGAP3	ENSG00000242247	ADP-ribosylation factor GTPase activating protein 3 [Source:HGNC Symbol;Acc:HGNC:661]	chr22:42796501-43015145	41.5415	0	inf	up	7.9188e-12
ENST00000495848	ELF3	ENSG00000163435	E74-like factor 3 (ets domain transcription factor, epithelial-specific ) [Source:HGNC Symbol;Acc:HGNC:3318]	chr1:201982371-202017188	41.5039	0	inf	up	8.0918e-12
ENST00000394308	ASNS	ENSG00000070669	asparagine synthetase (glutamine-hydrolyzing) [Source:HGNC Symbol;Acc:HGNC:753]	chr7:97852117-97872542	54.5576	5.33386	3.35453	up	8.3688e-12
ENST00000544481	UBC	ENSG00000150991	ubiquitin C [Source:HGNC Symbol;Acc:HGNC:12468]	chr12:124911603-124917368	41.3501	0	inf	up	8.8396e-12
ENST00000346798	APP	ENSG00000142192	amyloid beta (A4) precursor protein [Source:HGNC Symbol;Acc:HGNC:620]	chr21:25880549-26217381	63.6178	9.67208	2.71753	up	8.9931e-12
ENST00000261772	AARS	ENSG00000090861	alanyl-tRNA synthetase [Source:HGNC Symbol;Acc:HGNC:20]	chr16:70252294-70289543	104.789	33.1482	1.66049	up	9.7993e-12
ENST00000491521	CDK9	ENSG00000136807	cyclin-dependent kinase 9 [Source:HGNC Symbol;Acc:HGNC:1780]	chr9:127785678-127790787	0.0280068	52.2839	-10.8664	down	9.9045e-12
ENST00000237654	CCNI	ENSG00000118816	cyclin I [Source:HGNC Symbol;Acc:HGNC:1595]	chr4:77047156-77076005	45.6596	1.70952	4.73925	up	1.0007e-11
ENST00000260130	SDCBP	ENSG00000137575	syndecan binding protein (syntenin) [Source:HGNC Symbol;Acc:HGNC:10662]	chr8:58552923-58582860	41.1262	0	inf	up	1.0054e-11
ENST00000345046	BCAP31	ENSG00000185825	B-cell receptor-associated protein 31 [Source:HGNC Symbol;Acc:HGNC:16695]	chrX:153700496-153724697	121.882	44.2812	1.46072	up	1.0632e-11
ENST00000264036	MCAM	ENSG00000076706	melanoma cell adhesion molecule [Source:HGNC Symbol;Acc:HGNC:6934]	chr11:119308528-119321521	0	52.0236	-inf	down	1.0694e-11
ENST00000372764	PLAU	ENSG00000122861	plasminogen activator, urokinase [Source:HGNC Symbol;Acc:HGNC:9052]	chr10:73909176-73922777	43.6082	1.00143	5.44446	up	1.1393e-11
ENST00000452853	PFN2	ENSG00000070087	profilin 2 [Source:HGNC Symbol;Acc:HGNC:8882]	chr3:149761104-150225190	59.1601	7.72519	2.93698	up	1.1468e-11
ENST00000265594	MCCC1	ENSG00000078070	methylcrotonoyl-CoA carboxylase 1 (alpha) [Source:HGNC Symbol;Acc:HGNC:6936]	chr3:183015217-183116075	40.7588	0	inf	up	1.2418e-11
ENST00000429972	FLNB	ENSG00000136068	filamin B, beta [Source:HGNC Symbol;Acc:HGNC:3755]	chr3:58008399-58172251	40.7339	0	inf	up	1.2597e-11
ENST00000602483	SNHG8	ENSG00000269893	small nucleolar RNA host gene 8 (non-protein coding) [Source:HGNC Symbol;Acc:HGNC:33098]	chr4:118278708-118279823	9.44685	77.6884	-3.03979	down	1.2984e-11
ENST00000318364	MRPL43	ENSG00000055950	mitochondrial ribosomal protein L43 [Source:HGNC Symbol;Acc:HGNC:14517]	chr10:100969457-100994401	40.567	0	inf	up	1.3866e-11
ENST00000367889	MGST3	ENSG00000143198	microsomal glutathione S-transferase 3 [Source:HGNC Symbol;Acc:HGNC:7064]	chr1:165630860-165661796	54.5268	168.48	-1.62754	down	1.407e-11
ENST00000551313	DAZAP2	ENSG00000183283	DAZ associated protein 2 [Source:HGNC Symbol;Acc:HGNC:2684]	chr12:51238291-51271362	40.4608	0	inf	up	1.4739e-11
ENST00000313511	TUFM	ENSG00000178952	Tu translation elongation factor, mitochondrial [Source:HGNC Symbol;Acc:HGNC:12420]	chr16:28842410-28846408	95.8009	28.1587	1.76646	up	1.493e-11
ENST00000304593	MFF	ENSG00000168958	mitochondrial fission factor [Source:HGNC Symbol;Acc:HGNC:24858]	chr2:227164564-227357836	19.6986	100.733	-2.35437	down	1.5288e-11
ENST00000598518	AC006262.5	ENSG00000268621	NA	chr19:46101121-46203122	40.3461	0	inf	up	1.5744e-11
ENST00000482776	CCT6A	ENSG00000146731	chaperonin containing TCP1, subunit 6A (zeta 1) [Source:HGNC Symbol;Acc:HGNC:1620]	chr7:56051629-56092996	4.23368	63.5577	-3.90808	down	1.713e-11
ENST00000615613	MFSD12	ENSG00000161091	major facilitator superfamily domain containing 12 [Source:HGNC Symbol;Acc:HGNC:28299]	chr19:3506272-3579088	5.37371	66.5641	-3.63075	down	1.7778e-11
ENST00000370035	FAM102B	ENSG00000162636	family with sequence similarity 102, member B [Source:HGNC Symbol;Acc:HGNC:27637]	chr1:108560088-108644900	11.9339	82.9182	-2.79662	down	1.7841e-11
ENST00000426013	MORF4L1	ENSG00000185787	mortality factor 4 like 1 [Source:HGNC Symbol;Acc:HGNC:16989]	chr15:78759202-78898133	81.0433	19.7304	2.03827	up	1.8716e-11
ENST00000585124	AURKB	ENSG00000178999	aurora kinase B [Source:HGNC Symbol;Acc:HGNC:11390]	chr17:8204732-8210600	40.0288	0.00295908	13.7236	up	1.8985e-11
ENST00000498064	MORF4L2	ENSG00000123562	mortality factor 4 like 2 [Source:HGNC Symbol;Acc:HGNC:16849]	chrX:103675495-103691772	31.1612	123.649	-1.98842	down	1.9828e-11
ENST00000367078	C4BPB	ENSG00000123843	complement component 4 binding protein, beta [Source:HGNC Symbol;Acc:HGNC:1328]	chr1:207006844-207099993	2.81645	59.2156	-4.39403	down	2.0079e-11
ENST00000548162	MMP14	ENSG00000157227	matrix metallopeptidase 14 (membrane-inserted) [Source:HGNC Symbol;Acc:HGNC:7160]	chr14:22836556-22849027	39.885	0	inf	up	2.0525e-11
ENST00000222553	NAMPT	ENSG00000105835	nicotinamide phosphoribosyltransferase [Source:HGNC Symbol;Acc:HGNC:30092]	chr7:106248284-106286326	76.1532	17.1926	2.14712	up	2.2603e-11
ENST00000278483	C11orf73	ENSG00000149196	chromosome 11 open reading frame 73 [Source:HGNC Symbol;Acc:HGNC:26938]	chr11:86302210-86345931	45.9137	2.53221	4.18046	up	2.7814e-11
ENST00000478935	ARL6IP5	ENSG00000144746	ADP-ribosylation factor-like 6 interacting protein 5 [Source:HGNC Symbol;Acc:HGNC:16937]	chr3:69084943-69106066	0.131656	50.2429	-8.576	down	2.9097e-11
ENST00000612003	CD83	ENSG00000112149	CD83 molecule [Source:HGNC Symbol;Acc:HGNC:1703]	chr6:14117255-14149516	0.623308	51.7944	-6.37671	down	2.9302e-11
ENST00000541152	SEPT9	ENSG00000184640	septin 9 [Source:HGNC Symbol;Acc:HGNC:7323]	chr17:77257736-77500596	56.11	7.10312	2.98173	up	2.9773e-11
ENST00000395814	PMEPA1	ENSG00000124225	prostate transmembrane protein, androgen induced 1 [Source:HGNC Symbol;Acc:HGNC:14107]	chr20:57648391-57712780	39.2192	0	inf	up	3.0104e-11
ENST00000375633	C6orf48	ENSG00000204387	chromosome 6 open reading frame 48 [Source:HGNC Symbol;Acc:HGNC:19078]	chr6:31834607-31839766	39.1043	0	inf	up	3.2161e-11
ENST00000495913	AKR1A1	ENSG00000117448	aldo-keto reductase family 1, member A1 (aldehyde reductase) [Source:HGNC Symbol;Acc:HGNC:380]	chr1:45550542-45570049	0	49.3455	-inf	down	3.6025e-11
ENST00000200639	LAMP2	ENSG00000005893	lysosomal-associated membrane protein 2 [Source:HGNC Symbol;Acc:HGNC:6501]	chrX:120427826-120469365	59.502	8.97011	2.72974	up	3.85e-11
ENST00000563898	UQCRC2	ENSG00000140740	ubiquinol-cytochrome c reductase core protein II [Source:HGNC Symbol;Acc:HGNC:12586]	chr16:21952659-21983660	38.7513	0	inf	up	3.9405e-11
ENST00000356661	MAGEA1	ENSG00000198681	melanoma antigen family A, 1 (directs expression of antigen MZ2-E) [Source:HGNC Symbol;Acc:HGNC:6796]	chrX:153179284-153183880	7.20527e-05	48.9477	-19.3738	down	4.3157e-11
ENST00000369815	USMG5	ENSG00000173915	up-regulated during skeletal muscle growth 5 homolog (mouse) [Source:HGNC Symbol;Acc:HGNC:30889]	chr10:103367966-103396466	39.0055	0.152351	8.00014	up	4.337e-11
ENST00000382361	FSCN1	ENSG00000075618	fascin actin-bundling protein 1 [Source:HGNC Symbol;Acc:HGNC:11148]	chr7:5592822-5606655	10.9511	78.4674	-2.84102	down	4.3788e-11
ENST00000533608	EXT2	ENSG00000151348	exostosin glycosyltransferase 2 [Source:HGNC Symbol;Acc:HGNC:3513]	chr11:44095548-44245429	53.8787	6.40815	3.07174	up	4.504e-11
ENST00000325110	HMGCS1	ENSG00000112972	3-hydroxy-3-methylglutaryl-CoA synthase 1 (soluble) [Source:HGNC Symbol;Acc:HGNC:5007]	chr5:43287600-43313512	73.6836	16.6202	2.14841	up	4.6792e-11
ENST00000465139	ANP32A	ENSG00000140350	acidic (leucine-rich) nuclear phosphoprotein 32 family, member A [Source:HGNC Symbol;Acc:HGNC:13233]	chr15:68778534-69062834	38.418	0	inf	up	4.7738e-11
ENST00000343702	NTN4	ENSG00000074527	netrin 4 [Source:HGNC Symbol;Acc:HGNC:13658]	chr12:95649254-95791152	38.3052	3.97954e-05	19.8765	up	5.0944e-11
ENST00000409226	BZW1	ENSG00000082153	basic leucine zipper and W2 domains 1 [Source:HGNC Symbol;Acc:HGNC:18380]	chr2:200678232-200823846	96.3167	235.215	-1.28812	down	5.3624e-11
ENST00000278937	MPZL2	ENSG00000149573	myelin protein zero-like 2 [Source:HGNC Symbol;Acc:HGNC:3496]	chr11:118253402-118264536	38.2133	0	inf	up	5.3708e-11
ENST00000344051	SPINT1	ENSG00000166145	serine peptidase inhibitor, Kunitz type 1 [Source:HGNC Symbol;Acc:HGNC:11246]	chr15:40835807-40858207	38.2028	0	inf	up	5.4034e-11
ENST00000544368	CCT2	ENSG00000166226	chaperonin containing TCP1, subunit 2 (beta) [Source:HGNC Symbol;Acc:HGNC:1615]	chr12:69585333-69601570	0	48.3671	-inf	down	5.6162e-11
ENST00000229390	SRSF9	ENSG00000111786	serine/arginine-rich splicing factor 9 [Source:HGNC Symbol;Acc:HGNC:10791]	chr12:120438089-120469793	56.4864	7.83874	2.84921	up	5.6258e-11
ENST00000355938	ATP5G1	ENSG00000159199	ATP synthase, H+ transporting, mitochondrial Fo complex, subunit C1 (subunit 9) [Source:HGNC Symbol;Acc:HGNC:841]	chr17:48874859-48929056	73.3097	196.703	-1.42394	down	5.8881e-11
ENST00000264221	PAICS	ENSG00000128050	phosphoribosylaminoimidazole carboxylase, phosphoribosylaminoimidazole succinocarboxamide synthetase [Source:HGNC Symbol;Acc:HGNC:8587]	chr4:56435740-56461368	38.0975	0.0436507	9.76948	up	6.1552e-11
ENST00000261313	PEBP1	ENSG00000089220	phosphatidylethanolamine binding protein 1 [Source:HGNC Symbol;Acc:HGNC:8630]	chr12:118063592-118145584	41.8769	140.973	-1.7512	down	6.2335e-11
ENST00000302422	TMEM256	ENSG00000205544	transmembrane protein 256 [Source:HGNC Symbol;Acc:HGNC:28618]	chr17:7380533-7404137	165.218	77.9833	1.08313	up	6.5014e-11
ENST00000300403	TPX2	ENSG00000088325	TPX2, microtubule-associated [Source:HGNC Symbol;Acc:HGNC:1249]	chr20:31739270-31801805	158.805	73.276	1.11585	up	6.5436e-11
ENST00000190983	WISP2	ENSG00000064205	WNT1 inducible signaling pathway protein 2 [Source:HGNC Symbol;Acc:HGNC:12770]	chr20:44656450-44810338	0.430093	49.1996	-6.83786	down	7.2071e-11
ENST00000409682	PSMD14	ENSG00000115233	proteasome (prosome, macropain) 26S subunit, non-ATPase, 14 [Source:HGNC Symbol;Acc:HGNC:16889]	chr2:161308037-161411717	98.544	32.0005	1.62267	up	7.3115e-11
ENST00000358502	APOL2	ENSG00000128335	apolipoprotein L, 2 [Source:HGNC Symbol;Acc:HGNC:619]	chr22:36226202-36239954	37.6789	9.10091e-05	18.6593	up	7.3069e-11
ENST00000315758	MDH2	ENSG00000146701	malate dehydrogenase 2, NAD (mitochondrial) [Source:HGNC Symbol;Acc:HGNC:6971]	chr7:76048050-76067508	33.8343	125.26	-1.88836	down	7.4245e-11
ENST00000371666	IL13RA1	ENSG00000131724	interleukin 13 receptor, alpha 1 [Source:HGNC Symbol;Acc:HGNC:5974]	chrX:118727571-118794539	80.2986	21.0133	1.93407	up	8.0739e-11
ENST00000426324	APRT	ENSG00000198931	adenine phosphoribosyltransferase [Source:HGNC Symbol;Acc:HGNC:626]	chr16:88809338-88811944	14.8964	86.0175	-2.52967	down	8.2797e-11
ENST00000336083	RAB6A	ENSG00000175582	RAB6A, member RAS oncogene family [Source:HGNC Symbol;Acc:HGNC:9786]	chr11:73675637-73761137	39.0481	0.588383	6.05235	up	8.3543e-11
ENST00000285605	MARVELD1	ENSG00000155254	MARVEL domain containing 1 [Source:HGNC Symbol;Acc:HGNC:28674]	chr10:97713172-97718152	48.3016	4.37769	3.46383	up	8.3503e-11
ENST00000279550	YBX3	ENSG00000060138	Y box binding protein 3 [Source:HGNC Symbol;Acc:HGNC:2428]	chr12:10699088-10723338	37.35	0.00597538	12.6098	up	8.9141e-11
ENST00000541366	COPA	ENSG00000122218	coatomer protein complex, subunit alpha [Source:HGNC Symbol;Acc:HGNC:2230]	chr1:160289272-160358952	1.1351	50.9153	-5.4872	down	8.9707e-11
ENST00000472321	LGALS1	ENSG00000100097	lectin, galactoside-binding, soluble, 1 [Source:HGNC Symbol;Acc:HGNC:6561]	chr22:37675607-37679806	37.2724	0	inf	up	9.233e-11
ENST00000324460	HSPA5	ENSG00000044574	heat shock 70kDa protein 5 (glucose-regulated protein, 78kDa) [Source:HGNC Symbol;Acc:HGNC:5238]	chr9:125234852-125257018	121.572	47.5903	1.35307	up	9.6653e-11
ENST00000395938	PMP22	ENSG00000109099	peripheral myelin protein 22 [Source:HGNC Symbol;Acc:HGNC:9118]	chr17:15229776-15265707	0.00138674	47.1683	-15.0538	down	9.699e-11
ENST00000359263	MYOF	ENSG00000138119	myoferlin [Source:HGNC Symbol;Acc:HGNC:3656]	chr10:93306428-93482575	60.6454	10.4394	2.53835	up	1.0007e-10
ENST00000304800	TMEM208	ENSG00000168701	transmembrane protein 208 [Source:HGNC Symbol;Acc:HGNC:25015]	chr16:67227102-67229278	37.1184	0.000497907	16.1859	up	1.0097e-10
ENST00000217402	CHMP4B	ENSG00000101421	charged multivesicular body protein 4B [Source:HGNC Symbol;Acc:HGNC:16171]	chr20:33811303-33854366	75.6604	18.6638	2.0193	up	1.0697e-10
ENST00000380739	SERPINB1	ENSG00000021355	serpin peptidase inhibitor, clade B (ovalbumin), member 1 [Source:HGNC Symbol;Acc:HGNC:3311]	chr6:2832331-2842006	132.275	55.3723	1.2563	up	1.2027e-10
ENST00000504676	CSNK1A1	ENSG00000113712	casein kinase 1, alpha 1 [Source:HGNC Symbol;Acc:HGNC:2451]	chr5:149492196-149551552	36.8072	0	inf	up	1.207e-10
ENST00000574745	GLP2R	ENSG00000065325	glucagon-like peptide 2 receptor [Source:HGNC Symbol;Acc:HGNC:4325]	chr17:9822205-9892102	0.000135982	46.6662	-18.3886	down	1.2161e-10
ENST00000393033	GIPC1	ENSG00000123159	GIPC PDZ domain containing family, member 1 [Source:HGNC Symbol;Acc:HGNC:1226]	chr19:14477759-14496149	38.3972	0.611459	5.9726	up	1.259e-10
ENST00000480528	ATP5C1	ENSG00000165629	ATP synthase, H+ transporting, mitochondrial F1 complex, gamma polypeptide 1 [Source:HGNC Symbol;Acc:HGNC:833]	chr10:7788128-7807815	11.8419	77.9481	-2.71862	down	1.3135e-10
ENST00000375638	C6orf48	ENSG00000204387	chromosome 6 open reading frame 48 [Source:HGNC Symbol;Acc:HGNC:19078]	chr6:31834607-31839766	74.006	17.9601	2.04285	up	1.318e-10
ENST00000240100	DUSP4	ENSG00000120875	dual specificity phosphatase 4 [Source:HGNC Symbol;Acc:HGNC:3070]	chr8:29333063-29350668	36.6024	0	inf	up	1.3582e-10
ENST00000479986	HIST1H3J	ENSG00000197153	histone cluster 1, H3j [Source:HGNC Symbol;Acc:HGNC:4774]	chr6:27890381-27893149	161.383	76.6546	1.07404	up	1.367e-10
ENST00000532317	PICALM	ENSG00000073921	phosphatidylinositol binding clathrin assembly protein [Source:HGNC Symbol;Acc:HGNC:15514]	chr11:85957584-86069882	36.5873	0	inf	up	1.3701e-10
ENST00000487660	TKT	ENSG00000163931	transketolase [Source:HGNC Symbol;Acc:HGNC:11834]	chr3:53224706-53256052	72.2924	17.0697	2.0824	up	1.4139e-10
ENST00000395535	SEC61G	ENSG00000132432	Sec61 gamma subunit [Source:HGNC Symbol;Acc:HGNC:18277]	chr7:54752249-54804928	12.8661	80.0824	-2.63791	down	1.4422e-10
ENST00000486782	ATP1B3	ENSG00000069849	ATPase, Na+/K+ transporting, beta 3 polypeptide [Source:HGNC Symbol;Acc:HGNC:806]	chr3:141876123-141926514	0	46.2281	-inf	down	1.4836e-10
ENST00000254301	LGALS3	ENSG00000131981	lectin, galactoside-binding, soluble, 3 [Source:HGNC Symbol;Acc:HGNC:6563]	chr14:55124109-55145413	103.162	36.0261	1.5178	up	1.5284e-10
ENST00000539225	TJP2	ENSG00000119139	tight junction protein 2 [Source:HGNC Symbol;Acc:HGNC:11828]	chr9:69120888-69255208	36.3931	0.00037122	16.581	up	1.5332e-10
ENST00000488300	RNF182	ENSG00000180537	ring finger protein 182 [Source:HGNC Symbol;Acc:HGNC:28522]	chr6:13924445-13980302	3.06179e-05	46.1218	-20.5226	down	1.5571e-10
ENST00000570937	NUP88	ENSG00000108559	nucleoporin 88kDa [Source:HGNC Symbol;Acc:HGNC:8067]	chr17:5282264-5469060	0.94896	49.0742	-5.69247	down	1.5946e-10
ENST00000307407	CXCL8		NA	chr4:73740505-73743716	38.33	0.765593	5.64575	up	1.6561e-10
ENST00000579408	RPL17	ENSG00000265681	ribosomal protein L17 [Source:HGNC Symbol;Acc:HGNC:10307]	chr18:49477249-49492565	36.2212	0	inf	up	1.6919e-10
ENST00000477726	SIGMAR1	ENSG00000147955	sigma non-opioid intracellular receptor 1 [Source:HGNC Symbol;Acc:HGNC:8157]	chr9:34634721-34637809	2.31172	53.0133	-4.51932	down	1.6974e-10
ENST00000304434	ELOVL5	ENSG00000012660	ELOVL fatty acid elongase 5 [Source:HGNC Symbol;Acc:HGNC:21308]	chr6:53267397-53349179	98.7338	33.3815	1.5645	up	1.7756e-10
ENST00000261366	LMNB1	ENSG00000113368	lamin B1 [Source:HGNC Symbol;Acc:HGNC:6637]	chr5:126776622-126837020	80.9158	22.3438	1.85655	up	1.7858e-10
ENST00000216115	BIK	ENSG00000100290	BCL2-interacting killer (apoptosis-inducing) [Source:HGNC Symbol;Acc:HGNC:1051]	chr22:43038584-43129712	42.7371	2.57016	4.05556	up	1.7908e-10
ENST00000264161	DARS	ENSG00000115866	aspartyl-tRNA synthetase [Source:HGNC Symbol;Acc:HGNC:2678]	chr2:135906676-136022318	41.1087	1.90763	4.42959	up	1.7986e-10
ENST00000248975	YWHAH	ENSG00000128245	tyrosine 3-monooxygenase/tryptophan 5-monooxygenase activation protein, eta [Source:HGNC Symbol;Acc:HGNC:12853]	chr22:31933520-31957603	97.1733	32.5088	1.57973	up	1.941e-10
ENST00000438552	SNRPB	ENSG00000125835	small nuclear ribonucleoprotein polypeptides B and B1 [Source:HGNC Symbol;Acc:HGNC:11153]	chr20:2461633-2524702	18.5828	91.9446	-2.3068	down	1.9439e-10
ENST00000216714	APEX1	ENSG00000100823	APEX nuclease (multifunctional DNA repair enzyme) 1 [Source:HGNC Symbol;Acc:HGNC:587]	chr14:20455190-20461612	67.471	14.7457	2.19398	up	1.9592e-10
ENST00000338380	SLPI	ENSG00000124107	secretory leukocyte peptidase inhibitor [Source:HGNC Symbol;Acc:HGNC:11092]	chr20:45252238-45254564	127.307	279.451	-1.13428	down	2.0259e-10
ENST00000333467	APOBEC3B	ENSG00000179750	apolipoprotein B mRNA editing enzyme, catalytic polypeptide-like 3B [Source:HGNC Symbol;Acc:HGNC:17352]	chr22:38952740-38998209	43.3333	2.93471	3.88419	up	2.0947e-10
ENST00000552361	RPS26	ENSG00000197728	ribosomal protein S26 [Source:HGNC Symbol;Acc:HGNC:10414]	chr12:56041852-56045733	78.42	201.001	-1.35791	down	2.1078e-10
ENST00000354848	CD46	ENSG00000117335	CD46 molecule, complement regulatory protein [Source:HGNC Symbol;Acc:HGNC:6953]	chr1:207752056-207795513	14.4337	82.6863	-2.51821	down	2.1204e-10
ENST00000265729	SRI	ENSG00000075142	sorcin [Source:HGNC Symbol;Acc:HGNC:11292]	chr7:88205117-88306891	5.45508	61.1152	-3.48586	down	2.1664e-10
ENST00000295598	ATP1A1	ENSG00000163399	ATPase, Na+/K+ transporting, alpha 1 polypeptide [Source:HGNC Symbol;Acc:HGNC:799]	chr1:116372667-116418622	104.325	37.3765	1.48088	up	2.264e-10
ENST00000261597	NDC80	ENSG00000080986	NDC80 kinetochore complex component [Source:HGNC Symbol;Acc:HGNC:16909]	chr18:2571510-2616635	51.9719	6.9165	2.90962	up	2.3263e-10
ENST00000622432	AATF	ENSG00000108270	NA	chr17:36948874-37056871	0	45.2231	-inf	down	2.3425e-10
ENST00000368715	S100A4	ENSG00000196154	S100 calcium binding protein A4 [Source:HGNC Symbol;Acc:HGNC:10494]	chr1:153543612-153550136	35.6579	0	inf	up	2.341e-10
ENST00000480536	SET	ENSG00000119335	SET nuclear proto-oncogene [Source:HGNC Symbol;Acc:HGNC:10760]	chr9:128683322-128696400	35.6522	0	inf	up	2.3487e-10
ENST00000262067	TSPAN13	ENSG00000106537	tetraspanin 13 [Source:HGNC Symbol;Acc:HGNC:21643]	chr7:16753534-16784536	35.613	0	inf	up	2.4023e-10
ENST00000202834	TMEM230	ENSG00000089063	transmembrane protein 230 [Source:HGNC Symbol;Acc:HGNC:15876]	chr20:5068231-5113103	50.934	6.48101	2.97434	up	2.4886e-10
ENST00000307365	DDIT4	ENSG00000168209	DNA-damage-inducible transcript 4 [Source:HGNC Symbol;Acc:HGNC:24944]	chr10:72273919-72276036	131.135	55.8798	1.23065	up	2.5092e-10
ENST00000230173	GPR126	ENSG00000112414	G protein-coupled receptor 126 [Source:HGNC Symbol;Acc:HGNC:13841]	chr6:142301853-142446266	35.5008	0	inf	up	2.5629e-10
ENST00000515982	SCARNA6	ENSG00000252798	Small Cajal body specific RNA 6 [Source:RFAM;Acc:RF00478]	chr2:233210050-233295674	133.59	288.207	-1.10929	down	2.58e-10
ENST00000366794	PARP1	ENSG00000143799	poly (ADP-ribose) polymerase 1 [Source:HGNC Symbol;Acc:HGNC:270]	chr1:226360690-226408075	59.8869	10.9957	2.4453	up	2.6466e-10
ENST00000209875	CBX5	ENSG00000094916	chromobox homolog 5 [Source:HGNC Symbol;Acc:HGNC:1555]	chr12:54230939-54351849	35.3787	0	inf	up	2.7498e-10
ENST00000487986	OPA1	ENSG00000198836	optic atrophy 1 (autosomal dominant) [Source:HGNC Symbol;Acc:HGNC:8140]	chr3:193593143-193697823	16.3667	86.1441	-2.39599	down	2.9324e-10
ENST00000348956	CKB	ENSG00000166165	creatine kinase, brain [Source:HGNC Symbol;Acc:HGNC:1991]	chr14:103519658-103523111	0.777266	47.1948	-5.92407	down	2.9393e-10
ENST00000393925	PHLDB2	ENSG00000144824	pleckstrin homology-like domain, family B, member 2 [Source:HGNC Symbol;Acc:HGNC:29573]	chr3:111674527-111976517	37.0742	0.699357	5.72824	up	3.0853e-10
ENST00000451497	HMGB1P5	ENSG00000132967	high mobility group box 1 pseudogene 5 [Source:HGNC Symbol;Acc:HGNC:4997]	chr3:22381818-22382929	39.1838	1.52951	4.67912	up	3.1501e-10
ENST00000409144	GGCT	ENSG00000006625	gamma-glutamylcyclotransferase [Source:HGNC Symbol;Acc:HGNC:21705]	chr7:30496620-30634033	1.18265	48.2691	-5.35101	down	3.1801e-10
ENST00000253024	TRIM28	ENSG00000130726	tripartite motif containing 28 [Source:HGNC Symbol;Acc:HGNC:16384]	chr19:58544090-58550917	85.1662	25.7033	1.72833	up	3.3067e-10
ENST00000470199	LMNA	ENSG00000160789	lamin A/C [Source:HGNC Symbol;Acc:HGNC:6636]	chr1:156082572-156140089	90.5078	219.042	-1.27509	down	3.5311e-10
ENST00000409753	HN1	ENSG00000189159	hematological and neurological expressed 1 [Source:HGNC Symbol;Acc:HGNC:14569]	chr17:75135247-75183027	42.4197	2.94509	3.84835	up	3.5696e-10
ENST00000418333	TGFA	ENSG00000163235	transforming growth factor, alpha [Source:HGNC Symbol;Acc:HGNC:11765]	chr2:70447279-70554193	34.8317	0	inf	up	3.7698e-10
ENST00000518406	UQCRB	ENSG00000156467	ubiquinol-cytochrome c reductase binding protein [Source:HGNC Symbol;Acc:HGNC:12582]	chr8:96225919-96238034	47.5121	145.653	-1.61617	down	4.1544e-10
ENST00000367651	CITED2	ENSG00000164442	Cbp/p300-interacting transactivator, with Glu/Asp-rich carboxy-terminal domain, 2 [Source:HGNC Symbol;Acc:HGNC:1987]	chr6:139371642-139374638	38.6652	1.52163	4.66735	up	4.1939e-10
ENST00000569956	CDIPT	ENSG00000103502	CDP-diacylglycerol--inositol 3-phosphatidyltransferase [Source:HGNC Symbol;Acc:HGNC:1769]	chr16:29858356-29868053	34.6478	0	inf	up	4.1917e-10
ENST00000374980	EIF2S2	ENSG00000125977	eukaryotic translation initiation factor 2, subunit 2 beta, 38kDa [Source:HGNC Symbol;Acc:HGNC:3266]	chr20:33983051-34112332	130.551	56.407	1.21066	up	4.2188e-10
ENST00000494412	CMSS1	ENSG00000184220	cms1 ribosomal small subunit homolog (yeast) [Source:HGNC Symbol;Acc:HGNC:28666]	chr3:99817833-100178603	0	43.8885	-inf	down	4.2979e-10
ENST00000397752	MET	ENSG00000105976	MET proto-oncogene, receptor tyrosine kinase [Source:HGNC Symbol;Acc:HGNC:7029]	chr7:116672160-116798386	34.5387	0.00445398	12.9208	up	4.496e-10
ENST00000265846	ADAP1	ENSG00000105963	ArfGAP with dual PH domains 1 [Source:HGNC Symbol;Acc:HGNC:16486]	chr7:897900-975599	36.1603	0.624824	5.85481	up	4.6612e-10
ENST00000311083	CSRP2	ENSG00000175183	cysteine and glycine-rich protein 2 [Source:HGNC Symbol;Acc:HGNC:2470]	chr12:76858714-76880352	1.86217	49.2264	-4.72437	down	5.1824e-10
ENST00000261353	YPEL5	ENSG00000119801	yippee-like 5 (Drosophila) [Source:HGNC Symbol;Acc:HGNC:18329]	chr2:30146940-30160533	53.1928	8.24101	2.69034	up	5.2491e-10
ENST00000341247	LIMA1	ENSG00000050405	LIM domain and actin binding 1 [Source:HGNC Symbol;Acc:HGNC:24636]	chr12:50175787-50283546	34.1957	0	inf	up	5.441e-10
ENST00000301935	UBXN1	ENSG00000162191	UBX domain protein 1 [Source:HGNC Symbol;Acc:HGNC:18402]	chr11:62676497-62679117	70.5808	17.6534	1.99933	up	5.5286e-10
ENST00000433215	SPG21	ENSG00000090487	spastic paraplegia 21 (autosomal recessive, Mast syndrome) [Source:HGNC Symbol;Acc:HGNC:20373]	chr15:64963020-64990310	15.1733	81.9521	-2.43325	down	5.5633e-10
ENST00000566918	CMC2	ENSG00000103121	C-x(9)-C motif containing 2 [Source:HGNC Symbol;Acc:HGNC:24447]	chr16:80966447-81035759	0	43.2597	-inf	down	5.7213e-10
ENST00000560869	TNFAIP2	ENSG00000185215	tumor necrosis factor, alpha-induced protein 2 [Source:HGNC Symbol;Acc:HGNC:11895]	chr14:103120846-103137439	43.0049	3.58627	3.58394	up	5.9726e-10
ENST00000280115	LYPD6B	ENSG00000150556	LY6/PLAUR domain containing 6B [Source:HGNC Symbol;Acc:HGNC:27018]	chr2:149038106-149215262	33.9863	0	inf	up	6.1399e-10
ENST00000386037	SNORD94	ENSG00000208772	small nucleolar RNA, C/D box 94 [Source:HGNC Symbol;Acc:HGNC:32756]	chr2:86020215-86142157	33.9763	0	inf	up	6.1755e-10
ENST00000304735	VASN	ENSG00000168140	vasorin [Source:HGNC Symbol;Acc:HGNC:18517]	chr16:4314760-4425705	48.8771	6.31127	2.95315	up	6.3391e-10
ENST00000557054	APEX1	ENSG00000100823	APEX nuclease (multifunctional DNA repair enzyme) 1 [Source:HGNC Symbol;Acc:HGNC:587]	chr14:20455190-20461612	33.9222	0	inf	up	6.3714e-10
ENST00000371485	CEP55	ENSG00000138180	centrosomal protein 55kDa [Source:HGNC Symbol;Acc:HGNC:1161]	chr10:93496631-93529092	99.2555	35.6106	1.47884	up	6.37e-10
ENST00000517679	TBCA	ENSG00000171530	tubulin folding cofactor A [Source:HGNC Symbol;Acc:HGNC:11579]	chr5:77691165-77868780	37.573	126.237	-1.74837	down	6.4371e-10
ENST00000299299	PCBD1	ENSG00000166228	pterin-4 alpha-carbinolamine dehydratase/dimerization cofactor of hepatocyte nuclear factor 1 alpha [Source:HGNC Symbol;Acc:HGNC:8646]	chr10:70882279-70888784	38.6038	128.134	-1.73084	down	6.4681e-10
ENST00000290858	CBFB	ENSG00000067955	core-binding factor, beta subunit [Source:HGNC Symbol;Acc:HGNC:1539]	chr16:67029115-67101058	37.6769	1.45828	4.69134	up	6.7478e-10
ENST00000373548	HDAC1	ENSG00000116478	histone deacetylase 1 [Source:HGNC Symbol;Acc:HGNC:4852]	chr1:32292085-32333635	46.1286	5.10136	3.17671	up	6.9204e-10
ENST00000335934	TP53I3	ENSG00000115129	tumor protein p53 inducible protein 3 [Source:HGNC Symbol;Acc:HGNC:19373]	chr2:24076525-24201698	33.7667	0	inf	up	6.9697e-10
ENST00000537663	RNF182	ENSG00000180537	ring finger protein 182 [Source:HGNC Symbol;Acc:HGNC:28522]	chr6:13924445-13980302	2.66928e-05	42.7893	-20.6124	down	7.0874e-10
ENST00000168216	HSD17B10	ENSG00000072506	hydroxysteroid (17-beta) dehydrogenase 10 [Source:HGNC Symbol;Acc:HGNC:4800]	chrX:53431257-53434373	35.0032	121.104	-1.79068	down	7.2261e-10
ENST00000519004	PABPC1	ENSG00000070756	poly(A) binding protein, cytoplasmic 1 [Source:HGNC Symbol;Acc:HGNC:8554]	chr8:100685815-100722809	37.5731	125.849	-1.74392	down	7.3644e-10
ENST00000600873	HNRNPL	ENSG00000104824	heterogeneous nuclear ribonucleoprotein L [Source:HGNC Symbol;Acc:HGNC:5045]	chr19:38815421-38852347	60.2137	12.2143	2.30152	up	7.4494e-10
ENST00000424310	RNF145	ENSG00000145860	ring finger protein 145 [Source:HGNC Symbol;Acc:HGNC:20853]	chr5:159157408-159248796	33.6541	0.02128	10.6271	up	7.6956e-10
ENST00000372858	PABPC4	ENSG00000090621	poly(A) binding protein, cytoplasmic 4 (inducible form) [Source:HGNC Symbol;Acc:HGNC:8557]	chr1:39560815-39576790	51.0038	7.50848	2.76401	up	7.6905e-10
ENST00000450894	ITGB4	ENSG00000132470	integrin, beta 4 [Source:HGNC Symbol;Acc:HGNC:6158]	chr17:75721327-75765711	44.1565	4.35307	3.34252	up	8.2924e-10
ENST00000484568	RPL14P1	ENSG00000139239	ribosomal protein L14 pseudogene 1 [Source:HGNC Symbol;Acc:HGNC:31384]	chr12:62965324-62965969	17.7987	86.5806	-2.28227	down	8.4009e-10
ENST00000367885	MGST3	ENSG00000143198	microsomal glutathione S-transferase 3 [Source:HGNC Symbol;Acc:HGNC:7064]	chr1:165630860-165661796	33.366	0	inf	up	8.7838e-10
ENST00000538372	NDUFA12	ENSG00000184752	NADH dehydrogenase (ubiquinone) 1 alpha subcomplex, 12 [Source:HGNC Symbol;Acc:HGNC:23987]	chr12:94897054-95003770	1.1725	45.956	-5.2926	down	8.958e-10
ENST00000439696	ZFP36L1	ENSG00000185650	ZFP36 ring finger protein-like 1 [Source:HGNC Symbol;Acc:HGNC:1107]	chr14:68787659-68796253	33.3284	0	inf	up	8.9766e-10
ENST00000371811	IFIT3	ENSG00000119917	interferon-induced protein with tetratricopeptide repeats 3 [Source:HGNC Symbol;Acc:HGNC:5411]	chr10:89213568-89414557	37.3904	1.55502	4.58766	up	9.1496e-10
ENST00000548044	NAP1L1	ENSG00000187109	nucleosome assembly protein 1-like 1 [Source:HGNC Symbol;Acc:HGNC:7637]	chr12:76036586-76085033	12.8897	75.628	-2.5527	down	9.2971e-10
ENST00000455312	DNAJC19P1	ENSG00000237141	DnaJ (Hsp40) homolog, subfamily C, member 19 pseudogene 1 [Source:HGNC Symbol;Acc:HGNC:45064]	chr10:67796664-67838166	0	42.1809	-inf	down	9.3487e-10
ENST00000243346	NMI	ENSG00000123609	N-myc (and STAT) interactor [Source:HGNC Symbol;Acc:HGNC:7854]	chr2:151270464-151290057	37.0629	1.45519	4.6707	up	9.5587e-10
ENST00000371222	JUN	ENSG00000177606	jun proto-oncogene [Source:HGNC Symbol;Acc:HGNC:6204]	chr1:58780787-58784327	63.1758	14.1276	2.16085	up	9.8741e-10
ENST00000302628	CALB2	ENSG00000172137	calbindin 2 [Source:HGNC Symbol;Acc:HGNC:1435]	chr16:71358712-71390438	33.1235	0	inf	up	1.0104e-09
ENST00000586868	TBCB	ENSG00000105254	tubulin folding cofactor B [Source:HGNC Symbol;Acc:HGNC:1989]	chr19:36111201-36125947	0	41.9939	-inf	down	1.018e-09
ENST00000339276	SFN	ENSG00000175793	stratifin [Source:HGNC Symbol;Acc:HGNC:10773]	chr1:26863137-26864457	130.044	57.7018	1.17231	up	1.0327e-09
ENST00000485367	DDX56	ENSG00000136271	DEAD (Asp-Glu-Ala-Asp) box helicase 56 [Source:HGNC Symbol;Acc:HGNC:18193]	chr7:44565416-44575051	33.0685	0	inf	up	1.043e-09
ENST00000301522	PRDX2	ENSG00000167815	peroxiredoxin 2 [Source:HGNC Symbol;Acc:HGNC:9353]	chr19:12763002-12874951	71.4266	183.824	-1.36379	down	1.0705e-09
ENST00000233078	DAZAP1	ENSG00000071626	DAZ associated protein 1 [Source:HGNC Symbol;Acc:HGNC:2683]	chr19:1407435-1435687	34.6265	0.596012	5.86039	up	1.0801e-09
ENST00000447866	FDPS	ENSG00000160752	farnesyl diphosphate synthase [Source:HGNC Symbol;Acc:HGNC:3631]	chr1:155308747-155331114	32.3552	114.882	-1.82809	down	1.1132e-09
ENST00000216797	NFKBIA	ENSG00000100906	nuclear factor of kappa light polypeptide gene enhancer in B-cells inhibitor, alpha [Source:HGNC Symbol;Acc:HGNC:7797]	chr14:35401510-35404749	86.856	28.4386	1.61077	up	1.1371e-09
ENST00000578444	MRPS23	ENSG00000181610	mitochondrial ribosomal protein S23 [Source:HGNC Symbol;Acc:HGNC:14509]	chr17:57771945-57850072	32.8907	0	inf	up	1.1558e-09
ENST00000302418	KIF5B	ENSG00000170759	kinesin family member 5B [Source:HGNC Symbol;Acc:HGNC:6324]	chr10:32009009-32056431	79.2452	23.7139	1.74059	up	1.1574e-09
ENST00000274712	ZMAT2	ENSG00000146007	zinc finger, matrin-type 2 [Source:HGNC Symbol;Acc:HGNC:26433]	chr5:140664675-140706676	101.734	38.1781	1.41399	up	1.1551e-09
ENST00000371084	PGM1	ENSG00000079739	phosphoglucomutase 1 [Source:HGNC Symbol;Acc:HGNC:8905]	chr1:63440769-63660245	72.2468	19.5094	1.88877	up	1.1642e-09
ENST00000595470	ECH1	ENSG00000104823	enoyl CoA hydratase 1, peroxisomal [Source:HGNC Symbol;Acc:HGNC:3149]	chr19:38815421-38852347	6.06056	58.8317	-3.27907	down	1.1742e-09
ENST00000251808	GRHL2	ENSG00000083307	grainyhead-like 2 (Drosophila) [Source:HGNC Symbol;Acc:HGNC:2799]	chr8:101460890-101669726	32.8369	0	inf	up	1.1923e-09
ENST00000222266	PSENEN	ENSG00000205155	presenilin enhancer gamma secretase subunit [Source:HGNC Symbol;Acc:HGNC:30100]	chr19:35718018-35758079	32.8252	0	inf	up	1.2004e-09
ENST00000420057	VKORC1	ENSG00000167397	vitamin K epoxide reductase complex, subunit 1 [Source:HGNC Symbol;Acc:HGNC:23663]	chr16:31056459-31095980	0.491912	43.1692	-6.45546	down	1.221e-09
ENST00000219271	MMP15	ENSG00000102996	matrix metallopeptidase 15 (membrane-inserted) [Source:HGNC Symbol;Acc:HGNC:7161]	chr16:58025565-58046901	46.6906	5.85351	2.99576	up	1.2416e-09
ENST00000353479	COL17A1	ENSG00000065618	collagen, type XVII, alpha 1 [Source:HGNC Symbol;Acc:HGNC:2194]	chr10:104031150-104086002	32.7038	0	inf	up	1.2876e-09
ENST00000295797	PRKCI	ENSG00000163558	protein kinase C, iota [Source:HGNC Symbol;Acc:HGNC:9404]	chr3:170222032-170305981	125.873	55.1676	1.19008	up	1.3216e-09
ENST00000371711	B4GALT5	ENSG00000158470	UDP-Gal:betaGlcNAc beta 1,4- galactosyltransferase, polypeptide 5 [Source:HGNC Symbol;Acc:HGNC:928]	chr20:49632944-49713878	43.084	4.2883	3.32867	up	1.3957e-09
ENST00000330029	UQCR10	ENSG00000184076	ubiquinol-cytochrome c reductase, complex III subunit X [Source:HGNC Symbol;Acc:HGNC:30863]	chr22:29767368-29770413	88.849	30.033	1.56481	up	1.4261e-09
ENST00000309032	BAD	ENSG00000002330	BCL2-associated agonist of cell death [Source:HGNC Symbol;Acc:HGNC:936]	chr11:64269829-64289500	38.1393	2.19775	4.11718	up	1.4775e-09
ENST00000482103	EEF1B2	ENSG00000114942	eukaryotic translation elongation factor 1 beta 2 [Source:HGNC Symbol;Acc:HGNC:3208]	chr2:206114816-206162928	1.33729	45.331	-5.08311	down	1.4916e-09
ENST00000301843	CTTN	ENSG00000085733	cortactin [Source:HGNC Symbol;Acc:HGNC:3338]	chr11:70270699-70436584	79.8088	24.4064	1.70929	up	1.5042e-09
ENST00000380118	ECI2	ENSG00000198721	enoyl-CoA delta isomerase 2 [Source:HGNC Symbol;Acc:HGNC:14601]	chr6:4021234-4157385	6.29629	58.8026	-3.22331	down	1.5444e-09
ENST00000474992	DMKN	ENSG00000161249	dermokine [Source:HGNC Symbol;Acc:HGNC:25063]	chr19:35497219-35513658	2.01242	47.2038	-4.5519	down	1.5784e-09
ENST00000429772	TMEM106C	ENSG00000134291	transmembrane protein 106C [Source:HGNC Symbol;Acc:HGNC:28775]	chr12:47963568-47968878	32.356	0.0209977	10.5896	up	1.628e-09
ENST00000578921	RAB31	ENSG00000168461	RAB31, member RAS oncogene family [Source:HGNC Symbol;Acc:HGNC:9771]	chr18:9708164-9862551	32.2948	0.000164157	17.5859	up	1.6313e-09
ENST00000265140	ANKRD32	ENSG00000133302	ankyrin repeat domain 32 [Source:HGNC Symbol;Acc:HGNC:25408]	chr5:94152965-95284575	4.27308	53.405	-3.64363	down	1.6458e-09
ENST00000469074	ISG20L2	ENSG00000143319	interferon stimulated exonuclease gene 20kDa-like 2 [Source:HGNC Symbol;Acc:HGNC:25745]	chr1:156721890-156736960	6.08416	58.1064	-3.25557	down	1.6554e-09
ENST00000283290	ATG3	ENSG00000144848	autophagy related 3 [Source:HGNC Symbol;Acc:HGNC:20962]	chr3:112532508-112585577	87.6307	29.4854	1.57143	up	1.679e-09
ENST00000263579	DCPS	ENSG00000110063	decapping enzyme, scavenger [Source:HGNC Symbol;Acc:HGNC:29812]	chr11:126283064-126355556	6.83397	59.9377	-3.13267	down	1.6953e-09
ENST00000380327	TROAP	ENSG00000135451	trophinin associated protein [Source:HGNC Symbol;Acc:HGNC:12327]	chr12:49292630-49331731	7.59768	61.8019	-3.02402	down	1.7119e-09
ENST00000296585	ITGA2	ENSG00000164171	integrin, alpha 2 (CD49B, alpha 2 subunit of VLA-2 receptor) [Source:HGNC Symbol;Acc:HGNC:6137]	chr5:52675192-53094779	32.1328	0	inf	up	1.7909e-09
ENST00000356638	GANAB	ENSG00000089597	glucosidase, alpha; neutral AB [Source:HGNC Symbol;Acc:HGNC:4138]	chr11:62624825-62646726	82.4495	26.3098	1.64791	up	1.8205e-09
ENST00000504325	GNB2L1	ENSG00000204628	guanine nucleotide binding protein (G protein), beta polypeptide 2-like 1 [Source:HGNC Symbol;Acc:HGNC:4399]	chr5:181236908-181272307	15.3235	79.2806	-2.37122	down	1.8643e-09
ENST00000312293	FOLR1	ENSG00000110195	folate receptor 1 (adult) [Source:HGNC Symbol;Acc:HGNC:3791]	chr11:72163321-72209241	1.37574	44.931	-5.02943	down	1.8848e-09
ENST00000359426	HK1	ENSG00000156515	hexokinase 1 [Source:HGNC Symbol;Acc:HGNC:4922]	chr10:69269983-69401882	58.229	12.1264	2.26359	up	1.9132e-09
ENST00000524816	TRIM29	ENSG00000137699	tripartite motif containing 29 [Source:HGNC Symbol;Acc:HGNC:17274]	chr11:120111274-120185529	79.4214	24.4909	1.69728	up	1.9183e-09
ENST00000229563	TMEM14C	ENSG00000111843	transmembrane protein 14C [Source:HGNC Symbol;Acc:HGNC:20952]	chr6:10722914-10731129	149.399	73.217	1.02892	up	1.94e-09
ENST00000544848	H2AFJ	ENSG00000246705	H2A histone family, member J [Source:HGNC Symbol;Acc:HGNC:14456]	chr12:14774382-14778002	93.1007	33.3122	1.48274	up	2.023e-09
ENST00000221561	AES	ENSG00000104964	amino-terminal enhancer of split [Source:HGNC Symbol;Acc:HGNC:307]	chr19:3052909-3063107	1.92727	46.3915	-4.58923	down	2.0371e-09
ENST00000248566	SHFM1	ENSG00000127922	split hand/foot malformation (ectrodactyly) type 1 [Source:HGNC Symbol;Acc:HGNC:10845]	chr7:96481625-96709891	46.3651	6.14127	2.91643	up	2.0744e-09
ENST00000358755	FZD6	ENSG00000164930	frizzled class receptor 6 [Source:HGNC Symbol;Acc:HGNC:4044]	chr8:103121031-103332866	40.8664	3.62102	3.49645	up	2.0898e-09
ENST00000331825	FTL	ENSG00000087086	ferritin, light polypeptide [Source:HGNC Symbol;Acc:HGNC:3999]	chr19:48965300-48966878	26.3554	101.581	-1.94646	down	2.0934e-09
ENST00000619580	PTMS	ENSG00000159335	parathymosin [Source:HGNC Symbol;Acc:HGNC:9629]	chr12:6747995-6770952	28.23	105.158	-1.89726	down	2.1464e-09
ENST00000366957	SMYD2	ENSG00000143499	SET and MYND domain containing 2 [Source:HGNC Symbol;Acc:HGNC:20982]	chr1:214281101-214337131	31.7173	0	inf	up	2.277e-09
ENST00000489629	CPSF3	ENSG00000119203	cleavage and polyadenylation specific factor 3, 73kDa [Source:HGNC Symbol;Acc:HGNC:2326]	chr2:9423567-9473101	0	40.187	-inf	down	2.3187e-09
ENST00000368297	LMNA	ENSG00000160789	lamin A/C [Source:HGNC Symbol;Acc:HGNC:6636]	chr1:156082572-156140089	0	40.0128	-inf	down	2.5104e-09
ENST00000295640	RNPEP	ENSG00000176393	arginyl aminopeptidase (aminopeptidase B) [Source:HGNC Symbol;Acc:HGNC:10078]	chr1:201982371-202017188	52.1744	9.23483	2.49819	up	2.5961e-09
ENST00000308961	NDUFA11	ENSG00000174886	NADH dehydrogenase (ubiquinone) 1 alpha subcomplex, 11, 14.7kDa [Source:HGNC Symbol;Acc:HGNC:20371]	chr19:5865825-5904006	95.5898	219.809	-1.20132	down	2.6486e-09
ENST00000241261	TNFSF10	ENSG00000121858	tumor necrosis factor (ligand) superfamily, member 10 [Source:HGNC Symbol;Acc:HGNC:11925]	chr3:172505507-172523652	31.3998	0	inf	up	2.7359e-09
ENST00000433473	PPT1	ENSG00000131238	palmitoyl-protein thioesterase 1 [Source:HGNC Symbol;Acc:HGNC:9325]	chr1:40072704-40097703	47.9589	7.16211	2.74334	up	2.7428e-09
ENST00000262554	SPTLC1	ENSG00000090054	serine palmitoyltransferase, long chain base subunit 1 [Source:HGNC Symbol;Acc:HGNC:11277]	chr9:92031140-92115397	71.6543	20.2282	1.82469	up	2.7705e-09
ENST00000533657	CAPRIN1	ENSG00000135387	cell cycle associated protein 1 [Source:HGNC Symbol;Acc:HGNC:6743]	chr11:34051682-34101156	1.9073	45.6502	-4.58102	down	2.7749e-09
ENST00000546749	TMEM106C	ENSG00000134291	transmembrane protein 106C [Source:HGNC Symbol;Acc:HGNC:28775]	chr12:47963568-47968878	31.3573	0	inf	up	2.8039e-09
ENST00000542407	PDLIM5	ENSG00000163110	PDZ and LIM domain 5 [Source:HGNC Symbol;Acc:HGNC:17468]	chr4:94451856-94668227	31.3609	0.000778093	15.2987	up	2.8016e-09
ENST00000469566	SEP15		NA	chr1:86862444-86914424	40.75	3.81854	3.41571	up	2.8706e-09
ENST00000407445	RPS7	ENSG00000171863	ribosomal protein S7 [Source:HGNC Symbol;Acc:HGNC:10440]	chr2:3575204-3580919	149.932	74.5073	1.00885	up	2.9399e-09
ENST00000295887	CDS1	ENSG00000163624	CDP-diacylglycerol synthase (phosphatidate cytidylyltransferase) 1 [Source:HGNC Symbol;Acc:HGNC:1800]	chr4:84582978-84651338	31.2592	0	inf	up	2.9676e-09
ENST00000472354	RPL13	ENSG00000167526	ribosomal protein L13 [Source:HGNC Symbol;Acc:HGNC:10303]	chr16:89560656-89566828	2.57601	47.3896	-4.20136	down	3.0133e-09
ENST00000037243	GABARAPL2	ENSG00000034713	GABA(A) receptor-associated protein-like 2 [Source:HGNC Symbol;Acc:HGNC:13291]	chr16:75528531-75623300	22.8925	93.6843	-2.03293	down	3.093e-09
ENST00000341491	ATF3	ENSG00000162772	activating transcription factor 3 [Source:HGNC Symbol;Acc:HGNC:785]	chr1:212565333-212620777	34.3065	1.17932	4.86245	up	3.1199e-09
ENST00000311507	PLAC8	ENSG00000145287	placenta-specific 8 [Source:HGNC Symbol;Acc:HGNC:19254]	chr4:83090047-83137075	39.5598	3.37894	3.54939	up	3.2009e-09
ENST00000586057	TIMP2	ENSG00000035862	TIMP metallopeptidase inhibitor 2 [Source:HGNC Symbol;Acc:HGNC:11821]	chr17:78852976-78925387	31.1154	0	inf	up	3.225e-09
ENST00000483064	SNCG	ENSG00000173267	synuclein, gamma (breast cancer-specific protein 1) [Source:HGNC Symbol;Acc:HGNC:11141]	chr10:86935539-87024732	31.0874	0	inf	up	3.2776e-09
ENST00000529516	EEF1D	ENSG00000104529	eukaryotic translation elongation factor 1 delta (guanine nucleotide exchange protein) [Source:HGNC Symbol;Acc:HGNC:3211]	chr8:143573489-143603224	1.98308	45.4971	-4.51996	down	3.2863e-09
ENST00000372561	PPCS	ENSG00000127125	phosphopantothenoylcysteine synthetase [Source:HGNC Symbol;Acc:HGNC:25686]	chr1:42430328-42654664	39.1745	3.23556	3.59783	up	3.3048e-09
ENST00000278742	ST14	ENSG00000149418	suppression of tumorigenicity 14 (colon carcinoma) [Source:HGNC Symbol;Acc:HGNC:11344]	chr11:130159561-130210376	42.4468	4.72573	3.16705	up	3.4146e-09
ENST00000419348	HTATIP2	ENSG00000109854	HIV-1 Tat interactive protein 2, 30kDa [Source:HGNC Symbol;Acc:HGNC:16637]	chr11:20363684-20383783	106.184	43.024	1.30335	up	3.4941e-09
ENST00000359787	MB	ENSG00000198125	myoglobin [Source:HGNC Symbol;Acc:HGNC:6915]	chr22:35606763-35637951	30.8827	0	inf	up	3.6897e-09
ENST00000338702	MAOA	ENSG00000189221	monoamine oxidase A [Source:HGNC Symbol;Acc:HGNC:6833]	chrX:43654906-43746824	30.8666	0	inf	up	3.7242e-09
ENST00000457752	C5orf38	ENSG00000186493	chromosome 5 open reading frame 38 [Source:HGNC Symbol;Acc:HGNC:24226]	chr5:2752130-2755397	30.8428	0	inf	up	3.7758e-09
ENST00000407654	ERLIN1	ENSG00000107566	ER lipid raft associated 1 [Source:HGNC Symbol;Acc:HGNC:16947]	chr10:100150093-100229619	30.8299	0	inf	up	3.8041e-09
ENST00000553449	C14orf2	ENSG00000156411	chromosome 14 open reading frame 2 [Source:HGNC Symbol;Acc:HGNC:1188]	chr14:103912287-103928269	7.20703	58.9828	-3.03282	down	3.8212e-09
ENST00000371933	EFCAB14	ENSG00000159658	EF-hand calcium binding domain 14 [Source:HGNC Symbol;Acc:HGNC:29051]	chr1:46674035-46719064	30.815	0.00321778	13.2253	up	3.8569e-09
ENST00000479255	GNL2	ENSG00000134697	guanine nucleotide binding protein-like 2 (nucleolar) [Source:HGNC Symbol;Acc:HGNC:29925]	chr1:37556918-37595935	0	38.9601	-inf	down	4.0572e-09
ENST00000378670	UQCRQ	ENSG00000164405	ubiquinol-cytochrome c reductase, complex III subunit VII, 9.5kDa [Source:HGNC Symbol;Acc:HGNC:29594]	chr5:132861180-132868031	111.043	46.6956	1.24975	up	4.1097e-09
ENST00000563270	RPL13	ENSG00000167526	ribosomal protein L13 [Source:HGNC Symbol;Acc:HGNC:10303]	chr16:89560656-89566828	30.6902	0	inf	up	4.1243e-09
ENST00000458587	BCAP31	ENSG00000185825	B-cell receptor-associated protein 31 [Source:HGNC Symbol;Acc:HGNC:16695]	chrX:153700496-153724697	30.6919	0	inf	up	4.1203e-09
ENST00000392701	GALNT3	ENSG00000115339	polypeptide N-acetylgalactosaminyltransferase 3 [Source:HGNC Symbol;Acc:HGNC:4125]	chr2:165747590-165794682	30.6813	0	inf	up	4.1456e-09
ENST00000612317	BSG	ENSG00000172270	basigin (Ok blood group) [Source:HGNC Symbol;Acc:HGNC:1116]	chr19:567211-583493	0	38.9048	-inf	down	4.1609e-09
ENST00000221138	PPP2CB	ENSG00000104695	protein phosphatase 2, catalytic subunit, beta isozyme [Source:HGNC Symbol;Acc:HGNC:9300]	chr8:30774456-30814314	58.1621	12.9268	2.16971	up	4.201e-09
ENST00000222693	CAV2	ENSG00000105971	caveolin 2 [Source:HGNC Symbol;Acc:HGNC:1528]	chr7:116209233-116508541	55.0455	11.238	2.29224	up	4.2399e-09
ENST00000412916	CBFB	ENSG00000067955	core-binding factor, beta subunit [Source:HGNC Symbol;Acc:HGNC:1539]	chr16:67029115-67101058	36.5159	2.31748	3.97789	up	4.406e-09
ENST00000360060	PLOD2	ENSG00000152952	procollagen-lysine, 2-oxoglutarate 5-dioxygenase 2 [Source:HGNC Symbol;Acc:HGNC:9082]	chr3:146064041-146163653	30.7201	0.0549233	9.12755	up	4.4265e-09
ENST00000305139	UGT1A6	ENSG00000167165	UDP glucuronosyltransferase 1 family, polypeptide A6 [Source:HGNC Symbol;Acc:HGNC:12538]	chr2:233617644-233773310	30.5617	0	inf	up	4.4427e-09
ENST00000349215	HPS5	ENSG00000110756	Hermansky-Pudlak syndrome 5 [Source:HGNC Symbol;Acc:HGNC:17022]	chr11:18278667-18322198	36.2537	2.21715	4.03135	up	4.4604e-09
ENST00000312377	RACGAP1	ENSG00000161800	Rac GTPase activating protein 1 [Source:HGNC Symbol;Acc:HGNC:9804]	chr12:49967193-50033136	76.9134	24.0855	1.67507	up	4.5262e-09
ENST00000394536	PCDH1	ENSG00000156453	protocadherin 1 [Source:HGNC Symbol;Acc:HGNC:8655]	chr5:141853110-141879246	30.4801	0	inf	up	4.6575e-09
ENST00000378119	C6orf62	ENSG00000112308	chromosome 6 open reading frame 62 [Source:HGNC Symbol;Acc:HGNC:20998]	chr6:24667034-24720836	83.8698	28.5763	1.55333	up	4.7873e-09
ENST00000397298	MRPL23	ENSG00000214026	mitochondrial ribosomal protein L23 [Source:HGNC Symbol;Acc:HGNC:10322]	chr11:1947277-1989920	36.5357	2.4102	3.92208	up	4.9434e-09
ENST00000241393	CXCR4	ENSG00000121966	chemokine (C-X-C motif) receptor 4 [Source:HGNC Symbol;Acc:HGNC:2561]	chr2:136114348-136118165	0.000747368	38.4812	-15.652	down	5.0537e-09
ENST00000353258	GDE1	ENSG00000006007	glycerophosphodiester phosphodiesterase 1 [Source:HGNC Symbol;Acc:HGNC:29644]	chr16:19501688-19522145	39.1714	3.57857	3.45235	up	5.1518e-09
ENST00000443585	C12orf75	ENSG00000235162	chromosome 12 open reading frame 75 [Source:HGNC Symbol;Acc:HGNC:35164]	chr12:105173295-105396097	30.2044	0	inf	up	5.4632e-09
ENST00000409807	FHL2	ENSG00000115641	four and a half LIM domains 2 [Source:HGNC Symbol;Acc:HGNC:3703]	chr2:105357711-105438513	30.1896	0	inf	up	5.5102e-09
ENST00000238497	VPS4B	ENSG00000119541	vacuolar protein sorting 4 homolog B (S. cerevisiae) [Source:HGNC Symbol;Acc:HGNC:10895]	chr18:63389189-63422483	39.0738	3.58757	3.44512	up	5.5064e-09
ENST00000564172	GDE1	ENSG00000006007	glycerophosphodiester phosphodiesterase 1 [Source:HGNC Symbol;Acc:HGNC:29644]	chr16:19501688-19522145	0	38.0786	-inf	down	6.0663e-09
ENST00000221200	KCTD9	ENSG00000104756	potassium channel tetramerization domain containing 9 [Source:HGNC Symbol;Acc:HGNC:22401]	chr8:25427846-25458476	31.3438	0.495562	5.98297	up	6.1647e-09
ENST00000261497	USP22	ENSG00000124422	ubiquitin specific peptidase 22 [Source:HGNC Symbol;Acc:HGNC:12621]	chr17:20814619-21043760	64.5925	17.0347	1.92289	up	6.2258e-09
ENST00000425762	PSMB5	ENSG00000100804	proteasome (prosome, macropain) subunit, beta type, 5 [Source:HGNC Symbol;Acc:HGNC:9542]	chr14:23016542-23035230	29.9748	0	inf	up	6.2398e-09
ENST00000380359	NET1	ENSG00000173848	neuroepithelial cell transforming 1 [Source:HGNC Symbol;Acc:HGNC:14592]	chr10:5412550-5458463	57.0174	12.7266	2.16356	up	6.2629e-09
ENST00000339514	MYO1B	ENSG00000128641	myosin IB [Source:HGNC Symbol;Acc:HGNC:7596]	chr2:191229164-191425389	29.9645	0	inf	up	6.2772e-09
ENST00000542255	ACADVL	ENSG00000072778	acyl-CoA dehydrogenase, very long chain [Source:HGNC Symbol;Acc:HGNC:92]	chr17:7189889-7225273	2.24685	44.7656	-4.31641	down	6.4513e-09
ENST00000564057	COTL1	ENSG00000103187	coactosin-like F-actin binding protein 1 [Source:HGNC Symbol;Acc:HGNC:18304]	chr16:84565593-84618077	1.10978	41.3639	-5.22003	down	6.6246e-09
ENST00000375078	CAMK2N1	ENSG00000162545	calcium/calmodulin-dependent protein kinase II inhibitor 1 [Source:HGNC Symbol;Acc:HGNC:24190]	chr1:20482390-20486220	29.8655	5.76716e-05	18.9822	up	6.6481e-09
ENST00000567113	USP7	ENSG00000187555	ubiquitin specific peptidase 7 (herpes virus-associated) [Source:HGNC Symbol;Acc:HGNC:12630]	chr16:8892093-8966990	0	37.8634	-inf	down	6.6925e-09
ENST00000351439	PDE1A	ENSG00000115252	phosphodiesterase 1A, calmodulin-dependent [Source:HGNC Symbol;Acc:HGNC:8774]	chr2:182140035-182523192	0	37.8279	-inf	down	6.8019e-09
ENST00000464651	NDUFB8	ENSG00000166136	NADH dehydrogenase (ubiquinone) 1 beta subcomplex, 8, 19kDa [Source:HGNC Symbol;Acc:HGNC:7703]	chr10:100486641-100559998	0	37.8193	-inf	down	6.8286e-09
ENST00000494426	CLIC3	ENSG00000169583	chloride intracellular channel 3 [Source:HGNC Symbol;Acc:HGNC:2064]	chr9:136994634-136996803	46.4324	7.2536	2.67836	up	6.9399e-09
ENST00000264108	HAT1	ENSG00000128708	histone acetyltransferase 1 [Source:HGNC Symbol;Acc:HGNC:4821]	chr2:171784369-172082430	71.7688	21.4794	1.74041	up	6.9785e-09
ENST00000450644	AP1S2	ENSG00000182287	adaptor-related protein complex 1, sigma 2 subunit [Source:HGNC Symbol;Acc:HGNC:560]	chrX:15825805-15855014	3.24877	47.3688	-3.86597	down	7.0619e-09
ENST00000519511	STC2	ENSG00000113739	stanniocalcin 2 [Source:HGNC Symbol;Acc:HGNC:11374]	chr5:173314712-173329503	32.2286	0.967384	5.05811	up	7.5579e-09
ENST00000255174	OSER1	ENSG00000132823	oxidative stress responsive serine-rich 1 [Source:HGNC Symbol;Acc:HGNC:16105]	chr20:44196495-44210791	72.1056	21.7966	1.72601	up	7.5918e-09
ENST00000478886	CMTM6	ENSG00000091317	CKLF-like MARVEL transmembrane domain containing 6 [Source:HGNC Symbol;Acc:HGNC:19177]	chr3:32391670-32503408	56.4726	12.645	2.15899	up	7.6702e-09
ENST00000616760	CLIC1	ENSG00000213719	chloride intracellular channel 1 [Source:HGNC Symbol;Acc:HGNC:2062]	chr6:31727037-31739763	29.5864	0	inf	up	7.8135e-09
ENST00000474431	NONO	ENSG00000147140	non-POU domain containing, octamer-binding [Source:HGNC Symbol;Acc:HGNC:7871]	chrX:71283191-71301168	39.924	4.24857	3.23221	up	7.8091e-09
ENST00000402627	ADAM10	ENSG00000137845	ADAM metallopeptidase domain 10 [Source:HGNC Symbol;Acc:HGNC:188]	chr15:58587506-58749978	29.517	0	inf	up	8.134e-09
ENST00000397011	EIF3B	ENSG00000106263	eukaryotic translation initiation factor 3, subunit B [Source:HGNC Symbol;Acc:HGNC:3280]	chr7:2251769-2380745	29.5014	0	inf	up	8.2078e-09
ENST00000405021	TOMM7	ENSG00000196683	translocase of outer mitochondrial membrane 7 homolog (yeast) [Source:HGNC Symbol;Acc:HGNC:21648]	chr7:22812627-22822852	2.7171	45.5308	-4.0667	down	8.3229e-09
ENST00000569686	TRAF7	ENSG00000131653	TNF receptor-associated factor 7, E3 ubiquitin protein ligase [Source:HGNC Symbol;Acc:HGNC:20456]	chr16:2155463-2196525	16.047	77.0613	-2.26371	down	8.3633e-09
ENST00000264552	UBE2S	ENSG00000108106	ubiquitin-conjugating enzyme E2S [Source:HGNC Symbol;Acc:HGNC:17895]	chr19:55385344-55407777	58.8394	14.0651	2.06466	up	8.3614e-09
ENST00000370481	GBP3	ENSG00000117226	guanylate binding protein 3 [Source:HGNC Symbol;Acc:HGNC:4184]	chr1:89006665-89022894	37.1872	3.09037	3.58895	up	8.4355e-09
ENST00000262134	LPCAT2	ENSG00000087253	lysophosphatidylcholine acyltransferase 2 [Source:HGNC Symbol;Acc:HGNC:26032]	chr16:55508997-55586670	30.0697	0.224631	7.06461	up	8.4455e-09
ENST00000439647	AP2M1	ENSG00000161203	adaptor-related protein complex 2, mu 1 subunit [Source:HGNC Symbol;Acc:HGNC:564]	chr3:184134018-184684758	29.3825	0	inf	up	8.793e-09
ENST00000549628	IGFBP6	ENSG00000167779	insulin-like growth factor binding protein 6 [Source:HGNC Symbol;Acc:HGNC:5475]	chr12:53097435-53102345	48.3076	8.43901	2.5171	up	8.9296e-09
ENST00000219454	WFDC1	ENSG00000103175	WAP four-disulfide core domain 1 [Source:HGNC Symbol;Acc:HGNC:15466]	chr16:84294645-84329852	0	37.2144	-inf	down	9.0011e-09
ENST00000587470	VMP1	ENSG00000062716	vacuole membrane protein 1 [Source:HGNC Symbol;Acc:HGNC:29559]	chr17:59618552-59842255	58.4931	13.9544	2.06755	up	9.0185e-09
ENST00000369486	IGSF3	ENSG00000143061	immunoglobulin superfamily, member 3 [Source:HGNC Symbol;Acc:HGNC:5950]	chr1:116574398-116667755	29.2854	0	inf	up	9.3017e-09
ENST00000358432	EPHA2	ENSG00000142627	EPH receptor A2 [Source:HGNC Symbol;Acc:HGNC:3386]	chr1:16124336-16157329	29.2308	0	inf	up	9.6007e-09
ENST00000619162	ANXA8L1	ENSG00000150165	NA	chr10:46369086-46537864	33.9456	1.82669	4.21592	up	9.7307e-09
ENST00000301329	GLOD4	ENSG00000167699	glyoxalase domain containing 4 [Source:HGNC Symbol;Acc:HGNC:14111]	chr17:757096-792509	43.5385	6.13945	2.82611	up	9.7674e-09
ENST00000245615	MBOAT7	ENSG00000125505	membrane bound O-acyltransferase domain containing 7 [Source:HGNC Symbol;Acc:HGNC:15505]	chr19:54173411-54189882	40.9943	4.92675	3.05672	up	9.7582e-09
ENST00000558733	ADAM10	ENSG00000137845	ADAM metallopeptidase domain 10 [Source:HGNC Symbol;Acc:HGNC:188]	chr15:58587506-58749978	37.3219	3.27073	3.51234	up	9.8738e-09
ENST00000493373	PARK7	ENSG00000116288	parkinson protein 7 [Source:HGNC Symbol;Acc:HGNC:16369]	chr1:7954290-7985505	14.1486	72.5553	-2.35842	down	1.0027e-08
ENST00000526015	TAF1D	ENSG00000166012	TATA box binding protein (TBP)-associated factor, RNA polymerase I, D, 41kDa [Source:HGNC Symbol;Acc:HGNC:28759]	chr11:93661638-93814695	33.1453	1.5291	4.43805	up	1.0112e-08
ENST00000400470	RAB6A	ENSG00000175582	RAB6A, member RAS oncogene family [Source:HGNC Symbol;Acc:HGNC:9786]	chr11:73675637-73761137	0	36.7599	-inf	down	1.1078e-08
ENST00000405140	CLU	ENSG00000120885	clusterin [Source:HGNC Symbol;Acc:HGNC:2095]	chr8:27596916-27615031	21.3628	87.2221	-2.02959	down	1.1154e-08
ENST00000396014	METTL9	ENSG00000197006	methyltransferase like 9 [Source:HGNC Symbol;Acc:HGNC:24586]	chr16:21597217-21657473	41.3951	124.727	-1.59124	down	1.1228e-08
ENST00000519363	PABPC1	ENSG00000070756	poly(A) binding protein, cytoplasmic 1 [Source:HGNC Symbol;Acc:HGNC:8554]	chr8:100685815-100722809	0	36.7061	-inf	down	1.1354e-08
ENST00000518585	CTNNA1	ENSG00000044115	catenin (cadherin-associated protein), alpha 1, 102kDa [Source:HGNC Symbol;Acc:HGNC:2509]	chr5:138610966-138935034	0	36.6955	-inf	down	1.1409e-08
ENST00000502393	SFXN1	ENSG00000164466	sideroflexin 1 [Source:HGNC Symbol;Acc:HGNC:16085]	chr5:175477061-175529742	28.8978	0	inf	up	1.1644e-08
ENST00000377017	TIMP1	ENSG00000102265	TIMP metallopeptidase inhibitor 1 [Source:HGNC Symbol;Acc:HGNC:11820]	chrX:47561099-47619853	8.42842	59.2953	-2.81458	down	1.1777e-08
ENST00000406548	EWSR1	ENSG00000182944	EWS RNA-binding protein 1 [Source:HGNC Symbol;Acc:HGNC:3508]	chr22:29259851-29300525	37.6505	3.56706	3.39986	up	1.1975e-08
ENST00000371743	ZFAS1	ENSG00000177410	ZNFX1 antisense RNA 1 [Source:HGNC Symbol;Acc:HGNC:33101]	chr20:49219294-49295738	38.3156	3.88774	3.30093	up	1.2319e-08
ENST00000382333	FGFBP1	ENSG00000137440	fibroblast growth factor binding protein 1 [Source:HGNC Symbol;Acc:HGNC:19695]	chr4:15935568-15938740	42.2401	5.75411	2.87595	up	1.2857e-08
ENST00000620739	TP53	ENSG00000141510	tumor protein p53 [Source:HGNC Symbol;Acc:HGNC:11998]	chr17:7661778-7703502	64.5764	17.976	1.84493	up	1.3595e-08
ENST00000370747	IFI44	ENSG00000137965	interferon-induced protein 44 [Source:HGNC Symbol;Acc:HGNC:16938]	chr1:78649795-78664078	28.5937	0	inf	up	1.3888e-08
ENST00000296273	RFC4	ENSG00000163918	replication factor C (activator 1) 4, 37kDa [Source:HGNC Symbol;Acc:HGNC:9972]	chr3:186781779-186807058	94.0921	37.0799	1.34344	up	1.4443e-08
ENST00000288022	PDF	ENSG00000258429	peptide deformylase (mitochondrial) [Source:HGNC Symbol;Acc:HGNC:30012]	chr16:69105563-69408571	28.5129	0	inf	up	1.4554e-08
ENST00000367926	UAP1	ENSG00000117143	UDP-N-acetylglucosamine pyrophosphorylase 1 [Source:HGNC Symbol;Acc:HGNC:12457]	chr1:162561505-162599842	2.92035	44.8273	-3.94017	down	1.4725e-08
ENST00000411066	RN7SKP259	ENSG00000222998	RNA, 7SK small nuclear pseudogene 259 [Source:HGNC Symbol;Acc:HGNC:45983]	chr11:57451689-57452022	0	36.093	-inf	down	1.5025e-08
ENST00000373426	UGT1A7	ENSG00000244122	UDP glucuronosyltransferase 1 family, polypeptide A7 [Source:HGNC Symbol;Acc:HGNC:12539]	chr2:233617644-233773310	28.4282	0	inf	up	1.5287e-08
ENST00000325542	CEP57	ENSG00000166037	centrosomal protein 57kDa [Source:HGNC Symbol;Acc:HGNC:30794]	chr11:95768941-95832693	64.3916	18.0441	1.83534	up	1.5697e-08
ENST00000511164	RAC1P2	ENSG00000249936	ras-related C3 botulinum toxin substrate 1 pseudogene 2 [Source:HGNC Symbol;Acc:HGNC:31414]	chr4:46723829-46724408	126.395	60.4454	1.06423	up	1.637e-08
ENST00000449187	CALU	ENSG00000128595	calumenin [Source:HGNC Symbol;Acc:HGNC:1458]	chr7:128739291-128772045	1.81396	41.4414	-4.51385	down	1.6517e-08
ENST00000267750	EMC4	ENSG00000128463	ER membrane protein complex subunit 4 [Source:HGNC Symbol;Acc:HGNC:28032]	chr15:34224998-34338060	64.0855	17.9429	1.83659	up	1.6765e-08
ENST00000561086	IQGAP1	ENSG00000140575	IQ motif containing GTPase activating protein 1 [Source:HGNC Symbol;Acc:HGNC:6110]	chr15:90388217-90502243	0.161065	36.2439	-7.81395	down	1.7792e-08
ENST00000495374	MOV10	ENSG00000155363	Mov10 RISC complex RNA helicase [Source:HGNC Symbol;Acc:HGNC:7200]	chr1:112673140-112700746	0	35.7178	-inf	down	1.7837e-08
ENST00000023939	RTFDC1	ENSG00000022277	replication termination factor 2 domain containing 1 [Source:HGNC Symbol;Acc:HGNC:15890]	chr20:56468584-56526142	28.1291	0	inf	up	1.8181e-08
ENST00000507490	ERBB2IP	ENSG00000112851	erbb2 interacting protein [Source:HGNC Symbol;Acc:HGNC:15842]	chr5:65925737-66082549	0	35.6713	-inf	down	1.822e-08
ENST00000393743	DDX60	ENSG00000137628	DEAD (Asp-Glu-Ala-Asp) box polypeptide 60 [Source:HGNC Symbol;Acc:HGNC:25942]	chr4:168216292-168318807	28.1084	0.000156014	17.459	up	1.8406e-08
ENST00000553479	C14orf166	ENSG00000087302	chromosome 14 open reading frame 166 [Source:HGNC Symbol;Acc:HGNC:23169]	chr14:51989474-52069228	16.5753	75.9208	-2.19546	down	2.0238e-08
ENST00000361731	SFT2D1	ENSG00000198818	SFT2 domain containing 1 [Source:HGNC Symbol;Acc:HGNC:21102]	chr6:166319727-166342591	27.8969	0	inf	up	2.0803e-08
ENST00000549638	KRT7	ENSG00000135480	keratin 7 [Source:HGNC Symbol;Acc:HGNC:6445]	chr12:52232519-52309163	27.8938	0	inf	up	2.084e-08
ENST00000496292	ARF4	ENSG00000168374	ADP-ribosylation factor 4 [Source:HGNC Symbol;Acc:HGNC:655]	chr3:57571362-57600927	0.821889	37.9329	-5.52836	down	2.1213e-08
ENST00000595550	PIH1D1	ENSG00000104872	PIH1 domain containing 1 [Source:HGNC Symbol;Acc:HGNC:26075]	chr19:49446297-49492308	0.809847	37.8272	-5.54563	down	2.1889e-08
ENST00000447402	SELENBP1	ENSG00000143416	selenium binding protein 1 [Source:HGNC Symbol;Acc:HGNC:10719]	chr1:151364287-151372967	0	35.2184	-inf	down	2.2413e-08
ENST00000360911	ZMYND8	ENSG00000101040	zinc finger, MYND-type containing 8 [Source:HGNC Symbol;Acc:HGNC:9397]	chr20:47209213-47356889	27.7521	0	inf	up	2.2625e-08
ENST00000378198	TDP2	ENSG00000111802	tyrosyl-DNA phosphodiesterase 2 [Source:HGNC Symbol;Acc:HGNC:17768]	chr6:24649976-24667033	44.4148	7.35725	2.5938	up	2.3062e-08
ENST00000411926	RPS27L	ENSG00000185088	ribosomal protein S27-like [Source:HGNC Symbol;Acc:HGNC:18476]	chr15:63121799-63158021	44.3603	7.33428	2.59654	up	2.3175e-08
ENST00000409965	METTL5	ENSG00000138382	methyltransferase like 5 [Source:HGNC Symbol;Acc:HGNC:25006]	chr2:169791932-169824931	47.1296	8.75922	2.42776	up	2.32e-08
ENST00000263864	VAMP8	ENSG00000118640	vesicle-associated membrane protein 8 [Source:HGNC Symbol;Acc:HGNC:12647]	chr2:85561561-85582031	98.4016	40.8862	1.26707	up	2.3496e-08
ENST00000523853	MCM4	ENSG00000104738	minichromosome maintenance complex component 4 [Source:HGNC Symbol;Acc:HGNC:6947]	chr8:47960184-47978160	0	35.0176	-inf	down	2.457e-08
ENST00000303731	TRAPPC1	ENSG00000170043	trafficking protein particle complex 1 [Source:HGNC Symbol;Acc:HGNC:19894]	chr17:7921858-7949918	27.5744	0	inf	up	2.5083e-08
ENST00000229416	GCLC	ENSG00000001084	glutamate-cysteine ligase, catalytic subunit [Source:HGNC Symbol;Acc:HGNC:4311]	chr6:53497340-53617171	53.9229	12.556	2.10252	up	2.5847e-08
ENST00000619184	IFITM2	ENSG00000185201	interferon induced transmembrane protein 2 [Source:HGNC Symbol;Acc:HGNC:5413]	chr11:307630-315272	11.8904	65.1992	-2.45505	down	2.6899e-08
ENST00000236067	ATP6V0B	ENSG00000117410	ATPase, H+ transporting, lysosomal 21kDa, V0 subunit b [Source:HGNC Symbol;Acc:HGNC:861]	chr1:43974486-43978295	28.4577	0.39445	6.17283	up	2.8045e-08
ENST00000264963	LMAN2L	ENSG00000114988	lectin, mannose-binding 2-like [Source:HGNC Symbol;Acc:HGNC:19263]	chr2:96705928-96740064	27.3674	0.000229398	16.8642	up	2.8295e-08
ENST00000586774	ATP9B	ENSG00000166377	ATPase, class II, type 9B [Source:HGNC Symbol;Acc:HGNC:13541]	chr18:79069284-79378283	0	34.7108	-inf	down	2.8272e-08
ENST00000402743	RP11-570P14.1	ENSG00000233514	NA	chr1:44118849-44135140	33.5116	2.42289	3.78986	up	2.8267e-08
ENST00000582421	RN7SL404P	ENSG00000264840	RNA, 7SL, cytoplasmic 404, pseudogene [Source:HGNC Symbol;Acc:HGNC:46420]	chr17:64854311-64919480	0	34.6806	-inf	down	2.8666e-08
ENST00000577640	UBB	ENSG00000170315	ubiquitin B [Source:HGNC Symbol;Acc:HGNC:12463]	chr17:16380797-16382745	0	34.6417	-inf	down	2.9181e-08
ENST00000329331	SETD3	ENSG00000183576	SET domain containing 3 [Source:HGNC Symbol;Acc:HGNC:20493]	chr14:99397745-99480879	4.61034	47.7858	-3.37364	down	2.9394e-08
ENST00000266581	AMIGO2	ENSG00000139211	adhesion molecule with Ig-like domain 2 [Source:HGNC Symbol;Acc:HGNC:24073]	chr12:47075706-47236662	27.2524	0	inf	up	3.0236e-08
ENST00000423780	POLR1C	ENSG00000171453	polymerase (RNA) I polypeptide C, 30kDa [Source:HGNC Symbol;Acc:HGNC:20194]	chr6:43506968-43576075	1.82547	40.1289	-4.4583	down	3.0416e-08
ENST00000275428	GGCT	ENSG00000006625	gamma-glutamylcyclotransferase [Source:HGNC Symbol;Acc:HGNC:21705]	chr7:30496620-30634033	74.8299	25.4293	1.55713	up	3.0594e-08
ENST00000381083	IGFBP3	ENSG00000146674	insulin-like growth factor binding protein 3 [Source:HGNC Symbol;Acc:HGNC:5472]	chr7:45912244-45921874	39.4539	5.17281	2.93115	up	3.059e-08
ENST00000075120	SLC2A3	ENSG00000059804	solute carrier family 2 (facilitated glucose transporter), member 3 [Source:HGNC Symbol;Acc:HGNC:11007]	chr12:7919229-7936275	27.2154	0	inf	up	3.0893e-08
ENST00000302424	TRIM8	ENSG00000171206	tripartite motif containing 8 [Source:HGNC Symbol;Acc:HGNC:15579]	chr10:102644495-102658484	34.7686	3.04051	3.5154	up	3.1165e-08
ENST00000355105	GPBP1L1	ENSG00000159592	GC-rich promoter binding protein 1-like 1 [Source:HGNC Symbol;Acc:HGNC:28843]	chr1:45627303-45750650	27.182	0	inf	up	3.1498e-08
ENST00000278100	BCCIP	ENSG00000107949	BRCA2 and CDKN1A interacting protein [Source:HGNC Symbol;Acc:HGNC:978]	chr10:125823545-126009592	28.5943	0.520421	5.7799	up	3.1482e-08
ENST00000585321	TNNT1	ENSG00000105048	troponin T type 1 (skeletal, slow) [Source:HGNC Symbol;Acc:HGNC:11948]	chr19:55132793-55149354	27.1486	0	inf	up	3.2114e-08
ENST00000469967	FAM162A	ENSG00000114023	family with sequence similarity 162, member A [Source:HGNC Symbol;Acc:HGNC:17865]	chr3:122384175-122416051	7.41872	54.5329	-2.87788	down	3.2274e-08
ENST00000334982	NAA20	ENSG00000173418	N(alpha)-acetyltransferase 20, NatB catalytic subunit [Source:HGNC Symbol;Acc:HGNC:15908]	chr20:20017115-20033655	55.1561	13.5049	2.03004	up	3.2332e-08
ENST00000469376	OPN3	ENSG00000054277	opsin 3 [Source:HGNC Symbol;Acc:HGNC:14007]	chr1:241532133-241802133	27.1318	0	inf	up	3.2429e-08
ENST00000450454	TCEA3	ENSG00000204219	transcription elongation factor A (SII), 3 [Source:HGNC Symbol;Acc:HGNC:11615]	chr1:23381060-23424740	1.19054	38.0922	-4.9998	down	3.2843e-08
ENST00000433060	AMOTL1	ENSG00000166025	angiomotin like 1 [Source:HGNC Symbol;Acc:HGNC:17811]	chr11:94543839-94925521	34.0633	2.78482	3.61256	up	3.3354e-08
ENST00000340473	GTF2F2	ENSG00000188342	general transcription factor IIF, polypeptide 2, 30kDa [Source:HGNC Symbol;Acc:HGNC:4653]	chr13:45120514-45284909	49.7922	10.564	2.23676	up	3.3828e-08
ENST00000596860	SNRPA	ENSG00000077312	small nuclear ribonucleoprotein polypeptide A [Source:HGNC Symbol;Acc:HGNC:11151]	chr19:40691528-40765389	0.0378343	34.4224	-9.82944	down	3.4128e-08
ENST00000468404	NUB1	ENSG00000013374	negative regulator of ubiquitin-like proteins 1 [Source:HGNC Symbol;Acc:HGNC:17623]	chr7:151341698-151413354	3.99561	45.8102	-3.51918	down	3.4678e-08
ENST00000259939	RNF144B	ENSG00000137393	ring finger protein 144B [Source:HGNC Symbol;Acc:HGNC:21578]	chr6:18387349-18468874	29.9577	1.12976	4.72884	up	3.5663e-08
ENST00000494317	LCN2	ENSG00000148346	lipocalin 2 [Source:HGNC Symbol;Acc:HGNC:6526]	chr9:128149070-128153455	26.9682	0	inf	up	3.566e-08
ENST00000483767	NOC2L	ENSG00000188976	nucleolar complex associated 2 homolog (S. cerevisiae) [Source:HGNC Symbol;Acc:HGNC:24517]	chr1:924879-959309	1.09179	37.594	-5.10574	down	3.6006e-08
ENST00000510469	CTD-2263F21.1	ENSG00000251257	NA	chr5:38258408-38468339	0	34.1738	-inf	down	3.615e-08
ENST00000570985	PSMB10	ENSG00000205220	proteasome (prosome, macropain) subunit, beta type, 10 [Source:HGNC Symbol;Acc:HGNC:9538]	chr16:67893271-67937087	43.1341	7.13287	2.59627	up	3.62e-08
ENST00000572447	FAM64A	ENSG00000129195	family with sequence similarity 64, member A [Source:HGNC Symbol;Acc:HGNC:25483]	chr17:6444414-6556494	26.8765	0.000490851	15.7407	up	3.764e-08
ENST00000261388	TMEM159	ENSG00000011638	transmembrane protein 159 [Source:HGNC Symbol;Acc:HGNC:30136]	chr16:20933110-21180616	46.2738	8.80981	2.39301	up	3.8379e-08
ENST00000454520	RACGAP1	ENSG00000161800	Rac GTPase activating protein 1 [Source:HGNC Symbol;Acc:HGNC:9804]	chr12:49967193-50033136	26.8165	0	inf	up	3.8944e-08
ENST00000280612	SLC7A11	ENSG00000151012	solute carrier family 7 (anionic amino acid transporter light chain, xc- system), member 11 [Source:HGNC Symbol;Acc:HGNC:11059]	chr4:138027421-138242483	42.0475	6.65453	2.65961	up	3.8938e-08
ENST00000422154	MORF4L2	ENSG00000123562	mortality factor 4 like 2 [Source:HGNC Symbol;Acc:HGNC:16849]	chrX:103675495-103691772	21.5625	84.2262	-1.96574	down	3.9725e-08
ENST00000301738	KCTD5	ENSG00000167977	potassium channel tetramerization domain containing 5 [Source:HGNC Symbol;Acc:HGNC:21423]	chr16:2682474-2709030	32.531	2.2695	3.84137	up	4.0269e-08
ENST00000492356	RPS21	ENSG00000171858	ribosomal protein S21 [Source:HGNC Symbol;Acc:HGNC:10409]	chr20:62387115-62388520	94.8	39.327	1.26937	up	4.0814e-08
ENST00000218388	TIMP1	ENSG00000102265	TIMP metallopeptidase inhibitor 1 [Source:HGNC Symbol;Acc:HGNC:11820]	chrX:47561099-47619853	31.2367	102.463	-1.71378	down	4.1646e-08
ENST00000292778	YDJC	ENSG00000161179	YdjC homolog (bacterial) [Source:HGNC Symbol;Acc:HGNC:27158]	chr22:21628088-21630064	26.6967	0	inf	up	4.175e-08
ENST00000426650	CD59	ENSG00000085063	CD59 molecule, complement regulatory protein [Source:HGNC Symbol;Acc:HGNC:1689]	chr11:33698260-33736445	4.05523	45.5368	-3.48918	down	4.1979e-08
ENST00000245206	GOT2	ENSG00000125166	glutamic-oxaloacetic transaminase 2, mitochondrial [Source:HGNC Symbol;Acc:HGNC:4433]	chr16:58707130-59108974	115.715	54.4471	1.08765	up	4.2254e-08
ENST00000510917	SPATA20	ENSG00000006282	spermatogenesis associated 20 [Source:HGNC Symbol;Acc:HGNC:26125]	chr17:50532542-50555852	1.18809	37.529	-4.98129	down	4.2315e-08
ENST00000395044	VDAC1	ENSG00000213585	voltage-dependent anion channel 1 [Source:HGNC Symbol;Acc:HGNC:12669]	chr5:133971914-134005133	96.708	210.857	-1.12456	down	4.2881e-08
ENST00000488856	CCT7	ENSG00000135624	chaperonin containing TCP1, subunit 7 (eta) [Source:HGNC Symbol;Acc:HGNC:1622]	chr2:73233419-73253021	0.844011	36.446	-5.43235	down	4.3146e-08
ENST00000367385	NEK7	ENSG00000151414	NIMA-related kinase 7 [Source:HGNC Symbol;Acc:HGNC:13386]	chr1:198156962-198322420	40.7673	6.12075	2.73563	up	4.3519e-08
ENST00000410084	CAB39	ENSG00000135932	calcium binding protein 39 [Source:HGNC Symbol;Acc:HGNC:20292]	chr2:230712844-230821075	30.4665	1.48378	4.35987	up	4.433e-08
ENST00000373463	TMEM54	ENSG00000121900	transmembrane protein 54 [Source:HGNC Symbol;Acc:HGNC:24143]	chr1:32885993-32901438	73.4888	25.1028	1.54968	up	4.4427e-08
ENST00000322028	POLR2L	ENSG00000177700	polymerase (RNA) II (DNA directed) polypeptide L, 7.6kDa [Source:HGNC Symbol;Acc:HGNC:9199]	chr11:818901-842545	30.1507	1.37283	4.45696	up	4.5381e-08
ENST00000502935	XPNPEP1	ENSG00000108039	X-prolyl aminopeptidase (aminopeptidase P) 1, soluble [Source:HGNC Symbol;Acc:HGNC:12822]	chr10:109864765-109923553	26.5408	0.000369188	16.1335	up	4.5734e-08
ENST00000380044	MPV17	ENSG00000115204	MpV17 mitochondrial inner membrane protein [Source:HGNC Symbol;Acc:HGNC:7224]	chr2:27309491-27325680	26.4399	0	inf	up	4.8466e-08
ENST00000361906	TMEM184B	ENSG00000198792	transmembrane protein 184B [Source:HGNC Symbol;Acc:HGNC:1310]	chr22:38219290-38273034	32.9729	2.59885	3.66534	up	4.8582e-08
ENST00000375464	C9orf89	ENSG00000165233	chromosome 9 open reading frame 89 [Source:HGNC Symbol;Acc:HGNC:28148]	chr9:93096217-93113283	40.8598	6.29797	2.69772	up	5.0303e-08
ENST00000548815	NBL1	ENSG00000158747	neuroblastoma 1, DAN family BMP antagonist [Source:HGNC Symbol;Acc:HGNC:7650]	chr1:19596976-19658456	0	33.4385	-inf	down	5.0623e-08
ENST00000558720	SRP14	ENSG00000140319	signal recognition particle 14kDa (homologous Alu RNA binding protein) [Source:HGNC Symbol;Acc:HGNC:11299]	chr15:40035738-40039188	3.82981	44.5198	-3.5391	down	5.0687e-08
ENST00000372634	NGFRAP1	ENSG00000166681	nerve growth factor receptor (TNFRSF16) associated protein 1 [Source:HGNC Symbol;Acc:HGNC:13388]	chrX:103376339-103378077	26.3327	0	inf	up	5.158e-08
ENST00000305264	HDAC3	ENSG00000171720	histone deacetylase 3 [Source:HGNC Symbol;Acc:HGNC:4854]	chr5:141515015-141636870	29.2272	1.098	4.73437	up	5.193e-08
ENST00000317096	PARL	ENSG00000175193	presenilin associated, rhomboid-like [Source:HGNC Symbol;Acc:HGNC:18253]	chr3:183829384-183888449	39.7397	5.78399	2.78044	up	5.2452e-08
ENST00000215631	GADD45B	ENSG00000099860	growth arrest and DNA-damage-inducible, beta [Source:HGNC Symbol;Acc:HGNC:4096]	chr19:2476121-2478259	33.5136	2.90244	3.52941	up	5.3136e-08
ENST00000330722	KRT6A	ENSG00000205420	keratin 6A [Source:HGNC Symbol;Acc:HGNC:6443]	chr12:52487173-52521131	26.2461	0	inf	up	5.4242e-08
ENST00000396070	RPL30	ENSG00000156482	ribosomal protein L30 [Source:HGNC Symbol;Acc:HGNC:10333]	chr8:97868839-98046469	38.9945	115.573	-1.56747	down	5.5823e-08
ENST00000374902	TEX10	ENSG00000136891	testis expressed 10 [Source:HGNC Symbol;Acc:HGNC:25988]	chr9:100302076-100352939	26.1914	0.000575148	15.4748	up	5.6046e-08
ENST00000344300	C15orf48	ENSG00000166920	chromosome 15 open reading frame 48 [Source:HGNC Symbol;Acc:HGNC:29898]	chr15:45430528-45586304	26.1912	0	inf	up	5.6e-08
ENST00000604000	LIX1L	ENSG00000152022	NA	chr1:145919012-145959106	0.26989	34.0681	-6.97991	down	5.6469e-08
ENST00000539387	NDUFC1	ENSG00000109390	NADH dehydrogenase (ubiquinone) 1, subcomplex unknown, 1, 6kDa [Source:HGNC Symbol;Acc:HGNC:7705]	chr4:139266162-139476609	26.0973	0	inf	up	5.9141e-08
ENST00000273398	ATP6V1A	ENSG00000114573	ATPase, H+ transporting, lysosomal 70kDa, V1 subunit A [Source:HGNC Symbol;Acc:HGNC:851]	chr3:113746871-113812056	87.0525	34.5882	1.3316	up	5.9135e-08
ENST00000485362	MINOS1	ENSG00000173436	mitochondrial inner membrane organizing system 1 [Source:HGNC Symbol;Acc:HGNC:32068]	chr1:19596976-19658456	26.0905	0	inf	up	5.9375e-08
ENST00000228251	YBX3	ENSG00000060138	Y box binding protein 3 [Source:HGNC Symbol;Acc:HGNC:2428]	chr12:10699088-10723338	68.8164	22.5318	1.61079	up	5.968e-08
ENST00000566536	IST1	ENSG00000182149	increased sodium tolerance 1 homolog (yeast) [Source:HGNC Symbol;Acc:HGNC:28977]	chr16:71845990-71999978	26.0669	0	inf	up	6.0195e-08
ENST00000474726	FKBP1A	ENSG00000088832	FK506 binding protein 1A, 12kDa [Source:HGNC Symbol;Acc:HGNC:3711]	chr20:1309908-1393172	0	33.0414	-inf	down	6.0724e-08
ENST00000326793	ACAP2	ENSG00000114331	ArfGAP with coiled-coil, ankyrin repeat and PH domains 2 [Source:HGNC Symbol;Acc:HGNC:16469]	chr3:195274735-195443078	26.0104	0	inf	up	6.2205e-08
ENST00000468885	GNL3	ENSG00000163938	guanine nucleotide binding protein-like 3 (nucleolar) [Source:HGNC Symbol;Acc:HGNC:29931]	chr3:52495337-52770949	0.492453	34.529	-6.13168	down	6.3069e-08
ENST00000474629	PARP14	ENSG00000173193	poly (ADP-ribose) polymerase family, member 14 [Source:HGNC Symbol;Acc:HGNC:29232]	chr3:122680617-122730840	25.9722	0	inf	up	6.3601e-08
ENST00000356244	RANGAP1	ENSG00000100401	Ran GTPase activating protein 1 [Source:HGNC Symbol;Acc:HGNC:9854]	chr22:41245610-41286251	56.4408	15.0502	1.90696	up	6.4152e-08
ENST00000384476	RNVU1-15	ENSG00000207205	RNA, variant U1 small nuclear 15 [Source:HGNC Symbol;Acc:HGNC:48320]	chr1:144412575-144412740	111.9	52.5677	1.08997	up	6.7532e-08
ENST00000343597	FAM111B	ENSG00000189057	family with sequence similarity 111, member B [Source:HGNC Symbol;Acc:HGNC:24200]	chr11:59107184-59127410	25.8526	0	inf	up	6.818e-08
ENST00000351328	CS	ENSG00000062485	citrate synthase [Source:HGNC Symbol;Acc:HGNC:2422]	chr12:56271698-56334053	40.8037	6.57618	2.63338	up	7.018e-08
ENST00000474223	SAT1	ENSG00000130066	spermidine/spermine N1-acetyltransferase 1 [Source:HGNC Symbol;Acc:HGNC:10540]	chrX:23783157-23786226	72.7395	25.3119	1.52292	up	7.1592e-08
ENST00000615266	ALG8	ENSG00000159063	ALG8, alpha-1,3-glucosyltransferase [Source:HGNC Symbol;Acc:HGNC:23161]	chr11:78100935-78139660	9.51523	57.432	-2.59354	down	7.4345e-08
ENST00000532245	CTNND1	ENSG00000198561	catenin (cadherin-associated protein), delta 1 [Source:HGNC Symbol;Acc:HGNC:2515]	chr11:57712599-57819546	25.6819	0	inf	up	7.5294e-08
ENST00000608951	COQ4	ENSG00000167113	coenzyme Q4 [Source:HGNC Symbol;Acc:HGNC:19693]	chr9:128309102-128334072	5.39278	47.5863	-3.14145	down	7.6792e-08
ENST00000326739	IMPDH2	ENSG00000178035	IMP (inosine 5'-monophosphate) dehydrogenase 2 [Source:HGNC Symbol;Acc:HGNC:6053]	chr3:49024324-49029706	114.601	235.716	-1.04044	down	7.8483e-08
ENST00000584052	RIOK3	ENSG00000101782	RIO kinase 3 [Source:HGNC Symbol;Acc:HGNC:11451]	chr18:23452822-23486603	0	32.466	-inf	down	7.9051e-08
ENST00000000442	ESRRA	ENSG00000173153	estrogen-related receptor alpha [Source:HGNC Symbol;Acc:HGNC:3471]	chr11:64305571-64318084	25.5842	0	inf	up	7.9695e-08
ENST00000578495	EIF4A1	ENSG00000161960	eukaryotic translation initiation factor 4A1 [Source:HGNC Symbol;Acc:HGNC:3282]	chr17:7561874-7633383	40.2129	6.40014	2.65148	up	7.991e-08
ENST00000375344	HIATL1	ENSG00000148110	hippocampus abundant transcript-like 1 [Source:HGNC Symbol;Acc:HGNC:23376]	chr9:94374550-94461042	63.8339	19.8069	1.68832	up	8.0263e-08
ENST00000587681	EIF3G	ENSG00000130811	eukaryotic translation initiation factor 3, subunit G [Source:HGNC Symbol;Acc:HGNC:3274]	chr19:10106222-10119920	0	32.402	-inf	down	8.1405e-08
ENST00000449683	ATP5J2	ENSG00000241468	ATP synthase, H+ transporting, mitochondrial Fo complex, subunit F2 [Source:HGNC Symbol;Acc:HGNC:848]	chr7:99325897-99466331	26.2172	0.260686	6.65205	up	8.3561e-08
ENST00000622694	BID	ENSG00000015475	BH3 interacting domain death agonist [Source:HGNC Symbol;Acc:HGNC:1050]	chr22:17734137-17774770	25.4757	0.000363687	16.0961	up	8.4935e-08
ENST00000358007	DDX47	ENSG00000213782	DEAD (Asp-Glu-Ala-Asp) box polypeptide 47 [Source:HGNC Symbol;Acc:HGNC:18682]	chr12:12725916-12829981	102.052	45.8444	1.15448	up	8.6271e-08
ENST00000579248	RPL17	ENSG00000265681	ribosomal protein L17 [Source:HGNC Symbol;Acc:HGNC:10307]	chr18:49477249-49492565	53.2751	13.5621	1.97388	up	8.6766e-08
ENST00000292591	MGAT4B	ENSG00000161013	mannosyl (alpha-1,3-)-glycoprotein beta-1,4-N-acetylglucosaminyltransferase, isozyme B [Source:HGNC Symbol;Acc:HGNC:7048]	chr5:179797596-179907859	58.8923	16.8945	1.80153	up	8.7673e-08
ENST00000478585	GNAS	ENSG00000087460	GNAS complex locus [Source:HGNC Symbol;Acc:HGNC:4392]	chr20:58818918-58911192	0	32.1873	-inf	down	8.9827e-08
ENST00000473395	HSPE1	ENSG00000115541	heat shock 10kDa protein 1 [Source:HGNC Symbol;Acc:HGNC:5269]	chr2:197486580-197553699	0.442998	33.5787	-6.2441	down	9.079e-08
ENST00000376630	HLA-E	ENSG00000204592	major histocompatibility complex, class I, E [Source:HGNC Symbol;Acc:HGNC:4962]	chr6:30489405-30494205	70.8506	24.5399	1.52965	up	9.7685e-08
ENST00000261178	ARNTL2	ENSG00000029153	aryl hydrocarbon receptor nuclear translocator-like 2 [Source:HGNC Symbol;Acc:HGNC:18984]	chr12:27332853-27446625	26.2644	0.388306	6.07977	up	9.9263e-08
ENST00000368026	F11R	ENSG00000270149	Uncharacterized protein [Source:UniProtKB/TrEMBL;Acc:R4GMV9]	chr1:160995210-161038990	32.442	2.91851	3.47456	up	9.9687e-08
ENST00000361956	SMOC1	ENSG00000198732	SPARC related modular calcium binding 1 [Source:HGNC Symbol;Acc:HGNC:20318]	chr14:69854130-70032366	0.0685525	32.1506	-8.87342	down	1.0116e-07
ENST00000618589	RNVU1-14	ENSG00000207501	RNA, variant U1 small nuclear 14 [Source:HGNC Symbol;Acc:HGNC:48319]	chr1:145281115-145281462	52.1195	136.198	-1.38581	down	1.0243e-07
ENST00000378549	ITM2B	ENSG00000136156	integral membrane protein 2B [Source:HGNC Symbol;Acc:HGNC:6174]	chr13:48233157-48270357	82.491	32.3824	1.34903	up	1.0317e-07
ENST00000393196	NME1	ENSG00000239672	NME/NM23 nucleoside diphosphate kinase 1 [Source:HGNC Symbol;Acc:HGNC:7849]	chr17:51153535-51171747	108.388	225.09	-1.0543	down	1.054e-07
ENST00000508632	OCIAD2	ENSG00000145247	OCIA domain containing 2 [Source:HGNC Symbol;Acc:HGNC:28685]	chr4:48885018-48906937	25.0918	0	inf	up	1.0613e-07
ENST00000373625	KPNA6	ENSG00000025800	karyopherin alpha 6 (importin alpha 7) [Source:HGNC Symbol;Acc:HGNC:6399]	chr1:32108037-32176769	25.0536	0.000431796	15.8243	up	1.0859e-07
ENST00000345807	CLTB	ENSG00000175416	clathrin, light chain B [Source:HGNC Symbol;Acc:HGNC:2091]	chr5:176365467-176416569	105.666	48.9785	1.10929	up	1.1185e-07
ENST00000372350	EXOSC2	ENSG00000130713	exosome component 2 [Source:HGNC Symbol;Acc:HGNC:17097]	chr9:130693720-130704934	0	31.6968	-inf	down	1.1249e-07
ENST00000421852	TMEM41A	ENSG00000163900	transmembrane protein 41A [Source:HGNC Symbol;Acc:HGNC:30544]	chr3:185282940-185499057	31.2583	2.49729	3.64581	up	1.1294e-07
ENST00000376745	PPP1CA	ENSG00000172531	protein phosphatase 1, catalytic subunit, alpha isozyme [Source:HGNC Symbol;Acc:HGNC:9281]	chr11:67317870-67425607	99.3651	44.4246	1.16138	up	1.1381e-07
ENST00000494568	PLSCR1	ENSG00000188313	phospholipid scramblase 1 [Source:HGNC Symbol;Acc:HGNC:9092]	chr3:146515179-146544864	24.9726	0	inf	up	1.1375e-07
ENST00000619594	C8orf59	ENSG00000176731	chromosome 8 open reading frame 59 [Source:HGNC Symbol;Acc:HGNC:32235]	chr8:85177224-85220421	13.0749	64.1644	-2.29497	down	1.1509e-07
ENST00000620660	RYK	ENSG00000163785	receptor-like tyrosine kinase [Source:HGNC Symbol;Acc:HGNC:10481]	chr3:134065302-134250744	24.949	0	inf	up	1.1532e-07
ENST00000271375	SFT2D2	ENSG00000213064	SFT2 domain containing 2 [Source:HGNC Symbol;Acc:HGNC:25140]	chr1:168225937-168253025	24.9438	0.00276982	13.1366	up	1.1619e-07
ENST00000381844	YWHAQ	ENSG00000134308	tyrosine 3-monooxygenase/tryptophan 5-monooxygenase activation protein, theta [Source:HGNC Symbol;Acc:HGNC:12854]	chr2:9583971-9631014	24.9891	0.0270555	9.85116	up	1.1769e-07
ENST00000490032	HMGN1	ENSG00000205581	high mobility group nucleosome binding domain 1 [Source:HGNC Symbol;Acc:HGNC:4984]	chr21:39342314-39349647	0	31.5985	-inf	down	1.1768e-07
ENST00000356762	CRB3	ENSG00000130545	crumbs family member 3 [Source:HGNC Symbol;Acc:HGNC:20237]	chr19:6436078-6482557	24.9062	0	inf	up	1.1823e-07
ENST00000401702	MB	ENSG00000198125	myoglobin [Source:HGNC Symbol;Acc:HGNC:6915]	chr22:35606763-35637951	24.8514	0	inf	up	1.2206e-07
ENST00000366615	COA6	ENSG00000168275	cytochrome c oxidase assembly factor 6 homolog (S. cerevisiae) [Source:HGNC Symbol;Acc:HGNC:18025]	chr1:234372185-234384049	29.0311	95.2909	-1.71474	down	1.2197e-07
ENST00000527284	TK2	ENSG00000166548	thymidine kinase 2, mitochondrial [Source:HGNC Symbol;Acc:HGNC:11831]	chr16:66427296-66552544	24.8538	0	inf	up	1.2189e-07
ENST00000464154	ATP5F1	ENSG00000116459	ATP synthase, H+ transporting, mitochondrial Fo complex, subunit B1 [Source:HGNC Symbol;Acc:HGNC:840]	chr1:111438637-111462773	68.1269	23.1162	1.55932	up	1.2324e-07
ENST00000535653	MYEOV	ENSG00000172927	myeloma overexpressed [Source:HGNC Symbol;Acc:HGNC:7563]	chr11:69294137-69367726	24.835	0	inf	up	1.2323e-07
ENST00000320640	ITFG1	ENSG00000129636	integrin alpha FG-GAP repeat containing 1 [Source:HGNC Symbol;Acc:HGNC:30697]	chr16:47144322-47701523	34.9428	4.23018	3.0462	up	1.2367e-07
ENST00000368845	OAT	ENSG00000065154	ornithine aminotransferase [Source:HGNC Symbol;Acc:HGNC:8091]	chr10:124397302-124418976	69.6683	24.1509	1.52842	up	1.2658e-07
ENST00000586472	CIRBP	ENSG00000099622	cold inducible RNA binding protein [Source:HGNC Symbol;Acc:HGNC:1982]	chr19:1259383-1274880	24.7616	0	inf	up	1.2861e-07
ENST00000371817	COL5A1	ENSG00000130635	collagen, type V, alpha 1 [Source:HGNC Symbol;Acc:HGNC:2209]	chr9:134641773-134844843	45.2327	9.49482	2.25215	up	1.2961e-07
ENST00000475381	NCEH1	ENSG00000144959	neutral cholesterol ester hydrolase 1 [Source:HGNC Symbol;Acc:HGNC:29260]	chr3:172630248-172711218	34.7928	4.20105	3.04997	up	1.2988e-07
ENST00000581226	SMCHD1	ENSG00000101596	structural maintenance of chromosomes flexible hinge domain containing 1 [Source:HGNC Symbol;Acc:HGNC:29090]	chr18:2655692-2833065	0	31.3716	-inf	down	1.306e-07
ENST00000477151	RPS27	ENSG00000177954	ribosomal protein S27 [Source:HGNC Symbol;Acc:HGNC:10416]	chr1:153990758-153992150	1.49246	35.921	-4.58907	down	1.3273e-07
ENST00000621914	AP2B1	ENSG00000006125	adaptor-related protein complex 2, beta 1 subunit [Source:HGNC Symbol;Acc:HGNC:563]	chr17:35574794-35868891	24.6972	0	inf	up	1.3352e-07
ENST00000191018	CTSA	ENSG00000064601	cathepsin A [Source:HGNC Symbol;Acc:HGNC:9251]	chr20:45888624-45912155	78.6142	30.2237	1.37911	up	1.3853e-07
ENST00000303004	CEBPB	ENSG00000172216	CCAAT/enhancer binding protein (C/EBP), beta [Source:HGNC Symbol;Acc:HGNC:1834]	chr20:50184597-50192689	84.6985	34.4154	1.29928	up	1.4049e-07
ENST00000374385	UQCC1		NA	chr20:35302565-35412141	24.5984	0.00215738	13.477	up	1.4192e-07
ENST00000368961	CD164	ENSG00000135535	CD164 molecule, sialomucin [Source:HGNC Symbol;Acc:HGNC:1632]	chr6:109366513-109382559	24.5854	0	inf	up	1.425e-07
ENST00000409340	METTL5	ENSG00000138382	methyltransferase like 5 [Source:HGNC Symbol;Acc:HGNC:25006]	chr2:169791932-169824931	0.469702	32.656	-6.11946	down	1.4402e-07
ENST00000301488	CDK2AP2	ENSG00000167797	cyclin-dependent kinase 2 associated protein 2 [Source:HGNC Symbol;Acc:HGNC:30833]	chr11:67506496-67508649	32.429	3.20291	3.33983	up	1.4424e-07
ENST00000337198	AZIN1	ENSG00000155096	antizyme inhibitor 1 [Source:HGNC Symbol;Acc:HGNC:16432]	chr8:102826356-102977876	74.9547	27.8513	1.42828	up	1.4647e-07
ENST00000275418	ESYT2	ENSG00000117868	extended synaptotagmin-like protein 2 [Source:HGNC Symbol;Acc:HGNC:22211]	chr7:158730883-158830253	61.3627	19.0806	1.68526	up	1.4718e-07
ENST00000449758	TMEM106C	ENSG00000134291	transmembrane protein 106C [Source:HGNC Symbol;Acc:HGNC:28775]	chr12:47963568-47968878	4.23776	43.1745	-3.34881	down	1.4763e-07
ENST00000461070	EIF2S2P4	ENSG00000128692	eukaryotic translation initiation factor 2, subunit 2 beta pseudogene 4 [Source:HGNC Symbol;Acc:HGNC:37626]	chr2:170723085-170770768	37.3518	5.59073	2.74007	up	1.5624e-07
ENST00000368786	UROS	ENSG00000188690	uroporphyrinogen III synthase [Source:HGNC Symbol;Acc:HGNC:12592]	chr10:125784979-125823248	0	30.9787	-inf	down	1.5641e-07
ENST00000309007	DBN1	ENSG00000113758	drebrin 1 [Source:HGNC Symbol;Acc:HGNC:2695]	chr5:177456607-177474401	24.4302	0.00364155	12.7118	up	1.569e-07
ENST00000354503	MFF	ENSG00000168958	mitochondrial fission factor [Source:HGNC Symbol;Acc:HGNC:24858]	chr2:227164564-227357836	24.3876	0	inf	up	1.599e-07
ENST00000379047	NQO1	ENSG00000181019	NAD(P)H dehydrogenase, quinone 1 [Source:HGNC Symbol;Acc:HGNC:2874]	chr16:69706995-69726951	53.7471	14.5776	1.88244	up	1.617e-07
ENST00000394801	UBE2D3	ENSG00000109332	ubiquitin-conjugating enzyme E2D 3 [Source:HGNC Symbol;Acc:HGNC:12476]	chr4:102794382-102868896	53.1988	14.2531	1.90012	up	1.6156e-07
ENST00000373004	SRPX2	ENSG00000102359	sushi-repeat containing protein, X-linked 2 [Source:HGNC Symbol;Acc:HGNC:30668]	chrX:100644217-100671299	24.358	0	inf	up	1.6268e-07
ENST00000394886	CDC23	ENSG00000094880	cell division cycle 23 [Source:HGNC Symbol;Acc:HGNC:1724]	chr5:138139765-138213343	28.7799	1.72732	4.05846	up	1.6499e-07
ENST00000609078	PAFAH1B1	ENSG00000007168	platelet-activating factor acetylhydrolase 1b, regulatory subunit 1 (45kDa) [Source:HGNC Symbol;Acc:HGNC:8574]	chr17:2593209-2685615	24.319	0	inf	up	1.6641e-07
ENST00000265113	SLC1A3	ENSG00000079215	solute carrier family 1 (glial high affinity glutamate transporter), member 3 [Source:HGNC Symbol;Acc:HGNC:10941]	chr5:36606354-36726019	24.2769	0	inf	up	1.7055e-07
ENST00000390687	SNRPN	ENSG00000128739	small nuclear ribonucleoprotein polypeptide N [Source:HGNC Symbol;Acc:HGNC:11164]	chr15:24823646-25439066	0	30.7409	-inf	down	1.7446e-07
ENST00000279259	FAU	ENSG00000149806	Finkel-Biskis-Reilly murine sarcoma virus (FBR-MuSV) ubiquitously expressed [Source:HGNC Symbol;Acc:HGNC:3597]	chr11:65120627-65134533	20.3929	77.9425	-1.93434	down	1.7471e-07
ENST00000328649	CIB1	ENSG00000185043	calcium and integrin binding 1 (calmyrin) [Source:HGNC Symbol;Acc:HGNC:16920]	chr15:90229974-90245811	25.7403	88.1145	-1.77535	down	1.7715e-07
ENST00000407426	WDR43	ENSG00000163811	WD repeat domain 43 [Source:HGNC Symbol;Acc:HGNC:28945]	chr2:28894642-28948222	25.8386	0.607217	5.41117	up	1.7807e-07
ENST00000554203	C14orf119	ENSG00000179933	chromosome 14 open reading frame 119 [Source:HGNC Symbol;Acc:HGNC:20270]	chr14:23058563-23100462	52.8497	14.1805	1.89799	up	1.8044e-07
ENST00000356509	GMNN	ENSG00000112312	geminin, DNA replication inhibitor [Source:HGNC Symbol;Acc:HGNC:17493]	chr6:24774930-24786099	11.1493	58.8969	-2.40124	down	1.8114e-07
ENST00000304101	KCNS3	ENSG00000170745	potassium voltage-gated channel, delayed-rectifier, subfamily S, member 3 [Source:HGNC Symbol;Acc:HGNC:6302]	chr2:17877846-18361616	24.1557	0	inf	up	1.8302e-07
ENST00000407022	BSCL2	ENSG00000168000	Berardinelli-Seip congenital lipodystrophy 2 (seipin) [Source:HGNC Symbol;Acc:HGNC:15832]	chr11:62690274-62727384	24.1272	0	inf	up	1.8608e-07
ENST00000258405	SERPINE2	ENSG00000135919	serpin peptidase inhibitor, clade E (nexin, plasminogen activator inhibitor type 1), member 2 [Source:HGNC Symbol;Acc:HGNC:8951]	chr2:223975111-224039319	24.1032	0	inf	up	1.887e-07
ENST00000295633	FSTL1	ENSG00000163430	follistatin-like 1 [Source:HGNC Symbol;Acc:HGNC:3972]	chr3:120392292-120509643	0.0103068	30.5365	-11.5327	down	1.946e-07
ENST00000469463	TPR	ENSG00000047410	translocated promoter region, nuclear basket protein [Source:HGNC Symbol;Acc:HGNC:12017]	chr1:186296278-186375727	0	30.4831	-inf	down	1.9639e-07
ENST00000366816	H3F3A	ENSG00000163041	H3 histone, family 3A [Source:HGNC Symbol;Acc:HGNC:4764]	chr1:226059466-226072001	24.0063	0	inf	up	1.9966e-07
ENST00000479563	RPL14	ENSG00000188846	ribosomal protein L14 [Source:HGNC Symbol;Acc:HGNC:10305]	chr3:40457291-40462370	23.9897	0	inf	up	2.016e-07
ENST00000506241	IL6ST	ENSG00000134352	interleukin 6 signal transducer [Source:HGNC Symbol;Acc:HGNC:6021]	chr5:55935094-55995010	2.04169	36.5761	-4.16307	down	2.0179e-07
ENST00000519472	CLU	ENSG00000120885	clusterin [Source:HGNC Symbol;Acc:HGNC:2095]	chr8:27596916-27615031	0.378523	31.6318	-6.38485	down	2.0207e-07
ENST00000621534	PSMD13	ENSG00000185627	proteasome (prosome, macropain) 26S subunit, non-ATPase, 13 [Source:HGNC Symbol;Acc:HGNC:9558]	chr11:215457-252984	23.9573	0	inf	up	2.0545e-07
ENST00000295326	BOLA3	ENSG00000163170	bolA family member 3 [Source:HGNC Symbol;Acc:HGNC:24415]	chr2:74135397-74147994	7.60525	50.6247	-2.73477	down	2.0583e-07
ENST00000380420	PIR	ENSG00000087842	pirin (iron-binding nuclear protein) [Source:HGNC Symbol;Acc:HGNC:30048]	chrX:15384798-15556529	26.0902	88.3164	-1.75917	down	2.077e-07
ENST00000227638	PANX1	ENSG00000110218	pannexin 1 [Source:HGNC Symbol;Acc:HGNC:8599]	chr11:94128927-94181972	41.922	8.20418	2.35328	up	2.0815e-07
ENST00000252934	ATXN10	ENSG00000130638	ataxin 10 [Source:HGNC Symbol;Acc:HGNC:10549]	chr22:45657018-45845307	30.3665	2.58545	3.55399	up	2.1084e-07
ENST00000535090	RAN	ENSG00000132341	RAN, member RAS oncogene family [Source:HGNC Symbol;Acc:HGNC:9846]	chr12:130871878-130877678	23.906	0	inf	up	2.1168e-07
ENST00000271002	ITGB3BP	ENSG00000142856	integrin beta 3 binding protein (beta3-endonexin) [Source:HGNC Symbol;Acc:HGNC:6157]	chr1:63440769-63660245	10.6359	57.36	-2.4311	down	2.1459e-07
ENST00000299438	CYB5A	ENSG00000166347	cytochrome b5 type A (microsomal) [Source:HGNC Symbol;Acc:HGNC:2570]	chr18:74250846-74292016	23.8706	0	inf	up	2.1609e-07
ENST00000552766	PA2G4	ENSG00000170515	proliferation-associated 2G4, 38kDa [Source:HGNC Symbol;Acc:HGNC:8550]	chr12:56079856-56113907	21.0558	78.6192	-1.90066	down	2.1882e-07
ENST00000354336	CRKL	ENSG00000099942	v-crk avian sarcoma virus CT10 oncogene homolog-like [Source:HGNC Symbol;Acc:HGNC:2363]	chr22:20917425-20953749	54.9886	15.7117	1.80729	up	2.2243e-07
ENST00000367569	SF3B5	ENSG00000169976	splicing factor 3b, subunit 5, 10kDa [Source:HGNC Symbol;Acc:HGNC:21083]	chr6:144094880-144095573	85.9825	36.1166	1.25138	up	2.2416e-07
ENST00000248450	AAMP	ENSG00000127837	angio-associated, migratory cell protein [Source:HGNC Symbol;Acc:HGNC:18]	chr2:218264122-218270257	30.0906	2.51163	3.58262	up	2.2406e-07
ENST00000380224	OR51B4	ENSG00000183251	olfactory receptor, family 51, subfamily B, member 4 [Source:HGNC Symbol;Acc:HGNC:14708]	chr11:5248082-5645789	0.128642	30.6045	-7.89424	down	2.2484e-07
ENST00000323997	ENO3	ENSG00000108515	enolase 3 (beta, muscle) [Source:HGNC Symbol;Acc:HGNC:3354]	chr17:4945651-4957131	0	30.1898	-inf	down	2.2472e-07
ENST00000570172	NDUFB10	ENSG00000140990	NADH dehydrogenase (ubiquinone) 1 beta subcomplex, 10, 22kDa [Source:HGNC Symbol;Acc:HGNC:7696]	chr16:1959507-1961975	8.5501	52.5728	-2.6203	down	2.2651e-07
ENST00000528847	RPS3	ENSG00000149273	ribosomal protein S3 [Source:HGNC Symbol;Acc:HGNC:10420]	chr11:75391257-75422280	9.56478	54.8371	-2.51935	down	2.2868e-07
ENST00000491735	IDI1	ENSG00000067064	isopentenyl-diphosphate delta isomerase 1 [Source:HGNC Symbol;Acc:HGNC:5387]	chr10:971145-1049170	23.7579	0	inf	up	2.3076e-07
ENST00000487209	ELOVL1	ENSG00000066322	ELOVL fatty acid elongase 1 [Source:HGNC Symbol;Acc:HGNC:14418]	chr1:43363396-43368074	1.17766	33.7809	-4.84221	down	2.3096e-07
ENST00000427628	ARID2	ENSG00000189079	AT rich interactive domain 2 (ARID, RFX-like) [Source:HGNC Symbol;Acc:HGNC:18037]	chr12:45729664-45908040	0	30.1336	-inf	down	2.306e-07
ENST00000182527	TRAM2	ENSG00000065308	translocation associated membrane protein 2 [Source:HGNC Symbol;Acc:HGNC:16855]	chr6:52497401-52577046	23.7383	0.000178166	17.0236	up	2.3348e-07
ENST00000472185	NONO	ENSG00000147140	non-POU domain containing, octamer-binding [Source:HGNC Symbol;Acc:HGNC:7871]	chrX:71283191-71301168	65.556	155.315	-1.2444	down	2.3752e-07
ENST00000613659	DUSP14	ENSG00000161326	NA	chr17:37489830-37513501	23.6931	0	inf	up	2.3964e-07
ENST00000344147	ZCCHC17	ENSG00000121766	zinc finger, CCHC domain containing 17 [Source:HGNC Symbol;Acc:HGNC:30246]	chr1:31296981-31364953	23.6668	0	inf	up	2.4335e-07
ENST00000381722	GAGE12H	ENSG00000224902	G antigen 12H [Source:HGNC Symbol;Acc:HGNC:31908]	chrX:49570433-49608536	0	29.9528	-inf	down	2.5057e-07
ENST00000432675	EIF3D	ENSG00000100353	eukaryotic translation initiation factor 3, subunit D [Source:HGNC Symbol;Acc:HGNC:3278]	chr22:36510849-36529436	0	29.9437	-inf	down	2.5163e-07
ENST00000520817	GOLGA7	ENSG00000147533	golgin A7 [Source:HGNC Symbol;Acc:HGNC:24876]	chr8:41490395-41510980	24.0216	0.154242	7.28299	up	2.5346e-07
ENST00000486691	RNF11	ENSG00000123091	ring finger protein 11 [Source:HGNC Symbol;Acc:HGNC:10056]	chr1:51236270-51273455	23.5833	0	inf	up	2.5548e-07
ENST00000376387	TM9SF2	ENSG00000125304	transmembrane 9 superfamily member 2 [Source:HGNC Symbol;Acc:HGNC:11865]	chr13:99501416-99564006	96.3042	43.7388	1.13869	up	2.5535e-07
ENST00000367697	HEBP2	ENSG00000051620	heme binding protein 2 [Source:HGNC Symbol;Acc:HGNC:15716]	chr6:138402584-138697288	23.9069	0.118379	7.65787	up	2.5592e-07
ENST00000369905	ACTR1A	ENSG00000138107	ARP1 actin-related protein 1 homolog A, centractin alpha (yeast) [Source:HGNC Symbol;Acc:HGNC:167]	chr10:102479228-102502711	53.1778	14.8094	1.84431	up	2.5782e-07
ENST00000273695	TM4SF19	ENSG00000145107	transmembrane 4 L six family member 19 [Source:HGNC Symbol;Acc:HGNC:25167]	chr3:196211486-196338503	23.5623	0	inf	up	2.5863e-07
ENST00000222190	WDR83OS	ENSG00000105583	WD repeat domain 83 opposite strand [Source:HGNC Symbol;Acc:HGNC:30203]	chr19:12643274-12681902	53.1371	14.7951	1.8446	up	2.5992e-07
ENST00000435822	GUCD1	ENSG00000138867	guanylyl cyclase domain containing 1 [Source:HGNC Symbol;Acc:HGNC:14237]	chr22:24540422-24629005	35.1344	4.96846	2.82201	up	2.6248e-07
ENST00000518716	PABPC1	ENSG00000070756	poly(A) binding protein, cytoplasmic 1 [Source:HGNC Symbol;Acc:HGNC:8554]	chr8:100685815-100722809	23.5305	0	inf	up	2.6347e-07
ENST00000379888	RBM17	ENSG00000134453	RNA binding motif protein 17 [Source:HGNC Symbol;Acc:HGNC:16944]	chr10:6088986-6117457	23.5067	0	inf	up	2.6715e-07
ENST00000435456	SLC25A17	ENSG00000100372	solute carrier family 25 (mitochondrial carrier; peroxisomal membrane protein, 34kDa), member 17 [Source:HGNC Symbol;Acc:HGNC:10987]	chr22:40769629-40819399	24.4232	0.343805	6.15052	up	2.7042e-07
ENST00000542575	SLC1A5	ENSG00000105281	solute carrier family 1 (neutral amino acid transporter), member 5 [Source:HGNC Symbol;Acc:HGNC:10943]	chr19:46719506-46789043	26.9289	1.3284	4.34139	up	2.7387e-07
ENST00000360426	STAU1	ENSG00000124214	staufen double-stranded RNA binding protein 1 [Source:HGNC Symbol;Acc:HGNC:11370]	chr20:49113338-49188367	28.3059	1.91553	3.88528	up	2.8076e-07
ENST00000492396	PDCD10	ENSG00000114209	programmed cell death 10 [Source:HGNC Symbol;Acc:HGNC:8761]	chr3:167683297-167734939	1.67781	34.7997	-4.37442	down	2.825e-07
ENST00000319190	TTC7A	ENSG00000068724	tetratricopeptide repeat domain 7A [Source:HGNC Symbol;Acc:HGNC:19750]	chr2:46899274-47176925	23.3865	0	inf	up	2.8655e-07
ENST00000533796	TALDO1	ENSG00000177156	transaldolase 1 [Source:HGNC Symbol;Acc:HGNC:11559]	chr11:747328-765024	0.330878	30.7123	-6.53637	down	2.8771e-07
ENST00000261712	PSMD11	ENSG00000108671	proteasome (prosome, macropain) 26S subunit, non-ATPase, 11 [Source:HGNC Symbol;Acc:HGNC:9556]	chr17:32423970-32483318	28.441	1.99272	3.83517	up	2.8853e-07
ENST00000545450	MSLN	ENSG00000102854	mesothelin [Source:HGNC Symbol;Acc:HGNC:7371]	chr16:636816-768865	10.1793	55.6034	-2.44953	down	2.9221e-07
ENST00000335698	ATP5C1	ENSG00000165629	ATP synthase, H+ transporting, mitochondrial F1 complex, gamma polypeptide 1 [Source:HGNC Symbol;Acc:HGNC:833]	chr10:7788128-7807815	23.3366	0	inf	up	2.9501e-07
ENST00000318683	B3GNT3	ENSG00000179913	UDP-GlcNAc:betaGal beta-1,3-N-acetylglucosaminyltransferase 3 [Source:HGNC Symbol;Acc:HGNC:13528]	chr19:17794827-17813082	39.497	7.27795	2.44014	up	2.9596e-07
ENST00000317702	TUBB6	ENSG00000176014	tubulin, beta 6 class V [Source:HGNC Symbol;Acc:HGNC:20776]	chr18:12307668-12377314	45.9901	10.8109	2.08883	up	2.9873e-07
ENST00000517844	ZNF706	ENSG00000120963	zinc finger protein 706 [Source:HGNC Symbol;Acc:HGNC:24992]	chr8:101177877-101206193	23.2957	0	inf	up	3.0213e-07
ENST00000370938	CTH	ENSG00000116761	cystathionine gamma-lyase [Source:HGNC Symbol;Acc:HGNC:2501]	chr1:70411071-70439856	5.2213	43.9465	-3.07327	down	3.1255e-07
ENST00000424485	IST1	ENSG00000182149	increased sodium tolerance 1 homolog (yeast) [Source:HGNC Symbol;Acc:HGNC:28977]	chr16:71845990-71999978	0	29.4104	-inf	down	3.2154e-07
ENST00000378292	TPM2	ENSG00000198467	tropomyosin 2 (beta) [Source:HGNC Symbol;Acc:HGNC:12011]	chr9:35681991-35691020	5.0635	43.4801	-3.10215	down	3.2309e-07
ENST00000588586	COX6B2	ENSG00000160471	cytochrome c oxidase subunit VIb polypeptide 2 (testis) [Source:HGNC Symbol;Acc:HGNC:24380]	chr19:55349305-55363260	0	29.3738	-inf	down	3.27e-07
ENST00000555039	CKB	ENSG00000166165	creatine kinase, brain [Source:HGNC Symbol;Acc:HGNC:1991]	chr14:103519658-103523111	1.11945	32.8339	-4.87432	down	3.2908e-07
ENST00000551374	SLC38A2	ENSG00000134294	solute carrier family 38, member 2 [Source:HGNC Symbol;Acc:HGNC:13448]	chr12:46358188-46373778	59.5394	19.0292	1.64563	up	3.2985e-07
ENST00000368301	LMNA	ENSG00000160789	lamin A/C [Source:HGNC Symbol;Acc:HGNC:6636]	chr1:156082572-156140089	32.2679	3.81018	3.08217	up	3.336e-07
ENST00000592561	PSMD8	ENSG00000099341	proteasome (prosome, macropain) 26S subunit, non-ATPase, 8 [Source:HGNC Symbol;Acc:HGNC:9566]	chr19:38374535-38383824	13.6564	62.6887	-2.19863	down	3.3556e-07
ENST00000373313	MAFB	ENSG00000204103	v-maf avian musculoaponeurotic fibrosarcoma oncogene homolog B [Source:HGNC Symbol;Acc:HGNC:6408]	chr20:40685847-40689240	25.6893	0.993985	4.6918	up	3.4622e-07
ENST00000518910	CTNNA1	ENSG00000044115	catenin (cadherin-associated protein), alpha 1, 102kDa [Source:HGNC Symbol;Acc:HGNC:2509]	chr5:138610966-138935034	0	29.1612	-inf	down	3.606e-07
ENST00000368299	LMNA	ENSG00000160789	lamin A/C [Source:HGNC Symbol;Acc:HGNC:6636]	chr1:156082572-156140089	58.5694	18.5515	1.65861	up	3.6325e-07
ENST00000521417	GOLGA7	ENSG00000147533	golgin A7 [Source:HGNC Symbol;Acc:HGNC:24876]	chr8:41490395-41510980	0	29.1423	-inf	down	3.6374e-07
ENST00000304494	CDKN2A	ENSG00000147889	cyclin-dependent kinase inhibitor 2A [Source:HGNC Symbol;Acc:HGNC:1787]	chr9:21802542-22121097	0	29.0958	-inf	down	3.7161e-07
ENST00000479153	SUMO3	ENSG00000184900	small ubiquitin-like modifier 3 [Source:HGNC Symbol;Acc:HGNC:11124]	chr21:44805616-44818779	0	29.0791	-inf	down	3.7448e-07
ENST00000258341	LAMC1	ENSG00000135862	laminin, gamma 1 (formerly LAMB2) [Source:HGNC Symbol;Acc:HGNC:6492]	chr1:183023459-183145592	38.1811	6.83346	2.48217	up	3.7833e-07
ENST00000211314	TMEM14A	ENSG00000096092	transmembrane protein 14A [Source:HGNC Symbol;Acc:HGNC:21076]	chr6:52671108-52686588	65.2532	22.8861	1.51158	up	3.7909e-07
ENST00000356099	ARHGAP8	ENSG00000241484	Rho GTPase activating protein 8 [Source:HGNC Symbol;Acc:HGNC:677]	chr22:44668546-44862788	22.9028	0	inf	up	3.7996e-07
ENST00000376817	GNB2L1	ENSG00000204628	guanine nucleotide binding protein (G protein), beta polypeptide 2-like 1 [Source:HGNC Symbol;Acc:HGNC:4399]	chr5:181236908-181272307	7.48113	48.8719	-2.70768	down	3.8285e-07
ENST00000588618	ACTN4	ENSG00000130402	actinin, alpha 4 [Source:HGNC Symbol;Acc:HGNC:166]	chr19:38647648-38769904	31.971	3.79381	3.07504	up	3.8628e-07
ENST00000461283	RBM39	ENSG00000131051	RNA binding motif protein 39 [Source:HGNC Symbol;Acc:HGNC:15923]	chr20:35703608-35742312	0	29.0029	-inf	down	3.8784e-07
ENST00000286800	BACH1	ENSG00000156273	BTB and CNC homology 1, basic leucine zipper transcription factor 1 [Source:HGNC Symbol;Acc:HGNC:935]	chr21:29193479-29940033	44.8291	10.449	2.10107	up	3.8852e-07
ENST00000372003	TSPAN1	ENSG00000117472	tetraspanin 1 [Source:HGNC Symbol;Acc:HGNC:20657]	chr1:46040139-46185958	22.8567	0	inf	up	3.9032e-07
ENST00000520831	INTS9	ENSG00000104299	integrator complex subunit 9 [Source:HGNC Symbol;Acc:HGNC:25592]	chr8:28767660-28890242	0.0680722	29.1862	-8.744	down	3.9456e-07
ENST00000302517	CXXC5	ENSG00000171604	CXXC finger protein 5 [Source:HGNC Symbol;Acc:HGNC:26943]	chr5:139647298-139683926	31.5873	3.63294	3.12014	up	3.9446e-07
ENST00000604404	FXYD3	ENSG00000089356	FXYD domain containing ion transport regulator 3 [Source:HGNC Symbol;Acc:HGNC:4027]	chr19:35115878-35124324	22.7886	0	inf	up	4.0614e-07
ENST00000286713	STOM	ENSG00000148175	stomatin [Source:HGNC Symbol;Acc:HGNC:3383]	chr9:121338987-121370304	14.6668	64.2795	-2.1318	down	4.0718e-07
ENST00000371470	MAGOH	ENSG00000162385	mago-nashi homolog, proliferation-associated (Drosophila) [Source:HGNC Symbol;Acc:HGNC:6815]	chr1:53226891-53244540	41.7857	8.81811	2.24447	up	4.0693e-07
ENST00000338483	MAFF	ENSG00000185022	v-maf avian musculoaponeurotic fibrosarcoma oncogene homolog F [Source:HGNC Symbol;Acc:HGNC:6780]	chr22:38111494-38216511	28.1297	2.11747	3.73168	up	4.081e-07
ENST00000317620	PROM2	ENSG00000155066	prominin 2 [Source:HGNC Symbol;Acc:HGNC:20685]	chr2:95274452-95291308	22.7611	0	inf	up	4.1271e-07
ENST00000311806	OXSR1	ENSG00000172939	oxidative stress responsive 1 [Source:HGNC Symbol;Acc:HGNC:8508]	chr3:38165088-38255488	30.5113	3.18526	3.25986	up	4.1714e-07
ENST00000439725	H19	ENSG00000130600	H19, imprinted maternally expressed transcript (non-protein coding) [Source:HGNC Symbol;Acc:HGNC:4713]	chr11:1995162-2001470	1.11267	32.2732	-4.85824	down	4.2147e-07
ENST00000610520	EEF1A1	ENSG00000156508	eukaryotic translation elongation factor 1 alpha 1 [Source:HGNC Symbol;Acc:HGNC:3189]	chr6:73515749-73570596	3.98973	40.1525	-3.33113	down	4.2441e-07
ENST00000317089	DNAJA2	ENSG00000069345	DnaJ (Hsp40) homolog, subfamily A, member 2 [Source:HGNC Symbol;Acc:HGNC:14884]	chr16:46955361-46973788	60.323	19.8973	1.60013	up	4.3214e-07
ENST00000398344	DDT	ENSG00000099977	D-dopachrome tautomerase [Source:HGNC Symbol;Acc:HGNC:2732]	chr22:23966900-23983911	22.6828	0	inf	up	4.3201e-07
ENST00000599962	H2BFS	ENSG00000234289	H2B histone family, member S (pseudogene) [Source:HGNC Symbol;Acc:HGNC:4762]	chr21:43529077-43659493	18.9035	72.5485	-1.94029	down	4.3906e-07
ENST00000301200	CDC42EP5	ENSG00000167617	CDC42 effector protein (Rho GTPase binding) 5 [Source:HGNC Symbol;Acc:HGNC:17408]	chr19:54465025-54473264	22.6373	0	inf	up	4.4364e-07
ENST00000542289	EMP1	ENSG00000134531	epithelial membrane protein 1 [Source:HGNC Symbol;Acc:HGNC:3333]	chr12:13196715-13219939	22.6175	0	inf	up	4.488e-07
ENST00000262097	ASAH1	ENSG00000104763	N-acylsphingosine amidohydrolase (acid ceramidase) 1 [Source:HGNC Symbol;Acc:HGNC:735]	chr8:18056424-18096394	67.4095	24.577	1.45564	up	4.552e-07
ENST00000381132	RCAN1	ENSG00000159200	regulator of calcineurin 1 [Source:HGNC Symbol;Acc:HGNC:3040]	chr21:34513141-34615142	22.545	0	inf	up	4.682e-07
ENST00000374500	CUTA	ENSG00000112514	cutA divalent cation tolerance homolog (E. coli) [Source:HGNC Symbol;Acc:HGNC:21101]	chr6:33410398-33418317	10.5838	55.3027	-2.38549	down	4.7396e-07
ENST00000517490	CPNE3	ENSG00000085719	copine III [Source:HGNC Symbol;Acc:HGNC:2316]	chr8:86333273-86765023	22.5217	0	inf	up	4.7461e-07
ENST00000216252	PHF5A	ENSG00000100410	PHD finger protein 5A [Source:HGNC Symbol;Acc:HGNC:18000]	chr22:41459716-41468725	70.5479	26.7475	1.3992	up	4.7769e-07
ENST00000389131	LOXL2	ENSG00000134013	lysyl oxidase-like 2 [Source:HGNC Symbol;Acc:HGNC:6666]	chr8:23297188-23457695	38.4616	7.21687	2.41397	up	4.8264e-07
ENST00000568517	COX5A	ENSG00000178741	cytochrome c oxidase subunit Va [Source:HGNC Symbol;Acc:HGNC:2267]	chr15:74919790-74938168	22.0948	78.4347	-1.82779	down	4.8234e-07
ENST00000533455	CTSB	ENSG00000164733	cathepsin B [Source:HGNC Symbol;Acc:HGNC:2527]	chr8:11842523-11869448	30.6599	3.37198	3.18468	up	4.8326e-07
ENST00000416957	FNDC3B	ENSG00000075420	fibronectin type III domain containing 3B [Source:HGNC Symbol;Acc:HGNC:24670]	chr3:172039627-172401665	28.262	2.32787	3.60178	up	5.0022e-07
ENST00000371752	ZNFX1	ENSG00000124201	zinc finger, NFX1-type containing 1 [Source:HGNC Symbol;Acc:HGNC:29271]	chr20:49219294-49295738	22.387	0	inf	up	5.1345e-07
ENST00000167218	PDCD2	ENSG00000071994	programmed cell death 2 [Source:HGNC Symbol;Acc:HGNC:8762]	chr6:170575294-170584692	22.394	0.00388742	12.492	up	5.1459e-07
ENST00000530675	BIRC2	ENSG00000110330	baculoviral IAP repeat containing 2 [Source:HGNC Symbol;Acc:HGNC:590]	chr11:102347210-102378670	22.3605	0	inf	up	5.2146e-07
ENST00000452185	POLD2	ENSG00000106628	polymerase (DNA directed), delta 2, accessory subunit [Source:HGNC Symbol;Acc:HGNC:9176]	chr7:44114680-44124358	16.8032	67.8889	-2.01444	down	5.332e-07
ENST00000392391	PIGX	ENSG00000163964	phosphatidylinositol glycan anchor biosynthesis, class X [Source:HGNC Symbol;Acc:HGNC:26046]	chr3:196639685-196736007	22.3154	0.00119792	14.1852	up	5.3641e-07
ENST00000407327	SLC44A2	ENSG00000129353	solute carrier family 44 (choline transporter), member 2 [Source:HGNC Symbol;Acc:HGNC:17292]	chr19:10602456-10644559	43.8155	10.2349	2.09795	up	5.3607e-07
ENST00000577901	VAPA	ENSG00000101558	VAMP (vesicle-associated membrane protein)-associated protein A, 33kDa [Source:HGNC Symbol;Acc:HGNC:12648]	chr18:9914001-9960021	89.5832	40.3012	1.1524	up	5.4481e-07
ENST00000492730	C4BPB	ENSG00000123843	complement component 4 binding protein, beta [Source:HGNC Symbol;Acc:HGNC:1328]	chr1:207006844-207099993	0	28.2581	-inf	down	5.4644e-07
ENST00000056233	NFE2L3	ENSG00000050344	nuclear factor, erythroid 2-like 3 [Source:HGNC Symbol;Acc:HGNC:7783]	chr7:26152239-26187125	22.3624	0.0314614	9.47328	up	5.4808e-07
ENST00000522656	SLC7A2	ENSG00000003989	solute carrier family 7 (cationic amino acid transporter, y+ system), member 2 [Source:HGNC Symbol;Acc:HGNC:11060]	chr8:17497060-17570573	0.0326249	28.3367	-9.76248	down	5.5336e-07
ENST00000278353	HSD17B12	ENSG00000149084	hydroxysteroid (17-beta) dehydrogenase 12 [Source:HGNC Symbol;Acc:HGNC:18646]	chr11:43556435-43880726	69.638	26.3736	1.40078	up	5.5567e-07
ENST00000610674	Metazoa_SRP	ENSG00000272042	NA	chr14:49853615-49853914	22.2461	0	inf	up	5.5749e-07
ENST00000263856	CHMP3	ENSG00000115561	charged multivesicular body protein 3 [Source:HGNC Symbol;Acc:HGNC:29865]	chr2:86503429-86778041	34.3718	5.2729	2.70456	up	5.6114e-07
ENST00000382671	PSMD13	ENSG00000185627	proteasome (prosome, macropain) 26S subunit, non-ATPase, 13 [Source:HGNC Symbol;Acc:HGNC:9558]	chr11:215457-252984	30.0494	3.22814	3.21856	up	5.7108e-07
ENST00000264202	CAPZB	ENSG00000077549	capping protein (actin filament) muscle Z-line, beta [Source:HGNC Symbol;Acc:HGNC:1491]	chr1:19338775-19485539	0	28.1405	-inf	down	5.7685e-07
ENST00000590693	TUBB6	ENSG00000176014	tubulin, beta 6 class V [Source:HGNC Symbol;Acc:HGNC:20776]	chr18:12307668-12377314	1.00987	31.2422	-4.95126	down	5.875e-07
ENST00000381192	CD99	ENSGR0000002586	NA	chrX:2691178-2742893	22.1577	0.00511604	12.0805	up	5.9192e-07
ENST00000243924	PI3	ENSG00000124102	peptidase inhibitor 3, skin-derived [Source:HGNC Symbol;Acc:HGNC:8947]	chr20:45174875-45176544	22.1305	0	inf	up	5.9643e-07
ENST00000602819	SNHG8	ENSG00000269893	small nucleolar RNA host gene 8 (non-protein coding) [Source:HGNC Symbol;Acc:HGNC:33098]	chr4:118278708-118279823	40.2773	8.40068	2.26139	up	5.9802e-07
ENST00000497825	RPL12	ENSG00000197958	ribosomal protein L12 [Source:HGNC Symbol;Acc:HGNC:10302]	chr9:127447673-127451405	32.7659	4.54463	2.84996	up	5.9873e-07
ENST00000370690	FHL1	ENSG00000022267	four and a half LIM domains 1 [Source:HGNC Symbol;Acc:HGNC:3702]	chrX:136147399-136211359	0	28.0518	-inf	down	6.009e-07
ENST00000375446	NINJ1	ENSG00000131669	ninjurin 1 [Source:HGNC Symbol;Acc:HGNC:7824]	chr9:93121488-93134288	55.6976	17.4462	1.6747	up	6.0641e-07
ENST00000389915	FAM168B	ENSG00000152102	family with sequence similarity 168, member B [Source:HGNC Symbol;Acc:HGNC:27016]	chr2:131047875-131093460	22.0761	0	inf	up	6.1569e-07
ENST00000241051	DEPDC7	ENSG00000121690	DEP domain containing 7 [Source:HGNC Symbol;Acc:HGNC:29899]	chr11:33015863-33033582	0.593318	29.8523	-5.65289	down	6.2256e-07
ENST00000361092	NMRK1	ENSG00000106733	nicotinamide riboside kinase 1 [Source:HGNC Symbol;Acc:HGNC:26057]	chr9:75060572-75088217	22.0547	0	inf	up	6.2344e-07
ENST00000369980	IRAK1	ENSG00000184216	interleukin-1 receptor-associated kinase 1 [Source:HGNC Symbol;Acc:HGNC:6112]	chrX:154010499-154019995	38.5577	7.53236	2.35585	up	6.2996e-07
ENST00000304661	C1GALT1C1	ENSG00000171155	C1GALT1-specific chaperone 1 [Source:HGNC Symbol;Acc:HGNC:24338]	chrX:120625792-120630150	22.4192	0.139323	7.33016	up	6.3046e-07
ENST00000620138	NAP1L4	ENSG00000205531	nucleosome assembly protein 1-like 4 [Source:HGNC Symbol;Acc:HGNC:7640]	chr11:2944430-2992377	21.9969	0	inf	up	6.4485e-07
ENST00000460404	PFN2	ENSG00000070087	profilin 2 [Source:HGNC Symbol;Acc:HGNC:8882]	chr3:149761104-150225190	0.716042	30.0856	-5.39288	down	6.6491e-07
ENST00000584784	EIF4A1	ENSG00000161960	eukaryotic translation initiation factor 4A1 [Source:HGNC Symbol;Acc:HGNC:3282]	chr17:7561874-7633383	25.0629	1.20499	4.37846	up	6.7643e-07
ENST00000528080	TMEM41B	ENSG00000166471	transmembrane protein 41B [Source:HGNC Symbol;Acc:HGNC:28948]	chr11:9280653-9314780	21.9298	0.0107129	10.9993	up	6.8239e-07
ENST00000549471	TMBIM6	ENSG00000139644	transmembrane BAX inhibitor motif containing 6 [Source:HGNC Symbol;Acc:HGNC:11723]	chr12:49568217-49764934	0.488307	29.3048	-5.90721	down	6.8962e-07
ENST00000360817	C1S	ENSG00000182326	complement component 1, s subcomponent [Source:HGNC Symbol;Acc:HGNC:1247]	chr12:6970843-7071032	21.8721	0	inf	up	6.9364e-07
ENST00000346416	CDK5RAP1	ENSG00000101391	CDK5 regulatory subunit associated protein 1 [Source:HGNC Symbol;Acc:HGNC:15880]	chr20:33358838-33401561	28.0589	2.49351	3.49221	up	6.9744e-07
ENST00000331563	PKP3	ENSG00000184363	plakophilin 3 [Source:HGNC Symbol;Acc:HGNC:9025]	chr11:392613-404908	44.4932	10.9138	2.02743	up	6.9822e-07
ENST00000395816	PMEPA1	ENSG00000124225	prostate transmembrane protein, androgen induced 1 [Source:HGNC Symbol;Acc:HGNC:14107]	chr20:57648391-57712780	21.8593	0	inf	up	6.9885e-07
ENST00000025399	STRAP	ENSG00000023734	serine/threonine kinase receptor associated protein [Source:HGNC Symbol;Acc:HGNC:30796]	chr12:15882390-15903478	0.158859	28.2134	-7.47249	down	7.0638e-07
ENST00000493293	LAMC2	ENSG00000058085	laminin, gamma 2 [Source:HGNC Symbol;Acc:HGNC:6493]	chr1:183185713-183244900	21.8457	0.00903651	11.2393	up	7.1482e-07
ENST00000616921	MEX3C	ENSG00000176624	mex-3 RNA binding family member C [Source:HGNC Symbol;Acc:HGNC:28040]	chr18:51174549-51218304	21.8035	0	inf	up	7.2201e-07
ENST00000374231	UQCC2		NA	chr6:33620364-33711727	21.7891	0	inf	up	7.2812e-07
ENST00000279396	TMEM219	ENSG00000149932	transmembrane protein 219 [Source:HGNC Symbol;Acc:HGNC:25201]	chr16:29940884-29973052	22.8673	0.400015	5.83709	up	7.3138e-07
ENST00000397278	APOL1	ENSG00000100342	apolipoprotein L, 1 [Source:HGNC Symbol;Acc:HGNC:618]	chr22:36253009-36267530	21.7692	0	inf	up	7.3663e-07
ENST00000262428	COTL1	ENSG00000103187	coactosin-like F-actin binding protein 1 [Source:HGNC Symbol;Acc:HGNC:18304]	chr16:84565593-84618077	59.8912	20.3771	1.5554	up	7.3796e-07
ENST00000252804	PXDN	ENSG00000130508	peroxidasin homolog (Drosophila) [Source:HGNC Symbol;Acc:HGNC:14966]	chr2:1631886-1744852	0.000189582	27.5901	-17.151	down	7.4356e-07
ENST00000591722	PSME3	ENSG00000131467	proteasome (prosome, macropain) activator subunit 3 (PA28 gamma; Ki) [Source:HGNC Symbol;Acc:HGNC:9570]	chr17:42798791-42843758	0	27.5656	-inf	down	7.5179e-07
ENST00000372106	NXT2	ENSG00000101888	nuclear transport factor 2-like export factor 2 [Source:HGNC Symbol;Acc:HGNC:18151]	chrX:109535780-109544690	21.7232	0	inf	up	7.5671e-07
ENST00000373087	ZC3H12A	ENSG00000163874	zinc finger CCCH-type containing 12A [Source:HGNC Symbol;Acc:HGNC:26259]	chr1:37474551-37484379	27.0485	2.12657	3.66895	up	7.6793e-07
ENST00000477892	FAM162A	ENSG00000114023	family with sequence similarity 162, member A [Source:HGNC Symbol;Acc:HGNC:17865]	chr3:122384175-122416051	5.25946	41.9123	-2.99439	down	7.8998e-07
ENST00000376499	TLE1	ENSG00000196781	transducin-like enhancer of split 1 (E(sp1) homolog, Drosophila) [Source:HGNC Symbol;Acc:HGNC:11837]	chr9:81583682-81689655	21.6423	0	inf	up	7.9336e-07
ENST00000374610	PFDN6	ENSG00000204220	prefoldin subunit 6 [Source:HGNC Symbol;Acc:HGNC:4926]	chr6:33277131-33299418	21.5871	0	inf	up	8.1938e-07
ENST00000317897	MAGEF1	ENSG00000177383	melanoma antigen family F, 1 [Source:HGNC Symbol;Acc:HGNC:29639]	chr3:184710366-184712002	61.7016	21.7146	1.50664	up	8.2587e-07
ENST00000586618	RBM42	ENSG00000126254	RNA binding motif protein 42 [Source:HGNC Symbol;Acc:HGNC:28117]	chr19:35629029-35637691	0.96123	30.3502	-4.98068	down	8.275e-07
ENST00000243776	CHPF	ENSG00000123989	chondroitin polymerizing factor [Source:HGNC Symbol;Acc:HGNC:24291]	chr2:219538946-219550595	21.5509	0	inf	up	8.3691e-07
ENST00000273047	RAB5A	ENSG00000144566	RAB5A, member RAS oncogene family [Source:HGNC Symbol;Acc:HGNC:9783]	chr3:19947078-20012330	21.5361	0.0026421	12.9928	up	8.4781e-07
ENST00000495340	DXO		NA	chr6:31969809-32003521	0	27.2989	-inf	down	8.5014e-07
ENST00000407796	AKT1	ENSG00000142208	v-akt murine thymoma viral oncogene homolog 1 [Source:HGNC Symbol;Acc:HGNC:391]	chr14:104769348-104795751	21.52	0	inf	up	8.5217e-07
ENST00000264474	CSTA	ENSG00000121552	cystatin A (stefin A) [Source:HGNC Symbol;Acc:HGNC:2481]	chr3:122325243-122341972	21.5223	0	inf	up	8.5102e-07
ENST00000250055	SOX15	ENSG00000129194	SRY (sex determining region Y)-box 15 [Source:HGNC Symbol;Acc:HGNC:11196]	chr17:7561874-7633383	21.5201	0	inf	up	8.5212e-07
ENST00000476482	P4HB	ENSG00000185624	prolyl 4-hydroxylase, beta polypeptide [Source:HGNC Symbol;Acc:HGNC:8548]	chr17:81843158-81860694	0	27.2405	-inf	down	8.7334e-07
ENST00000380237	HBE1	ENSG00000213931	hemoglobin, epsilon 1 [Source:HGNC Symbol;Acc:HGNC:4830]	chr11:5248082-5645789	0	27.2215	-inf	down	8.8102e-07
ENST00000503534	CLPTM1L	ENSG00000049656	CLPTM1-like [Source:HGNC Symbol;Acc:HGNC:24308]	chr5:1317743-1345099	33.2042	96.9042	-1.54519	down	8.8075e-07
ENST00000316804	GRB2	ENSG00000177885	growth factor receptor-bound protein 2 [Source:HGNC Symbol;Acc:HGNC:4566]	chr17:75318075-75405709	21.4606	0.00372081	12.4938	up	8.8763e-07
ENST00000344843	MRPL20	ENSG00000242485	mitochondrial ribosomal protein L20 [Source:HGNC Symbol;Acc:HGNC:14478]	chr1:1399521-1407313	59.612	140.987	-1.24189	down	8.9198e-07
ENST00000266087	FBXO7	ENSG00000100225	F-box protein 7 [Source:HGNC Symbol;Acc:HGNC:13586]	chr22:32474675-32498829	50.3356	14.6569	1.78	up	8.9713e-07
ENST00000533512	IMMP1L	ENSG00000148950	IMP1 inner mitochondrial membrane peptidase-like (S. cerevisiae) [Source:HGNC Symbol;Acc:HGNC:26317]	chr11:31369839-31509645	1.23573	30.9814	-4.64797	down	8.9939e-07
ENST00000368708	S100A2	ENSG00000196754	S100 calcium binding protein A2 [Source:HGNC Symbol;Acc:HGNC:10492]	chr1:153561107-153567890	21.4218	0	inf	up	9.0254e-07
ENST00000341165	NBR1	ENSG00000188554	neighbor of BRCA1 gene 1 [Source:HGNC Symbol;Acc:HGNC:6746]	chr17:43170480-43211689	21.4192	0	inf	up	9.0391e-07
ENST00000520718	LYPLA1	ENSG00000120992	lysophospholipase I [Source:HGNC Symbol;Acc:HGNC:6737]	chr8:54046366-54102017	21.8172	76.082	-1.80209	down	9.2921e-07
ENST00000309134	TMEM9B	ENSG00000175348	TMEM9 domain family, member B [Source:HGNC Symbol;Acc:HGNC:1168]	chr11:8947293-8977527	21.3698	0	inf	up	9.3041e-07
ENST00000416221	RP11-295G20.2	ENSG00000233461	NA	chr1:231522387-232041272	5.0812	41.0904	-3.01556	down	9.3486e-07
ENST00000522250	FAM49B	ENSG00000153310	family with sequence similarity 49, member B [Source:HGNC Symbol;Acc:HGNC:25216]	chr8:129832300-130017129	21.3791	0.0136864	10.6092	up	9.4613e-07
ENST00000346169	EIF4G1	ENSG00000114867	eukaryotic translation initiation factor 4 gamma, 1 [Source:HGNC Symbol;Acc:HGNC:3296]	chr3:184134018-184684758	31.5684	4.3733	2.85168	up	9.5477e-07
ENST00000378757	OPTN	ENSG00000123240	optineurin [Source:HGNC Symbol;Acc:HGNC:17142]	chr10:12896624-13138308	21.9167	0.215494	6.66824	up	9.5455e-07
ENST00000216862	CYP24A1	ENSG00000019186	cytochrome P450, family 24, subfamily A, polypeptide 1 [Source:HGNC Symbol;Acc:HGNC:2602]	chr20:54153448-54173973	22.5306	0.457522	5.6219	up	9.7312e-07
ENST00000340684	ZNF124	ENSG00000196418	zinc finger protein 124 [Source:HGNC Symbol;Acc:HGNC:12907]	chr1:247121974-247172016	2.1099	33.2942	-3.98003	down	9.7547e-07
ENST00000555675	POMT2	ENSG00000009830	protein-O-mannosyltransferase 2 [Source:HGNC Symbol;Acc:HGNC:19743]	chr14:77274955-77331597	1.1104	30.4336	-4.77652	down	9.7622e-07
ENST00000371588	DPM1	ENSG00000000419	dolichyl-phosphate mannosyltransferase polypeptide 1, catalytic subunit [Source:HGNC Symbol;Acc:HGNC:3005]	chr20:50888918-50958555	95.0704	45.48	1.06376	up	9.8025e-07
ENST00000601220	CHMP2A	ENSG00000130724	charged multivesicular body protein 2A [Source:HGNC Symbol;Acc:HGNC:30216]	chr19:58551565-58555124	37.6795	7.53043	2.32298	up	9.9961e-07
ENST00000344204	TRIO	ENSG00000038382	trio Rho guanine nucleotide exchange factor [Source:HGNC Symbol;Acc:HGNC:12303]	chr5:14141106-14532128	21.2419	0	inf	up	1.0027e-06
ENST00000492561	TOMM22	ENSG00000100216	translocase of outer mitochondrial membrane 22 homolog (yeast) [Source:HGNC Symbol;Acc:HGNC:18002]	chr22:38681947-38685421	24.2313	1.14587	4.40236	up	1.0067e-06
ENST00000281172	EPS8	ENSG00000151491	epidermal growth factor receptor pathway substrate 8 [Source:HGNC Symbol;Acc:HGNC:3420]	chr12:15620157-15882329	21.2112	0	inf	up	1.0209e-06
ENST00000589228	PRKAR1A	ENSG00000108946	protein kinase, cAMP-dependent, regulatory, type I, alpha [Source:HGNC Symbol;Acc:HGNC:9388]	chr17:68259181-68763882	21.2121	0	inf	up	1.0203e-06
ENST00000206474	HAUS4	ENSG00000092036	HAUS augmin-like complex, subunit 4 [Source:HGNC Symbol;Acc:HGNC:20163]	chr14:22929608-22982642	21.1976	0	inf	up	1.029e-06
ENST00000054950	RCN1	ENSG00000049449	reticulocalbin 1, EF-hand calcium binding domain [Source:HGNC Symbol;Acc:HGNC:9934]	chr11:31784791-32105755	89.514	186.909	-1.06215	down	1.0577e-06
ENST00000358314	PPHLN1	ENSG00000134283	periphilin 1 [Source:HGNC Symbol;Acc:HGNC:19369]	chr12:42238446-42590355	22.1463	0.36756	5.91294	up	1.0597e-06
ENST00000472044	PTCD3	ENSG00000132300	pentatricopeptide repeat domain 3 [Source:HGNC Symbol;Acc:HGNC:24717]	chr2:86020215-86142157	0.600215	28.6721	-5.57802	down	1.0822e-06
ENST00000591778	LGALS3BP	ENSG00000108679	lectin, galactoside-binding, soluble, 3 binding protein [Source:HGNC Symbol;Acc:HGNC:6564]	chr17:78971237-78980109	21.1093	0	inf	up	1.0836e-06
ENST00000621943	ELOVL1	ENSG00000066322	ELOVL fatty acid elongase 1 [Source:HGNC Symbol;Acc:HGNC:14418]	chr1:43363396-43368074	21.0993	0.00111714	14.2051	up	1.0919e-06
ENST00000532520	CASP1	ENSG00000137752	caspase 1, apoptosis-related cysteine peptidase [Source:HGNC Symbol;Acc:HGNC:1499]	chr11:105025442-105035250	0	26.7388	-inf	down	1.1007e-06
ENST00000405018	SUN2	ENSG00000100242	Sad1 and UNC84 domain containing 2 [Source:HGNC Symbol;Acc:HGNC:14210]	chr22:38705722-38794198	21.078	0	inf	up	1.1036e-06
ENST00000395566	MDK	ENSG00000110492	midkine (neurite growth-promoting factor 2) [Source:HGNC Symbol;Acc:HGNC:6972]	chr11:46380755-46383837	21.0757	0	inf	up	1.1051e-06
ENST00000479300	VCP	ENSG00000165280	valosin containing protein [Source:HGNC Symbol;Acc:HGNC:12666]	chr9:35056063-35073249	21.0572	0	inf	up	1.1171e-06
ENST00000529230	CKAP5	ENSG00000175216	cytoskeleton associated protein 5 [Source:HGNC Symbol;Acc:HGNC:28959]	chr11:46743047-46846308	37.5966	7.62833	2.30116	up	1.1498e-06
ENST00000374561	ID3	ENSG00000117318	inhibitor of DNA binding 3, dominant negative helix-loop-helix protein [Source:HGNC Symbol;Acc:HGNC:5362]	chr1:23557917-23559794	10.7116	53.3673	-2.31678	down	1.1602e-06
ENST00000240423	NCAPH	ENSG00000121152	non-SMC condensin I complex, subunit H [Source:HGNC Symbol;Acc:HGNC:1112]	chr2:96335753-96373845	23.3955	0.925068	4.66053	up	1.1873e-06
ENST00000477256	EIF3L	ENSG00000100129	eukaryotic translation initiation factor 3, subunit L [Source:HGNC Symbol;Acc:HGNC:18138]	chr22:37830854-37895563	71.93	29.1783	1.3017	up	1.1901e-06
ENST00000265807	SH2D4A	ENSG00000104611	SH2 domain containing 4A [Source:HGNC Symbol;Acc:HGNC:26102]	chr8:19313616-19396218	21.13	0.0675539	8.28904	up	1.1942e-06
ENST00000539084	NCAPD2	ENSG00000010292	non-SMC condensin I complex, subunit D2 [Source:HGNC Symbol;Acc:HGNC:24305]	chr12:6491885-6531955	20.9386	0	inf	up	1.1974e-06
ENST00000256216	HSD17B4	ENSG00000133835	hydroxysteroid (17-beta) dehydrogenase 4 [Source:HGNC Symbol;Acc:HGNC:5213]	chr5:119452442-119637199	49.8999	14.7653	1.75682	up	1.2028e-06
ENST00000469176	NDUFS6	ENSG00000145494	NADH dehydrogenase (ubiquinone) Fe-S protein 6, 13kDa (NADH-coenzyme Q reductase) [Source:HGNC Symbol;Acc:HGNC:7713]	chr5:1801399-1816605	20.932	0	inf	up	1.202e-06
ENST00000544307	PDE3A	ENSG00000172572	phosphodiesterase 3A, cGMP-inhibited [Source:HGNC Symbol;Acc:HGNC:8778]	chr12:20361731-20684381	0	26.5165	-inf	down	1.2196e-06
ENST00000296129	CDCP1	ENSG00000163814	CUB domain containing protein 1 [Source:HGNC Symbol;Acc:HGNC:24357]	chr3:45082277-45146422	26.9117	2.41894	3.47579	up	1.2189e-06
ENST00000376281	HNRNPK	ENSG00000165119	heterogeneous nuclear ribonucleoprotein K [Source:HGNC Symbol;Acc:HGNC:5044]	chr9:83968082-83980661	89.658	41.9524	1.09568	up	1.2462e-06
ENST00000262027	MARS	ENSG00000166986	methionyl-tRNA synthetase [Source:HGNC Symbol;Acc:HGNC:6898]	chr12:57460134-57520517	41.7197	10.0104	2.05924	up	1.2707e-06
ENST00000371579	DPP7	ENSG00000176978	dipeptidyl-peptidase 7 [Source:HGNC Symbol;Acc:HGNC:14892]	chr9:137110541-137115177	27.4999	2.71635	3.33969	up	1.2759e-06
ENST00000368277	PMF1	ENSG00000160783	polyamine-modulated factor 1 [Source:HGNC Symbol;Acc:HGNC:9112]	chr1:156212981-156248117	18.8298	69.4905	-1.8838	down	1.2877e-06
ENST00000581733	TVP23B	ENSG00000171928	trans-golgi network vesicle protein 23 homolog B (S. cerevisiae) [Source:HGNC Symbol;Acc:HGNC:20399]	chr17:18780994-18806714	20.8005	0	inf	up	1.2982e-06
ENST00000320848	MRFAP1L1	ENSG00000178988	Morf4 family associated protein 1-like 1 [Source:HGNC Symbol;Acc:HGNC:28796]	chr4:6707700-6709882	38.645	8.33497	2.21303	up	1.3144e-06
ENST00000370826	RABGGTB	ENSG00000137955	Rab geranylgeranyltransferase, beta subunit [Source:HGNC Symbol;Acc:HGNC:9796]	chr1:75724346-75795079	0.907358	29.1767	-5.007	down	1.3174e-06
ENST00000216392	PYGL	ENSG00000100504	phosphorylase, glycogen, liver [Source:HGNC Symbol;Acc:HGNC:9725]	chr14:50848121-50944736	47.8581	13.6464	1.81024	up	1.3215e-06
ENST00000217909	SLC25A43	ENSG00000077713	solute carrier family 25, member 43 [Source:HGNC Symbol;Acc:HGNC:30557]	chrX:119399059-119454478	20.7651	0	inf	up	1.3254e-06
ENST00000472339	FXR1	ENSG00000114416	fragile X mental retardation, autosomal homolog 1 [Source:HGNC Symbol;Acc:HGNC:4023]	chr3:180602129-180982753	34.6018	6.19713	2.48117	up	1.3334e-06
ENST00000263645	CD81	ENSG00000110651	CD81 molecule [Source:HGNC Symbol;Acc:HGNC:1701]	chr11:2328748-2397419	34.3881	6.0919	2.49695	up	1.3405e-06
ENST00000516898	RNU11-2P	ENSG00000252707	RNA, U11 small nuclear 2, pseudogene [Source:HGNC Symbol;Acc:HGNC:46942]	chr17:11998352-12143830	20.7422	0	inf	up	1.3433e-06
ENST00000484310	DRAM2	ENSG00000156171	DNA-damage regulated autophagy modulator 2 [Source:HGNC Symbol;Acc:HGNC:28769]	chr1:111117332-111185102	20.7407	0	inf	up	1.3445e-06
ENST00000586014	VASP	ENSG00000125753	vasodilator-stimulated phosphoprotein [Source:HGNC Symbol;Acc:HGNC:12652]	chr19:45506578-45526983	0.657419	28.3078	-5.42824	down	1.3875e-06
ENST00000282903	PLOD2	ENSG00000152952	procollagen-lysine, 2-oxoglutarate 5-dioxygenase 2 [Source:HGNC Symbol;Acc:HGNC:9082]	chr3:146064041-146163653	31.2236	4.53485	2.78351	up	1.3886e-06
ENST00000578329	PPP4R1	ENSG00000154845	protein phosphatase 4, regulatory subunit 1 [Source:HGNC Symbol;Acc:HGNC:9320]	chr18:9546790-9615240	0.347976	27.3032	-6.29394	down	1.4172e-06
ENST00000581302	RIOK3	ENSG00000101782	RIO kinase 3 [Source:HGNC Symbol;Acc:HGNC:11451]	chr18:23452822-23486603	20.6443	0	inf	up	1.4226e-06
ENST00000545703	KLHL13	ENSG00000003096	kelch-like family member 13 [Source:HGNC Symbol;Acc:HGNC:22931]	chrX:117897812-118117340	0	26.1752	-inf	down	1.4277e-06
ENST00000469946	KLHL13	ENSG00000003096	kelch-like family member 13 [Source:HGNC Symbol;Acc:HGNC:22931]	chrX:117897812-118117340	0	26.1614	-inf	down	1.4369e-06
ENST00000368215	PTPRK	ENSG00000152894	protein tyrosine phosphatase, receptor type, K [Source:HGNC Symbol;Acc:HGNC:9674]	chr6:127968778-128520674	20.8023	0.0640761	8.34274	up	1.4386e-06
ENST00000534176	UBXN1	ENSG00000162191	UBX domain protein 1 [Source:HGNC Symbol;Acc:HGNC:18402]	chr11:62676497-62679117	5.93338	42.1309	-2.82795	down	1.4477e-06
ENST00000552544	ATG101		NA	chr12:52069245-52108261	2.04668	32.2431	-3.97763	down	1.4518e-06
ENST00000270792	SH3BGRL3	ENSG00000142669	SH3 domain binding glutamate-rich protein like 3 [Source:HGNC Symbol;Acc:HGNC:15568]	chr1:26279175-26320523	21.727	0.421614	5.68742	up	1.4726e-06
ENST00000593149	EIF3K	ENSG00000178982	eukaryotic translation initiation factor 3, subunit K [Source:HGNC Symbol;Acc:HGNC:24656]	chr19:38619081-38636955	2.0872	32.2036	-3.94758	down	1.5554e-06
ENST00000497254	SUPV3L1	ENSG00000156502	suppressor of var1, 3-like 1 (S. cerevisiae) [Source:HGNC Symbol;Acc:HGNC:11471]	chr10:69180231-69209099	0.0061085	25.9801	-12.0543	down	1.5768e-06
ENST00000619352	HMGN2	ENSG00000198830	high mobility group nucleosomal binding domain 2 [Source:HGNC Symbol;Acc:HGNC:4986]	chr1:26472449-26475972	21.3743	0.333745	6.00098	up	1.579e-06
ENST00000452357	OAS1	ENSG00000089127	2'-5'-oligoadenylate synthetase 1, 40/46kDa [Source:HGNC Symbol;Acc:HGNC:8086]	chr12:112906776-113017751	0.160132	26.4718	-7.36905	down	1.5803e-06
ENST00000290949	ATP6V0D1	ENSG00000159720	ATPase, H+ transporting, lysosomal 38kDa, V0 subunit d1 [Source:HGNC Symbol;Acc:HGNC:13724]	chr16:67438013-67481237	62.4951	23.2204	1.42835	up	1.5844e-06
ENST00000339697	SERINC1	ENSG00000111897	serine incorporator 1 [Source:HGNC Symbol;Acc:HGNC:13464]	chr6:122443353-122471822	57.0193	19.6248	1.53877	up	1.5896e-06
ENST00000394815	KRT80	ENSG00000167767	keratin 80 [Source:HGNC Symbol;Acc:HGNC:27056]	chr12:52168995-52192000	20.4322	0	inf	up	1.6107e-06
ENST00000383657	PTPLB	ENSG00000206527	protein tyrosine phosphatase-like (proline instead of catalytic arginine), member b [Source:HGNC Symbol;Acc:HGNC:9640]	chr3:123490819-123585185	57.1257	19.7243	1.53417	up	1.6236e-06
ENST00000364351	RNU4-40P	ENSG00000201221	RNA, U4 small nuclear 40, pseudogene [Source:HGNC Symbol;Acc:HGNC:46976]	chr20:35771973-35950381	20.383	0	inf	up	1.6578e-06
ENST00000474427	SGK1	ENSG00000118515	serum/glucocorticoid regulated kinase 1 [Source:HGNC Symbol;Acc:HGNC:10810]	chr6:134169245-134318112	20.4057	0.00860497	11.2115	up	1.659e-06
ENST00000344746	RPL10	ENSG00000147403	ribosomal protein L10 [Source:HGNC Symbol;Acc:HGNC:10298]	chrX:154389954-154421726	0	25.838	-inf	down	1.6683e-06
ENST00000615299	BIRC3	ENSG00000023445	baculoviral IAP repeat containing 3 [Source:HGNC Symbol;Acc:HGNC:591]	chr11:102317449-102339403	20.3643	0	inf	up	1.6761e-06
ENST00000380084	RBBP7	ENSG00000102054	retinoblastoma binding protein 7 [Source:HGNC Symbol;Acc:HGNC:9890]	chrX:16786426-16870414	20.3566	0	inf	up	1.6837e-06
ENST00000377733	HIST1H2BI	ENSG00000168242	NA	chr6:26250159-26273387	70.6017	28.8548	1.29089	up	1.6958e-06
ENST00000543847	STIP1	ENSG00000168439	stress-induced phosphoprotein 1 [Source:HGNC Symbol;Acc:HGNC:11387]	chr11:64185271-64204543	4.10345	37.2941	-3.18404	down	1.7079e-06
ENST00000256196	RRAS2	ENSG00000133818	related RAS viral (r-ras) oncogene homolog 2 [Source:HGNC Symbol;Acc:HGNC:17271]	chr11:14277925-14364506	22.0117	0.628779	5.12957	up	1.7116e-06
ENST00000229314	GOLT1B	ENSG00000111711	golgi transport 1B [Source:HGNC Symbol;Acc:HGNC:20175]	chr12:21501780-21518408	29.0036	3.65506	2.98827	up	1.7244e-06
ENST00000440114	HSPD1	ENSG00000144381	heat shock 60kDa protein 1 (chaperonin) [Source:HGNC Symbol;Acc:HGNC:5261]	chr2:197486580-197553699	0.955737	28.7307	-4.90983	down	1.7284e-06
ENST00000225603	CBX1	ENSG00000108468	chromobox homolog 1 [Source:HGNC Symbol;Acc:HGNC:1551]	chr17:48070051-48101521	54.3923	18.0659	1.59013	up	1.741e-06
ENST00000529460	ATP5L	ENSG00000167283	ATP synthase, H+ transporting, mitochondrial Fo complex, subunit G [Source:HGNC Symbol;Acc:HGNC:14247]	chr11:118359584-118431496	44.1261	113.369	-1.36132	down	1.7399e-06
ENST00000531262	TMEM218	ENSG00000150433	transmembrane protein 218 [Source:HGNC Symbol;Acc:HGNC:27344]	chr11:125096544-125111763	2.35254	32.6791	-3.79607	down	1.7438e-06
ENST00000389447	FAM192A	ENSG00000172775	family with sequence similarity 192, member A [Source:HGNC Symbol;Acc:HGNC:29856]	chr16:57152465-57186116	20.2925	0	inf	up	1.7481e-06
ENST00000325327	LMNB2	ENSG00000176619	lamin B2 [Source:HGNC Symbol;Acc:HGNC:6638]	chr19:2389770-2456996	34.4729	6.40872	2.42735	up	1.7772e-06
ENST00000606722	NDUFA13	ENSG00000186010	NADH dehydrogenase (ubiquinone) 1 alpha subcomplex, 13 [Source:HGNC Symbol;Acc:HGNC:17194]	chr19:19515735-19537581	0	25.6894	-inf	down	1.7869e-06
ENST00000321751	AURKAIP1	ENSG00000175756	aurora kinase A interacting protein 1 [Source:HGNC Symbol;Acc:HGNC:24114]	chr1:1373729-1375495	20.3287	0.0343304	9.20982	up	1.8095e-06
ENST00000367075	EZR	ENSG00000092820	ezrin [Source:HGNC Symbol;Acc:HGNC:12691]	chr6:158765740-158820593	77.7212	33.9968	1.19291	up	1.8169e-06
ENST00000323786	COG4	ENSG00000103051	component of oligomeric golgi complex 4 [Source:HGNC Symbol;Acc:HGNC:18620]	chr16:70480567-70523565	44.4385	12.0288	1.88532	up	1.8652e-06
ENST00000318240	C18orf32	ENSG00000177576	chromosome 18 open reading frame 32 [Source:HGNC Symbol;Acc:HGNC:31690]	chr18:49477249-49492565	20.1406	0	inf	up	1.9109e-06
ENST00000498190	PDK4	ENSG00000004799	pyruvate dehydrogenase kinase, isozyme 4 [Source:HGNC Symbol;Acc:HGNC:8812]	chr7:95583498-95596491	0	25.5341	-inf	down	1.9199e-06
ENST00000490488	C9orf89	ENSG00000165233	chromosome 9 open reading frame 89 [Source:HGNC Symbol;Acc:HGNC:28148]	chr9:93096217-93113283	20.1041	0	inf	up	1.9522e-06
ENST00000465399	ATG4B	ENSG00000168397	autophagy related 4B, cysteine peptidase [Source:HGNC Symbol;Acc:HGNC:20790]	chr2:241584404-241673857	0.846902	28.1104	-5.05276	down	1.9794e-06
ENST00000229329	CMAS	ENSG00000111726	cytidine monophosphate N-acetylneuraminic acid synthetase [Source:HGNC Symbol;Acc:HGNC:18290]	chr12:22046173-22437041	32.3214	5.41023	2.57873	up	1.9932e-06
ENST00000234831	TMEM59	ENSG00000116209	transmembrane protein 59 [Source:HGNC Symbol;Acc:HGNC:1239]	chr1:54031662-54053518	86.8548	40.8151	1.0895	up	1.9949e-06
ENST00000256495	BHLHE40	ENSG00000134107	basic helix-loop-helix family, member e40 [Source:HGNC Symbol;Acc:HGNC:1046]	chr3:4896808-4985323	75.4594	32.5783	1.21179	up	2.0235e-06
ENST00000285199	USP43	ENSG00000154914	ubiquitin specific peptidase 43 [Source:HGNC Symbol;Acc:HGNC:20072]	chr17:9576626-9729691	20.0222	0	inf	up	2.0482e-06
ENST00000272902	SUMF1	ENSG00000144455	sulfatase modifying factor 1 [Source:HGNC Symbol;Acc:HGNC:20376]	chr3:3700813-4467281	20.0179	0	inf	up	2.0534e-06
ENST00000301061	WNT10B	ENSG00000169884	wingless-type MMTV integration site family, member 10B [Source:HGNC Symbol;Acc:HGNC:12775]	chr12:48965339-48971780	0.739011	27.6962	-5.22795	down	2.062e-06
ENST00000230461	TMEM30A	ENSG00000112697	transmembrane protein 30A [Source:HGNC Symbol;Acc:HGNC:16667]	chr6:75252923-75284968	21.4005	0.516875	5.37168	up	2.0639e-06
ENST00000317459	TRPT1	ENSG00000149743	tRNA phosphotransferase 1 [Source:HGNC Symbol;Acc:HGNC:20316]	chr11:64206677-64234352	20.4136	0.147976	7.10802	up	2.067e-06
ENST00000398073	CTDSP2	ENSG00000175215	CTD (carboxy-terminal domain, RNA polymerase II, polypeptide A) small phosphatase 2 [Source:HGNC Symbol;Acc:HGNC:17077]	chr12:57819926-57846739	22.4866	0.949988	4.56501	up	2.0911e-06
ENST00000538004	NEK7	ENSG00000151414	NIMA-related kinase 7 [Source:HGNC Symbol;Acc:HGNC:13386]	chr1:198156962-198322420	19.9775	0	inf	up	2.1026e-06
ENST00000338523	SNX10	ENSG00000086300	sorting nexin 10 [Source:HGNC Symbol;Acc:HGNC:14974]	chr7:26291894-26376701	19.959	0	inf	up	2.1255e-06
ENST00000318443	CD276	ENSG00000103855	CD276 molecule [Source:HGNC Symbol;Acc:HGNC:19137]	chr15:73683965-73714518	19.9358	0	inf	up	2.1546e-06
ENST00000389266	GARS	ENSG00000106105	glycyl-tRNA synthetase [Source:HGNC Symbol;Acc:HGNC:4162]	chr7:30496620-30634033	91.5659	44.4786	1.0417	up	2.1584e-06
ENST00000278829	FADS3	ENSG00000221968	fatty acid desaturase 3 [Source:HGNC Symbol;Acc:HGNC:3576]	chr11:61873518-61892051	32.6089	5.63685	2.53231	up	2.1706e-06
ENST00000409915	SF3B1	ENSG00000115524	splicing factor 3b, subunit 1, 155kDa [Source:HGNC Symbol;Acc:HGNC:10768]	chr2:197389783-197435456	0.332516	26.3324	-6.30727	down	2.1694e-06
ENST00000374183	BSPRY	ENSG00000119411	B-box and SPRY domain containing [Source:HGNC Symbol;Acc:HGNC:18232]	chr9:113349540-113371233	19.9217	0	inf	up	2.1725e-06
ENST00000276062	NDUFB11	ENSG00000147123	NADH dehydrogenase (ubiquinone) 1 beta subcomplex, 11, 17.3kDa [Source:HGNC Symbol;Acc:HGNC:20372]	chrX:47142215-47186813	17.6088	65.7018	-1.89964	down	2.181e-06
ENST00000414510	PPP2R4	ENSG00000119383	protein phosphatase 2A activator, regulatory subunit 4 [Source:HGNC Symbol;Acc:HGNC:9308]	chr9:129094809-129148946	0	25.2322	-inf	down	2.2074e-06
ENST00000323274	TYMS	ENSG00000176890	thymidylate synthetase [Source:HGNC Symbol;Acc:HGNC:12441]	chr18:596987-712676	29.4801	4.10213	2.8453	up	2.2272e-06
ENST00000380539	SERPINB6	ENSG00000124570	serpin peptidase inhibitor, clade B (ovalbumin), member 6 [Source:HGNC Symbol;Acc:HGNC:8950]	chr6:2948158-2972165	17.2969	65.0357	-1.91072	down	2.2316e-06
ENST00000432849	MRPL52	ENSG00000172590	mitochondrial ribosomal protein L52 [Source:HGNC Symbol;Acc:HGNC:16655]	chr14:22829878-22835037	19.8596	0	inf	up	2.2531e-06
ENST00000346964	DLG1	ENSG00000075711	discs, large homolog 1 (Drosophila) [Source:HGNC Symbol;Acc:HGNC:2900]	chr3:197042559-197303747	19.8439	0	inf	up	2.2739e-06
ENST00000470551	DNAJC5	ENSG00000101152	DnaJ (Hsp40) homolog, subfamily C, member 5 [Source:HGNC Symbol;Acc:HGNC:16235]	chr20:63895181-63936031	19.8176	0	inf	up	2.3093e-06
ENST00000456936	TMED7	ENSG00000134970	transmembrane emp24 protein transport domain containing 7 [Source:HGNC Symbol;Acc:HGNC:24253]	chr5:115578641-115632992	26.3454	2.67247	3.30131	up	2.3273e-06
ENST00000361574	R3HDM4	ENSG00000198858	R3H domain containing 4 [Source:HGNC Symbol;Acc:HGNC:28270]	chr19:896502-913245	19.787	3.50963e-05	19.1048	up	2.3512e-06
ENST00000301717	SPSB3	ENSG00000162032	splA/ryanodine receptor domain and SOCS box containing 3 [Source:HGNC Symbol;Acc:HGNC:30629]	chr16:1773206-1794971	19.782	0	inf	up	2.358e-06
ENST00000223336	COA1	ENSG00000106603	cytochrome c oxidase assembly factor 1 homolog (S. cerevisiae) [Source:HGNC Symbol;Acc:HGNC:21868]	chr7:43582757-43729717	47.3624	14.1021	1.74783	up	2.403e-06
ENST00000320767	ARL14	ENSG00000179674	ADP-ribosylation factor-like 14 [Source:HGNC Symbol;Acc:HGNC:22974]	chr3:160677158-160678452	19.7453	0	inf	up	2.4093e-06
ENST00000355443	MFSD10	ENSG00000109736	major facilitator superfamily domain containing 10 [Source:HGNC Symbol;Acc:HGNC:16894]	chr4:2930560-2934859	19.7415	0	inf	up	2.4147e-06
ENST00000324210	MBNL1	ENSG00000152601	muscleblind-like splicing regulator 1 [Source:HGNC Symbol;Acc:HGNC:6923]	chr3:152243827-152496813	25.056	2.13044	3.55593	up	2.4206e-06
ENST00000248564	GNG11	ENSG00000127920	guanine nucleotide binding protein (G protein), gamma 11 [Source:HGNC Symbol;Acc:HGNC:4403]	chr7:93921698-93928610	0.0507984	25.1725	-8.95285	down	2.4488e-06
ENST00000367619	SOAT1	ENSG00000057252	sterol O-acyltransferase 1 [Source:HGNC Symbol;Acc:HGNC:11177]	chr1:179293713-179358680	13.7358	57.7098	-2.07087	down	2.486e-06
ENST00000596358	NOSIP	ENSG00000142546	nitric oxide synthase interacting protein [Source:HGNC Symbol;Acc:HGNC:17946]	chr19:49555710-49591086	19.6941	0.00129684	13.8905	up	2.488e-06
ENST00000393042	IKBIP	ENSG00000166130	IKBKB interacting protein [Source:HGNC Symbol;Acc:HGNC:26430]	chr12:98613404-98645113	1.26999	28.8645	-4.50641	down	2.4849e-06
ENST00000585182	COPZ2	ENSG00000005243	coatomer protein complex, subunit zeta 2 [Source:HGNC Symbol;Acc:HGNC:19356]	chr17:48026166-48038030	0	24.9341	-inf	down	2.5336e-06
ENST00000393997	ELMO3	ENSG00000102890	engulfment and cell motility 3 [Source:HGNC Symbol;Acc:HGNC:17289]	chr16:67199110-67204029	19.6603	0	inf	up	2.5325e-06
ENST00000481286	SPINK5	ENSG00000133710	serine peptidase inhibitor, Kazal type 5 [Source:HGNC Symbol;Acc:HGNC:15464]	chr5:148025682-148137289	0	24.9296	-inf	down	2.5389e-06
ENST00000526789	COMMD9	ENSG00000110442	COMM domain containing 9 [Source:HGNC Symbol;Acc:HGNC:25014]	chr11:36269283-36289449	3.18371	34.0508	-3.41891	down	2.5418e-06
ENST00000496658	MAPKAP1	ENSG00000119487	mitogen-activated protein kinase associated protein 1 [Source:HGNC Symbol;Acc:HGNC:18752]	chr9:125437392-125707234	1.83353	30.399	-4.05133	down	2.5652e-06
ENST00000215957	MICALL1	ENSG00000100139	MICAL-like 1 [Source:HGNC Symbol;Acc:HGNC:29804]	chr22:37905508-37942822	19.621	0	inf	up	2.5915e-06
ENST00000339157	ABHD12	ENSG00000100997	abhydrolase domain containing 12 [Source:HGNC Symbol;Acc:HGNC:15868]	chr20:25248068-25390983	21.4758	0.706213	4.92647	up	2.6304e-06
ENST00000398838	YPEL3	ENSG00000090238	yippee-like 3 (Drosophila) [Source:HGNC Symbol;Acc:HGNC:18327]	chr16:30092313-30104116	28.6846	3.86665	2.89112	up	2.6413e-06
ENST00000397601	MBNL2	ENSG00000139793	muscleblind-like splicing regulator 2 [Source:HGNC Symbol;Acc:HGNC:16746]	chr13:97221433-97394120	23.5675	1.55988	3.91729	up	2.6504e-06
ENST00000331835	SEP15		NA	chr1:86862444-86914424	37.8399	101.414	-1.42228	down	2.6579e-06
ENST00000608100	KNSTRN	ENSG00000128944	kinetochore-localized astrin/SPAG5 binding protein [Source:HGNC Symbol;Acc:HGNC:30767]	chr15:40382720-40394246	68.8753	28.4173	1.27722	up	2.6577e-06
ENST00000299626	ALG8	ENSG00000159063	ALG8, alpha-1,3-glucosyltransferase [Source:HGNC Symbol;Acc:HGNC:23161]	chr11:78100935-78139660	28.6416	3.85552	2.89311	up	2.6706e-06
ENST00000451899	OSGIN2	ENSG00000164823	oxidative stress induced growth inhibitor family member 2 [Source:HGNC Symbol;Acc:HGNC:1355]	chr8:89901858-89927888	19.5508	0	inf	up	2.7005e-06
ENST00000537871	RARRES3	ENSG00000133321	retinoic acid receptor responder (tazarotene induced) 3 [Source:HGNC Symbol;Acc:HGNC:9869]	chr11:63536808-63546462	19.5593	0.00280777	12.7661	up	2.6994e-06
ENST00000391809	KLK5	ENSG00000167754	kallikrein-related peptidase 5 [Source:HGNC Symbol;Acc:HGNC:6366]	chr19:50943302-51012129	19.5193	0	inf	up	2.7509e-06
ENST00000306185	MRPL13	ENSG00000172172	mitochondrial ribosomal protein L13 [Source:HGNC Symbol;Acc:HGNC:14278]	chr8:120380760-120813359	32.7535	92.5622	-1.49877	down	2.7738e-06
ENST00000543959	MRPL51	ENSG00000111639	mitochondrial ribosomal protein L51 [Source:HGNC Symbol;Acc:HGNC:14044]	chr12:6491885-6531955	19.4972	0	inf	up	2.7868e-06
ENST00000357172	CEPT1	ENSG00000134255	choline/ethanolamine phosphotransferase 1 [Source:HGNC Symbol;Acc:HGNC:24289]	chr1:111117332-111185102	19.5571	0.0271741	9.49125	up	2.8121e-06
ENST00000263642	IFIH1	ENSG00000115267	interferon induced with helicase C domain 1 [Source:HGNC Symbol;Acc:HGNC:18873]	chr2:162267078-162318703	20.0486	0.208052	6.59041	up	2.8172e-06
ENST00000547321	CNOT2	ENSG00000111596	CCR4-NOT transcription complex, subunit 2 [Source:HGNC Symbol;Acc:HGNC:7878]	chr12:69738680-70354993	0	24.6966	-inf	down	2.8279e-06
ENST00000522309	FAM127B	ENSG00000203950	family with sequence similarity 127, member B [Source:HGNC Symbol;Acc:HGNC:24514]	chrX:135050931-135052196	6.39206	41.6245	-2.70308	down	2.8464e-06
ENST00000422605	AMOTL2	ENSG00000114019	angiomotin like 2 [Source:HGNC Symbol;Acc:HGNC:17812]	chr3:134351851-134375479	19.4305	0	inf	up	2.8981e-06
ENST00000262958	GNA15	ENSG00000060558	guanine nucleotide binding protein (G protein), alpha 15 (Gq class) [Source:HGNC Symbol;Acc:HGNC:4383]	chr19:3136192-3163769	19.4169	0	inf	up	2.9213e-06
ENST00000545369	IFNGR2	ENSG00000159128	interferon gamma receptor 2 (interferon gamma transducer 1) [Source:HGNC Symbol;Acc:HGNC:5440]	chr21:33402895-33480011	19.4143	0	inf	up	2.9257e-06
ENST00000476841	SEPT2	ENSG00000168385	septin 2 [Source:HGNC Symbol;Acc:HGNC:7729]	chr2:241227263-241354027	0	24.6075	-inf	down	2.9469e-06
ENST00000295324	CDC42EP3	ENSG00000163171	CDC42 effector protein (Rho GTPase binding) 3 [Source:HGNC Symbol;Acc:HGNC:16943]	chr2:37600135-37738468	19.3812	0	inf	up	2.9831e-06
ENST00000478923	CA5B	ENSG00000169239	carbonic anhydrase VB, mitochondrial [Source:HGNC Symbol;Acc:HGNC:1378]	chrX:15674931-15787624	0	24.5777	-inf	down	2.9879e-06
ENST00000307296	PDCD6IP	ENSG00000170248	programmed cell death 6 interacting protein [Source:HGNC Symbol;Acc:HGNC:8766]	chr3:33798351-33869707	22.9435	1.38998	4.04495	up	3.0061e-06
ENST00000367284	ELF3	ENSG00000163435	E74-like factor 3 (ets domain transcription factor, epithelial-specific ) [Source:HGNC Symbol;Acc:HGNC:3318]	chr1:201982371-202017188	40.3929	10.2317	1.98105	up	3.0166e-06
ENST00000546583	KRT8	ENSG00000170421	keratin 8 [Source:HGNC Symbol;Acc:HGNC:6446]	chr12:52897186-52952901	24.2172	1.93497	3.64565	up	3.027e-06
ENST00000623528	RNF114	ENSG00000124226	ring finger protein 114 [Source:HGNC Symbol;Acc:HGNC:13094]	chr20:49936335-49953892	19.3574	0	inf	up	3.0251e-06
ENST00000409659	LRPPRC	ENSG00000138095	leucine-rich pentatricopeptide repeat containing [Source:HGNC Symbol;Acc:HGNC:15714]	chr2:43886507-43996005	2.2175	31.015	-3.80596	down	3.1377e-06
ENST00000308595	ADRBK1	ENSG00000173020	adrenergic, beta, receptor kinase 1 [Source:HGNC Symbol;Acc:HGNC:289]	chr11:67266409-67286556	24.6423	2.14941	3.51913	up	3.1462e-06
ENST00000614837	ATP5D	ENSG00000099624	ATP synthase, H+ transporting, mitochondrial F1 complex, delta subunit [Source:HGNC Symbol;Acc:HGNC:837]	chr19:1241745-1244826	0	24.4392	-inf	down	3.1857e-06
ENST00000300441	ACSF2	ENSG00000167107	acyl-CoA synthetase family member 2 [Source:HGNC Symbol;Acc:HGNC:26101]	chr17:50426157-50474845	19.2636	0	inf	up	3.1964e-06
ENST00000471663	MED12	ENSG00000184634	mediator complex subunit 12 [Source:HGNC Symbol;Acc:HGNC:11957]	chrX:71118532-71142454	0	24.4254	-inf	down	3.2061e-06
ENST00000399878	SEL1L3	ENSG00000091490	sel-1 suppressor of lin-12-like 3 (C. elegans) [Source:HGNC Symbol;Acc:HGNC:29108]	chr4:25747426-25929874	20.7227	0.546237	5.24554	up	3.2098e-06
ENST00000369110	PREP	ENSG00000085377	prolyl endopeptidase [Source:HGNC Symbol;Acc:HGNC:9358]	chr6:105277564-105403084	19.9658	0.260531	6.25993	up	3.2133e-06
ENST00000545093	GOLT1B	ENSG00000111711	golgi transport 1B [Source:HGNC Symbol;Acc:HGNC:20175]	chr12:21501780-21518408	0	24.4183	-inf	down	3.2166e-06
ENST00000441291	DNAJB6	ENSG00000105993	DnaJ (Hsp40) homolog, subfamily B, member 6 [Source:HGNC Symbol;Acc:HGNC:14888]	chr7:157335380-157417439	0	24.4069	-inf	down	3.2336e-06
ENST00000618578	U1	ENSG00000271739	U1 spliceosomal RNA [Source:RFAM;Acc:RF00003]	chr1:144523859-144524021	19.2444	0	inf	up	3.2326e-06
ENST00000521791	PTK2	ENSG00000169398	protein tyrosine kinase 2 [Source:HGNC Symbol;Acc:HGNC:9611]	chr8:140657899-141002216	4.79875	37.5244	-2.9671	down	3.2784e-06
ENST00000606676	SHROOM1	ENSG00000164403	shroom family member 1 [Source:HGNC Symbol;Acc:HGNC:24084]	chr5:132822140-132830898	0.229567	25.1145	-6.77346	down	3.2783e-06
ENST00000623274	RP11-97O12.5		NA	chr15:88459475-88546675	12.0378	53.4629	-2.15096	down	3.3762e-06
ENST00000321256	NCBP2	ENSG00000114503	nuclear cap binding protein subunit 2, 20kDa [Source:HGNC Symbol;Acc:HGNC:7659]	chr3:196935401-196943540	42.4083	11.5492	1.87656	up	3.3953e-06
ENST00000411892	RANBP1	ENSG00000099901	RAN binding protein 1 [Source:HGNC Symbol;Acc:HGNC:9847]	chr22:20080231-20127357	0	24.2986	-inf	down	3.3999e-06
ENST00000616651	YBX1	ENSG00000065978	Y box binding protein 1 [Source:HGNC Symbol;Acc:HGNC:8014]	chr1:42682394-42702349	19.1558	0	inf	up	3.4052e-06
ENST00000612706	RP11-115D19.1	ENSG00000251095	NA	chr4:89551355-89841978	0.138433	24.7347	-7.48121	down	3.4167e-06
ENST00000409670	CAPG	ENSG00000042493	capping protein (actin filament), gelsolin-like [Source:HGNC Symbol;Acc:HGNC:1474]	chr2:85394747-85418432	20.5115	0.513049	5.32119	up	3.4532e-06
ENST00000439858	TMEM125	ENSG00000179178	transmembrane protein 125 [Source:HGNC Symbol;Acc:HGNC:28275]	chr1:43164174-43274002	19.1094	0	inf	up	3.4993e-06
ENST00000296252	LIPH	ENSG00000163898	lipase, member H [Source:HGNC Symbol;Acc:HGNC:18483]	chr3:185506261-185552613	25.6011	2.67989	3.25596	up	3.5868e-06
ENST00000219479	NME4	ENSG00000103202	NME/NM23 nucleoside diphosphate kinase 4 [Source:HGNC Symbol;Acc:HGNC:7852]	chr16:396724-412487	3.3725	33.7636	-3.32358	down	3.5921e-06
ENST00000571732	YWHAE	ENSG00000108953	tyrosine 3-monooxygenase/tryptophan 5-monooxygenase activation protein, epsilon [Source:HGNC Symbol;Acc:HGNC:12851]	chr17:1344271-1400378	39.7573	10.0731	1.98072	up	3.6151e-06
ENST00000317551	CERS5	ENSG00000139624	ceramide synthase 5 [Source:HGNC Symbol;Acc:HGNC:23749]	chr12:50111978-50167533	19.0397	0	inf	up	3.6455e-06
ENST00000341426	NADK	ENSG00000008130	NAD kinase [Source:HGNC Symbol;Acc:HGNC:29831]	chr1:1751231-1780457	19.0349	0	inf	up	3.6558e-06
ENST00000520415	HNRNPH1	ENSG00000169045	heterogeneous nuclear ribonucleoprotein H1 (H) [Source:HGNC Symbol;Acc:HGNC:5041]	chr5:179614177-179634784	19.0153	0	inf	up	3.6981e-06
ENST00000377194	TRIM27	ENSG00000204713	tripartite motif containing 27 [Source:HGNC Symbol;Acc:HGNC:9975]	chr6:28903001-28923989	0.181074	24.6954	-7.09152	down	3.706e-06
ENST00000312521	NR1D2	ENSG00000174738	nuclear receptor subfamily 1, group D, member 2 [Source:HGNC Symbol;Acc:HGNC:7963]	chr3:23891659-23980618	18.9952	0	inf	up	3.742e-06
ENST00000608261	POT1	ENSG00000128513	protection of telomeres 1 [Source:HGNC Symbol;Acc:HGNC:17284]	chr7:124822185-125379321	0	24.0899	-inf	down	3.7449e-06
ENST00000222219	DNASE2	ENSG00000105612	deoxyribonuclease II, lysosomal [Source:HGNC Symbol;Acc:HGNC:2960]	chr19:12875210-12884088	18.9862	0	inf	up	3.7619e-06
ENST00000338366	TAF13	ENSG00000197780	TAF13 RNA polymerase II, TATA box binding protein (TBP)-associated factor, 18kDa [Source:HGNC Symbol;Acc:HGNC:11546]	chr1:109062485-109076002	26.5696	3.16771	3.06827	up	3.7771e-06
ENST00000370521	PKN2	ENSG00000065243	protein kinase N2 [Source:HGNC Symbol;Acc:HGNC:9406]	chr1:88537512-88836474	27.433	3.57576	2.93959	up	3.7822e-06
ENST00000521399	SNHG6	ENSG00000245910	small nucleolar RNA host gene 6 (non-protein coding) [Source:HGNC Symbol;Acc:HGNC:32965]	chr8:66870748-66926398	57.9463	133.04	-1.19907	down	3.7968e-06
ENST00000530052	DPAGT1	ENSG00000172269	dolichyl-phosphate (UDP-N-acetylglucosamine) N-acetylglucosaminephosphotransferase 1 (GlcNAc-1-P transferase) [Source:HGNC Symbol;Acc:HGNC:2995]	chr11:119096502-119118544	0.397284	25.3216	-5.99406	down	3.8019e-06
ENST00000421560	DAG1	ENSG00000173402	dystroglycan 1 (dystrophin-associated glycoprotein 1) [Source:HGNC Symbol;Acc:HGNC:2666]	chr3:49468702-49535618	0.382824	25.223	-6.04191	down	3.8972e-06
ENST00000504666	SIL1	ENSG00000120725	SIL1 nucleotide exchange factor [Source:HGNC Symbol;Acc:HGNC:24624]	chr5:138946719-139331677	1.57704	28.7599	-4.18877	down	3.9013e-06
ENST00000467839	UBE2V1	ENSG00000244687	ubiquitin-conjugating enzyme E2 variant 1 [Source:HGNC Symbol;Acc:HGNC:12494]	chr20:50081123-50153734	0	23.997	-inf	down	3.9096e-06
ENST00000369752	DENND2D	ENSG00000162777	DENN/MADD domain containing 2D [Source:HGNC Symbol;Acc:HGNC:26192]	chr1:111187173-111243440	19.1418	0.0819454	7.86784	up	3.9212e-06
ENST00000357917	RHOBTB1	ENSG00000072422	Rho-related BTB domain containing 1 [Source:HGNC Symbol;Acc:HGNC:18738]	chr10:60869437-61001440	0.013191	24.0278	-10.8309	down	3.9315e-06
ENST00000525970	CSDE1	ENSG00000009307	cold shock domain containing E1, RNA-binding [Source:HGNC Symbol;Acc:HGNC:29905]	chr1:114704468-114758676	18.9061	0	inf	up	3.9431e-06
ENST00000525690	RPS3	ENSG00000149273	ribosomal protein S3 [Source:HGNC Symbol;Acc:HGNC:10420]	chr11:75391257-75422280	64.2625	25.8845	1.31189	up	3.9507e-06
ENST00000605210	TNPO1	ENSG00000083312	transportin 1 [Source:HGNC Symbol;Acc:HGNC:6401]	chr5:72794404-72916733	2.94241	32.4322	-3.46236	down	3.9605e-06
ENST00000506312	GNB2L1	ENSG00000204628	guanine nucleotide binding protein (G protein), beta polypeptide 2-like 1 [Source:HGNC Symbol;Acc:HGNC:4399]	chr5:181236908-181272307	21.378	0.948371	4.49453	up	3.9828e-06
ENST00000358896	DUS2		NA	chr16:67987393-68238102	18.8901	0	inf	up	3.9804e-06
ENST00000525665	PSMD13	ENSG00000185627	proteasome (prosome, macropain) 26S subunit, non-ATPase, 13 [Source:HGNC Symbol;Acc:HGNC:9558]	chr11:215457-252984	28.6472	4.21019	2.76644	up	3.9963e-06
ENST00000473276	TMEM14B	ENSG00000137210	transmembrane protein 14B [Source:HGNC Symbol;Acc:HGNC:21384]	chr6:10747758-10979320	0.503216	25.527	-5.6647	down	4.0246e-06
ENST00000255681	MACROD1	ENSG00000133315	MACRO domain containing 1 [Source:HGNC Symbol;Acc:HGNC:29598]	chr11:63974606-64166106	18.8657	0	inf	up	4.0378e-06
ENST00000379378	E2F4	ENSG00000205250	E2F transcription factor 4, p107/p130-binding [Source:HGNC Symbol;Acc:HGNC:3118]	chr16:67192168-67198918	41.9354	11.478	1.86929	up	4.0375e-06
ENST00000268835	PRPSAP2	ENSG00000141127	phosphoribosyl pyrophosphate synthetase-associated protein 2 [Source:HGNC Symbol;Acc:HGNC:9467]	chr17:18835706-18931287	21.8284	1.14157	4.25712	up	4.0471e-06
ENST00000237612	ABCG2	ENSG00000118777	ATP-binding cassette, sub-family G (WHITE), member 2 [Source:HGNC Symbol;Acc:HGNC:74]	chr4:88090263-88231322	18.8481	0	inf	up	4.0798e-06
ENST00000292782	DCUN1D1	ENSG00000043093	DCN1, defective in cullin neddylation 1, domain containing 1 [Source:HGNC Symbol;Acc:HGNC:18184]	chr3:182938073-182985953	27.94	3.891	2.84412	up	4.1124e-06
ENST00000545294	UHMK1	ENSG00000152332	U2AF homology motif (UHM) kinase 1 [Source:HGNC Symbol;Acc:HGNC:19683]	chr1:162497250-162529629	0.00138651	23.8937	-14.0729	down	4.1098e-06
ENST00000601449	HNRNPL	ENSG00000104824	heterogeneous nuclear ribonucleoprotein L [Source:HGNC Symbol;Acc:HGNC:5045]	chr19:38815421-38852347	0	23.8894	-inf	down	4.1094e-06
ENST00000547252	SLC38A2	ENSG00000134294	solute carrier family 38, member 2 [Source:HGNC Symbol;Acc:HGNC:13448]	chr12:46358188-46373778	18.8241	0	inf	up	4.1378e-06
ENST00000259119	SKIL	ENSG00000136603	SKI-like proto-oncogene [Source:HGNC Symbol;Acc:HGNC:10897]	chr3:170357677-170396835	18.8119	0	inf	up	4.1675e-06
ENST00000236957	EEF1B2	ENSG00000114942	eukaryotic translation elongation factor 1 beta 2 [Source:HGNC Symbol;Acc:HGNC:3208]	chr2:206114816-206162928	47.4817	115.829	-1.28656	down	4.2588e-06
ENST00000261733	ALDH2	ENSG00000111275	aldehyde dehydrogenase 2 family (mitochondrial) [Source:HGNC Symbol;Acc:HGNC:404]	chr12:111686055-111809985	0	23.8041	-inf	down	4.275e-06
ENST00000310823	ADAM17	ENSG00000151694	ADAM metallopeptidase domain 17 [Source:HGNC Symbol;Acc:HGNC:195]	chr2:9473657-9555792	42.0579	11.6219	1.85553	up	4.2815e-06
ENST00000549258	SLC38A2	ENSG00000134294	solute carrier family 38, member 2 [Source:HGNC Symbol;Acc:HGNC:13448]	chr12:46358188-46373778	18.7501	0	inf	up	4.3217e-06
ENST00000238018	GDA	ENSG00000119125	guanine deaminase [Source:HGNC Symbol;Acc:HGNC:4212]	chr9:72114594-72257193	18.7426	0	inf	up	4.3408e-06
ENST00000327044	NOC2L	ENSG00000188976	nucleolar complex associated 2 homolog (S. cerevisiae) [Source:HGNC Symbol;Acc:HGNC:24517]	chr1:924879-959309	16.838	62.3245	-1.88808	down	4.3774e-06
ENST00000496050	SSR3	ENSG00000114850	signal sequence receptor, gamma (translocon-associated protein gamma) [Source:HGNC Symbol;Acc:HGNC:11325]	chr3:156540139-156555184	18.7198	0	inf	up	4.3993e-06
ENST00000581458	RN7SL5P	ENSG00000265735	RNA, 7SL, cytoplasmic 5, pseudogene [Source:HGNC Symbol;Acc:HGNC:10040]	chr9:8314245-10612723	46.4743	114.076	-1.29549	down	4.3967e-06
ENST00000263847	OSBP	ENSG00000110048	oxysterol binding protein [Source:HGNC Symbol;Acc:HGNC:8503]	chr11:59574397-59616144	20.3105	0.596739	5.08898	up	4.4124e-06
ENST00000265689	CHKA	ENSG00000110721	choline kinase alpha [Source:HGNC Symbol;Acc:HGNC:1937]	chr11:68039015-68121444	26.6342	3.3273	3.00086	up	4.4112e-06
ENST00000537947	STARD10	ENSG00000214530	StAR-related lipid transfer (START) domain containing 10 [Source:HGNC Symbol;Acc:HGNC:10666]	chr11:72685068-72794168	18.7065	0	inf	up	4.4338e-06
ENST00000409341	SP100	ENSG00000067066	SP100 nuclear antigen [Source:HGNC Symbol;Acc:HGNC:11206]	chr2:230415941-230580006	28.6532	4.31144	2.73245	up	4.4632e-06
ENST00000521499	ASPH	ENSG00000198363	aspartate beta-hydroxylase [Source:HGNC Symbol;Acc:HGNC:757]	chr8:61057157-61714942	0	23.7037	-inf	down	4.4787e-06
ENST00000324907	GRHL1	ENSG00000134317	grainyhead-like 1 (Drosophila) [Source:HGNC Symbol;Acc:HGNC:17923]	chr2:9951692-10002277	18.689	0.00623655	11.5492	up	4.5255e-06
ENST00000435091	BAIAP2	ENSG00000175866	BAI1-associated protein 2 [Source:HGNC Symbol;Acc:HGNC:947]	chr17:81035121-81183164	18.6559	0	inf	up	4.5677e-06
ENST00000374525	AKAP2	ENSG00000241978	A kinase (PRKA) anchor protein 2 [Source:HGNC Symbol;Acc:HGNC:372]	chr9:109640787-110172512	18.6563	0.00118525	13.9422	up	4.5755e-06
ENST00000476965	ALDH3A2	ENSG00000072210	aldehyde dehydrogenase 3 family, member A2 [Source:HGNC Symbol;Acc:HGNC:403]	chr17:19648135-19677598	1.84219	29.1223	-3.98263	down	4.6419e-06
ENST00000217958	PSMD10	ENSG00000101843	proteasome (prosome, macropain) 26S subunit, non-ATPase, 10 [Source:HGNC Symbol;Acc:HGNC:9555]	chrX:108084206-108091618	62.1917	24.7313	1.33038	up	4.6591e-06
ENST00000354258	TAP1	ENSG00000168394	transporter 1, ATP-binding cassette, sub-family B (MDR/TAP) [Source:HGNC Symbol;Acc:HGNC:43]	chr6:32840716-32859585	49.6844	16.4389	1.59568	up	4.666e-06
ENST00000399817	IFITM2	ENSG00000185201	interferon induced transmembrane protein 2 [Source:HGNC Symbol;Acc:HGNC:5413]	chr11:307630-315272	82.4807	39.2928	1.06979	up	4.7171e-06
ENST00000221957	PLIN3	ENSG00000105355	perilipin 3 [Source:HGNC Symbol;Acc:HGNC:16893]	chr19:4838331-4867768	36.8876	8.74457	2.07668	up	4.7565e-06
ENST00000577407	RPL23	ENSG00000125691	ribosomal protein L23 [Source:HGNC Symbol;Acc:HGNC:10316]	chr17:38847864-38853843	8.31288	44.702	-2.42692	down	4.7899e-06
ENST00000576544	ACTG1	ENSG00000184009	actin, gamma 1 [Source:HGNC Symbol;Acc:HGNC:144]	chr17:81509970-81527776	20.5461	0.746076	4.7834	up	4.8091e-06
ENST00000614678	CPNE3	ENSG00000085719	copine III [Source:HGNC Symbol;Acc:HGNC:2316]	chr8:86333273-86765023	0.429348	24.8964	-5.85765	down	4.8475e-06
ENST00000621637	BIRC2	ENSG00000110330	baculoviral IAP repeat containing 2 [Source:HGNC Symbol;Acc:HGNC:590]	chr11:102347210-102378670	18.5525	0	inf	up	4.854e-06
ENST00000506310	LMAN2	ENSG00000169223	lectin, mannose-binding 2 [Source:HGNC Symbol;Acc:HGNC:16986]	chr5:177331561-177351852	18.5408	0	inf	up	4.8875e-06
ENST00000261407	LPCAT3	ENSG00000111684	lysophosphatidylcholine acyltransferase 3 [Source:HGNC Symbol;Acc:HGNC:30244]	chr12:6970843-7071032	18.51	0	inf	up	4.9768e-06
ENST00000574087	NUP88	ENSG00000108559	nucleoporin 88kDa [Source:HGNC Symbol;Acc:HGNC:8067]	chr17:5282264-5469060	0	23.4244	-inf	down	5.0977e-06
ENST00000585202	SRSF2	ENSG00000161547	serine/arginine-rich splicing factor 2 [Source:HGNC Symbol;Acc:HGNC:10783]	chr17:76726829-76781449	18.4636	0	inf	up	5.1145e-06
ENST00000319540	SCD5	ENSG00000145284	stearoyl-CoA desaturase 5 [Source:HGNC Symbol;Acc:HGNC:21088]	chr4:82629538-82798857	18.4439	0	inf	up	5.1741e-06
ENST00000265044	SSR3	ENSG00000114850	signal sequence receptor, gamma (translocon-associated protein gamma) [Source:HGNC Symbol;Acc:HGNC:11325]	chr3:156540139-156555184	53.7161	125.18	-1.22058	down	5.1725e-06
ENST00000568378	KARS	ENSG00000065427	lysyl-tRNA synthetase [Source:HGNC Symbol;Acc:HGNC:6215]	chr16:75627473-75761872	1.77126	28.6718	-4.01679	down	5.2109e-06
ENST00000447234	MUC20	ENSG00000176945	mucin 20, cell surface associated [Source:HGNC Symbol;Acc:HGNC:23282]	chr3:195658061-195741123	18.4255	0	inf	up	5.2304e-06
ENST00000263409	LIFR	ENSG00000113594	leukemia inhibitory factor receptor alpha [Source:HGNC Symbol;Acc:HGNC:6597]	chr5:38474962-38671216	0.000487295	23.3295	-15.547	down	5.331e-06
ENST00000339083	RHOC	ENSG00000155366	ras homolog family member C [Source:HGNC Symbol;Acc:HGNC:669]	chr1:112701105-112715477	27.2081	3.76597	2.85295	up	5.3518e-06
ENST00000397914	CYB5A	ENSG00000166347	cytochrome b5 type A (microsomal) [Source:HGNC Symbol;Acc:HGNC:2570]	chr18:74250846-74292016	18.3791	0	inf	up	5.3751e-06
ENST00000217233	TRIB3	ENSG00000101255	tribbles pseudokinase 3 [Source:HGNC Symbol;Acc:HGNC:16228]	chr20:362834-397559	38.5007	9.80784	1.97288	up	5.3938e-06
ENST00000530006	MCAM	ENSG00000076706	melanoma cell adhesion molecule [Source:HGNC Symbol;Acc:HGNC:6934]	chr11:119308528-119321521	0	23.254	-inf	down	5.5169e-06
ENST00000359062	PDE3A	ENSG00000172572	phosphodiesterase 3A, cGMP-inhibited [Source:HGNC Symbol;Acc:HGNC:8778]	chr12:20361731-20684381	0.0546792	23.4202	-8.74255	down	5.5452e-06
ENST00000373202	SGPL1	ENSG00000166224	sphingosine-1-phosphate lyase 1 [Source:HGNC Symbol;Acc:HGNC:10817]	chr10:70815960-70881173	19.9907	0.626214	4.99653	up	5.5644e-06
ENST00000559576	CHRNA5	ENSG00000169684	cholinergic receptor, nicotinic, alpha 5 (neuronal) [Source:HGNC Symbol;Acc:HGNC:1959]	chr15:78565514-78621295	0	23.2299	-inf	down	5.5789e-06
ENST00000368868	SELENBP1	ENSG00000143416	selenium binding protein 1 [Source:HGNC Symbol;Acc:HGNC:10719]	chr1:151364287-151372967	0	23.2016	-inf	down	5.6526e-06
ENST00000375011	GALNT12	ENSG00000119514	polypeptide N-acetylgalactosaminyltransferase 12 [Source:HGNC Symbol;Acc:HGNC:19877]	chr9:98807698-98872415	18.2844	0	inf	up	5.683e-06
ENST00000573584	NUP88	ENSG00000108559	nucleoporin 88kDa [Source:HGNC Symbol;Acc:HGNC:8067]	chr17:5282264-5469060	18.2833	0	inf	up	5.6866e-06
ENST00000273156	SEC22C	ENSG00000093183	SEC22 vesicle trafficking protein homolog C (S. cerevisiae) [Source:HGNC Symbol;Acc:HGNC:16828]	chr3:42547968-42667580	18.2624	0	inf	up	5.757e-06
ENST00000434459	AKR1C1	ENSG00000187134	aldo-keto reductase family 1, member C1 [Source:HGNC Symbol;Acc:HGNC:384]	chr10:4922563-5135226	18.2416	0	inf	up	5.8279e-06
ENST00000311469	COQ2	ENSG00000173085	coenzyme Q2 4-hydroxybenzoate polyprenyltransferase [Source:HGNC Symbol;Acc:HGNC:25223]	chr4:83261535-83284914	22.5647	1.71716	3.71597	up	5.8644e-06
ENST00000532377	LMO7	ENSG00000136153	LIM domain 7 [Source:HGNC Symbol;Acc:HGNC:6646]	chr13:75549479-75859870	0	23.1158	-inf	down	5.8821e-06
ENST00000263960	COQ10B	ENSG00000115520	coenzyme Q10 homolog B (S. cerevisiae) [Source:HGNC Symbol;Acc:HGNC:25819]	chr2:197453422-197475308	18.2204	0	inf	up	5.901e-06
ENST00000490780	DRAM2	ENSG00000156171	DNA-damage regulated autophagy modulator 2 [Source:HGNC Symbol;Acc:HGNC:28769]	chr1:111117332-111185102	0	23.1032	-inf	down	5.9166e-06
ENST00000497459	SDCCAG8	ENSG00000054282	serologically defined colon cancer antigen 8 [Source:HGNC Symbol;Acc:HGNC:10671]	chr1:243256033-243851079	20.6216	0.919067	4.48785	up	5.9366e-06
ENST00000375499	SDHB	ENSG00000117118	succinate dehydrogenase complex, subunit B, iron sulfur (Ip) [Source:HGNC Symbol;Acc:HGNC:10681]	chr1:17018721-17054170	64.493	26.7315	1.2706	up	5.9354e-06
ENST00000511700	CCT5	ENSG00000150753	chaperonin containing TCP1, subunit 5 (epsilon) [Source:HGNC Symbol;Acc:HGNC:1618]	chr5:10226329-10267146	2.77631	31.0829	-3.48488	down	5.9732e-06
ENST00000314423	CIRH1A	ENSG00000141076	cirrhosis, autosomal recessive 1A (cirhin) [Source:HGNC Symbol;Acc:HGNC:1983]	chr16:69105563-69408571	18.2009	0	inf	up	5.9691e-06
ENST00000467390	HNMT	ENSG00000150540	histamine N-methyltransferase [Source:HGNC Symbol;Acc:HGNC:5028]	chr2:137964019-138016364	0.000296269	23.0837	-16.2496	down	5.973e-06
ENST00000295317	RNF149	ENSG00000163162	ring finger protein 149 [Source:HGNC Symbol;Acc:HGNC:23137]	chr2:101271218-101308717	49.7461	16.8288	1.56365	up	5.9909e-06
ENST00000299179	MRPL43	ENSG00000055950	mitochondrial ribosomal protein L43 [Source:HGNC Symbol;Acc:HGNC:14517]	chr10:100969457-100994401	1.07184	26.3644	-4.62043	down	6.0146e-06
ENST00000509567	RICTOR	ENSG00000164327	RPTOR independent companion of MTOR, complex 2 [Source:HGNC Symbol;Acc:HGNC:28611]	chr5:38845857-39074408	0.255028	23.8416	-6.54668	down	6.137e-06
ENST00000261590	DSG2	ENSG00000046604	desmoglein 2 [Source:HGNC Symbol;Acc:HGNC:3049]	chr18:31498042-31556911	43.1401	12.7232	1.76157	up	6.1461e-06
ENST00000547016	PAWR	ENSG00000177425	PRKC, apoptosis, WT1, regulator [Source:HGNC Symbol;Acc:HGNC:8614]	chr12:79574895-79942712	18.1447	0	inf	up	6.1698e-06
ENST00000348227	WDR54	ENSG00000005448	WD repeat domain 54 [Source:HGNC Symbol;Acc:HGNC:25770]	chr2:74421677-74425755	40.4396	11.1079	1.86419	up	6.1957e-06
ENST00000373699	PPIL1	ENSG00000137168	peptidylprolyl isomerase (cyclophilin)-like 1 [Source:HGNC Symbol;Acc:HGNC:9260]	chr6:36854826-36928964	32.9122	6.83444	2.26773	up	6.2246e-06
ENST00000474142	ZMPSTE24	ENSG00000084073	zinc metallopeptidase STE24 [Source:HGNC Symbol;Acc:HGNC:12877]	chr1:40258106-40294184	0	22.9787	-inf	down	6.2684e-06
ENST00000372839	YWHAB	ENSG00000166913	tyrosine 3-monooxygenase/tryptophan 5-monooxygenase activation protein, beta [Source:HGNC Symbol;Acc:HGNC:12849]	chr20:44885675-44908532	20.3241	0.839221	4.598	up	6.2853e-06
ENST00000254322	DNAJB1	ENSG00000132002	DnaJ (Hsp40) homolog, subfamily B, member 1 [Source:HGNC Symbol;Acc:HGNC:5270]	chr19:14514769-14565980	54.0079	19.6921	1.45555	up	6.3348e-06
ENST00000604036	FOCAD	ENSG00000188352	focadhesin [Source:HGNC Symbol;Acc:HGNC:23377]	chr9:20658250-20995955	0.159942	23.4682	-7.19702	down	6.3439e-06
ENST00000353617	ARFIP1	ENSG00000164144	ADP-ribosylation factor interacting protein 1 [Source:HGNC Symbol;Acc:HGNC:21496]	chr4:152687726-152918463	18.0975	0	inf	up	6.3436e-06
ENST00000372856	PABPC4	ENSG00000090621	poly(A) binding protein, cytoplasmic 4 (inducible form) [Source:HGNC Symbol;Acc:HGNC:8557]	chr1:39560815-39576790	4.09566	34.2917	-3.06569	down	6.3617e-06
ENST00000541190	ELP2	ENSG00000134759	elongator acetyltransferase complex subunit 2 [Source:HGNC Symbol;Acc:HGNC:18248]	chr18:36129443-36187448	0	22.9276	-inf	down	6.4188e-06
ENST00000368705	S100A16	ENSG00000188643	S100 calcium binding protein A16 [Source:HGNC Symbol;Acc:HGNC:20441]	chr1:153606885-153613169	18.0749	0	inf	up	6.4285e-06
ENST00000247866	NDUFB2	ENSG00000090266	NADH dehydrogenase (ubiquinone) 1 beta subcomplex, 2, 8kDa [Source:HGNC Symbol;Acc:HGNC:7697]	chr7:140518419-140924817	39.7301	101.673	-1.35563	down	6.4328e-06
ENST00000498439	CHTF18	ENSG00000127586	CTF18, chromosome transmission fidelity factor 18 homolog (S. cerevisiae) [Source:HGNC Symbol;Acc:HGNC:18435]	chr16:788621-800737	0.372967	24.1123	-6.01458	down	6.4266e-06
ENST00000397860	MBP	ENSG00000197971	myelin basic protein [Source:HGNC Symbol;Acc:HGNC:6925]	chr18:76974689-77133683	18.0636	0.000337685	15.707	up	6.475e-06
ENST00000381962	SRXN1	ENSG00000271303	sulfiredoxin 1 [Source:HGNC Symbol;Acc:HGNC:16132]	chr20:646614-676179	54.1283	19.8168	1.44966	up	6.5257e-06
ENST00000526969	TAF2	ENSG00000064313	TAF2 RNA polymerase II, TATA box binding protein (TBP)-associated factor, 150kDa [Source:HGNC Symbol;Acc:HGNC:11536]	chr8:119730774-119832863	0	22.8863	-inf	down	6.543e-06
ENST00000411819	MSH6	ENSG00000116062	mutS homolog 6 [Source:HGNC Symbol;Acc:HGNC:7329]	chr2:47695529-47907810	0.319158	23.899	-6.22654	down	6.5621e-06
ENST00000479338	EIF4H	ENSG00000106682	eukaryotic translation initiation factor 4H [Source:HGNC Symbol;Acc:HGNC:12741]	chr7:74174244-74197101	0.265066	23.7205	-6.48364	down	6.5876e-06
ENST00000377095	SLC25A39	ENSG00000013306	solute carrier family 25, member 39 [Source:HGNC Symbol;Acc:HGNC:24279]	chr17:44319624-44324870	19.7509	0.655188	4.91387	up	6.6899e-06
ENST00000568237	CYB5B	ENSG00000103018	cytochrome b5 type B (outer mitochondrial membrane) [Source:HGNC Symbol;Acc:HGNC:24374]	chr16:69424524-69466266	42.9241	106.802	-1.31508	down	6.7173e-06
ENST00000254940	NIP7	ENSG00000132603	NIP7, nucleolar pre-rRNA processing protein [Source:HGNC Symbol;Acc:HGNC:24328]	chr16:69105563-69408571	32.1615	6.52029	2.30233	up	6.799e-06
ENST00000346178	GANAB	ENSG00000089597	glucosidase, alpha; neutral AB [Source:HGNC Symbol;Acc:HGNC:4138]	chr11:62624825-62646726	61.7112	25.0311	1.30181	up	6.819e-06
ENST00000333090	TSKU	ENSG00000182704	tsukushi, small leucine rich proteoglycan [Source:HGNC Symbol;Acc:HGNC:28850]	chr11:76775921-76798154	37.1381	9.29313	1.99866	up	6.8317e-06
ENST00000533986	C11orf73	ENSG00000149196	chromosome 11 open reading frame 73 [Source:HGNC Symbol;Acc:HGNC:26938]	chr11:86302210-86345931	2.0631	28.8682	-3.80659	down	6.8724e-06
ENST00000258742	NUPL2	ENSG00000136243	nucleoporin like 2 [Source:HGNC Symbol;Acc:HGNC:17010]	chr7:23181826-23201011	17.936	0	inf	up	6.9763e-06
ENST00000303596	THAP11	ENSG00000168286	THAP domain containing 11 [Source:HGNC Symbol;Acc:HGNC:23194]	chr16:67806764-67872567	34.1059	7.60822	2.16439	up	6.9893e-06
ENST00000369103	RGS10	ENSG00000148908	regulator of G-protein signaling 10 [Source:HGNC Symbol;Acc:HGNC:9992]	chr10:119499827-119542708	32.1862	6.56808	2.2929	up	7.0341e-06
ENST00000617135	RP11-136L23.2		NA	chr12:118063592-118145584	22.101	70.8454	-1.68056	down	7.0566e-06
ENST00000487066	LRRC75A-AS1		NA	chr17:16438821-16492153	22.3244	1.75477	3.66927	up	7.087e-06
ENST00000622841	TST	ENSG00000128311	thiosulfate sulfurtransferase (rhodanese) [Source:HGNC Symbol;Acc:HGNC:12388]	chr22:37010858-37029822	17.9102	0	inf	up	7.083e-06
ENST00000546656	KRT18	ENSG00000111057	keratin 18 [Source:HGNC Symbol;Acc:HGNC:6430]	chr12:52897186-52952901	17.9107	0	inf	up	7.081e-06
ENST00000338513	GJB5	ENSG00000189280	gap junction protein, beta 5, 31.1kDa [Source:HGNC Symbol;Acc:HGNC:4287]	chr1:34712736-34859816	22.1391	1.67892	3.72099	up	7.1235e-06
ENST00000397835	C5orf38	ENSG00000186493	chromosome 5 open reading frame 38 [Source:HGNC Symbol;Acc:HGNC:24226]	chr5:2752130-2755397	17.8907	0	inf	up	7.1648e-06
ENST00000301015	PIEZO1	ENSG00000103335	piezo-type mechanosensitive ion channel component 1 [Source:HGNC Symbol;Acc:HGNC:28993]	chr16:88706462-88785211	49.854	17.1655	1.5382	up	7.2267e-06
ENST00000533367	MED17	ENSG00000042429	mediator complex subunit 17 [Source:HGNC Symbol;Acc:HGNC:2375]	chr11:93661638-93814695	5.67872	37.7752	-2.7338	down	7.2636e-06
ENST00000343810	MCRS1	ENSG00000187778	microspherule protein 1 [Source:HGNC Symbol;Acc:HGNC:6960]	chr12:49539156-49568153	17.8682	0	inf	up	7.2604e-06
ENST00000283147	BMP6	ENSG00000153162	bone morphogenetic protein 6 [Source:HGNC Symbol;Acc:HGNC:1073]	chr6:7726796-8102578	1.06116	25.9174	-4.6102	down	7.285e-06
ENST00000412532	SLC1A5	ENSG00000105281	solute carrier family 1 (neutral amino acid transporter), member 5 [Source:HGNC Symbol;Acc:HGNC:10943]	chr19:46719506-46789043	52.3537	18.8172	1.47624	up	7.3242e-06
ENST00000205636	CMTM6	ENSG00000091317	CKLF-like MARVEL transmembrane domain containing 6 [Source:HGNC Symbol;Acc:HGNC:19177]	chr3:32391670-32503408	17.8375	0	inf	up	7.3928e-06
ENST00000587994	ACAA2	ENSG00000167315	acetyl-CoA acyltransferase 2 [Source:HGNC Symbol;Acc:HGNC:83]	chr18:49782166-50195177	0	22.5984	-inf	down	7.4786e-06
ENST00000393470	CAV1	ENSG00000105974	caveolin 1, caveolae protein, 22kDa [Source:HGNC Symbol;Acc:HGNC:1527]	chr7:116524784-116561184	17.8145	0	inf	up	7.4936e-06
ENST00000529760	PICALM	ENSG00000073921	phosphatidylinositol binding clathrin assembly protein [Source:HGNC Symbol;Acc:HGNC:15514]	chr11:85957584-86069882	26.5874	3.75789	2.82275	up	7.4921e-06
ENST00000260843	GPR87	ENSG00000138271	G protein-coupled receptor 87 [Source:HGNC Symbol;Acc:HGNC:4538]	chr3:151085696-151458709	17.8087	0	inf	up	7.5193e-06
ENST00000409145	MRPL30	ENSG00000185414	mitochondrial ribosomal protein L30 [Source:HGNC Symbol;Acc:HGNC:14036]	chr2:98997260-99490035	0.550108	24.3019	-5.46521	down	7.5855e-06
ENST00000461911	AAMP	ENSG00000127837	angio-associated, migratory cell protein [Source:HGNC Symbol;Acc:HGNC:18]	chr2:218264122-218270257	0.156234	23.0553	-7.20524	down	7.6417e-06
ENST00000379883	DDX58	ENSG00000107201	DEAD (Asp-Glu-Ala-Asp) box polypeptide 58 [Source:HGNC Symbol;Acc:HGNC:19102]	chr9:32455704-32526324	17.7784	1.28676e-05	20.398	up	7.6548e-06
ENST00000338435	GLS	ENSG00000115419	glutaminase [Source:HGNC Symbol;Acc:HGNC:4331]	chr2:190880796-191020960	45.6548	14.5759	1.64718	up	7.7052e-06
ENST00000340556	MORN2	ENSG00000188010	MORN repeat containing 2 [Source:HGNC Symbol;Acc:HGNC:30166]	chr2:38875961-38975449	17.7574	0	inf	up	7.7499e-06
ENST00000329421	MARCKSL1	ENSG00000175130	MARCKS-like 1 [Source:HGNC Symbol;Acc:HGNC:7142]	chr1:32333831-32336379	43.4108	13.1881	1.71882	up	7.7572e-06
ENST00000406256	GDPD3	ENSG00000102886	glycerophosphodiester phosphodiesterase domain containing 3 [Source:HGNC Symbol;Acc:HGNC:28638]	chr16:30104809-30113856	17.7444	0	inf	up	7.8095e-06
ENST00000272274	RPL21	ENSG00000122026	ribosomal protein L21 [Source:HGNC Symbol;Acc:HGNC:10313]	chr13:27251308-27256691	46.0121	14.8249	1.634	up	7.8438e-06
ENST00000273258	ARL6IP5	ENSG00000144746	ADP-ribosylation factor-like 6 interacting protein 5 [Source:HGNC Symbol;Acc:HGNC:16937]	chr3:69084943-69106066	48.3197	16.3007	1.56767	up	7.8863e-06
ENST00000451794	NEURL3	ENSG00000163121	neuralized E3 ubiquitin protein ligase 3 [Source:HGNC Symbol;Acc:HGNC:25162]	chr2:96497642-96508109	17.7255	0	inf	up	7.8969e-06
ENST00000618918	BTBD3	ENSG00000132640	BTB (POZ) domain containing 3 [Source:HGNC Symbol;Acc:HGNC:15854]	chr20:11890722-11926609	2.85728	30.6647	-3.42387	down	7.9271e-06
ENST00000429861	RAB2A	ENSG00000104388	RAB2A, member RAS oncogene family [Source:HGNC Symbol;Acc:HGNC:9763]	chr8:60516856-60623627	20.1482	0.92905	4.43875	up	7.9446e-06
ENST00000304808	PAFAH1B2	ENSG00000168092	platelet-activating factor acetylhydrolase 1b, catalytic subunit 2 (30kDa) [Source:HGNC Symbol;Acc:HGNC:8575]	chr11:117144266-117176894	0	22.446	-inf	down	8.0271e-06
ENST00000441722	ZFAS1	ENSG00000177410	ZNFX1 antisense RNA 1 [Source:HGNC Symbol;Acc:HGNC:33101]	chr20:49219294-49295738	46.8784	112.626	-1.26454	down	8.0232e-06
ENST00000552150	KRT8	ENSG00000170421	keratin 8 [Source:HGNC Symbol;Acc:HGNC:6446]	chr12:52897186-52952901	21.001	1.29817	4.0159	up	8.1744e-06
ENST00000256733	SAA2	ENSG00000134339	serum amyloid A2 [Source:HGNC Symbol;Acc:HGNC:10514]	chr11:18112471-18248643	17.6472	0	inf	up	8.2697e-06
ENST00000261890	RAB11A	ENSG00000103769	RAB11A, member RAS oncogene family [Source:HGNC Symbol;Acc:HGNC:9760]	chr15:65611365-65891991	32.6797	7.01235	2.22043	up	8.3525e-06
ENST00000464385	NRD1	ENSG00000078618	nardilysin (N-arginine dibasic convertase) [Source:HGNC Symbol;Acc:HGNC:7995]	chr1:51354262-51878937	0	22.3373	-inf	down	8.4428e-06
ENST00000380554	AKR1C3	ENSG00000196139	aldo-keto reductase family 1, member C3 [Source:HGNC Symbol;Acc:HGNC:386]	chr10:4922563-5135226	43.2616	106.559	-1.3005	down	8.4654e-06
ENST00000486354	NET1	ENSG00000173848	neuroepithelial cell transforming 1 [Source:HGNC Symbol;Acc:HGNC:14592]	chr10:5412550-5458463	0	22.3099	-inf	down	8.5509e-06
ENST00000492655	ITGB3BP	ENSG00000142856	integrin beta 3 binding protein (beta3-endonexin) [Source:HGNC Symbol;Acc:HGNC:6157]	chr1:63440769-63660245	1.54269	26.9506	-4.12679	down	8.5469e-06
ENST00000560748	ANKRD9	ENSG00000156381	ankyrin repeat domain 9 [Source:HGNC Symbol;Acc:HGNC:20096]	chr14:102362962-102509799	17.5833	0	inf	up	8.587e-06
ENST00000374293	GNG10	ENSG00000242616	guanine nucleotide binding protein (G protein), gamma 10 [Source:HGNC Symbol;Acc:HGNC:4402]	chr9:111631351-111670603	58.8334	23.4272	1.32845	up	8.5831e-06
ENST00000392177	EZR	ENSG00000092820	ezrin [Source:HGNC Symbol;Acc:HGNC:12691]	chr6:158765740-158820593	0	22.2636	-inf	down	8.7369e-06
ENST00000480440	ODF2L	ENSG00000122417	outer dense fiber of sperm tails 2-like [Source:HGNC Symbol;Acc:HGNC:29225]	chr1:86346823-86396342	2.04119	28.2658	-3.79158	down	8.7974e-06
ENST00000378372	HSPA14	ENSG00000187522	heat shock 70kDa protein 14 [Source:HGNC Symbol;Acc:HGNC:29526]	chr10:14819249-14871741	18.0795	0.196788	6.52157	up	8.8047e-06
ENST00000415148	CD44	ENSG00000026508	CD44 molecule (Indian blood group) [Source:HGNC Symbol;Acc:HGNC:1681]	chr11:35138869-35232402	17.5343	0	inf	up	8.8385e-06
ENST00000290219	IFNGR2	ENSG00000159128	interferon gamma receptor 2 (interferon gamma transducer 1) [Source:HGNC Symbol;Acc:HGNC:5440]	chr21:33402895-33480011	29.9396	5.60541	2.41716	up	8.8575e-06
ENST00000334678	RPS19BP1	ENSG00000187051	ribosomal protein S19 binding protein 1 [Source:HGNC Symbol;Acc:HGNC:28749]	chr22:39529092-39532855	41.1897	12.005	1.77864	up	8.8997e-06
ENST00000318607	PABPC1	ENSG00000070756	poly(A) binding protein, cytoplasmic 1 [Source:HGNC Symbol;Acc:HGNC:8554]	chr8:100685815-100722809	2.47276	29.388	-3.57103	down	8.9428e-06
ENST00000420993	NCAPH2	ENSG00000025770	non-SMC condensin II complex, subunit H2 [Source:HGNC Symbol;Acc:HGNC:25071]	chr22:50508215-50523554	17.4954	0	inf	up	9.0435e-06
ENST00000474927	SLC25A16	ENSG00000122912	solute carrier family 25 (mitochondrial carrier), member 16 [Source:HGNC Symbol;Acc:HGNC:10986]	chr10:68472338-68527474	0	22.1865	-inf	down	9.0555e-06
ENST00000431519	CDV3	ENSG00000091527	CDV3 homolog (mouse) [Source:HGNC Symbol;Acc:HGNC:26928]	chr3:133573729-133590261	76.6916	36.3209	1.07827	up	9.1401e-06
ENST00000422749	DSCAM-AS1	ENSG00000235123	DSCAM antisense RNA 1 [Source:HGNC Symbol;Acc:HGNC:40197]	chr21:40010998-40847139	0	22.1126	-inf	down	9.3719e-06
ENST00000525643	IL32	ENSG00000008517	interleukin 32 [Source:HGNC Symbol;Acc:HGNC:16830]	chr16:3065296-3087100	0.990763	25.1611	-4.66651	down	9.3896e-06
ENST00000448775	CLMP	ENSG00000166250	CXADR-like membrane protein [Source:HGNC Symbol;Acc:HGNC:24039]	chr11:123069864-123228277	1.60606	26.8924	-4.0656	down	9.5229e-06
ENST00000550767	TUBA1A	ENSG00000167552	tubulin, alpha 1a [Source:HGNC Symbol;Acc:HGNC:20766]	chr12:49184795-49274603	3.2695	31.3125	-3.2596	down	9.5303e-06
ENST00000485994	CCDC132	ENSG00000004766	coiled-coil domain containing 132 [Source:HGNC Symbol;Acc:HGNC:25956]	chr7:93232339-93361121	0	22.0655	-inf	down	9.5793e-06
ENST00000477063	SEC22A	ENSG00000121542	SEC22 vesicle trafficking protein homolog A (S. cerevisiae) [Source:HGNC Symbol;Acc:HGNC:20260]	chr3:123067061-123274130	0	22.0407	-inf	down	9.6904e-06
ENST00000368222	CRABP2	ENSG00000143320	cellular retinoic acid binding protein 2 [Source:HGNC Symbol;Acc:HGNC:2339]	chr1:156699605-156705816	0.188818	22.6155	-6.90418	down	9.8366e-06
ENST00000433845	G6PD	ENSG00000160211	glucose-6-phosphate dehydrogenase [Source:HGNC Symbol;Acc:HGNC:4057]	chrX:154531390-154565046	17.3462	0	inf	up	9.8748e-06
ENST00000301364	TSR1	ENSG00000167721	TSR1, 20S rRNA accumulation, homolog (S. cerevisiae) [Source:HGNC Symbol;Acc:HGNC:25542]	chr17:2054153-2381058	25.3124	3.39411	2.89874	up	1.0021e-05
ENST00000487013	VWA7	ENSG00000204396	von Willebrand factor A domain containing 7 [Source:HGNC Symbol;Acc:HGNC:13939]	chr6:31739947-31777294	0.556428	23.7213	-5.41385	down	1.0017e-05
ENST00000506326	AMOTL2	ENSG00000114019	angiomotin like 2 [Source:HGNC Symbol;Acc:HGNC:17812]	chr3:134351851-134375479	19.0917	0.672766	4.82669	up	1.0113e-05
ENST00000376851	KLK6	ENSG00000167755	kallikrein-related peptidase 6 [Source:HGNC Symbol;Acc:HGNC:6367]	chr19:50943302-51012129	17.2956	0	inf	up	1.0174e-05
ENST00000399423	TINF2	ENSG00000092330	TERF1 (TRF1)-interacting nuclear factor 2 [Source:HGNC Symbol;Acc:HGNC:11824]	chr14:24239642-24242674	17.2937	0	inf	up	1.0185e-05
ENST00000570033	XPO6	ENSG00000169180	exportin 6 [Source:HGNC Symbol;Acc:HGNC:19733]	chr16:28097978-28211920	0	21.9136	-inf	down	1.028e-05
ENST00000348165	UBE3C	ENSG00000009335	ubiquitin protein ligase E3C [Source:HGNC Symbol;Acc:HGNC:16803]	chr7:157138912-157269372	29.4524	5.50108	2.4206	up	1.0339e-05
ENST00000336133	SARNP	ENSG00000205323	SAP domain containing ribonucleoprotein [Source:HGNC Symbol;Acc:HGNC:24432]	chr12:55743279-55842966	17.2657	0	inf	up	1.0355e-05
ENST00000519540	FAM49B	ENSG00000153310	family with sequence similarity 49, member B [Source:HGNC Symbol;Acc:HGNC:25216]	chr8:129832300-130017129	17.2629	0	inf	up	1.0372e-05
ENST00000375749	POFUT1	ENSG00000101346	protein O-fucosyltransferase 1 [Source:HGNC Symbol;Acc:HGNC:14988]	chr20:32207879-32238667	39.0553	10.9115	1.83967	up	1.0391e-05
ENST00000370580	BCL10	ENSG00000142867	B-cell CLL/lymphoma 10 [Source:HGNC Symbol;Acc:HGNC:989]	chr1:85266247-85578363	32.0439	6.901	2.21517	up	1.0473e-05
ENST00000262776	LGALS3BP	ENSG00000108679	lectin, galactoside-binding, soluble, 3 binding protein [Source:HGNC Symbol;Acc:HGNC:6564]	chr17:78971237-78980109	27.9064	4.7212	2.56337	up	1.0537e-05
ENST00000327726	CFD	ENSG00000197766	complement factor D (adipsin) [Source:HGNC Symbol;Acc:HGNC:2771]	chr19:859642-863630	2.99503	30.3585	-3.34146	down	1.067e-05
ENST00000590217	PSMG2	ENSG00000128789	proteasome (prosome, macropain) assembly chaperone 2 [Source:HGNC Symbol;Acc:HGNC:24929]	chr18:12438889-12725740	17.1774	0	inf	up	1.0908e-05
ENST00000348108	MYL6	ENSG00000092841	myosin, light chain 6, alkali, smooth muscle and non-muscle [Source:HGNC Symbol;Acc:HGNC:7587]	chr12:56150795-56190284	34.664	8.40837	2.04354	up	1.0928e-05
ENST00000367089	DYNLT1	ENSG00000146425	dynein, light chain, Tctex-type 1 [Source:HGNC Symbol;Acc:HGNC:11697]	chr6:158636473-158644739	76.5993	36.6209	1.06466	up	1.0989e-05
ENST00000308774	TRMT112	ENSG00000173113	tRNA methyltransferase 11-2 homolog (S. cerevisiae) [Source:HGNC Symbol;Acc:HGNC:26940]	chr11:64305571-64318084	17.1616	0	inf	up	1.101e-05
ENST00000357517	PCDH1	ENSG00000156453	protocadherin 1 [Source:HGNC Symbol;Acc:HGNC:8655]	chr5:141853110-141879246	17.1634	0	inf	up	1.0999e-05
ENST00000513256	IK	ENSG00000113141	IK cytokine, down-regulator of HLA II [Source:HGNC Symbol;Acc:HGNC:5958]	chr5:140638739-140662479	0.438358	23.1556	-5.72311	down	1.1007e-05
ENST00000373812	YTHDF2	ENSG00000198492	YTH domain family, member 2 [Source:HGNC Symbol;Acc:HGNC:31675]	chr1:28736620-28769776	18.9219	0.665046	4.83046	up	1.1045e-05
ENST00000306306	REEP4	ENSG00000168476	receptor accessory protein 4 [Source:HGNC Symbol;Acc:HGNC:26176]	chr8:22138019-22141951	17.1428	0	inf	up	1.1133e-05
ENST00000488328	CREM	ENSG00000095794	cAMP responsive element modulator [Source:HGNC Symbol;Acc:HGNC:2352]	chr10:35098005-35212958	0.284341	22.6434	-6.31532	down	1.1173e-05
ENST00000601346	BLVRB	ENSG00000090013	biliverdin reductase B (flavin reductase (NADPH)) [Source:HGNC Symbol;Acc:HGNC:1063]	chr19:40447788-40465840	0	21.7304	-inf	down	1.1194e-05
ENST00000611668	CT45A5	ENSG00000242284	NA	chrX:135881062-135889086	0	21.7267	-inf	down	1.1214e-05
ENST00000522370	TBCA	ENSG00000171530	tubulin folding cofactor A [Source:HGNC Symbol;Acc:HGNC:11579]	chr5:77691165-77868780	0	21.7197	-inf	down	1.125e-05
ENST00000567325	SLC7A6	ENSG00000103064	solute carrier family 7 (amino acid transporter light chain, y+L system), member 6 [Source:HGNC Symbol;Acc:HGNC:11064]	chr16:68264515-68310951	17.1231	0	inf	up	1.1263e-05
ENST00000216034	TOMM22	ENSG00000100216	translocase of outer mitochondrial membrane 22 homolog (yeast) [Source:HGNC Symbol;Acc:HGNC:18002]	chr22:38681947-38685421	37.2992	9.96965	1.90353	up	1.1285e-05
ENST00000407439	MRE11A	ENSG00000020922	MRE11 meiotic recombination 11 homolog A (S. cerevisiae) [Source:HGNC Symbol;Acc:HGNC:7230]	chr11:94415577-94499583	17.1071	0	inf	up	1.137e-05
ENST00000257435	NREP	ENSG00000134986	neuronal regeneration related protein [Source:HGNC Symbol;Acc:HGNC:16834]	chr5:111496032-112017309	1.22473	25.4067	-4.37467	down	1.147e-05
ENST00000493678	PARK7	ENSG00000116288	parkinson protein 7 [Source:HGNC Symbol;Acc:HGNC:16369]	chr1:7954290-7985505	19.6005	64.8551	-1.72633	down	1.15e-05
ENST00000552783	LIMA1	ENSG00000050405	LIM domain and actin binding 1 [Source:HGNC Symbol;Acc:HGNC:24636]	chr12:50175787-50283546	17.0698	0	inf	up	1.1623e-05
ENST00000160827	KIF22	ENSG00000079616	kinesin family member 22 [Source:HGNC Symbol;Acc:HGNC:6391]	chr16:29790718-29805385	46.0453	15.3872	1.58132	up	1.1621e-05
ENST00000525681	EIF4G2	ENSG00000110321	eukaryotic translation initiation factor 4 gamma, 2 [Source:HGNC Symbol;Acc:HGNC:3297]	chr11:10783312-10809110	46.4732	110.646	-1.25148	down	1.1664e-05
ENST00000272542	SLC20A1	ENSG00000144136	solute carrier family 20 (phosphate transporter), member 1 [Source:HGNC Symbol;Acc:HGNC:10946]	chr2:112645856-112663827	17.0628	0	inf	up	1.1671e-05
ENST00000340353	TMEM135	ENSG00000166575	transmembrane protein 135 [Source:HGNC Symbol;Acc:HGNC:26167]	chr11:87037843-87324359	17.0648	0.00278018	12.5836	up	1.1711e-05
ENST00000588056	TUBG1	ENSG00000131462	tubulin, gamma 1 [Source:HGNC Symbol;Acc:HGNC:12417]	chr17:42579512-42615234	0	21.6089	-inf	down	1.1845e-05
ENST00000603946	NOLC1	ENSG00000166197	nucleolar and coiled-body phosphoprotein 1 [Source:HGNC Symbol;Acc:HGNC:15608]	chr10:102152175-102163871	0	21.5591	-inf	down	1.2123e-05
ENST00000370192	DPYD	ENSG00000188641	dihydropyrimidine dehydrogenase [Source:HGNC Symbol;Acc:HGNC:3012]	chr1:97077742-97921049	16.9972	0	inf	up	1.2132e-05
ENST00000360938	ETS2	ENSG00000157557	v-ets avian erythroblastosis virus E26 oncogene homolog 2 [Source:HGNC Symbol;Acc:HGNC:3489]	chr21:38805306-38824955	36.6205	9.65856	1.92277	up	1.2149e-05
ENST00000594828	LSM4	ENSG00000130520	LSM4 homolog, U6 small nuclear RNA associated (S. cerevisiae) [Source:HGNC Symbol;Acc:HGNC:17259]	chr19:18306229-18323274	4.56322	33.9485	-2.89522	down	1.2164e-05
ENST00000617006	CTB-147N14.6		NA	chr19:46719506-46789043	0.0115101	21.561	-10.8713	down	1.2325e-05
ENST00000331079	PRMT3	ENSG00000185238	protein arginine methyltransferase 3 [Source:HGNC Symbol;Acc:HGNC:30163]	chr11:20387529-20509294	16.9693	0	inf	up	1.2333e-05
ENST00000267869	GTF2A2	ENSG00000140307	general transcription factor IIA, 2, 12kDa [Source:HGNC Symbol;Acc:HGNC:4647]	chr15:59594874-59689639	6.96085	39.4288	-2.50191	down	1.2392e-05
ENST00000299736	CENPV	ENSG00000166582	centromere protein V [Source:HGNC Symbol;Acc:HGNC:29920]	chr17:15976559-16353656	2.38767	28.4333	-3.57391	down	1.2437e-05
ENST00000368680	NPR1	ENSG00000169418	natriuretic peptide receptor 1 [Source:HGNC Symbol;Acc:HGNC:7943]	chr1:153678636-153693992	0.0397981	21.6239	-9.08571	down	1.2491e-05
ENST00000560266	SEC11A	ENSG00000140612	SEC11 homolog A (S. cerevisiae) [Source:HGNC Symbol;Acc:HGNC:17718]	chr15:84669537-84716716	17.4724	60.6532	-1.79551	down	1.2503e-05
ENST00000392720	AMZ2	ENSG00000196704	archaelysin family metallopeptidase 2 [Source:HGNC Symbol;Acc:HGNC:28041]	chr17:68246628-68257164	16.9446	0	inf	up	1.2514e-05
ENST00000438665	MYO1C	ENSG00000197879	myosin IC [Source:HGNC Symbol;Acc:HGNC:7597]	chr17:1464097-1492812	16.9425	0	inf	up	1.253e-05
ENST00000607357	MYEOV2	ENSG00000172428	myeloma overexpressed 2 [Source:HGNC Symbol;Acc:HGNC:21314]	chr2:240126562-240136807	33.8203	8.08309	2.06491	up	1.2545e-05
ENST00000441266	AC068134.8	ENSG00000224516	NA	chr2:232378533-232382889	16.9394	0	inf	up	1.2553e-05
ENST00000265192	PAIP2	ENSG00000120727	poly(A) binding protein interacting protein 2 [Source:HGNC Symbol;Acc:HGNC:17970]	chr5:139341586-139384553	55.3993	21.6923	1.35268	up	1.254e-05
ENST00000322776	NDUFV1	ENSG00000167792	NADH dehydrogenase (ubiquinone) flavoprotein 1, 51kDa [Source:HGNC Symbol;Acc:HGNC:7716]	chr11:67606851-67612535	59.4496	24.4902	1.27946	up	1.2573e-05
ENST00000326005	OAZ2	ENSG00000180304	ornithine decarboxylase antizyme 2 [Source:HGNC Symbol;Acc:HGNC:8096]	chr15:64687572-64719602	16.9337	0	inf	up	1.2595e-05
ENST00000455878	PSMC4	ENSG00000013275	proteasome (prosome, macropain) 26S subunit, ATPase, 4 [Source:HGNC Symbol;Acc:HGNC:9551]	chr19:39971004-39981441	18.0804	0.432239	5.38645	up	1.2723e-05
ENST00000460470	DDX50	ENSG00000107625	DEAD (Asp-Glu-Ala-Asp) box polypeptide 50 [Source:HGNC Symbol;Acc:HGNC:17906]	chr10:68901230-68946847	0.412369	22.7385	-5.78506	down	1.287e-05
ENST00000618907	GHITM	ENSG00000165678	growth hormone inducible transmembrane protein [Source:HGNC Symbol;Acc:HGNC:17281]	chr10:84138419-84153555	1.73313	26.585	-3.93916	down	1.2886e-05
ENST00000481078	RN7SL459P	ENSG00000240993	RNA, 7SL, cytoplasmic 459, pseudogene [Source:HGNC Symbol;Acc:HGNC:46475]	chr12:19129751-19376400	0	21.4129	-inf	down	1.2976e-05
ENST00000225665	SLC25A11	ENSG00000108528	solute carrier family 25 (mitochondrial carrier; oxoglutarate carrier), member 11 [Source:HGNC Symbol;Acc:HGNC:10981]	chr17:4937129-4945222	20.0739	1.24373	4.01258	up	1.2999e-05
ENST00000460766	IMP4	ENSG00000136718	IMP4, U3 small nucleolar ribonucleoprotein [Source:HGNC Symbol;Acc:HGNC:30856]	chr2:130338240-130347810	18.0269	0.432481	5.38137	up	1.3135e-05
ENST00000262300	PKMYT1	ENSG00000127564	protein kinase, membrane associated tyrosine/threonine 1 [Source:HGNC Symbol;Acc:HGNC:29650]	chr16:2963943-2980539	16.8596	0	inf	up	1.3158e-05
ENST00000530428	MTCH2	ENSG00000109919	mitochondrial carrier 2 [Source:HGNC Symbol;Acc:HGNC:17587]	chr11:47617314-47642623	53.4475	20.4471	1.38622	up	1.3186e-05
ENST00000495177	CMTM6	ENSG00000091317	CKLF-like MARVEL transmembrane domain containing 6 [Source:HGNC Symbol;Acc:HGNC:19177]	chr3:32391670-32503408	29.1654	5.59167	2.38291	up	1.3231e-05
ENST00000556318	EXOC5	ENSG00000070367	exocyst complex component 5 [Source:HGNC Symbol;Acc:HGNC:10696]	chr14:57200506-57298742	0	21.3678	-inf	down	1.3251e-05
ENST00000530457	PSMA1	ENSG00000256206	proteasome subunit alpha type-1 isoform 3 [Source:RefSeq peptide;Acc:NP_001137409]	chr11:14443439-14643635	16.8458	0	inf	up	1.3266e-05
ENST00000379715	EEF1E1	ENSG00000124802	eukaryotic translation elongation factor 1 epsilon 1 [Source:HGNC Symbol;Acc:HGNC:3212]	chr6:7726796-8102578	55.1423	21.6088	1.35154	up	1.3276e-05
ENST00000338983	ZAK		NA	chr2:173075434-173282036	16.9736	0.0475611	8.47929	up	1.3295e-05
ENST00000574699	TNFRSF12A	ENSG00000006327	tumor necrosis factor receptor superfamily, member 12A [Source:HGNC Symbol;Acc:HGNC:18152]	chr16:3014711-3022383	16.8378	0	inf	up	1.3328e-05
ENST00000494408	RPL29P11	ENSG00000224858	ribosomal protein L29 pseudogene 11 [Source:HGNC Symbol;Acc:HGNC:36905]	chr3:36993331-37050918	61.0183	25.7018	1.24737	up	1.3429e-05
ENST00000477390	PKIG	ENSG00000168734	protein kinase (cAMP-dependent, catalytic) inhibitor gamma [Source:HGNC Symbol;Acc:HGNC:9019]	chr20:44531784-44652233	0	21.3357	-inf	down	1.3451e-05
ENST00000370782	MMS19	ENSG00000155229	MMS19 nucleotide excision repair homolog (S. cerevisiae) [Source:HGNC Symbol;Acc:HGNC:13824]	chr10:97458323-97498794	27.8222	4.90715	2.50328	up	1.3444e-05
ENST00000498722	LMNA	ENSG00000160789	lamin A/C [Source:HGNC Symbol;Acc:HGNC:6636]	chr1:156082572-156140089	18.0644	0.463325	5.28498	up	1.3473e-05
ENST00000503453	NDUFC1	ENSG00000109390	NADH dehydrogenase (ubiquinone) 1, subcomplex unknown, 1, 6kDa [Source:HGNC Symbol;Acc:HGNC:7705]	chr4:139266162-139476609	0	21.3296	-inf	down	1.3489e-05
ENST00000377595	UCHL3	ENSG00000118939	ubiquitin carboxyl-terminal esterase L3 (ubiquitin thiolesterase) [Source:HGNC Symbol;Acc:HGNC:12515]	chr13:75549479-75859870	60.1871	25.1254	1.26031	up	1.3486e-05
ENST00000409292	LSM5	ENSG00000106355	LSM5 homolog, U6 small nuclear RNA associated (S. cerevisiae) [Source:HGNC Symbol;Acc:HGNC:17162]	chr7:32485331-32495283	31.2181	84.912	-1.44359	down	1.3557e-05
ENST00000511118	TMEM167A	ENSG00000174695	transmembrane protein 167A [Source:HGNC Symbol;Acc:HGNC:28330]	chr5:83052845-83353787	16.8031	0	inf	up	1.3604e-05
ENST00000552369	DDX23	ENSG00000174243	DEAD (Asp-Glu-Ala-Asp) box polypeptide 23 [Source:HGNC Symbol;Acc:HGNC:17347]	chr12:48829763-48852842	0	21.3046	-inf	down	1.3647e-05
ENST00000321562	FKBP10	ENSG00000141756	FK506 binding protein 10, 65 kDa [Source:HGNC Symbol;Acc:HGNC:18169]	chr17:41812679-41823217	16.2218	58.0452	-1.83924	down	1.3645e-05
ENST00000313733	OSBPL2	ENSG00000130703	oxysterol binding protein-like 2 [Source:HGNC Symbol;Acc:HGNC:15761]	chr20:62231921-62296213	22.7643	2.45947	3.21035	up	1.3694e-05
ENST00000540164	GPR56	ENSG00000205336	G protein-coupled receptor 56 [Source:HGNC Symbol;Acc:HGNC:4512]	chr16:57610651-57665580	26.0881	4.04666	2.68859	up	1.3693e-05
ENST00000467032	GPBP1L1	ENSG00000159592	GC-rich promoter binding protein 1-like 1 [Source:HGNC Symbol;Acc:HGNC:28843]	chr1:45627303-45750650	0.574903	23.0903	-5.32782	down	1.378e-05
ENST00000434325	PPAP2C	ENSG00000141934	phosphatidic acid phosphatase type 2C [Source:HGNC Symbol;Acc:HGNC:9230]	chr19:281039-291504	47.8167	16.7768	1.51104	up	1.3805e-05
ENST00000588455	NMT1	ENSG00000136448	N-myristoyltransferase 1 [Source:HGNC Symbol;Acc:HGNC:7857]	chr17:45023339-45144181	16.7766	0	inf	up	1.3819e-05
ENST00000274026	CCNA2	ENSG00000145386	cyclin A2 [Source:HGNC Symbol;Acc:HGNC:1578]	chr4:121801316-121823933	39.4109	11.4864	1.77866	up	1.3905e-05
ENST00000478540	CDK14	ENSG00000058091	cyclin-dependent kinase 14 [Source:HGNC Symbol;Acc:HGNC:8883]	chr7:90335222-91210590	16.7642	0	inf	up	1.392e-05
ENST00000491358	ARL8A	ENSG00000143862	ADP-ribosylation factor-like 8A [Source:HGNC Symbol;Acc:HGNC:25192]	chr1:202122857-202144743	0	21.2155	-inf	down	1.4225e-05
ENST00000485589	NPDC1	ENSG00000107281	neural proliferation, differentiation and control, 1 [Source:HGNC Symbol;Acc:HGNC:7899]	chr9:137007226-137046203	0.183025	21.7967	-6.89592	down	1.4272e-05
ENST00000471696	SELT	ENSG00000198843	selenoprotein T precursor [Source:RefSeq peptide;Acc:NP_057359]	chr3:150541993-150630445	29.9228	6.07445	2.30042	up	1.4333e-05
ENST00000265857	GET4	ENSG00000239857	golgi to ER traffic protein 4 homolog (S. cerevisiae) [Source:HGNC Symbol;Acc:HGNC:21690]	chr7:816614-896436	26.1535	4.12505	2.66452	up	1.4406e-05
ENST00000582063	SPECC1	ENSG00000128487	sperm antigen with calponin homology and coiled-coil domains 1 [Source:HGNC Symbol;Acc:HGNC:30615]	chr17:20009343-20403557	16.6911	0	inf	up	1.4534e-05
ENST00000262120	TWSG1	ENSG00000128791	twisted gastrulation BMP signaling modulator 1 [Source:HGNC Symbol;Acc:HGNC:12429]	chr18:9334766-9402420	25.1243	3.62932	2.79131	up	1.4606e-05
ENST00000337003	USMG5	ENSG00000173915	up-regulated during skeletal muscle growth 5 homolog (mouse) [Source:HGNC Symbol;Acc:HGNC:30889]	chr10:103367966-103396466	16.6632	0	inf	up	1.4776e-05
ENST00000621437	SPINK6	ENSG00000178172	serine peptidase inhibitor, Kazal type 6 [Source:HGNC Symbol;Acc:HGNC:29486]	chr5:148202793-148215137	0	21.1278	-inf	down	1.4818e-05
ENST00000408993	RBM4	ENSG00000173933	RNA binding motif protein 4 [Source:HGNC Symbol;Acc:HGNC:9901]	chr11:66616581-66677921	16.628	0	inf	up	1.5086e-05
ENST00000535254	BUB1	ENSG00000169679	BUB1 mitotic checkpoint serine/threonine kinase [Source:HGNC Symbol;Acc:HGNC:1148]	chr2:110637697-110678114	16.6282	0.00188467	13.107	up	1.5131e-05
ENST00000494728	VTI1A	ENSG00000151532	vesicle transport through interaction with t-SNAREs 1A [Source:HGNC Symbol;Acc:HGNC:17792]	chr10:112446997-112818744	0.00675271	21.0904	-11.6088	down	1.5233e-05
ENST00000482655	GTF3A	ENSG00000122034	general transcription factor IIIA [Source:HGNC Symbol;Acc:HGNC:4662]	chr13:27424543-27450591	16.6025	0	inf	up	1.5315e-05
ENST00000264409	AGPAT9	ENSG00000138678	1-acylglycerol-3-phosphate O-acyltransferase 9 [Source:HGNC Symbol;Acc:HGNC:28157]	chr4:83535913-83605875	16.5853	9.87531e-05	17.3576	up	1.5474e-05
ENST00000322275	KLHL7	ENSG00000122550	kelch-like family member 7 [Source:HGNC Symbol;Acc:HGNC:15646]	chr7:23105757-23177914	23.5319	2.91604	3.01254	up	1.5489e-05
ENST00000366899	DUSP10	ENSG00000143507	dual specificity phosphatase 10 [Source:HGNC Symbol;Acc:HGNC:3065]	chr1:221701423-221742176	16.5798	2.67444e-05	19.2418	up	1.5522e-05
ENST00000561073	LINS	ENSG00000140471	lines homolog (Drosophila) [Source:HGNC Symbol;Acc:HGNC:30922]	chr15:100553528-100651705	0.206791	21.6903	-6.71273	down	1.5533e-05
ENST00000473552	DKC1	ENSG00000130826	dyskeratosis congenita 1, dyskerin [Source:HGNC Symbol;Acc:HGNC:2890]	chrX:154762741-154777689	0.247906	21.8223	-6.45987	down	1.5518e-05
ENST00000261776	VAC14	ENSG00000103043	Vac14 homolog (S. cerevisiae) [Source:HGNC Symbol;Acc:HGNC:25507]	chr16:70687438-70801161	16.584	0.00419047	11.9504	up	1.559e-05
ENST00000371589	MAN1B1	ENSG00000177239	mannosidase, alpha, class 1B, member 1 [Source:HGNC Symbol;Acc:HGNC:6823]	chr9:137086926-137109187	35.8746	9.52132	1.91373	up	1.5678e-05
ENST00000460933	RYK	ENSG00000163785	receptor-like tyrosine kinase [Source:HGNC Symbol;Acc:HGNC:10481]	chr3:134065302-134250744	3.93773	31.8534	-3.01601	down	1.5688e-05
ENST00000624400	RP11-191F9.3		NA	chr5:10070530-10070841	0	21.002	-inf	down	1.5712e-05
ENST00000221855	TBCB	ENSG00000105254	tubulin folding cofactor B [Source:HGNC Symbol;Acc:HGNC:1989]	chr19:36111201-36125947	16.5514	0	inf	up	1.5784e-05
ENST00000498205	SSR3	ENSG00000114850	signal sequence receptor, gamma (translocon-associated protein gamma) [Source:HGNC Symbol;Acc:HGNC:11325]	chr3:156540139-156555184	16.5479	0	inf	up	1.5817e-05
ENST00000606749	CUX1	ENSG00000257923	cut-like homeobox 1 [Source:HGNC Symbol;Acc:HGNC:2557]	chr7:101815903-102283957	0	20.9794	-inf	down	1.5878e-05
ENST00000397426	FBXO7	ENSG00000100225	F-box protein 7 [Source:HGNC Symbol;Acc:HGNC:13586]	chr22:32474675-32498829	22.9714	2.67518	3.10213	up	1.589e-05
ENST00000372857	PABPC4	ENSG00000090621	poly(A) binding protein, cytoplasmic 4 (inducible form) [Source:HGNC Symbol;Acc:HGNC:8557]	chr1:39560815-39576790	22.7938	2.60326	3.13025	up	1.6092e-05
ENST00000436012	DMKN	ENSG00000161249	dermokine [Source:HGNC Symbol;Acc:HGNC:25063]	chr19:35497219-35513658	16.5058	0.00070542	14.5141	up	1.6234e-05
ENST00000541587	HAUS4	ENSG00000092036	HAUS augmin-like complex, subunit 4 [Source:HGNC Symbol;Acc:HGNC:20163]	chr14:22929608-22982642	50.6201	18.8786	1.42296	up	1.6323e-05
ENST00000613283	MYC	ENSG00000136997	v-myc avian myelocytomatosis viral oncogene homolog [Source:HGNC Symbol;Acc:HGNC:7553]	chr8:127735433-127741434	12.3275	49.986	-2.01965	down	1.6338e-05
ENST00000490860	WRB	ENSG00000182093	tryptophan rich basic protein [Source:HGNC Symbol;Acc:HGNC:12790]	chr21:39380243-39445805	0	20.8966	-inf	down	1.6502e-05
ENST00000433985	IFT27	ENSG00000100360	intraflagellar transport 27 [Source:HGNC Symbol;Acc:HGNC:18626]	chr22:36758201-36776256	21.3226	1.96329	3.44104	up	1.6632e-05
ENST00000512274	PDLIM5	ENSG00000163110	PDZ and LIM domain 5 [Source:HGNC Symbol;Acc:HGNC:17468]	chr4:94451856-94668227	16.4587	0	inf	up	1.6673e-05
ENST00000396024	ANXA2	ENSG00000182718	annexin A2 [Source:HGNC Symbol;Acc:HGNC:537]	chr15:60347133-60402883	39.6023	11.8393	1.742	up	1.6755e-05
ENST00000283206	TMEM87B	ENSG00000153214	transmembrane protein 87B [Source:HGNC Symbol;Acc:HGNC:25913]	chr2:112055222-112119318	16.4293	0.000147642	16.7638	up	1.6969e-05
ENST00000566252	MVP	ENSG00000013364	major vault protein [Source:HGNC Symbol;Acc:HGNC:7531]	chr16:29806105-29848039	0.974126	23.8252	-4.61224	down	1.7022e-05
ENST00000206423	CCDC80	ENSG00000091986	coiled-coil domain containing 80 [Source:HGNC Symbol;Acc:HGNC:30649]	chr3:112604559-112649530	16.419	6.35734e-05	17.9785	up	1.707e-05
ENST00000462026	MTHFD2	ENSG00000065911	methylenetetrahydrofolate dehydrogenase (NADP+ dependent) 2, methenyltetrahydrofolate cyclohydrolase [Source:HGNC Symbol;Acc:HGNC:7434]	chr2:74198561-74393882	6.18306	36.9145	-2.57779	down	1.7138e-05
ENST00000324607	MBOAT1	ENSG00000172197	membrane bound O-acyltransferase domain containing 1 [Source:HGNC Symbol;Acc:HGNC:21579]	chr6:20102144-20317739	30.4356	6.53975	2.21845	up	1.721e-05
ENST00000523255	RNF19A	ENSG00000034677	ring finger protein 19A, RBR E3 ubiquitin protein ligase [Source:HGNC Symbol;Acc:HGNC:13432]	chr8:100157905-100414459	0	20.7998	-inf	down	1.7264e-05
ENST00000556365	RBM23	ENSG00000100461	RNA binding motif protein 23 [Source:HGNC Symbol;Acc:HGNC:20155]	chr14:22900644-22919184	0	20.7975	-inf	down	1.7282e-05
ENST00000579446	RPL36	ENSG00000130255	ribosomal protein L36 [Source:HGNC Symbol;Acc:HGNC:13631]	chr19:5674946-5720572	16.3822	0	inf	up	1.7444e-05
ENST00000543891	TMEM183A	ENSG00000163444	transmembrane protein 183A [Source:HGNC Symbol;Acc:HGNC:20173]	chr1:203006974-203024848	1.04365	23.9717	-4.52162	down	1.747e-05
ENST00000460209	IGFBP3	ENSG00000146674	insulin-like growth factor binding protein 3 [Source:HGNC Symbol;Acc:HGNC:5472]	chr7:45912244-45921874	16.3702	0	inf	up	1.7568e-05
ENST00000489247	ATG4A	ENSG00000101844	autophagy related 4A, cysteine peptidase [Source:HGNC Symbol;Acc:HGNC:16489]	chrX:108091667-108154671	0.339844	21.8393	-6.00591	down	1.7607e-05
ENST00000528832	IL18	ENSG00000150782	interleukin 18 [Source:HGNC Symbol;Acc:HGNC:5986]	chr11:112024813-112224699	2.32821	27.4998	-3.56213	down	1.7675e-05
ENST00000304916	FAM84B	ENSG00000168672	family with sequence similarity 84, member B [Source:HGNC Symbol;Acc:HGNC:24166]	chr8:126552441-126713415	25.4461	3.96575	2.68178	up	1.7845e-05
ENST00000372257	ERI3	ENSG00000117419	ERI1 exoribonuclease family member 3 [Source:HGNC Symbol;Acc:HGNC:17276]	chr1:44221069-44355342	26.4497	4.48249	2.56088	up	1.8072e-05
ENST00000467876	IARS	ENSG00000196305	isoleucyl-tRNA synthetase [Source:HGNC Symbol;Acc:HGNC:5330]	chr9:92210206-92293716	0.842988	23.2908	-4.78811	down	1.8236e-05
ENST00000328916	C1S	ENSG00000182326	complement component 1, s subcomponent [Source:HGNC Symbol;Acc:HGNC:1247]	chr12:6970843-7071032	19.0836	1.07728	4.14687	up	1.8329e-05
ENST00000497569	ELOVL1	ENSG00000066322	ELOVL fatty acid elongase 1 [Source:HGNC Symbol;Acc:HGNC:14418]	chr1:43363396-43368074	16.2975	0	inf	up	1.8339e-05
ENST00000377524	STAM	ENSG00000136738	signal transducing adaptor molecule (SH3 domain and ITAM motif) 1 [Source:HGNC Symbol;Acc:HGNC:11357]	chr10:17644124-17715914	17.2013	0.344461	5.64203	up	1.8648e-05
ENST00000425690	PVR	ENSG00000073008	poliovirus receptor [Source:HGNC Symbol;Acc:HGNC:9705]	chr19:44537057-44718759	16.2571	0	inf	up	1.8783e-05
ENST00000539974	ETNK1	ENSG00000139163	ethanolamine kinase 1 [Source:HGNC Symbol;Acc:HGNC:24649]	chr12:22625074-22690665	2.37106	27.4806	-3.53481	down	1.8767e-05
ENST00000512334	DDX41	ENSG00000183258	DEAD (Asp-Glu-Ala-Asp) box polypeptide 41 [Source:HGNC Symbol;Acc:HGNC:18674]	chr5:177511576-177517469	0	20.6192	-inf	down	1.878e-05
ENST00000508689	MATR3	ENSG00000015479	matrin 3 [Source:HGNC Symbol;Acc:HGNC:6912]	chr5:138946719-139331677	0.619971	22.5564	-5.18519	down	1.8816e-05
ENST00000265097	THOC3	ENSG00000051596	THO complex 3 [Source:HGNC Symbol;Acc:HGNC:19072]	chr5:175906938-176034680	38.0458	11.0447	1.78438	up	1.8923e-05
ENST00000559326	PRC1	ENSG00000198901	protein regulator of cytokinesis 1 [Source:HGNC Symbol;Acc:HGNC:9341]	chr15:90966037-90995629	0.30045	21.5442	-6.16403	down	1.9075e-05
ENST00000355552	TPRA1	ENSG00000163870	transmembrane protein, adipocyte asscociated 1 [Source:HGNC Symbol;Acc:HGNC:30413]	chr3:127573068-127622438	57.7964	24.047	1.26512	up	1.9095e-05
ENST00000263918	STRN	ENSG00000115808	striatin, calmodulin binding protein [Source:HGNC Symbol;Acc:HGNC:11424]	chr2:36843639-36966472	19.5168	1.2909	3.91828	up	1.9211e-05
ENST00000490484	RBM39	ENSG00000131051	RNA binding motif protein 39 [Source:HGNC Symbol;Acc:HGNC:15923]	chr20:35703608-35742312	16.3928	0.0643541	7.99282	up	1.9255e-05
ENST00000530797	RPLP2	ENSG00000177600	ribosomal protein, large, P2 [Source:HGNC Symbol;Acc:HGNC:10377]	chr11:790474-812880	26.5708	4.60479	2.52863	up	1.928e-05
ENST00000395719	G3BP2	ENSG00000138757	GTPase activating protein (SH3 domain) binding protein 2 [Source:HGNC Symbol;Acc:HGNC:30291]	chr4:75642770-75724525	16.2088	0	inf	up	1.9327e-05
ENST00000378353	MRS2	ENSG00000124532	MRS2 magnesium transporter [Source:HGNC Symbol;Acc:HGNC:13785]	chr6:24402859-24537207	16.1693	0	inf	up	1.9784e-05
ENST00000552692	CD63	ENSG00000135404	CD63 molecule [Source:HGNC Symbol;Acc:HGNC:1692]	chr12:55725322-55730852	16.1513	0	inf	up	1.9995e-05
ENST00000372600	LRRC8A	ENSG00000136802	leucine rich repeat containing 8 family, member A [Source:HGNC Symbol;Acc:HGNC:19027]	chr9:128832941-128918039	16.1443	0	inf	up	2.0078e-05
ENST00000490776	FKBP9	ENSG00000122642	FK506 binding protein 9, 63 kDa [Source:HGNC Symbol;Acc:HGNC:3725]	chr7:32957403-33006931	0	20.4613	-inf	down	2.0214e-05
ENST00000372004	NCOA3	ENSG00000124151	nuclear receptor coactivator 3 [Source:HGNC Symbol;Acc:HGNC:7670]	chr20:47501901-47786616	33.8076	8.62089	1.97144	up	2.0359e-05
ENST00000468582	LAMTOR4	ENSG00000188186	late endosomal/lysosomal adaptor, MAPK and MTOR activator 4 [Source:HGNC Symbol;Acc:HGNC:33772]	chr7:100148906-100158715	1.37346	24.5829	-4.16177	down	2.0373e-05
ENST00000423531	ACAP2	ENSG00000114331	ArfGAP with coiled-coil, ankyrin repeat and PH domains 2 [Source:HGNC Symbol;Acc:HGNC:16469]	chr3:195274735-195443078	0	20.4462	-inf	down	2.0357e-05
ENST00000504109	AK6		NA	chr5:69350983-69414801	0	20.4408	-inf	down	2.0408e-05
ENST00000551781	PPP1R12A	ENSG00000058272	protein phosphatase 1, regulatory subunit 12A [Source:HGNC Symbol;Acc:HGNC:7618]	chr12:79574895-79942712	0	20.4397	-inf	down	2.0419e-05
ENST00000579991	DYNLL2	ENSG00000121083	NA	chr17:58083414-58095536	20.5402	1.77811	3.53004	up	2.0497e-05
ENST00000572484	UBE2G1	ENSG00000132388	ubiquitin-conjugating enzyme E2G 1 [Source:HGNC Symbol;Acc:HGNC:12482]	chr17:4269258-4366628	16.0929	0	inf	up	2.0698e-05
ENST00000372059	AMMECR1	ENSG00000101935	Alport syndrome, mental retardation, midface hypoplasia and elliptocytosis chromosomal region gene 1 [Source:HGNC Symbol;Acc:HGNC:467]	chrX:110194185-110456334	16.0715	0.00021566	16.1854	up	2.0969e-05
ENST00000574287	RSL1D1	ENSG00000171490	ribosomal L1 domain containing 1 [Source:HGNC Symbol;Acc:HGNC:24534]	chr16:11833849-11851585	14.1749	52.9432	-1.9011	down	2.104e-05
ENST00000392351	HOMER3	ENSG00000051128	homer homolog 3 (Drosophila) [Source:HGNC Symbol;Acc:HGNC:17514]	chr19:18899513-18946831	18.6995	1.01953	4.19702	up	2.1138e-05
ENST00000504789	SUB1	ENSG00000113387	SUB1 homolog (S. cerevisiae) [Source:HGNC Symbol;Acc:HGNC:19985]	chr5:32531632-32604079	16.0501	0	inf	up	2.1229e-05
ENST00000366672	GALNT2	ENSG00000143641	polypeptide N-acetylgalactosaminyltransferase 2 [Source:HGNC Symbol;Acc:HGNC:4124]	chr1:230057989-230282124	45.1312	15.6533	1.52766	up	2.1254e-05
ENST00000265093	ATP6V0E1	ENSG00000113732	ATPase, H+ transporting, lysosomal 9kDa, V0 subunit e1 [Source:HGNC Symbol;Acc:HGNC:863]	chr5:172983756-173035445	76.7057	38.0648	1.01087	up	2.1333e-05
ENST00000504459	HEXB	ENSG00000049860	hexosaminidase B (beta polypeptide) [Source:HGNC Symbol;Acc:HGNC:4879]	chr5:74627405-74867854	0	20.3462	-inf	down	2.1329e-05
ENST00000518541	CNOT7	ENSG00000198791	CCR4-NOT transcription complex, subunit 7 [Source:HGNC Symbol;Acc:HGNC:14101]	chr8:17224963-17413528	15.5714	55.5848	-1.83579	down	2.1328e-05
ENST00000339758	DNAJC12	ENSG00000108176	DnaJ (Hsp40) homolog, subfamily C, member 12 [Source:HGNC Symbol;Acc:HGNC:28908]	chr10:67796664-67838166	0.254185	21.1408	-6.37801	down	2.1513e-05
ENST00000618741	LYPLA1	ENSG00000120992	lysophospholipase I [Source:HGNC Symbol;Acc:HGNC:6737]	chr8:54046366-54102017	0	20.328	-inf	down	2.1511e-05
ENST00000376755	RBM3	ENSG00000102317	RNA binding motif (RNP1, RRM) protein 3 [Source:HGNC Symbol;Acc:HGNC:9900]	chrX:48568013-48579066	16.0063	0	inf	up	2.1786e-05
ENST00000555659	CKB	ENSG00000166165	creatine kinase, brain [Source:HGNC Symbol;Acc:HGNC:1991]	chr14:103519658-103523111	0	20.2794	-inf	down	2.2004e-05
ENST00000463827	GLT8D1	ENSG00000016864	glycosyltransferase 8 domain containing 1 [Source:HGNC Symbol;Acc:HGNC:24870]	chr3:52495337-52770949	0	20.2369	-inf	down	2.2444e-05
ENST00000478124	GARS	ENSG00000106105	glycyl-tRNA synthetase [Source:HGNC Symbol;Acc:HGNC:4162]	chr7:30496620-30634033	0.652052	22.2748	-5.09428	down	2.2433e-05
ENST00000409426	PIP5K1A	ENSG00000143398	phosphatidylinositol-4-phosphate 5-kinase, type I, alpha [Source:HGNC Symbol;Acc:HGNC:8994]	chr1:151197948-151249536	15.9543	0	inf	up	2.2466e-05
ENST00000434686	GNB1	ENSG00000078369	guanine nucleotide binding protein (G protein), beta polypeptide 1 [Source:HGNC Symbol;Acc:HGNC:4396]	chr1:1785284-1891117	0	20.208	-inf	down	2.2749e-05
ENST00000331728	LIMK2	ENSG00000182541	LIM domain kinase 2 [Source:HGNC Symbol;Acc:HGNC:6614]	chr22:31212238-31280080	15.9295	0	inf	up	2.2798e-05
ENST00000377482	ERRFI1	ENSG00000116285	ERBB receptor feedback inhibitor 1 [Source:HGNC Symbol;Acc:HGNC:18185]	chr1:8004403-8026308	34.4589	9.13381	1.91559	up	2.2843e-05
ENST00000378827	BMP2	ENSG00000125845	bone morphogenetic protein 2 [Source:HGNC Symbol;Acc:HGNC:1069]	chr20:6767663-6780280	2.26116	26.7528	-3.56456	down	2.2882e-05
ENST00000436661	ZBTB8OS	ENSG00000176261	zinc finger and BTB domain containing 8 opposite strand [Source:HGNC Symbol;Acc:HGNC:24094]	chr1:32465056-32650903	15.9205	0	inf	up	2.292e-05
ENST00000560392	ZFAND6	ENSG00000086666	zinc finger, AN1-type domain 6 [Source:HGNC Symbol;Acc:HGNC:30164]	chr15:80059567-80138393	0.359638	21.2866	-5.88726	down	2.3439e-05
ENST00000308775	DAG1	ENSG00000173402	dystroglycan 1 (dystrophin-associated glycoprotein 1) [Source:HGNC Symbol;Acc:HGNC:2666]	chr3:49468702-49535618	36.938	10.6425	1.79527	up	2.3465e-05
ENST00000541713	PTPN1	ENSG00000196396	protein tyrosine phosphatase, non-receptor type 1 [Source:HGNC Symbol;Acc:HGNC:9642]	chr20:50510320-50585241	15.877	0	inf	up	2.3518e-05
ENST00000372868	WISP2	ENSG00000064205	WNT1 inducible signaling pathway protein 2 [Source:HGNC Symbol;Acc:HGNC:12770]	chr20:44656450-44810338	0	20.1354	-inf	down	2.3533e-05
ENST00000565182	MYLK3	ENSG00000140795	myosin light chain kinase 3 [Source:HGNC Symbol;Acc:HGNC:29826]	chr16:46706657-46792040	0	20.1283	-inf	down	2.3611e-05
ENST00000301178	AXL	ENSG00000167601	AXL receptor tyrosine kinase [Source:HGNC Symbol;Acc:HGNC:905]	chr19:41219202-41261766	16.0641	0.0795023	7.65863	up	2.397e-05
ENST00000330877	ADSSL1	ENSG00000185100	adenylosuccinate synthase like 1 [Source:HGNC Symbol;Acc:HGNC:20093]	chr14:104724185-104747325	2.0711	26.1267	-3.65706	down	2.4165e-05
ENST00000579436	RASSF5	ENSG00000136653	NA	chr1:206507529-206612463	15.8205	0	inf	up	2.4318e-05
ENST00000379059	POLA1	ENSG00000101868	polymerase (DNA directed), alpha 1, catalytic subunit [Source:HGNC Symbol;Acc:HGNC:9173]	chrX:24693918-24996986	0.866151	22.7317	-4.71394	down	2.4393e-05
ENST00000374724	SLC44A1	ENSG00000070214	solute carrier family 44 (choline transporter), member 1 [Source:HGNC Symbol;Acc:HGNC:18798]	chr9:105244621-105439171	19.3385	1.39101	3.79727	up	2.4469e-05
ENST00000447887	OSBPL9	ENSG00000117859	oxysterol binding protein-like 9 [Source:HGNC Symbol;Acc:HGNC:16386]	chr1:51354262-51878937	15.8071	0	inf	up	2.4511e-05
ENST00000548898	CD63	ENSG00000135404	CD63 molecule [Source:HGNC Symbol;Acc:HGNC:1692]	chr12:55725322-55730852	15.7995	0	inf	up	2.4622e-05
ENST00000515684	FRYL	ENSG00000075539	FRY-like [Source:HGNC Symbol;Acc:HGNC:29127]	chr4:48497360-48780322	0	20.0385	-inf	down	2.4621e-05
ENST00000618280	Metazoa_SRP	ENSG00000272042	NA	chr7:55731099-55731403	0	20.03	-inf	down	2.4719e-05
ENST00000612683	FDPS	ENSG00000160752	farnesyl diphosphate synthase [Source:HGNC Symbol;Acc:HGNC:3631]	chr1:155308747-155331114	21.6291	2.41784	3.16118	up	2.4848e-05
ENST00000583802	EIF4A1	ENSG00000161960	eukaryotic translation initiation factor 4A1 [Source:HGNC Symbol;Acc:HGNC:3282]	chr17:7561874-7633383	15.7843	0	inf	up	2.4844e-05
ENST00000359947	PTPRF	ENSG00000142949	protein tyrosine phosphatase, receptor type, F [Source:HGNC Symbol;Acc:HGNC:9670]	chr1:43525186-43623666	15.7739	0	inf	up	2.4998e-05
ENST00000583408	UTP6	ENSG00000108651	UTP6, small subunit (SSU) processome component, homolog (yeast) [Source:HGNC Symbol;Acc:HGNC:18279]	chr17:31860898-31901765	15.7727	0	inf	up	2.5015e-05
ENST00000268099	SCAMP2	ENSG00000140497	secretory carrier membrane protein 2 [Source:HGNC Symbol;Acc:HGNC:10564]	chr15:74843729-74873365	15.771	0.00281034	12.4542	up	2.5157e-05
ENST00000367351	ULBP2	ENSG00000131015	UL16 binding protein 2 [Source:HGNC Symbol;Acc:HGNC:14894]	chr6:149941970-149949235	18.3534	1.00005	4.19791	up	2.518e-05
ENST00000472832	PTEN	ENSG00000171862	phosphatase and tensin homolog [Source:HGNC Symbol;Acc:HGNC:9588]	chr10:87859160-87971930	25.7835	4.45812	2.53194	up	2.534e-05
ENST00000352435	PRDX5	ENSG00000126432	peroxiredoxin 5 [Source:HGNC Symbol;Acc:HGNC:9355]	chr11:64318087-64321811	15.7533	0	inf	up	2.5304e-05
ENST00000367208	SNRPE	ENSG00000182004	small nuclear ribonucleoprotein polypeptide E [Source:HGNC Symbol;Acc:HGNC:11161]	chr1:203861602-203870550	14.4281	52.9309	-1.87523	down	2.5336e-05
ENST00000371996	MINPP1	ENSG00000107789	multiple inositol-polyphosphate phosphatase 1 [Source:HGNC Symbol;Acc:HGNC:7102]	chr10:87504874-87553460	31.0038	7.26605	2.0932	up	2.533e-05
ENST00000581518	ALDH3A2	ENSG00000072210	aldehyde dehydrogenase 3 family, member A2 [Source:HGNC Symbol;Acc:HGNC:403]	chr17:19648135-19677598	15.7453	0	inf	up	2.5425e-05
ENST00000487713	SAT1	ENSG00000130066	spermidine/spermine N1-acetyltransferase 1 [Source:HGNC Symbol;Acc:HGNC:10540]	chrX:23783157-23786226	2.36358	26.7658	-3.50135	down	2.5711e-05
ENST00000537388	RNF182	ENSG00000180537	ring finger protein 182 [Source:HGNC Symbol;Acc:HGNC:28522]	chr6:13924445-13980302	0.0292689	20.0395	-9.41926	down	2.5726e-05
ENST00000453527	CTSB	ENSG00000164733	cathepsin B [Source:HGNC Symbol;Acc:HGNC:2527]	chr8:11842523-11869448	15.7212	0	inf	up	2.579e-05
ENST00000357519	FIBP	ENSG00000172500	fibroblast growth factor (acidic) intracellular binding protein [Source:HGNC Symbol;Acc:HGNC:3705]	chr11:65879808-65888539	59.0701	25.4735	1.21343	up	2.5855e-05
ENST00000553100	BLOC1S1	ENSG00000135441	biogenesis of lysosomal organelles complex-1, subunit 1 [Source:HGNC Symbol;Acc:HGNC:4200]	chr12:55681545-55724705	0.466366	21.4039	-5.52027	down	2.5875e-05
ENST00000475163	TSPAN1	ENSG00000117472	tetraspanin 1 [Source:HGNC Symbol;Acc:HGNC:20657]	chr1:46040139-46185958	15.708	0	inf	up	2.5992e-05
ENST00000616035	MAGEA6	ENSG00000197172	melanoma antigen family A, 6 [Source:HGNC Symbol;Acc:HGNC:6804]	chrX:152766135-152769747	0.0012418	19.9253	-13.9699	down	2.6006e-05
ENST00000493646	MRPL43	ENSG00000055950	mitochondrial ribosomal protein L43 [Source:HGNC Symbol;Acc:HGNC:14517]	chr10:100969457-100994401	2.72464	27.6771	-3.34455	down	2.6026e-05
ENST00000456357	BRI3	ENSG00000164713	brain protein I3 [Source:HGNC Symbol;Acc:HGNC:1109]	chr7:98252378-98401068	15.6792	0	inf	up	2.6439e-05
ENST00000296289	TKT	ENSG00000163931	transketolase [Source:HGNC Symbol;Acc:HGNC:11834]	chr3:53224706-53256052	15.6754	0	inf	up	2.6499e-05
ENST00000378357	CA9	ENSG00000107159	carbonic anhydrase IX [Source:HGNC Symbol;Acc:HGNC:1383]	chr9:35658289-35681159	0	19.8773	-inf	down	2.6546e-05
ENST00000446699	EIF2AK1	ENSG00000086232	eukaryotic translation initiation factor 2-alpha kinase 1 [Source:HGNC Symbol;Acc:HGNC:24921]	chr7:6009244-6059230	6.41778	36.3955	-2.50362	down	2.6611e-05
ENST00000431606	MED19	ENSG00000156603	mediator complex subunit 19 [Source:HGNC Symbol;Acc:HGNC:29600]	chr11:57703713-57712221	18.3422	1.03625	4.14573	up	2.669e-05
ENST00000359794	PFKM	ENSG00000152556	phosphofructokinase, muscle [Source:HGNC Symbol;Acc:HGNC:8877]	chr12:48042897-48146404	6.54741	36.6703	-2.48562	down	2.6757e-05
ENST00000577286	DCXR	ENSG00000169738	dicarbonyl/L-xylulose reductase [Source:HGNC Symbol;Acc:HGNC:18985]	chr17:82035135-82037732	0.680584	21.9783	-5.01316	down	2.6795e-05
ENST00000562114	NRG4	ENSG00000169752	neuregulin 4 [Source:HGNC Symbol;Acc:HGNC:29862]	chr15:75903858-76059795	0.20452	20.5109	-6.648	down	2.6825e-05
ENST00000397701	YBEY	ENSG00000182362	ybeY metallopeptidase (putative) [Source:HGNC Symbol;Acc:HGNC:1299]	chr21:46286336-46297751	4.95518	33.0482	-2.73756	down	2.6845e-05
ENST00000005995	PRSS21	ENSG00000007038	protease, serine, 21 (testisin) [Source:HGNC Symbol;Acc:HGNC:9485]	chr16:2817179-2826304	6.61992	36.7985	-2.47476	down	2.7121e-05
ENST00000262395	TRAF4	ENSG00000076604	TNF receptor-associated factor 4 [Source:HGNC Symbol;Acc:HGNC:12034]	chr17:28743983-28750958	28.3655	5.88582	2.26882	up	2.7181e-05
ENST00000428304	ABHD4	ENSG00000100439	abhydrolase domain containing 4 [Source:HGNC Symbol;Acc:HGNC:20154]	chr14:22595807-22613215	30.4754	7.05184	2.11157	up	2.7321e-05
ENST00000487719	LCN2	ENSG00000148346	lipocalin 2 [Source:HGNC Symbol;Acc:HGNC:6526]	chr9:128149070-128153455	17.4413	0.688916	4.66204	up	2.7346e-05
ENST00000285279	VOPP1	ENSG00000154978	vesicular, overexpressed in cancer, prosurvival protein 1 [Source:HGNC Symbol;Acc:HGNC:34518]	chr7:55436055-55572988	69.4468	33.1493	1.06693	up	2.7613e-05
ENST00000216225	RBX1	ENSG00000100387	ring-box 1, E3 ubiquitin protein ligase [Source:HGNC Symbol;Acc:HGNC:9928]	chr22:40951346-40973309	64.6519	29.6268	1.12579	up	2.7761e-05
ENST00000340811	PKP2	ENSG00000057294	plakophilin 2 [Source:HGNC Symbol;Acc:HGNC:9024]	chr12:32790744-32896840	22.9929	3.1554	2.8653	up	2.7853e-05
ENST00000602520	SNHG8	ENSG00000269893	small nucleolar RNA host gene 8 (non-protein coding) [Source:HGNC Symbol;Acc:HGNC:33098]	chr4:118278708-118279823	15.5814	0	inf	up	2.8016e-05
ENST00000473336	RAB25	ENSG00000132698	RAB25, member RAS oncogene family [Source:HGNC Symbol;Acc:HGNC:18238]	chr1:156061159-156070514	15.5741	0	inf	up	2.8137e-05
ENST00000574723	RPS15A	ENSG00000134419	ribosomal protein S15a [Source:HGNC Symbol;Acc:HGNC:10389]	chr16:18781294-18801678	1.01809	22.8498	-4.48824	down	2.837e-05
ENST00000358681	EXT2	ENSG00000151348	exostosin glycosyltransferase 2 [Source:HGNC Symbol;Acc:HGNC:3513]	chr11:44095548-44245429	15.5588	0	inf	up	2.8393e-05
ENST00000369811	USMG5	ENSG00000173915	up-regulated during skeletal muscle growth 5 homolog (mouse) [Source:HGNC Symbol;Acc:HGNC:30889]	chr10:103367966-103396466	1.05804	22.9547	-4.43933	down	2.851e-05
ENST00000323798	GYS1	ENSG00000104812	glycogen synthase 1 (muscle) [Source:HGNC Symbol;Acc:HGNC:4706]	chr19:48968124-48993310	18.3974	1.10531	4.05698	up	2.8499e-05
ENST00000393345	PHB	ENSG00000167085	prohibitin [Source:HGNC Symbol;Acc:HGNC:8912]	chr17:49370739-49476988	17.3385	58.0764	-1.74397	down	2.8745e-05
ENST00000392659	MRPL47	ENSG00000136522	mitochondrial ribosomal protein L47 [Source:HGNC Symbol;Acc:HGNC:16652]	chr3:179562879-179604654	15.5361	0	inf	up	2.8778e-05
ENST00000392396	TFRC	ENSG00000072274	transferrin receptor [Source:HGNC Symbol;Acc:HGNC:11763]	chr3:196027182-196082189	15.9049	0.135579	6.8742	up	2.8837e-05
ENST00000526668	RPL8	ENSG00000161016	ribosomal protein L8 [Source:HGNC Symbol;Acc:HGNC:10368]	chr8:144789764-144792587	4.8892	32.7206	-2.74253	down	2.8935e-05
ENST00000260447	GCHFR	ENSG00000137880	GTP cyclohydrolase I feedback regulator [Source:HGNC Symbol;Acc:HGNC:4194]	chr15:40764019-40815084	3.97729	30.5504	-2.94133	down	2.9023e-05
ENST00000535788	UBB	ENSG00000170315	ubiquitin B [Source:HGNC Symbol;Acc:HGNC:12463]	chr17:16380797-16382745	0.420459	21.0129	-5.64317	down	2.9071e-05
ENST00000306846	PAIP1	ENSG00000172239	poly(A) binding protein interacting protein 1 [Source:HGNC Symbol;Acc:HGNC:16945]	chr5:43526266-43557758	47.1709	17.4818	1.43204	up	2.9527e-05
ENST00000261396	NUP133	ENSG00000069248	nucleoporin 133kDa [Source:HGNC Symbol;Acc:HGNC:18016]	chr1:229440057-229508343	3.77779	30.0239	-2.99049	down	2.9572e-05
ENST00000519637	ESCO2	ENSG00000171320	establishment of sister chromatid cohesion N-acetyltransferase 2 [Source:HGNC Symbol;Acc:HGNC:27230]	chr8:27733310-27856555	0	19.6464	-inf	down	2.9568e-05
ENST00000359681	RPL37A	ENSG00000197756	ribosomal protein L37a [Source:HGNC Symbol;Acc:HGNC:10348]	chr2:216385287-216579180	15.756	0.0971336	7.34172	up	2.9601e-05
ENST00000475089	OR2A1-AS1		NA	chr7:144186082-144380632	0	19.6427	-inf	down	2.9619e-05
ENST00000475698	ELF3	ENSG00000163435	E74-like factor 3 (ets domain transcription factor, epithelial-specific ) [Source:HGNC Symbol;Acc:HGNC:3318]	chr1:201982371-202017188	30.6152	7.22764	2.08265	up	2.988e-05
ENST00000601655	RPS16	ENSG00000105193	ribosomal protein S16 [Source:HGNC Symbol;Acc:HGNC:10396]	chr19:39433206-39435948	25.4135	72.3936	-1.51027	down	3.0327e-05
ENST00000374433	ZNF32	ENSG00000169740	zinc finger protein 32 [Source:HGNC Symbol;Acc:HGNC:13095]	chr10:43628816-43674703	15.4361	0	inf	up	3.0534e-05
ENST00000588770	LAMA3	ENSG00000053747	laminin, alpha 3 [Source:HGNC Symbol;Acc:HGNC:6483]	chr18:23689442-23955066	15.4305	0	inf	up	3.0636e-05
ENST00000336097	NME1	ENSG00000239672	NME/NM23 nucleoside diphosphate kinase 1 [Source:HGNC Symbol;Acc:HGNC:7849]	chr17:51153535-51171747	10.1762	44.0164	-2.11284	down	3.0805e-05
ENST00000216297	SUPT16H	ENSG00000092201	suppressor of Ty 16 homolog (S. cerevisiae) [Source:HGNC Symbol;Acc:HGNC:11465]	chr14:21351471-21384266	67.3618	31.824	1.08181	up	3.0865e-05
ENST00000306390	LRG1	ENSG00000171236	leucine-rich alpha-2-glycoprotein 1 [Source:HGNC Symbol;Acc:HGNC:29480]	chr19:4522530-4540474	15.4567	0.0153765	9.97328	up	3.0935e-05
ENST00000553660	CNIH1		NA	chr14:54423559-54441431	27.7981	5.71319	2.28262	up	3.0994e-05
ENST00000296873	SEPT8	ENSG00000164402	septin 8 [Source:HGNC Symbol;Acc:HGNC:16511]	chr5:132747444-132807241	24.5414	4.01349	2.61229	up	3.0987e-05
ENST00000380725	CDKN1C	ENSG00000129757	cyclin-dependent kinase inhibitor 1C (p57, Kip2) [Source:HGNC Symbol;Acc:HGNC:1786]	chr11:2883212-2885881	0	19.5418	-inf	down	3.1049e-05
ENST00000309428	FAM134C	ENSG00000141699	family with sequence similarity 134, member C [Source:HGNC Symbol;Acc:HGNC:27258]	chr17:42579512-42615234	22.9488	3.23027	2.82869	up	3.1143e-05
ENST00000586243	STK11	ENSG00000118046	serine/threonine kinase 11 [Source:HGNC Symbol;Acc:HGNC:11389]	chr19:1177557-1238027	15.4035	0	inf	up	3.113e-05
ENST00000471774	HINT2	ENSG00000137133	histidine triad nucleotide binding protein 2 [Source:HGNC Symbol;Acc:HGNC:18344]	chr9:35812959-35854847	0	19.5097	-inf	down	3.1518e-05
ENST00000405885	IRF1	ENSG00000125347	interferon regulatory factor 1 [Source:HGNC Symbol;Acc:HGNC:6116]	chr5:132481608-132490798	27.8477	5.75677	2.27422	up	3.1512e-05
ENST00000517458	FAM84B	ENSG00000168672	family with sequence similarity 84, member B [Source:HGNC Symbol;Acc:HGNC:24166]	chr8:126552441-126713415	15.3768	0	inf	up	3.1626e-05
ENST00000433034	ARPC4	ENSG00000241553	actin related protein 2/3 complex, subunit 4, 20kDa [Source:HGNC Symbol;Acc:HGNC:707]	chr3:9749943-9855138	21.2749	64.962	-1.61045	down	3.1713e-05
ENST00000392640	METTL5	ENSG00000138382	methyltransferase like 5 [Source:HGNC Symbol;Acc:HGNC:25006]	chr2:169791932-169824931	40.437	13.2227	1.61266	up	3.2199e-05
ENST00000312499	RMI2	ENSG00000175643	RecQ mediated genome instability 2 [Source:HGNC Symbol;Acc:HGNC:28349]	chr16:11249618-11351762	39.6011	12.7	1.64072	up	3.2327e-05
ENST00000523095	ZNF395	ENSG00000186918	zinc finger protein 395 [Source:HGNC Symbol;Acc:HGNC:18737]	chr8:28345584-28490318	15.3325	7.42667e-05	17.6554	up	3.2472e-05
ENST00000303400	MAEA	ENSG00000090316	macrophage erythroblast attacher [Source:HGNC Symbol;Acc:HGNC:13731]	chr4:1289850-1340147	15.3185	0	inf	up	3.2738e-05
ENST00000529774	RDX	ENSG00000137710	radixin [Source:HGNC Symbol;Acc:HGNC:9944]	chr11:110174879-110296722	2.92739	27.681	-3.24121	down	3.2776e-05
ENST00000595530	PAFAH1B3	ENSG00000079462	platelet-activating factor acetylhydrolase 1b, catalytic subunit 3 (29kDa) [Source:HGNC Symbol;Acc:HGNC:8576]	chr19:42297032-42310821	0.00336972	19.4244	-12.493	down	3.2968e-05
ENST00000392844	ORC3	ENSG00000135336	origin recognition complex, subunit 3 [Source:HGNC Symbol;Acc:HGNC:8489]	chr6:87590066-87667453	15.3219	0.00582589	11.3608	up	3.2987e-05
ENST00000540975	YBX3	ENSG00000060138	Y box binding protein 3 [Source:HGNC Symbol;Acc:HGNC:2428]	chr12:10699088-10723338	0	19.3997	-inf	down	3.3181e-05
ENST00000504792	THAP9-AS1	ENSG00000251022	THAP9 antisense RNA 1 [Source:HGNC Symbol;Acc:HGNC:44172]	chr4:82818660-83012926	15.2843	0	inf	up	3.3409e-05
ENST00000470123	NDUFA5	ENSG00000128609	NADH dehydrogenase (ubiquinone) 1 alpha subcomplex, 5 [Source:HGNC Symbol;Acc:HGNC:7688]	chr7:123536996-123558299	0.21132	20.0633	-6.56899	down	3.3394e-05
ENST00000309156	GRB7	ENSG00000141738	growth factor receptor-bound protein 7 [Source:HGNC Symbol;Acc:HGNC:4567]	chr17:39737926-39747291	15.2865	0.00373665	11.9982	up	3.3571e-05
ENST00000311669	ADPGK	ENSG00000159322	ADP-dependent glucokinase [Source:HGNC Symbol;Acc:HGNC:25250]	chr15:72751368-72798199	15.266	0	inf	up	3.3773e-05
ENST00000555404	TIMM9	ENSG00000100575	translocase of inner mitochondrial membrane 9 homolog (yeast) [Source:HGNC Symbol;Acc:HGNC:11819]	chr14:58395915-58551289	2.54514	26.5893	-3.38503	down	3.4491e-05
ENST00000604932	BRE	ENSG00000158019	brain and reproductive organ-expressed (TNFRSF1A modulator) [Source:HGNC Symbol;Acc:HGNC:1106]	chr2:27771716-28338901	0	19.3037	-inf	down	3.4704e-05
ENST00000615562	RP11-18C24.8		NA	chr12:120500734-120501090	0	19.2931	-inf	down	3.4876e-05
ENST00000359591	LRP10	ENSG00000197324	low density lipoprotein receptor-related protein 10 [Source:HGNC Symbol;Acc:HGNC:14553]	chr14:22871612-22881580	21.437	2.61299	3.03633	up	3.5212e-05
ENST00000425354	RARG	ENSG00000172819	retinoic acid receptor, gamma [Source:HGNC Symbol;Acc:HGNC:9866]	chr12:53210566-53232980	38.0187	11.8357	1.68356	up	3.5542e-05
ENST00000512369	DAPP1	ENSG00000070190	dual adaptor of phosphotyrosine and 3-phosphoinositides [Source:HGNC Symbol;Acc:HGNC:16500]	chr4:99816720-99870167	15.1608	3.78572e-05	18.6113	up	3.5949e-05
ENST00000249075	LIF	ENSG00000128342	leukemia inhibitory factor [Source:HGNC Symbol;Acc:HGNC:6596]	chr22:30239193-30258234	15.1634	0.00209297	12.8228	up	3.6015e-05
ENST00000494446	FN1	ENSG00000115414	fibronectin 1 [Source:HGNC Symbol;Acc:HGNC:3778]	chr2:215360439-215436172	15.1463	0	inf	up	3.6257e-05
ENST00000556324	FOS	ENSG00000170345	FBJ murine osteosarcoma viral oncogene homolog [Source:HGNC Symbol;Acc:HGNC:3796]	chr14:75278773-75282230	36.483	90.4449	-1.30981	down	3.6496e-05
ENST00000338700	TRIM2	ENSG00000109654	tripartite motif containing 2 [Source:HGNC Symbol;Acc:HGNC:15974]	chr4:153152341-153339320	15.1231	2.32198e-05	19.313	up	3.6761e-05
ENST00000528238	NASP	ENSG00000132780	nuclear autoantigenic sperm protein (histone-binding) [Source:HGNC Symbol;Acc:HGNC:7644]	chr1:45583845-45618904	0	19.1776	-inf	down	3.6811e-05
ENST00000261942	FAF2	ENSG00000113194	Fas associated factor family member 2 [Source:HGNC Symbol;Acc:HGNC:24666]	chr5:176447627-176510074	31.4387	7.94702	1.98405	up	3.739e-05
ENST00000582888	OAZ1	ENSG00000104904	ornithine decarboxylase antizyme 1 [Source:HGNC Symbol;Acc:HGNC:8095]	chr19:2252251-2354806	15.8304	0.27086	5.869	up	3.7382e-05
ENST00000620438	HIST3H2BB	ENSG00000196890	histone cluster 3, H2bb [Source:HGNC Symbol;Acc:HGNC:20514]	chr1:228458106-228460470	40.4177	13.4199	1.59061	up	3.7505e-05
ENST00000288111	DHRS1	ENSG00000157379	dehydrogenase/reductase (SDR family) member 1 [Source:HGNC Symbol;Acc:HGNC:16445]	chr14:24290597-24299833	15.7449	0.244068	6.01146	up	3.7696e-05
ENST00000392446	CANT1	ENSG00000171302	calcium activated nucleotidase 1 [Source:HGNC Symbol;Acc:HGNC:19721]	chr17:78991716-79009867	15.0783	0	inf	up	3.775e-05
ENST00000367466	PLA2G4A	ENSG00000116711	phospholipase A2, group IVA (cytosolic, calcium-dependent) [Source:HGNC Symbol;Acc:HGNC:9035]	chr1:186828952-186988981	1.68891	24.1064	-3.83526	down	3.7932e-05
ENST00000595545	FBL	ENSG00000105202	fibrillarin [Source:HGNC Symbol;Acc:HGNC:3599]	chr19:39834451-39846414	1.74351	24.2455	-3.79765	down	3.8103e-05
ENST00000409374	MRPL19	ENSG00000115364	mitochondrial ribosomal protein L19 [Source:HGNC Symbol;Acc:HGNC:14052]	chr2:75646782-75710989	26.8897	5.43343	2.30712	up	3.8098e-05
ENST00000550577	CRIP2	ENSG00000182809	cysteine-rich protein 2 [Source:HGNC Symbol;Acc:HGNC:2361]	chr14:105472961-105480170	34.1051	9.55755	1.83527	up	3.8806e-05
ENST00000517709	MCM4	ENSG00000104738	minichromosome maintenance complex component 4 [Source:HGNC Symbol;Acc:HGNC:6947]	chr8:47960184-47978160	0	19.0556	-inf	down	3.8973e-05
ENST00000519918	CNOT7	ENSG00000198791	CCR4-NOT transcription complex, subunit 7 [Source:HGNC Symbol;Acc:HGNC:14101]	chr8:17224963-17413528	7.5846	38.0091	-2.3252	down	3.9158e-05
ENST00000361452	NF2	ENSG00000186575	neurofibromin 2 (merlin) [Source:HGNC Symbol;Acc:HGNC:7773]	chr22:29603555-29698598	15.0031	0	inf	up	3.9472e-05
ENST00000262138	CACNG4	ENSG00000075461	calcium channel, voltage-dependent, gamma subunit 4 [Source:HGNC Symbol;Acc:HGNC:1408]	chr17:66964909-67033400	15.0062	0.00583174	11.3293	up	3.9779e-05
ENST00000370483	COX15	ENSG00000014919	cytochrome c oxidase assembly homolog 15 (yeast) [Source:HGNC Symbol;Acc:HGNC:2263]	chr10:99659505-99756134	21.8772	2.9236	2.90361	up	3.9776e-05
ENST00000418359	CNOT2	ENSG00000111596	CCR4-NOT transcription complex, subunit 2 [Source:HGNC Symbol;Acc:HGNC:7878]	chr12:69738680-70354993	15.0262	0.0138592	10.0824	up	3.9832e-05
ENST00000265100	RPL26L1	ENSG00000037241	ribosomal protein L26-like 1 [Source:HGNC Symbol;Acc:HGNC:17050]	chr5:172954785-172969771	51.6158	20.9893	1.29816	up	4.0011e-05
ENST00000314606	FARSA	ENSG00000179115	phenylalanyl-tRNA synthetase, alpha subunit [Source:HGNC Symbol;Acc:HGNC:3592]	chr19:12922478-12934037	14.0651	50.9613	-1.85729	down	4.056e-05
ENST00000487419	TMEM139	ENSG00000178826	transmembrane protein 139 [Source:HGNC Symbol;Acc:HGNC:22058]	chr7:143244092-143288048	14.9463	0	inf	up	4.0825e-05
ENST00000374741	OXLD1	ENSG00000204237	oxidoreductase-like domain containing 1 [Source:HGNC Symbol;Acc:HGNC:27901]	chr17:81665035-81673904	21.0687	2.56225	3.03962	up	4.0819e-05
ENST00000446113	ZDHHC13	ENSG00000177054	zinc finger, DHHC-type containing 13 [Source:HGNC Symbol;Acc:HGNC:18413]	chr11:19117098-19176422	14.9445	0	inf	up	4.0869e-05
ENST00000393203	PTGFRN	ENSG00000134247	prostaglandin F2 receptor inhibitor [Source:HGNC Symbol;Acc:HGNC:9601]	chr1:116910056-116990358	42.6317	14.972	1.50966	up	4.0928e-05
ENST00000354429	ELP5	ENSG00000170291	elongator acetyltransferase complex subunit 5 [Source:HGNC Symbol;Acc:HGNC:30617]	chr17:7240013-7263983	14.9191	0	inf	up	4.1489e-05
ENST00000584289	PSMD12	ENSG00000197170	proteasome (prosome, macropain) 26S subunit, non-ATPase, 12 [Source:HGNC Symbol;Acc:HGNC:9557]	chr17:67337915-67366667	14.9171	0.00105422	13.7885	up	4.1611e-05
ENST00000396013	STARD3NL	ENSG00000010270	STARD3 N-terminal like [Source:HGNC Symbol;Acc:HGNC:19169]	chr7:38178221-38230671	14.9149	0	inf	up	4.1593e-05
ENST00000590996	NBR1	ENSG00000188554	neighbor of BRCA1 gene 1 [Source:HGNC Symbol;Acc:HGNC:6746]	chr17:43170480-43211689	14.9	0	inf	up	4.1962e-05
ENST00000358461	AFAP1	ENSG00000196526	actin filament associated protein 1 [Source:HGNC Symbol;Acc:HGNC:24017]	chr4:7754089-7940296	14.9011	0.000938897	13.9541	up	4.2e-05
ENST00000409281	PLD3	ENSG00000105223	phospholipase D family, member 3 [Source:HGNC Symbol;Acc:HGNC:17158]	chr19:40319535-40390187	14.8967	0	inf	up	4.2045e-05
ENST00000514985	SEPP1	ENSG00000250722	selenoprotein P, plasma, 1 [Source:HGNC Symbol;Acc:HGNC:10751]	chr5:42756800-42887392	0	18.8897	-inf	down	4.2119e-05
ENST00000304046	ORMDL3	ENSG00000172057	ORMDL sphingolipid biosynthesis regulator 3 [Source:HGNC Symbol;Acc:HGNC:16038]	chr17:39904594-39927601	14.8943	2.10599e-05	19.4318	up	4.2106e-05
ENST00000266263	MTFP1	ENSG00000242114	mitochondrial fission process 1 [Source:HGNC Symbol;Acc:HGNC:26945]	chr22:30331987-30429053	24.517	4.29217	2.514	up	4.2415e-05
ENST00000474760	POPDC3	ENSG00000132429	popeye domain containing 3 [Source:HGNC Symbol;Acc:HGNC:17649]	chr6:105096821-105179995	15.5333	0.258353	5.90988	up	4.3711e-05
ENST00000598098	RPS5	ENSG00000083845	ribosomal protein S5 [Source:HGNC Symbol;Acc:HGNC:10426]	chr19:58386399-58394806	14.8204	0	inf	up	4.3993e-05
ENST00000393079	SLC35G2	ENSG00000168917	solute carrier family 35, member G2 [Source:HGNC Symbol;Acc:HGNC:28480]	chr3:136818646-137011085	0	18.793	-inf	down	4.4069e-05
ENST00000566520	BFAR	ENSG00000103429	bifunctional apoptosis regulator [Source:HGNC Symbol;Acc:HGNC:17613]	chr16:14632814-14669236	0	18.7854	-inf	down	4.4226e-05
ENST00000433389	ESRP1	ENSG00000104413	epithelial splicing regulatory protein 1 [Source:HGNC Symbol;Acc:HGNC:25966]	chr8:94641073-94707466	14.8067	0	inf	up	4.4352e-05
ENST00000271452	NUF2	ENSG00000143228	NUF2, NDC80 kinetochore complex component [Source:HGNC Symbol;Acc:HGNC:14621]	chr1:163111120-163355764	17.9415	1.23608	3.85946	up	4.4679e-05
ENST00000374206	CDC26	ENSG00000176386	cell division cycle 26 [Source:HGNC Symbol;Acc:HGNC:17839]	chr9:113221561-113292905	39.4233	13.0281	1.59742	up	4.4704e-05
ENST00000426142	CTNND1	ENSG00000198561	catenin (cadherin-associated protein), delta 1 [Source:HGNC Symbol;Acc:HGNC:2515]	chr11:57712599-57819546	15.3362	0.199154	6.26691	up	4.4728e-05
ENST00000546761	PRIM1	ENSG00000198056	primase, DNA, polypeptide 1 (49kDa) [Source:HGNC Symbol;Acc:HGNC:9369]	chr12:56712427-56787790	0	18.7561	-inf	down	4.4836e-05
ENST00000333137	SMTN	ENSG00000183963	smoothelin [Source:HGNC Symbol;Acc:HGNC:11126]	chr22:31051629-31104757	14.7872	5.28605e-05	18.0937	up	4.4872e-05
ENST00000370631	PI4K2A	ENSG00000249967	Phosphatidylinositol 4-kinase type 2-alpha; Uncharacterized protein [Source:UniProtKB/TrEMBL;Acc:E9PAM4]	chr10:97584322-97676434	30.5616	7.6506	1.99807	up	4.4943e-05
ENST00000348502	ACSL4	ENSG00000068366	acyl-CoA synthetase long-chain family member 4 [Source:HGNC Symbol;Acc:HGNC:3571]	chrX:109623699-109733777	14.7925	0.0110857	10.382	up	4.5551e-05
ENST00000376582	TIMM17B	ENSG00000126768	translocase of inner mitochondrial membrane 17 homolog B (yeast) [Source:HGNC Symbol;Acc:HGNC:17310]	chrX:48893446-48903143	14.2823	51.051	-1.83771	down	4.5708e-05
ENST00000404484	TPM1	ENSG00000140416	tropomyosin 1 (alpha) [Source:HGNC Symbol;Acc:HGNC:12010]	chr15:63042631-63071915	8.05562	38.6138	-2.26105	down	4.6022e-05
ENST00000284273	UBASH3B	ENSG00000154127	ubiquitin associated and SH3 domain containing B [Source:HGNC Symbol;Acc:HGNC:29884]	chr11:122655674-122814473	14.7388	0	inf	up	4.6176e-05
ENST00000525325	ACER3	ENSG00000078124	alkaline ceramidase 3 [Source:HGNC Symbol;Acc:HGNC:16066]	chr11:76860866-77026797	0	18.6939	-inf	down	4.6161e-05
ENST00000456095	PUF60	ENSG00000179950	poly-U binding splicing factor 60KDa [Source:HGNC Symbol;Acc:HGNC:17042]	chr8:143816343-143829859	14.7245	0.000206997	16.1183	up	4.6586e-05
ENST00000299977	SLFN5	ENSG00000166750	schlafen family member 5 [Source:HGNC Symbol;Acc:HGNC:28286]	chr17:35243035-35273655	14.7473	0.0117156	10.2978	up	4.6839e-05
ENST00000366991	DTL	ENSG00000143476	denticleless E3 ubiquitin protein ligase homolog (Drosophila) [Source:HGNC Symbol;Acc:HGNC:30288]	chr1:212035552-212107400	12.224	47.0071	-1.94316	down	4.7e-05
ENST00000216446	PLEK2	ENSG00000100558	pleckstrin 2 [Source:HGNC Symbol;Acc:HGNC:19238]	chr14:67386982-67412200	21.3232	2.80405	2.92684	up	4.722e-05
ENST00000337273	TNPO1	ENSG00000083312	transportin 1 [Source:HGNC Symbol;Acc:HGNC:6401]	chr5:72794404-72916733	1.56404	23.2753	-3.89545	down	4.7479e-05
ENST00000490437	SRI	ENSG00000075142	sorcin [Source:HGNC Symbol;Acc:HGNC:11292]	chr7:88205117-88306891	0.967212	21.5782	-4.4796	down	4.7784e-05
ENST00000299240	TTC17	ENSG00000052841	tetratricopeptide repeat domain 17 [Source:HGNC Symbol;Acc:HGNC:25596]	chr11:43311962-43494933	14.6724	0	inf	up	4.8034e-05
ENST00000425675	ISOC2	ENSG00000063241	isochorismatase domain containing 2 [Source:HGNC Symbol;Acc:HGNC:26278]	chr19:55452984-55462343	14.6725	0	inf	up	4.8031e-05
ENST00000221801	FBL	ENSG00000105202	fibrillarin [Source:HGNC Symbol;Acc:HGNC:3599]	chr19:39834451-39846414	14.6615	0	inf	up	4.8346e-05
ENST00000216968	PROCR	ENSG00000101000	protein C receptor, endothelial [Source:HGNC Symbol;Acc:HGNC:9452]	chr20:35171849-35177362	14.6585	0.000397719	15.1696	up	4.8464e-05
ENST00000429243	PRR13	ENSG00000205352	proline rich 13 [Source:HGNC Symbol;Acc:HGNC:24528]	chr12:53441604-53500063	53.9429	22.9562	1.23255	up	4.8787e-05
ENST00000307259	PPAP2A	ENSG00000067113	phosphatidic acid phosphatase type 2A [Source:HGNC Symbol;Acc:HGNC:9228]	chr5:55307759-55535050	2.65305	26.0957	-3.29809	down	4.8827e-05
ENST00000380087	RBBP7	ENSG00000102054	retinoblastoma binding protein 7 [Source:HGNC Symbol;Acc:HGNC:9890]	chrX:16786426-16870414	42.8867	99.763	-1.21797	down	4.8928e-05
ENST00000504952	DCK	ENSG00000156136	deoxycytidine kinase [Source:HGNC Symbol;Acc:HGNC:2704]	chr4:70902325-71030914	0.407	19.8541	-5.60826	down	4.8979e-05
ENST00000375704	CARD16	ENSG00000204397	caspase recruitment domain family, member 16 [Source:HGNC Symbol;Acc:HGNC:33701]	chr11:105041325-105101431	14.6386	0	inf	up	4.9008e-05
ENST00000570304	PSMB10	ENSG00000205220	proteasome (prosome, macropain) subunit, beta type, 10 [Source:HGNC Symbol;Acc:HGNC:9538]	chr16:67893271-67937087	28.5841	6.62578	2.10905	up	4.9081e-05
ENST00000581776	MSI2	ENSG00000153944	musashi RNA-binding protein 2 [Source:HGNC Symbol;Acc:HGNC:18585]	chr17:57255850-57684685	0	18.5605	-inf	down	4.9137e-05
ENST00000619192	PMPCA	ENSG00000165688	peptidase (mitochondrial processing) alpha [Source:HGNC Symbol;Acc:HGNC:18667]	chr9:136401921-136423761	6.01422	34.0357	-2.5006	down	4.9184e-05
ENST00000440480	CDKN1C	ENSG00000129757	cyclin-dependent kinase inhibitor 1C (p57, Kip2) [Source:HGNC Symbol;Acc:HGNC:1786]	chr11:2883212-2885881	1.25953	22.3246	-4.14767	down	4.979e-05
ENST00000476746	HSPD1	ENSG00000144381	heat shock 60kDa protein 1 (chaperonin) [Source:HGNC Symbol;Acc:HGNC:5261]	chr2:197486580-197553699	2.10987	24.6388	-3.5457	down	4.9862e-05
ENST00000579988	SLC39A11	ENSG00000133195	solute carrier family 39, member 11 [Source:HGNC Symbol;Acc:HGNC:14463]	chr17:72645948-73092712	14.6074	0	inf	up	4.9925e-05
ENST00000369496	ATP1A1	ENSG00000163399	ATPase, Na+/K+ transporting, alpha 1 polypeptide [Source:HGNC Symbol;Acc:HGNC:799]	chr1:116372667-116418622	0	18.5242	-inf	down	4.9979e-05
ENST00000382199	IGF2BP2	ENSG00000073792	insulin-like growth factor 2 mRNA binding protein 2 [Source:HGNC Symbol;Acc:HGNC:28867]	chr3:185643738-185825056	14.6039	0	inf	up	5.0029e-05
ENST00000265734	CDK6	ENSG00000105810	cyclin-dependent kinase 6 [Source:HGNC Symbol;Acc:HGNC:1777]	chr7:92604920-92917187	6.42955	34.9114	-2.44091	down	5.0054e-05
ENST00000265087	STC2	ENSG00000113739	stanniocalcin 2 [Source:HGNC Symbol;Acc:HGNC:11374]	chr5:173314712-173329503	14.5994	0	inf	up	5.0163e-05
ENST00000429156	MIR205HG	ENSG00000230937	MIR205 host gene (non-protein coding) [Source:HGNC Symbol;Acc:HGNC:43562]	chr1:209428819-209432838	14.591	0	inf	up	5.0413e-05
ENST00000471527	HECW1	ENSG00000002746	HECT, C2 and WW domain containing E3 ubiquitin protein ligase 1 [Source:HGNC Symbol;Acc:HGNC:22195]	chr7:43112588-43566001	0	18.5004	-inf	down	5.054e-05
ENST00000330503	DDX41	ENSG00000183258	DEAD (Asp-Glu-Ala-Asp) box polypeptide 41 [Source:HGNC Symbol;Acc:HGNC:18674]	chr5:177511576-177517469	14.5854	0	inf	up	5.0581e-05
ENST00000264883	NUP54	ENSG00000138750	nucleoporin 54kDa [Source:HGNC Symbol;Acc:HGNC:17359]	chr4:76114658-76148515	25.5373	4.99818	2.35313	up	5.0768e-05
ENST00000447677	VDAC2	ENSG00000165637	voltage-dependent anion channel 2 [Source:HGNC Symbol;Acc:HGNC:12672]	chr10:75210153-75231448	14.5739	0	inf	up	5.0928e-05
ENST00000399448	PTPN6	ENSG00000111679	protein tyrosine phosphatase, non-receptor type 6 [Source:HGNC Symbol;Acc:HGNC:9658]	chr12:6946467-6961316	15.5711	0.373368	5.38213	up	5.1172e-05
ENST00000325486	CEP57	ENSG00000166037	centrosomal protein 57kDa [Source:HGNC Symbol;Acc:HGNC:30794]	chr11:95768941-95832693	0.0224254	18.5347	-9.69088	down	5.146e-05
ENST00000624174	RP4-738P15.6		NA	chr20:25195692-25226735	7.9244	38.0546	-2.2637	down	5.1598e-05
ENST00000480182	MZT2B	ENSG00000152082	mitotic spindle organizing protein 2B [Source:HGNC Symbol;Acc:HGNC:25886]	chr2:130151391-130190729	14.5505	0	inf	up	5.1641e-05
ENST00000369516	TSPAN2	ENSG00000134198	tetraspanin 2 [Source:HGNC Symbol;Acc:HGNC:20659]	chr1:115048010-115089500	14.5351	0	inf	up	5.2116e-05
ENST00000540169	MARK2	ENSG00000072518	MAP/microtubule affinity-regulating kinase 2 [Source:HGNC Symbol;Acc:HGNC:3332]	chr11:63838927-63911019	0	18.4333	-inf	down	5.2154e-05
ENST00000592957	TXNL4A	ENSG00000141759	thioredoxin-like 4A [Source:HGNC Symbol;Acc:HGNC:30551]	chr18:79964560-80033949	14.5257	0	inf	up	5.2408e-05
ENST00000263867	CAPG	ENSG00000042493	capping protein (actin filament), gelsolin-like [Source:HGNC Symbol;Acc:HGNC:1474]	chr2:85394747-85418432	14.5166	0	inf	up	5.2692e-05
ENST00000486485	BCL2L15	ENSG00000188761	BCL2-like 15 [Source:HGNC Symbol;Acc:HGNC:33624]	chr1:113761831-113914086	0	18.41	-inf	down	5.2726e-05
ENST00000223136	FIS1	ENSG00000214253	fission 1 (mitochondrial outer membrane) homolog (S. cerevisiae) [Source:HGNC Symbol;Acc:HGNC:21689]	chr7:101239457-101252316	40.7871	96.1193	-1.23671	down	5.3008e-05
ENST00000398263	TGOLN2	ENSG00000152291	trans-golgi network protein 2 [Source:HGNC Symbol;Acc:HGNC:15450]	chr2:85318019-85328425	14.9413	0.161763	6.52928	up	5.3264e-05
ENST00000580666	SLC16A6	ENSG00000108932	solute carrier family 16, member 6 [Source:HGNC Symbol;Acc:HGNC:10927]	chr17:68259181-68763882	0.350178	19.4981	-5.7991	down	5.3294e-05
ENST00000610701	LLNLR-284B4.1		NA	chr19:999795-1021179	14.4662	0	inf	up	5.4294e-05
ENST00000392485	SRSF2	ENSG00000161547	serine/arginine-rich splicing factor 2 [Source:HGNC Symbol;Acc:HGNC:10783]	chr17:76726829-76781449	16.3455	0.717764	4.50924	up	5.4471e-05
ENST00000522100	TNIP1	ENSG00000145901	TNFAIP3 interacting protein 1 [Source:HGNC Symbol;Acc:HGNC:16903]	chr5:151029944-151093577	14.439	0	inf	up	5.5179e-05
ENST00000372185	FAM213A	ENSG00000122378	family with sequence similarity 213, member A [Source:HGNC Symbol;Acc:HGNC:28651]	chr10:80407828-80437115	14.4341	0.000280244	15.6524	up	5.5366e-05
ENST00000233609	RPS15	ENSG00000115268	ribosomal protein S15 [Source:HGNC Symbol;Acc:HGNC:10388]	chr19:1438357-1440494	12.4379	46.9878	-1.91754	down	5.5401e-05
ENST00000623459	AC011558.5	ENSG00000267020	NA	chr19:1026580-1039068	39.9948	13.715	1.54406	up	5.624e-05
ENST00000554975	SHMT2	ENSG00000182199	serine hydroxymethyltransferase 2 (mitochondrial) [Source:HGNC Symbol;Acc:HGNC:10852]	chr12:57228879-57240715	1.48965	22.7007	-3.92969	down	5.6285e-05
ENST00000375107	AGPAT1	ENSG00000204310	1-acylglycerol-3-phosphate O-acyltransferase 1 [Source:HGNC Symbol;Acc:HGNC:324]	chr6:32148358-32178096	15.1157	0.266777	5.82427	up	5.6754e-05
ENST00000531828	OSBPL9	ENSG00000117859	oxysterol binding protein-like 9 [Source:HGNC Symbol;Acc:HGNC:16386]	chr1:51354262-51878937	0	18.2319	-inf	down	5.7316e-05
ENST00000537030	PPP2R5A	ENSG00000066027	protein phosphatase 2, regulatory subunit B', alpha [Source:HGNC Symbol;Acc:HGNC:9309]	chr1:212285536-212361863	0.0593454	18.4201	-8.27793	down	5.7422e-05
ENST00000556813	PSMC6	ENSG00000100519	proteasome (prosome, macropain) 26S subunit, ATPase, 6 [Source:HGNC Symbol;Acc:HGNC:9553]	chr14:52707171-52728587	17.2457	55.9471	-1.69783	down	5.7418e-05
ENST00000366740	MRPL55	ENSG00000162910	mitochondrial ribosomal protein L55 [Source:HGNC Symbol;Acc:HGNC:16686]	chr1:228106678-228109312	0.648534	20.2416	-4.964	down	5.7545e-05
ENST00000561430	ANP32A	ENSG00000140350	acidic (leucine-rich) nuclear phosphoprotein 32 family, member A [Source:HGNC Symbol;Acc:HGNC:13233]	chr15:68778534-69062834	0	18.2062	-inf	down	5.8011e-05
ENST00000298048	MELK	ENSG00000165304	maternal embryonic leucine zipper kinase [Source:HGNC Symbol;Acc:HGNC:16870]	chr9:36572861-36677683	14.3736	0.00903142	10.6362	up	5.8228e-05
ENST00000268379	UQCRC2	ENSG00000140740	ubiquinol-cytochrome c reductase core protein II [Source:HGNC Symbol;Acc:HGNC:12586]	chr16:21952659-21983660	3.40245	27.5713	-3.01852	down	5.8313e-05
ENST00000262065	MMD	ENSG00000108960	monocyte to macrophage differentiation-associated [Source:HGNC Symbol;Acc:HGNC:7153]	chr17:55392612-55421992	32.4183	9.04512	1.8416	up	5.8405e-05
ENST00000536566	RAB6A	ENSG00000175582	RAB6A, member RAS oncogene family [Source:HGNC Symbol;Acc:HGNC:9786]	chr11:73675637-73761137	16.0975	53.7608	-1.73972	down	5.8852e-05
ENST00000428425	NCBP2	ENSG00000114503	nuclear cap binding protein subunit 2, 20kDa [Source:HGNC Symbol;Acc:HGNC:7659]	chr3:196935401-196943540	14.3295	0	inf	up	5.8891e-05
ENST00000521672	NPM1	ENSG00000181163	nucleophosmin (nucleolar phosphoprotein B23, numatrin) [Source:HGNC Symbol;Acc:HGNC:7910]	chr5:171387115-171411137	14.3197	0	inf	up	5.9235e-05
ENST00000546896	WDR90	ENSG00000161996	WD repeat domain 90 [Source:HGNC Symbol;Acc:HGNC:26960]	chr16:636816-768865	0	18.151	-inf	down	5.9532e-05
ENST00000283684	ATP8B1	ENSG00000081923	ATPase, aminophospholipid transporter, class I, type 8B, member 1 [Source:HGNC Symbol;Acc:HGNC:3706]	chr18:57630301-57803199	16.9163	1.01336	4.06119	up	5.9666e-05
ENST00000518174	SARAF		NA	chr8:30063011-30083467	11.2784	44.5224	-1.98097	down	5.965e-05
ENST00000372972	CSTF2	ENSG00000101811	cleavage stimulation factor, 3' pre-RNA, subunit 2, 64kDa [Source:HGNC Symbol;Acc:HGNC:2484]	chrX:100820358-100840932	14.303	0	inf	up	5.9826e-05
ENST00000624523	AL078633.1		NA	chr20:62122460-62135378	5.08974	31.4934	-2.62938	down	5.9806e-05
ENST00000593992	ETFB	ENSG00000105379	electron-transfer-flavoprotein, beta polypeptide [Source:HGNC Symbol;Acc:HGNC:3482]	chr19:51345168-51369003	0.239297	18.8953	-6.30309	down	6.0105e-05
ENST00000624301	UHRF1	ENSG00000034063	NA	chr19:4903079-4962154	21.6547	3.1712	2.77158	up	6.0083e-05
ENST00000511032	DHFR	ENSG00000228716	dihydrofolate reductase [Source:HGNC Symbol;Acc:HGNC:2861]	chr5:80626227-80876460	0.47413	19.6236	-5.37116	down	6.006e-05
ENST00000480003	CD46	ENSG00000117335	CD46 molecule, complement regulatory protein [Source:HGNC Symbol;Acc:HGNC:6953]	chr1:207752056-207795513	14.2834	0	inf	up	6.0528e-05
ENST00000484464	ACP1	ENSG00000143727	acid phosphatase 1, soluble [Source:HGNC Symbol;Acc:HGNC:122]	chr2:217729-278283	0	18.1131	-inf	down	6.0599e-05
ENST00000263734	EPAS1	ENSG00000116016	endothelial PAS domain protein 1 [Source:HGNC Symbol;Acc:HGNC:3374]	chr2:46293666-46386703	19.9147	2.34848	3.08403	up	6.0697e-05
[truncated: 3,594 more rows]
