# Supplementary material for: A computationally constructed ceRNA interaction network based on a comparison of the SHEE and SHEEC cell lines
Source: Cell Mol Biol Lett. 2016 Sep 26;21:21. doi: 10.1186/s11658-016-0022-0 (PMC5415789; doi:10.1186/s11658-016-0022-0)
Supplement: Supplementary file 3 — Differentially expressed known lncRNAs. (XLS 22 kb) [file 11658_2016_22_MOESM3_ESM.xls]

## Sheet: Sheet1
test_id	nearest_ref_id	gene_id	gene	locus	SHEEC_fpkm	SHEE_fpkm	log2(SHEEC/SHEE)	regulation	p_value	gene_type	gene_name	transcript_type	transcript_name
TCONS_00127564	ENST00000573866.2	XLOC_039364	SNORD3D	chr17:19111999-19112636	95.9249	0	inf	up	5e-05	lincRNA	SNORD3D	lincRNA	SNORD3D-001
TCONS_00142663	ENST00000397381.4	XLOC_043257	UCA1	chr19:15827044-15836320	76.3915	0	inf	up	5e-05	processed_transcript	UCA1	lincRNA	UCA1-001
TCONS_00011882	ENST00000433108.1	XLOC_003790	MIR205HG	chr1:209428819-209432838	27.2415	0	inf	up	5e-05	lincRNA	MIR205HG	retained_intron	MIR205HG-001
TCONS_00077331	ENST00000608651.1	XLOC_025641	GAS6-AS2	chr13:113864167-113866833	10.8439	0	inf	up	5e-05	lincRNA	GAS6-AS2	lincRNA	GAS6-AS2-001
TCONS_00033035	ENST00000446372.2	XLOC_011614	SFTA1P	chr10:10784436-10794980	11.3736	0	inf	up	0.00245	lincRNA	SFTA1P	lincRNA	SFTA1P-001
TCONS_00032854	ENST00000478294.1	XLOC_011545	RP13-463N16.6	chr10:5594990-5596118	10.1663	0	inf	up	0.00245	lincRNA	RP13-463N16.6	lincRNA	RP13-463N16.6-001
TCONS_00102727	ENST00000573315.1	XLOC_033178	LA16c-380H5.4	chr16:3001299-3002016	12.2939	0	inf	up	0.00615	lincRNA	LA16c-380H5.4	lincRNA	LA16c-380H5.4-001
TCONS_00042684	ENST00000501122.2	XLOC_014951	NEAT1	chr11:65422773-65445598	35.2908	0	inf	up	0.0114	lincRNA	NEAT1	lincRNA	NEAT1-001
TCONS_00220489	ENST00000505149.1	XLOC_067975	LINC01088	chr4:78971747-79326050	10.6451	0	inf	up	0.01525	antisense	LINC01088	antisense	LINC01088-006
TCONS_00155357	ENST00000595673.1	XLOC_045710	AC006262.5	chr19:46101121-46203122	0	39.709	-inf	down	0.02025	lincRNA	AC006262.5	lincRNA	AC006262.5-004
TCONS_00219913	ENST00000503625.1	XLOC_067801	RP11-807H7.2	chr4:65702201-65705553	0	11.1078	-inf	down	0.024	lincRNA	RP11-807H7.2	lincRNA	RP11-807H7.2-001
TCONS_00020961	ENST00000609485.1	XLOC_006901	RP11-344P13.6	chr1:121518365-121518829	0	10.7828	-inf	down	0.024	lincRNA	RP11-344P13.6	lincRNA	RP11-344P13.6-001
TCONS_00208704	ENST00000426200.1	XLOC_064206	FGD5-AS1	chr3:14818961-15065335	0	10.1725	-inf	down	0.0246	antisense	FGD5-AS1	antisense	FGD5-AS1-002
TCONS_00261357	ENST00000412730.1	XLOC_083740	LINC00525	chr7:47695729-47979581	12.7406	0	inf	up	0.02735	antisense	LINC00525	antisense	LINC00525-001
TCONS_00185437	ENST00000565493.1	XLOC_055875	LINC00657	chr20:36045621-36050960	235.031	41.7714	2.49227	up	0.03295	lincRNA	LINC00657	lincRNA	LINC00657-001
TCONS_00297467	ENST00000436596.1	XLOC_097519	SNHG7	chr9:136712569-136728184	0	42.2196	-inf	down	0.03475	antisense	SNHG7	antisense	SNHG7-004
