# Supplementary material for: A computationally constructed ceRNA interaction network based on a comparison of the SHEE and SHEEC cell lines
Source: Cell Mol Biol Lett. 2016 Sep 26;21:21. doi: 10.1186/s11658-016-0022-0 (PMC5415789; doi:10.1186/s11658-016-0022-0)
Supplement: Supplementary file 4 — Differentially expressed novel lncRNAs. (XLS 1429 kb) [file 11658_2016_22_MOESM4_ESM.xls]

## Sheet: Sheet1
test_id	class_code	nearest_ref_id	gene_id	gene	locus	SHEEC_fpkm	SHEE_fpkm	log2(fold_change)	regulation	pvalue
TCONS_00214557	"x"	ENST00000509842.3	XLOC_065824	ZBTB38	chr3:141228725-141449792	0	14.7264	-inf	down	0.0473
TCONS_00288884	"x"	ENST00000411992.1	XLOC_093820	XXyac-YM21GA2.3	chr9:87848112-87853442	0	49.2118	-inf	down	0.0293
TCONS_00005169	"x"	ENST00000354777.4	XLOC_001531	WLS	chr1:67701465-68233120	0	83.9933	-inf	down	0.04785
TCONS_00123190	"x"	ENST00000589316.3	XLOC_038498	WIPI1	chr17:68259181-68763882	0	22.6651	-inf	down	0.03565
TCONS_00293057	"x"	ENST00000416632.1	XLOC_095456	TRBV24OR9-2	chr9:33649046-33649826	0	102.974	-inf	down	0.00735
TCONS_00190392	"x"	ENST00000356577.6	XLOC_058344	SON	chr21:33503930-33977691	0	109.25	-inf	down	0.02995
TCONS_00214056	"x"	ENST00000514820.1	XLOC_065648	SNRPCP8	chr3:130199542-130199918	0	61.9105	-inf	down	0.034
TCONS_00034078	"x"	ENST00000453416.1	XLOC_012049	RSU1P1	chr10:42725856-42737331	0	99.5669	-inf	down	0.02325
TCONS_00018634	"x"	ENST00000439294.1	XLOC_005973	RPS15AP7	chr1:62190521-62191112	0	30.3072	-inf	down	0.01315
TCONS_00173977	"x"	ENST00000409028.6	XLOC_051388	RPL31	chr2:100820151-101270316	0	76.7648	-inf	down	0.0286
TCONS_00173974	"x"	ENST00000409028.6	XLOC_051387	RPL31	chr2:100820151-101270316	0	93.4663	-inf	down	0.04795
TCONS_00251923	"x"	ENST00000446476.2	XLOC_080257	RP5-826L7.1	chr6:163586351-163588165	0	27.8264	-inf	down	0.034
TCONS_00010850	"x"	ENST00000434300.1	XLOC_003421	RP5-1011O1.2	chr1:192517638-192567217	0	130.412	-inf	down	0.03385
TCONS_00123111	"x"	ENST00000580729.1	XLOC_038476	RP11-855A2.5	chr17:67993879-67996603	0	15.8537	-inf	down	0.04705
TCONS_00295886	"x"	ENST00000416507.1	XLOC_096852	RP11-787B4.2	chr9:116012360-116012965	0	60.1548	-inf	down	0.0252
TCONS_00239529	"x"	ENST00000514638.1	XLOC_075704	RP11-648M2.1	chr5:37377048-37378082	0	22.1472	-inf	down	0.04265
TCONS_00067469	"x"	ENST00000541860.1	XLOC_022456	RP11-59N23.3	chr12:21630788-21775581	0	19.0069	-inf	down	0.01645
TCONS_00049437	"x"	ENST00000527770.1	XLOC_017066	RP11-531H8.1	chr11:15552854-15622391	0	83.9007	-inf	down	0.00535
TCONS_00033843	"x"	ENST00000450890.3	XLOC_011917	RP11-462L8.1	chr10:32900318-33082102	0	111.871	-inf	down	0.04215
TCONS_00290537	"x"	ENST00000419853.1	XLOC_094623	RP11-343J18.1	chr9:126270120-126275918	0	14.6105	-inf	down	0.04715
TCONS_00048686	"x"	ENST00000534653.1	XLOC_016898	RP11-324J3.1	chr11:7222932-7230863	0	28.5898	-inf	down	0.0402
TCONS_00115306	"x"	ENST00000563098.1	XLOC_036542	RP11-252E2.2	chr16:75119557-75144373	0	137.322	-inf	down	0.0191
TCONS_00083774	"x"	ENST00000554451.1	XLOC_027971	RP11-11K13.1	chr14:82788408-82796221	0	255.52	-inf	down	0.0051
TCONS_00090241	"x"	ENST00000553318.1	XLOC_029743	RP11-1029J19.2	chr14:101447415-101457117	0	23.032	-inf	down	0.0411
TCONS_00246768	"x"	ENST00000458980.1	XLOC_078423	RNU7-26P	chr6:27897503-27897768	0	110.379	-inf	down	0.02235
TCONS_00077630	"x"	ENST00000255324.7	XLOC_025786	RNF17	chr13:24764151-24879921	0	28.8885	-inf	down	0.0414
TCONS_00214971	"x"	ENST00000344229.5	XLOC_065957	RNF13	chr3:149761104-150225190	0	23.2311	-inf	down	0.0365
TCONS_00101658	"x"	ENST00000560066.1	XLOC_033012	OR4F13P	chr15:101842118-101850324	0	102.668	-inf	down	0.0305
TCONS_00094469	"x"	ENST00000366232.3	XLOC_031055	Metazoa_SRP	chr15:75120098-75120562	0	17.1748	-inf	down	0.0472
TCONS_00117957	"x"	ENST00000409083.5	XLOC_037188	LRRC75A	chr17:16438821-16492153	0	10.0019	-inf	down	0.0295
TCONS_00006794	"x"	ENST00000455967.1	XLOC_002113	KCNC4-AS1	chr1:110208691-110209987	0	80.0248	-inf	down	0.02525
TCONS_00190440	"x"	ENST00000381318.5	XLOC_058347	ITSN1	chr21:33503930-33977691	0	26.6014	-inf	down	0.03265
TCONS_00008981	"x"	ENST00000465180.3	XLOC_002760	HDGF	chr1:156742106-156800817	1.52879	16.5821	-3.43917	down	0.03375
TCONS_00253316	"x"	ENST00000444986.1	XLOC_080960	HCG14	chr6:28896529-28897322	0	95.5036	-inf	down	0.0095
TCONS_00187033	"x"	ENST00000371100.6	XLOC_056797	GNAS	chr20:58818918-58911192	0	10.1793	-inf	down	0.0177
TCONS_00035291	"x"	ENST00000242505.8	XLOC_012555	FAM149B1	chr10:73110374-73358859	0	32.5867	-inf	down	0.0459
TCONS_00041891	"x"	ENST00000421879.3	XLOC_014785	FADS1	chr11:61680432-61867354	0	24.5141	-inf	down	0.01405
TCONS_00283440	"x"	ENST00000524359.1	XLOC_091744	CTD-2272D18.1	chr8:82862778-82961926	0	146.715	-inf	down	0.024
TCONS_00101354	"x"	ENST00000560314.1	XLOC_032922	CTD-2147F2.1	chr15:97272176-97521811	0	187.091	-inf	down	0.03175
TCONS_00173783	"j"	ENST00000328709.5	XLOC_051354	COA5	chr2:98599207-98608515	0	16.0612	-inf	down	0.02005
TCONS_00150663	"x"	ENST00000595722.3	XLOC_044773	CERS4	chr19:7958578-8489114	0	25.0954	-inf	down	0.03965
TCONS_00237482	"x"	ENST00000376974.4	XLOC_074389	CBY3	chr5:179678582-179730925	0.739626	64.7978	-6.45301	down	0.04705
TCONS_00056039	"x"	ENST00000439104.1	XLOC_019360	AP006216.10	chr11:116773388-116774205	0	102.742	-inf	down	0.02325
TCONS_00188477	"x"	ENST00000429238.2	XLOC_057576	AP000304.12	chr21:33503930-33977691	0	39.7233	-inf	down	0.0245
TCONS_00267963	"x"	ENST00000428259.1	XLOC_086026	AC079780.3	chr7:23480674-23480959	0	212.045	-inf	down	0.0244
TCONS_00166248	"x"	ENST00000447972.3	XLOC_049075	AC007163.6	chr2:200678232-200823846	0	28.2116	-inf	down	0.0307
TCONS_00111444	"u"	-	XLOC_035367	-	chr16:17031574-17031808	0	673.021	-inf	down	5e-05
TCONS_00266820	"u"	-	XLOC_085574	-	chr7:158977646-158978629	0	46.0627	-inf	down	5e-05
TCONS_00050280	"u"	-	XLOC_017347	-	chr11:37843423-37843901	0	29.0039	-inf	down	5e-05
TCONS_00253663	"u"	-	XLOC_081075	-	chr6:31185193-31185625	0	33.1127	-inf	down	0.0003
TCONS_00245624	"u"	-	XLOC_077883	-	chr5:37079091-37079574	0	33.4403	-inf	down	0.00045
TCONS_00047598	"u"	-	XLOC_016609	-	chr11:134640967-134641316	0	59.6451	-inf	down	0.00055
TCONS_00174204	"u"	-	XLOC_051505	-	chr2:107635073-107635501	0	36.7526	-inf	down	0.00075
TCONS_00285201	"u"	-	XLOC_092377	-	chr8:127154877-127155167	0	134.309	-inf	down	0.00095
TCONS_00049293	"u"	-	XLOC_017021	-	chr11:13026324-13027044	0	111.528	-inf	down	0.001
TCONS_00050276	"u"	-	XLOC_017343	-	chr11:37838561-37838976	0	46.5038	-inf	down	0.00125
TCONS_00266823	"u"	-	XLOC_085577	-	chr7:158981283-158981559	0	90.2974	-inf	down	0.00155
TCONS_00249913	"u"	-	XLOC_079498	-	chr6:94248948-94249242	0	53.7619	-inf	down	0.00155
TCONS_00174205	"u"	-	XLOC_051506	-	chr2:107635668-107636180	0	12.5106	-inf	down	0.00155
TCONS_00025424	"u"	-	XLOC_008409	-	chr1:214133543-214133764	0	242.589	-inf	down	0.0016
TCONS_00020082	"u"	-	XLOC_006598	-	chr1:108555144-108555488	0	43.7971	-inf	down	0.0017
TCONS_00040803	"u"	-	XLOC_014422	-	chr11:46934080-46934365	0	113.255	-inf	down	0.00185
TCONS_00288771	"u"	-	XLOC_093753	-	chr9:85744907-85745138	0	347.7	-inf	down	0.00195
TCONS_00274750	"u"	-	XLOC_088484	-	chr8:14040788-14041095	0	52.5857	-inf	down	0.00195
TCONS_00204329	"u"	-	XLOC_062718	-	chr3:130068298-130068499	0	276.075	-inf	down	0.0021
TCONS_00279179	"u"	-	XLOC_090092	-	chr8:127554623-127554869	0	172.031	-inf	down	0.0021
TCONS_00267753	"u"	-	XLOC_085958	-	chr7:17637844-17638091	0	132.406	-inf	down	0.0021
TCONS_00239851	"u"	-	XLOC_075863	-	chr5:42974417-42974744	0	49.1939	-inf	down	0.0022
TCONS_00064619	"u"	-	XLOC_021721	-	chr12:118954528-118954738	0	285.681	-inf	down	0.00225
TCONS_00281628	"u"	-	XLOC_091036	-	chr8:32851782-32852005	0	269.034	-inf	down	0.00225
TCONS_00224466	"u"	-	XLOC_069308	-	chr4:24320901-24321154	0	167.212	-inf	down	0.00225
TCONS_00011827	"u"	-	XLOC_003759	-	chr1:207749964-207750232	0	109.534	-inf	down	0.00225
TCONS_00143779	"u"	-	XLOC_043437	-	chr19:21915706-21916135	0	24.5737	-inf	down	0.00225
TCONS_00279431	"u"	-	XLOC_090219	-	chr8:133416583-133416788	0	260.223	-inf	down	0.00275
TCONS_00032601	"u"	-	XLOC_011404	-	chr10:133573377-133573595	0	258.419	-inf	down	0.00275
TCONS_00202431	"u"	-	XLOC_061970	-	chr3:74693234-74693437	0	230.827	-inf	down	0.00275
TCONS_00010831	"u"	-	XLOC_003406	-	chr1:191428866-191429089	0	219.253	-inf	down	0.00275
TCONS_00024140	"u"	-	XLOC_007853	-	chr1:184371827-184372058	0	175.617	-inf	down	0.00275
TCONS_00212526	"u"	-	XLOC_065182	-	chr3:101938609-101938842	0	113.887	-inf	down	0.00275
TCONS_00023686	"u"	-	XLOC_007664	-	chr1:173095877-173096233	0	28.2031	-inf	down	0.00275
TCONS_00298745	"u"	-	XLOC_098076	-	chrX:39938643-39938854	0	401.999	-inf	down	0.0029
TCONS_00020070	"u"	-	XLOC_006592	-	chr1:108046576-108046796	0	251.719	-inf	down	0.0029
TCONS_00242185	"u"	-	XLOC_076810	-	chr5:118444638-118444868	0	222.052	-inf	down	0.0029
TCONS_00206442	"u"	-	XLOC_063479	-	chr3:179077143-179077365	0	148.844	-inf	down	0.0029
TCONS_00096712	"u"	-	XLOC_031793	-	chr15:31324429-31324704	0	99.3737	-inf	down	0.0029
TCONS_00005145	"u"	-	XLOC_001517	-	chr1:67452325-67452650	0	41.3459	-inf	down	0.0029
TCONS_00050155	"u"	-	XLOC_017285	-	chr11:34104260-34104471	0	448.476	-inf	down	0.00295
TCONS_00270853	"u"	-	XLOC_087210	-	chr7:89435527-89435991	0	19.44	-inf	down	0.0032
TCONS_00204955	"u"	-	XLOC_062907	-	chr3:141173750-141173952	0	364.789	-inf	down	0.00355
TCONS_00024321	"u"	-	XLOC_007973	-	chr1:193008400-193008614	0	339.134	-inf	down	0.00355
TCONS_00005590	"u"	-	XLOC_001648	-	chr1:78801631-78801834	0	407.101	-inf	down	0.0037
TCONS_00004855	"u"	-	XLOC_001430	-	chr1:60409484-60409688	0	369.866	-inf	down	0.0037
TCONS_00209046	"u"	-	XLOC_064300	-	chr3:23064446-23064654	0	301.327	-inf	down	0.0037
TCONS_00083814	"u"	-	XLOC_027999	-	chr14:86151305-86151516	0	231.018	-inf	down	0.0037
TCONS_00092825	"u"	-	XLOC_030628	-	chr15:49083858-49084069	0	181.326	-inf	down	0.0037
TCONS_00238661	"u"	-	XLOC_075140	-	chr5:15462532-15462758	0	135.816	-inf	down	0.0037
TCONS_00266139	"u"	-	XLOC_085376	-	chr7:149195020-149195363	0	29.7489	-inf	down	0.0037
TCONS_00115460	"u"	-	XLOC_036573	-	chr16:77106246-77106467	0	270.82	-inf	down	0.00375
TCONS_00138269	"u"	-	XLOC_042210	-	chr18:25435404-25435615	0	230.908	-inf	down	0.00375
TCONS_00062834	"u"	-	XLOC_021179	-	chr12:80785550-80785776	0	145.904	-inf	down	0.00375
TCONS_00285225	"u"	-	XLOC_092401	-	chr8:127227102-127227602	0	16.7144	-inf	down	0.00375
TCONS_00241743	"u"	-	XLOC_076620	-	chr5:101863663-101863887	0	324.369	-inf	down	0.004
TCONS_00283119	"u"	-	XLOC_091627	-	chr8:74528015-74528237	0	300.299	-inf	down	0.004
TCONS_00231582	"u"	-	XLOC_072469	-	chr5:44823528-44823750	0	272.389	-inf	down	0.004
TCONS_00232530	"u"	-	XLOC_072788	-	chr5:71989700-71989915	0	262.385	-inf	down	0.004
TCONS_00122096	"u"	-	XLOC_038203	-	chr17:53699810-53700026	0	165.493	-inf	down	0.004
TCONS_00181383	"u"	-	XLOC_053965	-	chr20:37626290-37626518	0	137.988	-inf	down	0.004
TCONS_00246851	"u"	-	XLOC_078458	-	chr6:28669129-28669366	0	127.788	-inf	down	0.004
TCONS_00305336	"u"	-	XLOC_101042	-	chrX:98112152-98112357	0	455.682	-inf	down	0.00405
TCONS_00169795	"u"	-	XLOC_049959	-	chr2:15759454-15759676	0	333.12	-inf	down	0.00405
TCONS_00175890	"u"	-	XLOC_052257	-	chr2:160880999-160881207	0	280.504	-inf	down	0.00405
TCONS_00006374	"u"	-	XLOC_001996	-	chr1:103323824-103324057	0	227.461	-inf	down	0.00405
TCONS_00230319	"u"	-	XLOC_071636	-	chr5:15166053-15166297	0	155.037	-inf	down	0.00405
TCONS_00191060	"u"	-	XLOC_058513	-	chr21:43439149-43439481	0	30.0253	-inf	down	0.00405
TCONS_00305830	"u"	-	XLOC_101243	-	chrX:112091652-112091857	0	320.814	-inf	down	0.0043
TCONS_00239982	"u"	-	XLOC_075930	-	chr5:44634262-44634465	0	282.389	-inf	down	0.0043
TCONS_00300356	"u"	-	XLOC_098748	-	chrX:89302684-89302887	0	278.612	-inf	down	0.0043
TCONS_00030320	"u"	-	XLOC_010516	-	chr10:80996270-80996483	0	331.792	-inf	down	0.00435
TCONS_00158431	"u"	-	XLOC_046414	-	chr2:15164974-15165204	0	247.535	-inf	down	0.00435
TCONS_00239021	"u"	-	XLOC_075428	-	chr5:28634982-28635199	0	170.491	-inf	down	0.00435
TCONS_00277350	"u"	-	XLOC_089323	-	chr8:69465903-69466149	0	83.8062	-inf	down	0.00435
TCONS_00253118	"u"	-	XLOC_080848	-	chr6:26007461-26007667	0	246.865	-inf	down	0.00445
TCONS_00206042	"u"	-	XLOC_063305	-	chr3:167085541-167085830	0	57.3812	-inf	down	0.00445
TCONS_00301888	"u"	-	XLOC_099548	-	chrX:142048282-142048564	0	51.7341	-inf	down	0.00445
TCONS_00035956	"u"	-	XLOC_012836	-	chr10:89427254-89427693	0	18.9025	-inf	down	0.00445
TCONS_00167683	"u"	-	XLOC_049423	-	chr2:226444688-226444905	0	325.316	-inf	down	0.00465
TCONS_00301459	"u"	-	XLOC_099301	-	chrX:125925743-125925947	0	316.929	-inf	down	0.00465
TCONS_00208512	"u"	-	XLOC_064134	-	chr3:11084058-11084260	0	305.248	-inf	down	0.00465
TCONS_00214814	"u"	-	XLOC_065907	-	chr3:146561474-146561691	0	234.074	-inf	down	0.00465
TCONS_00243161	"u"	-	XLOC_077140	-	chr5:138939009-138939213	0	231.655	-inf	down	0.00465
TCONS_00076044	"u"	-	XLOC_025016	-	chr13:67438755-67438980	0	199.765	-inf	down	0.00465
TCONS_00254948	"u"	-	XLOC_081378	-	chr6:41900566-41900785	0	188.516	-inf	down	0.00465
TCONS_00088609	"u"	-	XLOC_029291	-	chr14:71268220-71268447	0	123.133	-inf	down	0.00465
TCONS_00199715	"u"	-	XLOC_061274	-	chr3:21204821-21205053	0	116.511	-inf	down	0.00465
TCONS_00166161	"u"	-	XLOC_049064	-	chr2:200139260-200139492	0	116.22	-inf	down	0.00465
TCONS_00138243	"u"	-	XLOC_042201	-	chr18:24613812-24614042	0	104.636	-inf	down	0.00465
TCONS_00049818	"u"	-	XLOC_017164	-	chr11:23380197-23380454	0	84.346	-inf	down	0.00465
TCONS_00224151	"u"	-	XLOC_069204	-	chr4:11824537-11824802	0	74.0826	-inf	down	0.00465
TCONS_00208389	"u"	-	XLOC_064112	-	chr3:9858697-9859024	0	27.4943	-inf	down	0.00465
TCONS_00076331	"u"	-	XLOC_025158	-	chr13:78752625-78752839	0	386.317	-inf	down	0.0047
TCONS_00082977	"u"	-	XLOC_027810	-	chr14:70870708-70870912	0	370.067	-inf	down	0.0047
TCONS_00231307	"u"	-	XLOC_072302	-	chr5:39866874-39867093	0	360.417	-inf	down	0.0047
TCONS_00288933	"u"	-	XLOC_093849	-	chr9:88690426-88690645	0	313.301	-inf	down	0.0047
TCONS_00020671	"u"	-	XLOC_006746	-	chr1:114821324-114821528	0	305.072	-inf	down	0.0047
TCONS_00076919	"u"	-	XLOC_025458	-	chr13:106361574-106361780	0	289.626	-inf	down	0.0047
TCONS_00300470	"u"	-	XLOC_098842	-	chrX:98644536-98644751	0	264.702	-inf	down	0.0047
TCONS_00008203	"u"	-	XLOC_002581	-	chr1:152103903-152104125	0	248.168	-inf	down	0.0047
TCONS_00160235	"u"	-	XLOC_047003	-	chr2:57639862-57640077	0	221.856	-inf	down	0.0047
TCONS_00239778	"u"	-	XLOC_075823	-	chr5:41676169-41676399	0	219.07	-inf	down	0.0047
TCONS_00219888	"u"	-	XLOC_067778	-	chr4:62463580-62463812	0	212.537	-inf	down	0.0047
TCONS_00177692	"u"	-	XLOC_052720	-	chr2:204360718-204360944	0	201.917	-inf	down	0.0047
TCONS_00302769	"u"	-	XLOC_099860	-	chrX:997016-997235	0	194.459	-inf	down	0.0047
TCONS_00062766	"u"	-	XLOC_021157	-	chr12:78684525-78684767	0	189.981	-inf	down	0.0047
TCONS_00225409	"u"	-	XLOC_069682	-	chr4:62905478-62905705	0	176.215	-inf	down	0.0047
TCONS_00301590	"u"	-	XLOC_099377	-	chrX:131832020-131832242	0	169.539	-inf	down	0.0047
TCONS_00070830	"u"	-	XLOC_023290	-	chr12:63287449-63287673	0	168.244	-inf	down	0.0047
TCONS_00115652	"u"	-	XLOC_036631	-	chr16:82233943-82234176	0	160.436	-inf	down	0.0047
TCONS_00252884	"u"	-	XLOC_080734	-	chr6:17754173-17754408	0	146.658	-inf	down	0.0047
TCONS_00161893	"u"	-	XLOC_047590	-	chr2:91847045-91847289	0	127.68	-inf	down	0.0047
TCONS_00050302	"u"	-	XLOC_017368	-	chr11:39777355-39777580	0	111.237	-inf	down	0.0047
TCONS_00187061	"u"	-	XLOC_056812	-	chr20:59098948-59099213	0	88.511	-inf	down	0.0047
TCONS_00306195	"u"	-	XLOC_101469	-	chrX:128621274-128621540	0	59.93	-inf	down	0.0047
TCONS_00028680	"u"	-	XLOC_009794	-	chr10:42075250-42075541	0	47.5714	-inf	down	0.0047
TCONS_00157873	"u"	-	XLOC_046179	-	chr2:628807-629235	0	18.6064	-inf	down	0.0047
TCONS_00067392	"u"	-	XLOC_022429	-	chr12:18976383-18976816	0	14.288	-inf	down	0.0047
TCONS_00123304	"u"	-	XLOC_038539	-	chr17:71551571-71551773	0	405.222	-inf	down	0.0049
TCONS_00215552	"u"	-	XLOC_066199	-	chr3:163798268-163798469	0	345.841	-inf	down	0.0049
TCONS_00304651	"u"	-	XLOC_100673	-	chrX:64209003-64209211	0	336.556	-inf	down	0.0049
TCONS_00055407	"u"	-	XLOC_019152	-	chr11:104443029-104443232	0	329.935	-inf	down	0.0049
TCONS_00055752	"u"	-	XLOC_019269	-	chr11:111581642-111581849	0	307.062	-inf	down	0.0049
TCONS_00029380	"u"	-	XLOC_010162	-	chr10:64013493-64013699	0	291.711	-inf	down	0.0049
TCONS_00266482	"u"	-	XLOC_085428	-	chr7:151230289-151230490	0	286.343	-inf	down	0.0049
TCONS_00236077	"u"	-	XLOC_073937	-	chr5:153397724-153397942	0	282.038	-inf	down	0.0049
TCONS_00231222	"u"	-	XLOC_072240	-	chr5:37882799-37883015	0	274.752	-inf	down	0.0049
TCONS_00241993	"u"	-	XLOC_076728	-	chr5:112685917-112686130	0	246.522	-inf	down	0.0049
TCONS_00166961	"u"	-	XLOC_049256	-	chr2:215355586-215355812	0	240.281	-inf	down	0.0049
TCONS_00188267	"u"	-	XLOC_057523	-	chr21:31112641-31112861	0	219.874	-inf	down	0.0049
TCONS_00237953	"u"	-	XLOC_074589	-	chr5:1697590-1697804	0	213.231	-inf	down	0.0049
TCONS_00001122	"u"	-	XLOC_000283	-	chr1:12562959-12563173	0	206.634	-inf	down	0.0049
TCONS_00211651	"u"	-	XLOC_064841	-	chr3:59171283-59171499	0	205.127	-inf	down	0.0049
TCONS_00161419	"u"	-	XLOC_047367	-	chr2:80942776-80942984	0	194.185	-inf	down	0.0049
TCONS_00019837	"u"	-	XLOC_006482	-	chr1:98538044-98538275	0	189.665	-inf	down	0.0049
TCONS_00078502	"u"	-	XLOC_026113	-	chr13:48160680-48160888	0	181.149	-inf	down	0.0049
TCONS_00223159	"u"	-	XLOC_068886	-	chr4:183375821-183376043	0	172.502	-inf	down	0.0049
TCONS_00230712	"u"	-	XLOC_071982	-	chr5:30030555-30030795	0	147.394	-inf	down	0.0049
TCONS_00018452	"u"	-	XLOC_005905	-	chr1:55741174-55741405	0	146.558	-inf	down	0.0049
TCONS_00090061	"u"	-	XLOC_029679	-	chr14:98746379-98746604	0	135.886	-inf	down	0.0049
TCONS_00092495	"u"	-	XLOC_030551	-	chr15:44225213-44225439	0	133.14	-inf	down	0.0049
TCONS_00162550	"u"	-	XLOC_047831	-	chr2:102602595-102602821	0	106.102	-inf	down	0.0049
TCONS_00204343	"u"	-	XLOC_062727	-	chr3:130187590-130187792	0	544.923	-inf	down	0.0054
TCONS_00233516	"u"	-	XLOC_073100	-	chr5:97961805-97962006	0	444.246	-inf	down	0.0054
TCONS_00034674	"u"	-	XLOC_012306	-	chr10:56349580-56349782	0	442.589	-inf	down	0.0054
TCONS_00288383	"u"	-	XLOC_093541	-	chr9:74162451-74162665	0	204.757	-inf	down	0.0054
TCONS_00303692	"u"	-	XLOC_100292	-	chrX:38887729-38887953	0	201.367	-inf	down	0.0054
TCONS_00034042	"u"	-	XLOC_012038	-	chr10:42304934-42305135	0	185.785	-inf	down	0.0054
TCONS_00077389	"u"	-	XLOC_025663	-	chr13:114350971-114351207	0	173.353	-inf	down	0.0054
TCONS_00106206	"u"	-	XLOC_034186	-	chr16:55843943-55844178	0	164.372	-inf	down	0.0054
TCONS_00202978	"u"	-	XLOC_062226	-	chr3:103721710-103721949	0	127.98	-inf	down	0.0054
TCONS_00099327	"u"	-	XLOC_032406	-	chr15:69895425-69895661	0	117.628	-inf	down	0.0054
TCONS_00068647	"u"	-	XLOC_022850	-	chr12:48204482-48204705	0	113.919	-inf	down	0.0054
TCONS_00141855	"u"	-	XLOC_043079	-	chr19:10717615-10717824	0	278.612	-inf	down	0.0056
TCONS_00231306	"u"	-	XLOC_072301	-	chr5:39863268-39863484	0	233.695	-inf	down	0.0056
TCONS_00004973	"u"	-	XLOC_001474	-	chr1:63707599-63707822	0	231.068	-inf	down	0.0056
TCONS_00087670	"u"	-	XLOC_029020	-	chr14:51289316-51289517	0	219.635	-inf	down	0.0056
TCONS_00035746	"u"	-	XLOC_012718	-	chr10:81057888-81058096	0	216.899	-inf	down	0.0056
TCONS_00138524	"u"	-	XLOC_042305	-	chr18:34244946-34245151	0	209.117	-inf	down	0.0056
TCONS_00300407	"u"	-	XLOC_098784	-	chrX:94475330-94475553	0	199.381	-inf	down	0.0056
TCONS_00071386	"u"	-	XLOC_023478	-	chr12:76698323-76698535	0	197.434	-inf	down	0.0056
TCONS_00201897	"u"	-	XLOC_061784	-	chr3:55144848-55145081	0	167.826	-inf	down	0.0056
TCONS_00230702	"u"	-	XLOC_071972	-	chr5:29718029-29718249	0	150.604	-inf	down	0.0056
TCONS_00280944	"u"	-	XLOC_090806	-	chr8:20122595-20123133	0	133.052	-inf	down	0.0056
TCONS_00298622	"u"	-	XLOC_097996	-	chrX:35110048-35110270	0	123.899	-inf	down	0.0056
TCONS_00068384	"u"	-	XLOC_022783	-	chr12:46005014-46005243	0	115.485	-inf	down	0.0056
TCONS_00032439	"u"	-	XLOC_011362	-	chr10:131477738-131478268	0	105.369	-inf	down	0.0056
TCONS_00258553	"u"	-	XLOC_082655	-	chr6:159155285-159155520	0	100.841	-inf	down	0.0056
TCONS_00118798	"u"	-	XLOC_037437	-	chr17:26855824-26856053	0	73.9731	-inf	down	0.0056
TCONS_00092124	"u"	-	XLOC_030506	-	chr15:41603359-41603697	0	30.0789	-inf	down	0.0056
TCONS_00016051	"u"	-	XLOC_005229	-	chr1:26493375-26493576	0	584.973	-inf	down	0.0057
TCONS_00019821	"u"	-	XLOC_006472	-	chr1:97984870-97985071	0	449.866	-inf	down	0.0057
TCONS_00034115	"u"	-	XLOC_012069	-	chr10:43424258-43424462	0	335.385	-inf	down	0.0057
TCONS_00284972	"u"	-	XLOC_092271	-	chr8:122338194-122338396	0	326.669	-inf	down	0.0057
TCONS_00017590	"u"	-	XLOC_005698	-	chr1:44211716-44211926	0	315.842	-inf	down	0.0057
TCONS_00170280	"u"	-	XLOC_050139	-	chr2:26840439-26840658	0	271.353	-inf	down	0.0057
TCONS_00305321	"u"	-	XLOC_101031	-	chrX:96212407-96212619	0	268.961	-inf	down	0.0057
TCONS_00108192	"u"	-	XLOC_034565	-	chr16:73115895-73116096	0	249.366	-inf	down	0.0057
TCONS_00199875	"u"	-	XLOC_061346	-	chr3:27783974-27784191	0	232.601	-inf	down	0.0057
TCONS_00020593	"u"	-	XLOC_006734	-	chr1:114301796-114302014	0	227.018	-inf	down	0.0057
TCONS_00210005	"u"	-	XLOC_064612	-	chr3:46096896-46097107	0	218.665	-inf	down	0.0057
TCONS_00295895	"u"	-	XLOC_096859	-	chr9:116415062-116415276	0	209.407	-inf	down	0.0057
TCONS_00172927	"u"	-	XLOC_050978	-	chr2:81888816-81889027	0	203.205	-inf	down	0.0057
TCONS_00277597	"u"	-	XLOC_089423	-	chr8:77591465-77591682	0	177.201	-inf	down	0.0057
TCONS_00279162	"u"	-	XLOC_090075	-	chr8:127237295-127237532	0	174.07	-inf	down	0.0057
TCONS_00298139	"u"	-	XLOC_097758	-	chrX:13232246-13232476	0	172.55	-inf	down	0.0057
TCONS_00189924	"u"	-	XLOC_058131	-	chr21:20134310-20134533	0	171.075	-inf	down	0.0057
TCONS_00163174	"u"	-	XLOC_048068	-	chr2:113399455-113399700	0	168.69	-inf	down	0.0057
TCONS_00026207	"u"	-	XLOC_008747	-	chr1:229885926-229886145	0	165.962	-inf	down	0.0057
TCONS_00292649	"u"	-	XLOC_095275	-	chr9:18075900-18076124	0	157.908	-inf	down	0.0057
TCONS_00071354	"u"	-	XLOC_023471	-	chr12:76152304-76152530	0	140.203	-inf	down	0.0057
TCONS_00071610	"u"	-	XLOC_023564	-	chr12:85470838-85471063	0	133.862	-inf	down	0.0057
TCONS_00074793	"u"	-	XLOC_024487	-	chr13:24397922-24398162	0	132.283	-inf	down	0.0057
TCONS_00079654	"u"	-	XLOC_026784	-	chr13:106702997-106703222	0	131.498	-inf	down	0.0057
TCONS_00281558	"u"	-	XLOC_091011	-	chr8:30335507-30335743	0	130.402	-inf	down	0.0057
TCONS_00010313	"u"	-	XLOC_003187	-	chr1:177661155-177661380	0	125.817	-inf	down	0.0057
TCONS_00234295	"u"	-	XLOC_073425	-	chr5:125071590-125071829	0	121.286	-inf	down	0.0057
TCONS_00260203	"u"	-	XLOC_083286	-	chr7:25051404-25051655	0	99.2574	-inf	down	0.0057
TCONS_00130830	"u"	-	XLOC_040184	-	chr17:47190782-47191013	0	95.8126	-inf	down	0.0057
TCONS_00294730	"u"	-	XLOC_096328	-	chr9:91537770-91538027	0	88.0431	-inf	down	0.0057
TCONS_00230350	"u"	-	XLOC_071664	-	chr5:16323197-16323484	0	63.798	-inf	down	0.0057
TCONS_00012312	"u"	-	XLOC_003939	-	chr1:219307720-219308033	0	57.4673	-inf	down	0.0057
TCONS_00246365	"u"	-	XLOC_078263	-	chr6:21372070-21372361	0	54.3918	-inf	down	0.0057
TCONS_00277485	"u"	-	XLOC_089374	-	chr8:73381755-73382030	0	53.802	-inf	down	0.0057
TCONS_00258037	"u"	-	XLOC_082437	-	chr6:140097978-140098315	0	28.7068	-inf	down	0.0057
TCONS_00231835	"u"	-	XLOC_072585	-	chr5:56777504-56777709	0	505.887	-inf	down	0.00575
TCONS_00025442	"u"	-	XLOC_008419	-	chr1:215261627-215261833	0	301.273	-inf	down	0.00575
TCONS_00205179	"u"	-	XLOC_062961	-	chr3:144373576-144373779	0	285.516	-inf	down	0.00575
TCONS_00295331	"u"	-	XLOC_096554	-	chr9:101993086-101993308	0	257.933	-inf	down	0.00575
TCONS_00062733	"u"	-	XLOC_021143	-	chr12:77297148-77297355	0	246.458	-inf	down	0.00575
TCONS_00234871	"u"	-	XLOC_073640	-	chr5:136635887-136636122	0	195.33	-inf	down	0.00575
TCONS_00241227	"u"	-	XLOC_076417	-	chr5:84729760-84730002	0	158.035	-inf	down	0.00575
TCONS_00230643	"u"	-	XLOC_071920	-	chr5:28017437-28017672	0	70.8042	-inf	down	0.00575
TCONS_00221231	"u"	-	XLOC_068192	-	chr4:106621525-106621734	0	327.775	-inf	down	0.00605
TCONS_00287317	"u"	-	XLOC_093082	-	chr9:32889786-32889987	0	292.083	-inf	down	0.00605
TCONS_00078772	"u"	-	XLOC_026195	-	chr13:53334910-53335120	0	273.719	-inf	down	0.00605
TCONS_00090024	"u"	-	XLOC_029655	-	chr14:97024723-97024943	0	146.934	-inf	down	0.00605
TCONS_00260803	"u"	-	XLOC_083496	-	chr7:35976746-35976969	0	137.104	-inf	down	0.00605
TCONS_00200423	"u"	-	XLOC_061500	-	chr3:38972939-38973167	0	132.101	-inf	down	0.00605
TCONS_00246195	"u"	-	XLOC_078158	-	chr6:14059815-14060051	0	102.776	-inf	down	0.00605
TCONS_00230556	"u"	-	XLOC_071843	-	chr5:24762243-24762621	0	29.6118	-inf	down	0.00605
TCONS_00289098	"u"	-	XLOC_093956	-	chr9:92681191-92681394	0	397.885	-inf	down	0.0061
TCONS_00281422	"u"	-	XLOC_090968	-	chr8:28219484-28219686	0	397.682	-inf	down	0.0061
TCONS_00065357	"u"	-	XLOC_021900	-	chr12:127120729-127120933	0	358.236	-inf	down	0.0061
TCONS_00253196	"u"	-	XLOC_080901	-	chr6:27430898-27431102	0	356.659	-inf	down	0.0061
TCONS_00163539	"u"	-	XLOC_048212	-	chr2:121292523-121292728	0	324.355	-inf	down	0.0061
TCONS_00252705	"u"	-	XLOC_080629	-	chr6:12251803-12252007	0	321.34	-inf	down	0.0061
TCONS_00281684	"u"	-	XLOC_091063	-	chr8:34734090-34734297	0	300.022	-inf	down	0.0061
TCONS_00306770	"u"	-	XLOC_101813	-	chrX:148061971-148062174	0	251.592	-inf	down	0.0061
TCONS_00215615	"u"	-	XLOC_066250	-	chr3:166752423-166752649	0	251.386	-inf	down	0.0061
TCONS_00249587	"u"	-	XLOC_079338	-	chr6:79893134-79893354	0	228.695	-inf	down	0.0061
TCONS_00188841	"u"	-	XLOC_057676	-	chr21:41065560-41065764	0	223.793	-inf	down	0.0061
TCONS_00036926	"u"	-	XLOC_013187	-	chr10:106486320-106486528	0	219.552	-inf	down	0.0061
TCONS_00295409	"u"	-	XLOC_096624	-	chr9:106829412-106829635	0	211.12	-inf	down	0.0061
TCONS_00178222	"u"	-	XLOC_052865	-	chr2:218756475-218756713	0	205.755	-inf	down	0.0061
TCONS_00014947	"u"	-	XLOC_004907	-	chr1:12059573-12059793	0	199.458	-inf	down	0.0061
TCONS_00182714	"u"	-	XLOC_054739	-	chr20:56312563-56312804	0	167.584	-inf	down	0.0061
TCONS_00174696	"u"	-	XLOC_051733	-	chr2:119718618-119718837	0	148.356	-inf	down	0.0061
TCONS_00269749	"u"	-	XLOC_086750	-	chr7:57733551-57733780	0	137.399	-inf	down	0.0061
TCONS_00034672	"u"	-	XLOC_012304	-	chr10:55747553-55747788	0	112.129	-inf	down	0.0061
TCONS_00016083	"u"	-	XLOC_005249	-	chr1:27081559-27081797	0	89.3366	-inf	down	0.0061
TCONS_00023139	"u"	-	XLOC_007467	-	chr1:161132917-161133147	0	89.0507	-inf	down	0.0061
TCONS_00218973	"u"	-	XLOC_067420	-	chr4:30227092-30227352	0	83.7201	-inf	down	0.0061
TCONS_00024313	"u"	-	XLOC_007965	-	chr1:192813665-192813915	0	76.1839	-inf	down	0.0061
TCONS_00262951	"u"	-	XLOC_084377	-	chr7:87928010-87928213	0	309.048	-inf	down	0.0063
TCONS_00262222	"u"	-	XLOC_084200	-	chr7:73858778-73858983	0	261.977	-inf	down	0.0063
TCONS_00090379	"u"	-	XLOC_029773	-	chr14:103072719-103072921	0	222.67	-inf	down	0.0063
TCONS_00076340	"u"	-	XLOC_025167	-	chr13:79265083-79265298	0	192.868	-inf	down	0.0063
TCONS_00039209	"u"	-	XLOC_013879	-	chr11:10912600-10912809	0	184.201	-inf	down	0.0063
TCONS_00221499	"u"	-	XLOC_068285	-	chr4:115357046-115357247	0	182.851	-inf	down	0.0063
TCONS_00024239	"u"	-	XLOC_007895	-	chr1:187516237-187516463	0	173.473	-inf	down	0.0063
TCONS_00071638	"u"	-	XLOC_023573	-	chr12:86956065-86956289	0	145.778	-inf	down	0.0063
TCONS_00144226	"u"	-	XLOC_043632	-	chr19:34011366-34011603	0	131.951	-inf	down	0.0063
TCONS_00203156	"u"	-	XLOC_062299	-	chr3:109195428-109195656	0	106.76	-inf	down	0.0063
TCONS_00202614	"u"	-	XLOC_062103	-	chr3:91513797-91514030	0	98.679	-inf	down	0.0063
TCONS_00240994	"u"	-	XLOC_076332	-	chr5:78321094-78321347	0	95.8421	-inf	down	0.0063
TCONS_00034432	"u"	-	XLOC_012219	-	chr10:48299264-48299492	0	95.3549	-inf	down	0.0063
TCONS_00020000	"u"	-	XLOC_006568	-	chr1:104933606-104933843	0	82.5657	-inf	down	0.0063
TCONS_00244360	"u"	-	XLOC_077481	-	chr5:159261858-159262062	0	343.078	-inf	down	0.0065
TCONS_00049924	"u"	-	XLOC_017222	-	chr11:27974087-27974298	0	292.508	-inf	down	0.0065
TCONS_00238283	"u"	-	XLOC_074894	-	chr5:6533579-6533790	0	276.639	-inf	down	0.0065
TCONS_00204152	"u"	-	XLOC_062657	-	chr3:128682104-128682320	0	250.101	-inf	down	0.0065
TCONS_00301925	"u"	-	XLOC_099583	-	chrX:143589553-143589769	0	239.648	-inf	down	0.0065
TCONS_00279468	"u"	-	XLOC_090253	-	chr8:134919236-134919444	0	196.241	-inf	down	0.0065
TCONS_00006366	"u"	-	XLOC_001988	-	chr1:102010857-102011081	0	195.515	-inf	down	0.0065
TCONS_00229307	"u"	-	XLOC_070956	-	chr4:187125491-187125734	0	126.795	-inf	down	0.0065
TCONS_00059017	"u"	-	XLOC_020160	-	chr12:23508462-23508683	0	121.629	-inf	down	0.0065
TCONS_00027958	"u"	-	XLOC_009455	-	chr10:20312602-20312843	0	115.992	-inf	down	0.0065
TCONS_00122987	"u"	-	XLOC_038424	-	chr17:65000299-65000545	0	99.4422	-inf	down	0.0065
TCONS_00138395	"u"	-	XLOC_042261	-	chr18:30459768-30460017	0	98.034	-inf	down	0.0065
TCONS_00162819	"u"	-	XLOC_047964	-	chr2:109088930-109089426	0	10.0774	-inf	down	0.0065
TCONS_00249649	"u"	-	XLOC_079367	-	chr6:82484340-82484541	0	355.33	-inf	down	0.00695
TCONS_00282347	"u"	-	XLOC_091357	-	chr8:53636413-53636619	0	315.082	-inf	down	0.00695
TCONS_00046249	"u"	-	XLOC_016255	-	chr11:116306613-116306822	0	310.192	-inf	down	0.00695
TCONS_00070749	"u"	-	XLOC_023242	-	chr12:59456519-59456729	0	308.136	-inf	down	0.00695
TCONS_00211995	"u"	-	XLOC_064937	-	chr3:71890238-71890439	0	287.031	-inf	down	0.00695
TCONS_00164356	"u"	-	XLOC_048528	-	chr2:145292421-145292633	0	277.413	-inf	down	0.00695
TCONS_00200127	"u"	-	XLOC_061425	-	chr3:34052878-34053090	0	272.59	-inf	down	0.00695
TCONS_00047438	"u"	-	XLOC_016560	-	chr11:130551630-130551845	0	268.265	-inf	down	0.00695
TCONS_00274031	"u"	-	XLOC_088173	-	chr7:155213417-155213624	0	265.467	-inf	down	0.00695
TCONS_00289769	"u"	-	XLOC_094258	-	chr9:107725538-107725740	0	263.359	-inf	down	0.00695
TCONS_00205189	"u"	-	XLOC_062971	-	chr3:145586834-145587041	0	258.731	-inf	down	0.00695
TCONS_00185761	"u"	-	XLOC_056091	-	chr20:40706564-40706771	0	243.327	-inf	down	0.00695
TCONS_00187997	"u"	-	XLOC_057368	-	chr21:19009911-19010120	0	238.915	-inf	down	0.00695
TCONS_00038937	"u"	-	XLOC_013806	-	chr11:7184447-7184659	0	227.023	-inf	down	0.00695
TCONS_00034921	"u"	-	XLOC_012410	-	chr10:65509071-65509281	0	226.932	-inf	down	0.00695
TCONS_00159776	"u"	-	XLOC_046845	-	chr2:44079362-44079569	0	220.378	-inf	down	0.00695
TCONS_00188735	"u"	-	XLOC_057628	-	chr21:38353061-38353275	0	216.292	-inf	down	0.00695
TCONS_00177398	"u"	-	XLOC_052653	-	chr2:200055922-200056136	0	215.44	-inf	down	0.00695
TCONS_00265930	"u"	-	XLOC_085266	-	chr7:143077414-143077622	0	214.637	-inf	down	0.00695
TCONS_00162588	"u"	-	XLOC_047852	-	chr2:104252952-104253183	0	198.8	-inf	down	0.00695
TCONS_00212186	"u"	-	XLOC_065043	-	chr3:83249684-83249903	0	198.121	-inf	down	0.00695
TCONS_00171473	"u"	-	XLOC_050536	-	chr2:53112723-53112931	0	192.322	-inf	down	0.00695
TCONS_00046983	"u"	-	XLOC_016435	-	chr11:124080514-124080729	0	185.692	-inf	down	0.00695
TCONS_00235127	"u"	-	XLOC_073683	-	chr5:139637003-139637234	0	162.31	-inf	down	0.00695
TCONS_00234463	"u"	-	XLOC_073506	-	chr5:131150758-131150993	0	145.6	-inf	down	0.00695
TCONS_00229647	"u"	-	XLOC_071156	-	chr5:1990030-1990238	0	145.128	-inf	down	0.00695
TCONS_00296861	"u"	-	XLOC_097243	-	chr9:130157256-130157481	0	145.068	-inf	down	0.00695
TCONS_00278737	"u"	-	XLOC_089861	-	chr8:113728096-113728324	0	132.53	-inf	down	0.00695
TCONS_00267735	"u"	-	XLOC_085953	-	chr7:17269741-17269968	0	129.731	-inf	down	0.00695
TCONS_00306668	"u"	-	XLOC_101720	-	chrX:142352242-142352476	0	126.743	-inf	down	0.00695
TCONS_00012282	"u"	-	XLOC_003923	-	chr1:218507161-218507396	0	124.251	-inf	down	0.00695
TCONS_00238745	"u"	-	XLOC_075195	-	chr5:17345031-17345250	0	118.295	-inf	down	0.00695
TCONS_00278926	"u"	-	XLOC_089970	-	chr8:121848687-121848921	0	117.674	-inf	down	0.00695
TCONS_00044101	"u"	-	XLOC_015284	-	chr11:73303780-73304012	0	109.122	-inf	down	0.00695
TCONS_00020789	"u"	-	XLOC_006812	-	chr1:117361953-117362195	0	106.02	-inf	down	0.00695
TCONS_00240549	"u"	-	XLOC_076164	-	chr5:66209846-66210084	0	103.19	-inf	down	0.00695
TCONS_00029573	"u"	-	XLOC_010241	-	chr10:68950524-68950755	0	102.459	-inf	down	0.00695
TCONS_00244716	"u"	-	XLOC_077677	-	chr5:172823146-172823391	0	94.2586	-inf	down	0.00695
TCONS_00271224	"u"	-	XLOC_087324	-	chr7:97692253-97692486	0	85.0832	-inf	down	0.00695
TCONS_00069892	"u"	-	XLOC_023109	-	chr12:54597451-54597712	0	85.0806	-inf	down	0.00695
TCONS_00306571	"u"	-	XLOC_101664	-	chrX:138006576-138006804	0	76.6295	-inf	down	0.00695
TCONS_00188400	"u"	-	XLOC_057573	-	chr21:33493036-33493285	0	68.2024	-inf	down	0.00695
TCONS_00188115	"u"	-	XLOC_057448	-	chr21:26318556-26318795	0	64.6015	-inf	down	0.00695
TCONS_00274574	"u"	-	XLOC_088406	-	chr8:11211895-11212143	0	64.5941	-inf	down	0.00695
TCONS_00253292	"u"	-	XLOC_080948	-	chr6:28485029-28485387	0	30.0115	-inf	down	0.00695
TCONS_00300310	"u"	-	XLOC_098715	-	chrX:85519466-85519887	0	13.2293	-inf	down	0.00695
TCONS_00203523	"u"	-	XLOC_062406	-	chr3:117531187-117531617	0	13.2074	-inf	down	0.00695
TCONS_00119219	"u"	-	XLOC_037537	-	chr17:30293919-30294357	0	12.2756	-inf	down	0.00695
TCONS_00178979	"u"	-	XLOC_053077	-	chr2:234631863-234632068	0	380.432	-inf	down	0.00735
TCONS_00231226	"u"	-	XLOC_072244	-	chr5:37933779-37933998	0	219.815	-inf	down	0.00735
TCONS_00238170	"u"	-	XLOC_074788	-	chr5:3588391-3588613	0	207.371	-inf	down	0.00735
TCONS_00223450	"u"	-	XLOC_068989	-	chr4:50848-51065	0	199.318	-inf	down	0.00735
TCONS_00020349	"u"	-	XLOC_006677	-	chr1:111471292-111471507	0	179.385	-inf	down	0.00735
TCONS_00184458	"u"	-	XLOC_055442	-	chr20:19861488-19861695	0	178.413	-inf	down	0.00735
TCONS_00249881	"u"	-	XLOC_079466	-	chr6:91223604-91223820	0	165.279	-inf	down	0.00735
TCONS_00029146	"u"	-	XLOC_010009	-	chr10:50172934-50173156	0	142.005	-inf	down	0.00735
TCONS_00018456	"u"	-	XLOC_005909	-	chr1:56017429-56017661	0	138.63	-inf	down	0.00735
TCONS_00263306	"u"	-	XLOC_084473	-	chr7:96323237-96323462	0	130.441	-inf	down	0.00735
TCONS_00062737	"u"	-	XLOC_021147	-	chr12:77688739-77688960	0	129.116	-inf	down	0.00735
TCONS_00114074	"u"	-	XLOC_036233	-	chr16:62231873-62232107	0	128.242	-inf	down	0.00735
TCONS_00283844	"u"	-	XLOC_091859	-	chr8:93943166-93943399	0	125.375	-inf	down	0.00735
TCONS_00306678	"u"	-	XLOC_101730	-	chrX:143614979-143615221	0	121.715	-inf	down	0.00735
TCONS_00079296	"u"	-	XLOC_026585	-	chr13:90646703-90646948	0	117.706	-inf	down	0.00735
TCONS_00202350	"u"	-	XLOC_061913	-	chr3:70165088-70165320	0	108.444	-inf	down	0.00735
TCONS_00136728	"u"	-	XLOC_041673	-	chr18:59910298-59910525	0	104.437	-inf	down	0.00735
TCONS_00272507	"u"	-	XLOC_087648	-	chr7:118743898-118744142	0	95.1274	-inf	down	0.00735
TCONS_00136390	"u"	-	XLOC_041571	-	chr18:51112704-51112906	0	294.497	-inf	down	0.0075
TCONS_00103742	"u"	-	XLOC_033461	-	chr16:17024660-17024865	0	293.948	-inf	down	0.0075
TCONS_00238243	"u"	-	XLOC_074858	-	chr5:5782470-5782675	0	272.392	-inf	down	0.0075
TCONS_00106019	"u"	-	XLOC_034108	-	chr16:51983301-51983514	0	220.757	-inf	down	0.0075
TCONS_00090054	"u"	-	XLOC_029672	-	chr14:97979645-97979852	0	151.785	-inf	down	0.0075
TCONS_00241822	"u"	-	XLOC_076658	-	chr5:105899059-105899270	0	146.439	-inf	down	0.0075
TCONS_00030155	"u"	-	XLOC_010436	-	chr10:78685864-78686100	0	126.236	-inf	down	0.0075
TCONS_00044013	"u"	-	XLOC_015249	-	chr11:72254903-72255145	0	94.4914	-inf	down	0.0075
TCONS_00169632	"u"	-	XLOC_049872	-	chr2:9941540-9941783	0	86.5857	-inf	down	0.0075
TCONS_00268778	"u"	-	XLOC_086340	-	chr7:39875046-39875298	0	82.9089	-inf	down	0.0075
TCONS_00244241	"u"	-	XLOC_077440	-	chr5:156818433-156818681	0	79.7877	-inf	down	0.0075
TCONS_00077000	"u"	-	XLOC_025517	-	chr13:109680405-109680646	0	72.9423	-inf	down	0.0075
TCONS_00285215	"u"	-	XLOC_092391	-	chr8:127181037-127181275	0	69.4098	-inf	down	0.0075
TCONS_00278354	"u"	-	XLOC_089690	-	chr8:100742316-100742558	0	61.4968	-inf	down	0.0075
TCONS_00168437	"u"	-	XLOC_049581	-	chr2:237176412-237176670	0	58.8531	-inf	down	0.0075
TCONS_00219887	"u"	-	XLOC_067777	-	chr4:62457256-62457491	0	52.9828	-inf	down	0.0075
TCONS_00299674	"u"	-	XLOC_098399	-	chrX:57182149-57182427	0	49.4295	-inf	down	0.0075
TCONS_00024956	"u"	-	XLOC_008216	-	chr1:205365473-205365688	0	231.245	-inf	down	0.0078
TCONS_00123465	"u"	-	XLOC_038600	-	chr17:74629442-74629664	0	220.308	-inf	down	0.0078
TCONS_00238903	"u"	-	XLOC_075321	-	chr5:24238873-24239085	0	219.128	-inf	down	0.0078
TCONS_00165520	"u"	-	XLOC_048898	-	chr2:180754307-180754520	0	218.813	-inf	down	0.0078
TCONS_00095602	"u"	-	XLOC_031326	-	chr15:90381727-90381946	0	193.743	-inf	down	0.0078
TCONS_00238337	"u"	-	XLOC_074922	-	chr5:7984270-7984509	0	192.974	-inf	down	0.0078
TCONS_00009351	"u"	-	XLOC_002894	-	chr1:161096835-161097040	0	191.882	-inf	down	0.0078
TCONS_00020714	"u"	-	XLOC_006777	-	chr1:116142180-116142398	0	162.18	-inf	down	0.0078
TCONS_00250368	"u"	-	XLOC_079710	-	chr6:112032454-112032673	0	129.512	-inf	down	0.0078
TCONS_00243751	"u"	-	XLOC_077283	-	chr5:147973716-147973966	0	93.5903	-inf	down	0.0078
TCONS_00123254	"u"	-	XLOC_038512	-	chr17:69547147-69547534	0	29.9348	-inf	down	0.0078
TCONS_00076945	"u"	-	XLOC_025481	-	chr13:108052791-108053229	0	12.5352	-inf	down	0.0078
TCONS_00279153	"u"	-	XLOC_090066	-	chr8:127036351-127036556	0	227.119	-inf	down	0.00815
TCONS_00006906	"u"	-	XLOC_002141	-	chr1:111053117-111053326	0	214.381	-inf	down	0.00815
TCONS_00076843	"u"	-	XLOC_025419	-	chr13:103371234-103371437	0	207.869	-inf	down	0.00815
TCONS_00226712	"u"	-	XLOC_070052	-	chr4:99743464-99743677	0	194.36	-inf	down	0.00815
TCONS_00043519	"u"	-	XLOC_015086	-	chr11:68223518-68223732	0	169.286	-inf	down	0.00815
TCONS_00106865	"u"	-	XLOC_034283	-	chr16:59539709-59539930	0	152.396	-inf	down	0.00815
TCONS_00274329	"u"	-	XLOC_088278	-	chr8:5289108-5289325	0	147.982	-inf	down	0.00815
TCONS_00033022	"u"	-	XLOC_011605	-	chr10:10155780-10155984	0	144.231	-inf	down	0.00815
TCONS_00237442	"u"	-	XLOC_074374	-	chr5:179389330-179389545	0	133.544	-inf	down	0.00815
TCONS_00175181	"u"	-	XLOC_051993	-	chr2:132071976-132072197	0	132.565	-inf	down	0.00815
TCONS_00187209	"u"	-	XLOC_056908	-	chr20:62230252-62230466	0	120.991	-inf	down	0.00815
TCONS_00019861	"u"	-	XLOC_006498	-	chr1:99959440-99959672	0	112.047	-inf	down	0.00815
TCONS_00182289	"u"	-	XLOC_054425	-	chr20:48056704-48056930	0	103.935	-inf	down	0.00815
TCONS_00010321	"u"	-	XLOC_003195	-	chr1:177893928-177894177	0	102.282	-inf	down	0.00815
TCONS_00111054	"u"	-	XLOC_035252	-	chr16:11190293-11190520	0	101.495	-inf	down	0.00815
TCONS_00292886	"u"	-	XLOC_095393	-	chr9:29018905-29019155	0	89.7232	-inf	down	0.00815
TCONS_00289128	"u"	-	XLOC_093964	-	chr9:93043828-93044079	0	67.4668	-inf	down	0.00815
TCONS_00285664	"u"	-	XLOC_092587	-	chr8:134979713-134979963	0	65.025	-inf	down	0.00815
TCONS_00271248	"u"	-	XLOC_087331	-	chr7:97957197-97957486	0	42.9174	-inf	down	0.00815
TCONS_00188689	"u"	-	XLOC_057625	-	chr21:37927706-37927954	0	39.3521	-inf	down	0.00815
TCONS_00294476	"u"	-	XLOC_096140	-	chr9:87125701-87125910	0	278.387	-inf	down	0.00905
TCONS_00006880	"u"	-	XLOC_002123	-	chr1:110445087-110445289	0	269.433	-inf	down	0.00905
TCONS_00255155	"u"	-	XLOC_081432	-	chr6:43872038-43872239	0	261.656	-inf	down	0.00905
TCONS_00136251	"u"	-	XLOC_041524	-	chr18:47259617-47259821	0	171.845	-inf	down	0.00905
TCONS_00212560	"u"	-	XLOC_065216	-	chr3:105292984-105293194	0	161.018	-inf	down	0.00905
TCONS_00023329	"u"	-	XLOC_007513	-	chr1:163366375-163366590	0	153.626	-inf	down	0.00905
TCONS_00252791	"u"	-	XLOC_080666	-	chr6:14306235-14306463	0	148.028	-inf	down	0.00905
TCONS_00196398	"u"	-	XLOC_060372	-	chr22:27818523-27818762	0	133.847	-inf	down	0.00905
TCONS_00294371	"u"	-	XLOC_096077	-	chr9:84505240-84505493	0	67.7938	-inf	down	0.00905
TCONS_00188008	"u"	-	XLOC_057379	-	chr21:19764833-19765098	0	51.1213	-inf	down	0.00905
TCONS_00008494	"u"	-	XLOC_002689	-	chr1:154982733-154983039	0	50.2753	-inf	down	0.00905
TCONS_00170564	"u"	-	XLOC_050209	-	chr2:30020762-30020965	0	209.401	-inf	down	0.00915
TCONS_00272825	"u"	-	XLOC_087767	-	chr7:128704069-128704275	0	204.064	-inf	down	0.00915
TCONS_00037273	"u"	-	XLOC_013326	-	chr10:117727018-117727243	0	170.571	-inf	down	0.00915
TCONS_00030551	"u"	-	XLOC_010622	-	chr10:88177763-88177999	0	132.453	-inf	down	0.00915
TCONS_00096098	"u"	-	XLOC_031507	-	chr15:99502050-99502263	0	129.895	-inf	down	0.00915
TCONS_00306196	"u"	-	XLOC_101470	-	chrX:128624456-128624675	0	123.653	-inf	down	0.00915
TCONS_00188003	"u"	-	XLOC_057374	-	chr21:19388148-19388372	0	111.156	-inf	down	0.00915
TCONS_00116896	"u"	-	XLOC_036957	-	chr17:6372450-6372678	0	90.2558	-inf	down	0.00915
TCONS_00206119	"u"	-	XLOC_063346	-	chr3:169692227-169692471	0	77.0289	-inf	down	0.00915
TCONS_00123299	"u"	-	XLOC_038534	-	chr17:71418960-71419220	0	67.9553	-inf	down	0.00915
TCONS_00253662	"u"	-	XLOC_081074	-	chr6:31183009-31183277	0	62.7195	-inf	down	0.00915
TCONS_00302935	"u"	-	XLOC_099937	-	chrX:7040548-7040810	0	54.8054	-inf	down	0.00915
TCONS_00236452	"u"	-	XLOC_074067	-	chr5:161912536-161912741	0	285.913	-inf	down	0.00935
TCONS_00257336	"u"	-	XLOC_082261	-	chr6:125945826-125946041	0	266.039	-inf	down	0.00935
TCONS_00201873	"u"	-	XLOC_061776	-	chr3:53974810-53975030	0	210.731	-inf	down	0.00935
TCONS_00079629	"u"	-	XLOC_026768	-	chr13:106105297-106105515	0	190.702	-inf	down	0.00935
TCONS_00239691	"u"	-	XLOC_075779	-	chr5:40217841-40218042	0	172.908	-inf	down	0.00935
TCONS_00057821	"u"	-	XLOC_019873	-	chr12:6692789-6693013	0	169.949	-inf	down	0.00935
TCONS_00196379	"u"	-	XLOC_060357	-	chr22:27596623-27596854	0	148.413	-inf	down	0.00935
TCONS_00202663	"u"	-	XLOC_062121	-	chr3:95181876-95182119	0	130.974	-inf	down	0.00935
TCONS_00161423	"u"	-	XLOC_047371	-	chr2:81481743-81481959	0	125.342	-inf	down	0.00935
TCONS_00216823	"u"	-	XLOC_066739	-	chr3:192923196-192923423	0	115.373	-inf	down	0.00935
TCONS_00159823	"u"	-	XLOC_046852	-	chr2:44849768-44850017	0	72.5799	-inf	down	0.00935
TCONS_00238362	"u"	-	XLOC_074944	-	chr5:8569177-8569430	0	67.9326	-inf	down	0.00935
TCONS_00300351	"u"	-	XLOC_098743	-	chrX:88784848-88785103	0	62.7013	-inf	down	0.00935
TCONS_00054926	"u"	-	XLOC_018819	-	chr11:95502998-95503384	0	17.3758	-inf	down	0.00935
TCONS_00135718	"u"	-	XLOC_041367	-	chr18:29460167-29460369	0	451.026	-inf	down	0.00945
TCONS_00006498	"u"	-	XLOC_002058	-	chr1:108346997-108347206	0	384.46	-inf	down	0.00945
TCONS_00079404	"u"	-	XLOC_026640	-	chr13:97595239-97595440	0	355.369	-inf	down	0.00945
TCONS_00055028	"u"	-	XLOC_018860	-	chr11:97872041-97872243	0	263.297	-inf	down	0.00945
TCONS_00158572	"u"	-	XLOC_046511	-	chr2:20362285-20362491	0	262.794	-inf	down	0.00945
TCONS_00304554	"u"	-	XLOC_100623	-	chrX:56206924-56207140	0	220.709	-inf	down	0.00945
TCONS_00036666	"u"	-	XLOC_013088	-	chr10:101721763-101721976	0	170.974	-inf	down	0.00945
TCONS_00234006	"u"	-	XLOC_073326	-	chr5:117351242-117351473	0	169.177	-inf	down	0.00945
TCONS_00189631	"u"	-	XLOC_057915	-	chr21:8809052-8809259	0	146.659	-inf	down	0.00945
TCONS_00187904	"u"	-	XLOC_057323	-	chr21:15896649-15896874	0	122.684	-inf	down	0.00945
TCONS_00259775	"u"	-	XLOC_083094	-	chr7:12707237-12707477	0	104.527	-inf	down	0.00945
TCONS_00006508	"u"	-	XLOC_002061	-	chr1:108485981-108486223	0	99.7948	-inf	down	0.00945
TCONS_00238029	"u"	-	XLOC_074651	-	chr5:2117509-2117732	0	96.212	-inf	down	0.00945
TCONS_00276689	"u"	-	XLOC_089042	-	chr8:48322331-48322581	0	90.7002	-inf	down	0.00945
TCONS_00284657	"u"	-	XLOC_092142	-	chr8:109196716-109196959	0	80.4104	-inf	down	0.00945
TCONS_00244849	"u"	-	XLOC_077745	-	chr5:176201000-176201241	0	78.7008	-inf	down	0.00945
TCONS_00072635	"u"	-	XLOC_023866	-	chr12:108364724-108365107	0	16.1122	-inf	down	0.00945
TCONS_00199971	"u"	-	XLOC_061392	-	chr3:31640809-31641016	0	343.028	-inf	down	0.01075
TCONS_00130452	"u"	-	XLOC_040108	-	chr17:44556761-44556970	0	324.913	-inf	down	0.01075
TCONS_00079980	"u"	-	XLOC_026956	-	chr13:114276832-114277043	0	305.663	-inf	down	0.01075
TCONS_00214183	"u"	-	XLOC_065685	-	chr3:132979707-132979908	0	284.043	-inf	down	0.01075
TCONS_00108469	"u"	-	XLOC_034685	-	chr16:81443982-81444184	0	240.433	-inf	down	0.01075
TCONS_00284734	"u"	-	XLOC_092165	-	chr8:111784524-111784733	0	212.408	-inf	down	0.01075
TCONS_00071538	"u"	-	XLOC_023531	-	chr12:81903855-81904061	0	186.409	-inf	down	0.01075
TCONS_00094594	"u"	-	XLOC_031085	-	chr15:75767339-75767549	0	181.159	-inf	down	0.01075
TCONS_00123002	"u"	-	XLOC_038430	-	chr17:65406317-65406533	0	168.227	-inf	down	0.01075
TCONS_00269203	"u"	-	XLOC_086459	-	chr7:45261299-45261528	0	161.305	-inf	down	0.01075
TCONS_00010983	"u"	-	XLOC_003487	-	chr1:197016180-197016421	0	112.26	-inf	down	0.01075
TCONS_00030157	"u"	-	XLOC_010438	-	chr10:78700512-78700732	0	111.501	-inf	down	0.01075
TCONS_00184835	"u"	-	XLOC_055644	-	chr20:30557173-30557412	0	110.05	-inf	down	0.01075
TCONS_00295929	"u"	-	XLOC_096882	-	chr9:118615618-118615840	0	108.656	-inf	down	0.01075
TCONS_00123136	"u"	-	XLOC_038487	-	chr17:68165389-68165608	0	104.914	-inf	down	0.01075
TCONS_00232967	"u"	-	XLOC_072907	-	chr5:80105429-80105665	0	95.8885	-inf	down	0.01075
TCONS_00295939	"u"	-	XLOC_096892	-	chr9:119077198-119077442	0	95.0384	-inf	down	0.01075
TCONS_00082130	"u"	-	XLOC_027635	-	chr14:56784890-56785146	0	91.2251	-inf	down	0.01075
TCONS_00276569	"u"	-	XLOC_088996	-	chr8:43725518-43725768	0	81.101	-inf	down	0.01075
TCONS_00183260	"u"	-	XLOC_055004	-	chr20:62067623-62067862	0	72.5003	-inf	down	0.01075
TCONS_00173424	"u"	-	XLOC_051208	-	chr2:94778888-94779141	0	70.973	-inf	down	0.01075
TCONS_00025133	"u"	-	XLOC_008268	-	chr1:207243600-207243847	0	70.3701	-inf	down	0.01075
TCONS_00169830	"u"	-	XLOC_049979	-	chr2:16784371-16784621	0	67.32	-inf	down	0.01075
TCONS_00075650	"u"	-	XLOC_024822	-	chr13:49649981-49650215	0	64.9487	-inf	down	0.01075
TCONS_00162653	"u"	-	XLOC_047894	-	chr2:105896738-105896988	0	63.4516	-inf	down	0.01075
TCONS_00178647	"u"	-	XLOC_052961	-	chr2:226601095-226601363	0	62.7424	-inf	down	0.01075
TCONS_00280786	"u"	-	XLOC_090772	-	chr8:17422380-17422637	0	56.1053	-inf	down	0.01075
TCONS_00246208	"u"	-	XLOC_078169	-	chr6:14373562-14373816	0	55.7666	-inf	down	0.01075
TCONS_00293865	"u"	-	XLOC_095793	-	chr9:66827289-66827533	0	54.2202	-inf	down	0.01075
TCONS_00229895	"u"	-	XLOC_071382	-	chr5:5766924-5767182	0	52.8389	-inf	down	0.01075
TCONS_00266824	"u"	-	XLOC_085578	-	chr7:158982050-158982340	0	40.9269	-inf	down	0.01075
TCONS_00025817	"u"	-	XLOC_008563	-	chr1:224755726-224756183	0	16.8845	-inf	down	0.01075
TCONS_00129438	"u"	-	XLOC_039905	-	chr17:40610811-40611016	0	225.102	-inf	down	0.0109
TCONS_00190242	"u"	-	XLOC_058308	-	chr21:31837473-31837697	0	194.172	-inf	down	0.0109
TCONS_00013243	"u"	-	XLOC_004372	-	chr1:236100472-236100704	0	192.215	-inf	down	0.0109
TCONS_00073264	"u"	-	XLOC_023992	-	chr12:115381895-115382099	0	190.469	-inf	down	0.0109
TCONS_00213723	"u"	-	XLOC_065511	-	chr3:126656587-126656796	0	183.758	-inf	down	0.0109
TCONS_00123233	"u"	-	XLOC_038503	-	chr17:68860434-68860643	0	148.67	-inf	down	0.0109
TCONS_00078339	"u"	-	XLOC_026065	-	chr13:45288814-45289028	0	143.502	-inf	down	0.0109
TCONS_00297350	"u"	-	XLOC_097474	-	chr9:136111352-136111564	0	126.072	-inf	down	0.0109
TCONS_00020673	"u"	-	XLOC_006748	-	chr1:114824178-114824414	0	120.057	-inf	down	0.0109
TCONS_00078162	"u"	-	XLOC_025983	-	chr13:40428969-40429206	0	100.555	-inf	down	0.0109
TCONS_00242764	"u"	-	XLOC_077028	-	chr5:133797713-133797962	0	88.0772	-inf	down	0.0109
TCONS_00026594	"u"	-	XLOC_008929	-	chr1:236654214-236654464	0	72.5468	-inf	down	0.0109
TCONS_00231566	"u"	-	XLOC_072460	-	chr5:44635006-44635208	0	294.893	-inf	down	0.01185
TCONS_00079036	"u"	-	XLOC_026408	-	chr13:74678444-74678656	0	225.834	-inf	down	0.01185
TCONS_00028285	"u"	-	XLOC_009588	-	chr10:28904814-28905029	0	172.546	-inf	down	0.01185
TCONS_00105873	"u"	-	XLOC_034061	-	chr16:49964623-49964827	0	160.464	-inf	down	0.01185
TCONS_00212263	"u"	-	XLOC_065102	-	chr3:93819861-93820074	0	158.284	-inf	down	0.01185
TCONS_00089997	"u"	-	XLOC_029639	-	chr14:96167251-96167456	0	132.553	-inf	down	0.01185
TCONS_00079615	"u"	-	XLOC_026754	-	chr13:105435280-105435518	0	89.0574	-inf	down	0.01185
TCONS_00049205	"u"	-	XLOC_016970	-	chr11:11007561-11007800	0	72.2101	-inf	down	0.01185
TCONS_00012285	"u"	-	XLOC_003925	-	chr1:218655858-218656113	0	71.2858	-inf	down	0.01185
TCONS_00046980	"u"	-	XLOC_016432	-	chr11:124076531-124076844	0	37.6931	-inf	down	0.01185
TCONS_00090381	"u"	-	XLOC_029775	-	chr14:103074837-103075055	0	225.142	-inf	down	0.0121
TCONS_00231381	"u"	-	XLOC_072362	-	chr5:41708952-41709158	0	192.518	-inf	down	0.0121
TCONS_00289794	"u"	-	XLOC_094283	-	chr9:108630391-108630605	0	169.785	-inf	down	0.0121
TCONS_00281289	"u"	-	XLOC_090939	-	chr8:26716528-26716751	0	169.232	-inf	down	0.0121
TCONS_00158539	"u"	-	XLOC_046484	-	chr2:18929214-18929444	0	145.239	-inf	down	0.0121
TCONS_00252861	"u"	-	XLOC_080714	-	chr6:16821743-16821974	0	134.505	-inf	down	0.0121
TCONS_00197622	"u"	-	XLOC_060645	-	chr22:38898181-38898398	0	132.992	-inf	down	0.0121
TCONS_00194905	"u"	-	XLOC_059767	-	chr22:48453844-48454080	0	121.097	-inf	down	0.0121
TCONS_00063764	"u"	-	XLOC_021475	-	chr12:105451900-105452132	0	118.196	-inf	down	0.0121
TCONS_00191054	"u"	-	XLOC_058508	-	chr21:43210967-43211192	0	117.413	-inf	down	0.0121
TCONS_00242141	"u"	-	XLOC_076786	-	chr5:116416305-116416542	0	116.288	-inf	down	0.0121
TCONS_00264358	"u"	-	XLOC_084703	-	chr7:107864966-107865216	0	89.7536	-inf	down	0.0121
TCONS_00015676	"u"	-	XLOC_005147	-	chr1:23288706-23288957	0	85.5085	-inf	down	0.0121
TCONS_00270544	"u"	-	XLOC_087101	-	chr7:79807895-79808147	0	81.9213	-inf	down	0.0121
TCONS_00299776	"u"	-	XLOC_098473	-	chrX:66940588-66940841	0	64.7867	-inf	down	0.0121
TCONS_00161235	"u"	-	XLOC_047284	-	chr2:74509765-74510020	0	58.5339	-inf	down	0.0121
TCONS_00144073	"u"	-	XLOC_043578	-	chr19:31843556-31843851	0	33.2164	-inf	down	0.0121
TCONS_00019130	"u"	-	XLOC_006193	-	chr1:79394625-79394829	0	300.125	-inf	down	0.0125
TCONS_00020849	"u"	-	XLOC_006844	-	chr1:118710449-118710661	0	288.591	-inf	down	0.0125
TCONS_00214822	"u"	-	XLOC_065912	-	chr3:146836912-146837125	0	276.902	-inf	down	0.0125
TCONS_00240119	"u"	-	XLOC_076024	-	chr5:54724675-54724886	0	160.443	-inf	down	0.0125
TCONS_00103734	"u"	-	XLOC_033453	-	chr16:16809797-16810017	0	132.585	-inf	down	0.0125
TCONS_00229349	"u"	-	XLOC_070982	-	chr4:189713383-189713611	0	122.574	-inf	down	0.0125
TCONS_00272951	"u"	-	XLOC_087810	-	chr7:130757078-130757305	0	118.21	-inf	down	0.0125
TCONS_00305117	"u"	-	XLOC_100882	-	chrX:78834302-78834534	0	109.442	-inf	down	0.0125
TCONS_00214609	"u"	-	XLOC_065838	-	chr3:142153894-142154150	0	95.1084	-inf	down	0.0125
TCONS_00019162	"u"	-	XLOC_006224	-	chr1:82557674-82557895	0	91.8181	-inf	down	0.0125
TCONS_00148076	"u"	-	XLOC_044319	-	chr19:54086547-54086786	0	89.0121	-inf	down	0.0125
TCONS_00029377	"u"	-	XLOC_010159	-	chr10:63636005-63636270	0	77.1766	-inf	down	0.0125
TCONS_00182707	"u"	-	XLOC_054732	-	chr20:56211894-56212151	0	73.7989	-inf	down	0.0125
TCONS_00041021	"u"	-	XLOC_014467	-	chr11:48559398-48559642	0	73.6408	-inf	down	0.0125
TCONS_00218487	"u"	-	XLOC_067248	-	chr4:13173326-13173547	0	71.7787	-inf	down	0.0125
TCONS_00303544	"u"	-	XLOC_100212	-	chrX:29976647-29976923	0	28.6906	-inf	down	0.0125
TCONS_00110865	"u"	-	XLOC_035161	-	chr16:7981186-7981611	0	10.0915	-inf	down	0.0125
TCONS_00297526	"u"	-	XLOC_097533	-	chr9:136968911-136969127	0	266.092	-inf	down	0.01275
TCONS_00189273	"u"	-	XLOC_057792	-	chr21:44874853-44875057	0	251.46	-inf	down	0.01275
TCONS_00280312	"u"	-	XLOC_090538	-	chr8:6792090-6792301	0	234.592	-inf	down	0.01275
TCONS_00283144	"u"	-	XLOC_091647	-	chr8:76155796-76156016	0	197.843	-inf	down	0.01275
TCONS_00264753	"u"	-	XLOC_084825	-	chr7:118848186-118848406	0	186.598	-inf	down	0.01275
TCONS_00228064	"u"	-	XLOC_070512	-	chr4:145235349-145235565	0	137.298	-inf	down	0.01275
TCONS_00129230	"u"	-	XLOC_039866	-	chr17:39592201-39592427	0	126.709	-inf	down	0.01275
TCONS_00199302	"u"	-	XLOC_061149	-	chr3:11959984-11960189	0	105.923	-inf	down	0.01275
TCONS_00027638	"u"	-	XLOC_009373	-	chr10:12884324-12884541	0	105.577	-inf	down	0.01275
TCONS_00062190	"u"	-	XLOC_021020	-	chr12:67854779-67855009	0	83.8058	-inf	down	0.01275
TCONS_00032074	"u"	-	XLOC_011206	-	chr10:120999516-120999751	0	76.7318	-inf	down	0.01275
TCONS_00205539	"u"	-	XLOC_063098	-	chr3:152775348-152775602	0	70.8403	-inf	down	0.01275
TCONS_00036030	"u"	-	XLOC_012887	-	chr10:92435831-92436078	0	55.3874	-inf	down	0.01275
TCONS_00280095	"u"	-	XLOC_090440	-	chr8:144694083-144694330	0	52.8205	-inf	down	0.01275
TCONS_00013108	"u"	-	XLOC_004278	-	chr1:233297578-233297855	0	32.2602	-inf	down	0.01275
TCONS_00224465	"u"	-	XLOC_069307	-	chr4:24320352-24320750	0	21.9627	-inf	down	0.01275
TCONS_00035753	"u"	-	XLOC_012725	-	chr10:81638152-81638356	0	291.866	-inf	down	0.0133
TCONS_00273659	"u"	-	XLOC_088042	-	chr7:148958953-148959155	0	209.036	-inf	down	0.0133
TCONS_00191310	"u"	-	XLOC_058593	-	chr21:46065216-46065421	0	196.773	-inf	down	0.0133
TCONS_00087323	"u"	-	XLOC_028897	-	chr14:41372460-41372690	0	178.591	-inf	down	0.0133
TCONS_00087061	"u"	-	XLOC_028819	-	chr14:34660858-34661060	0	170.015	-inf	down	0.0133
TCONS_00071557	"u"	-	XLOC_023543	-	chr12:83491343-83491581	0	138.419	-inf	down	0.0133
TCONS_00076632	"u"	-	XLOC_025362	-	chr13:98119343-98119565	0	105.227	-inf	down	0.0133
TCONS_00112063	"u"	-	XLOC_035516	-	chr16:23741174-23741398	0	101.274	-inf	down	0.0133
TCONS_00018750	"u"	-	XLOC_006032	-	chr1:65732638-65732865	0	87.8159	-inf	down	0.0133
TCONS_00108304	"u"	-	XLOC_034619	-	chr16:75967129-75967366	0	84.3079	-inf	down	0.0133
TCONS_00196397	"u"	-	XLOC_060371	-	chr22:27817243-27817495	0	71.7182	-inf	down	0.0133
TCONS_00169919	"u"	-	XLOC_050016	-	chr2:20059337-20059590	0	67.833	-inf	down	0.0133
TCONS_00233168	"u"	-	XLOC_072988	-	chr5:87151586-87151830	0	61.5902	-inf	down	0.0133
TCONS_00279560	"u"	-	XLOC_090305	-	chr8:141049165-141049405	0	59.3436	-inf	down	0.0133
TCONS_00152855	"u"	-	XLOC_045127	-	chr19:20888350-20888614	0	42.5956	-inf	down	0.0133
TCONS_00303218	"u"	-	XLOC_100052	-	chrX:16036126-16036411	0	35.974	-inf	down	0.0133
TCONS_00238609	"u"	-	XLOC_075102	-	chr5:14137910-14138199	0	30.6552	-inf	down	0.0133
TCONS_00300347	"u"	-	XLOC_098741	-	chrX:88518464-88518667	0	253.368	-inf	down	0.01355
TCONS_00228575	"u"	-	XLOC_070740	-	chr4:163493178-163493384	0	156.236	-inf	down	0.01355
TCONS_00036918	"u"	-	XLOC_013179	-	chr10:106035889-106036099	0	143.196	-inf	down	0.01355
TCONS_00047345	"u"	-	XLOC_016530	-	chr11:128605392-128605607	0	139.631	-inf	down	0.01355
TCONS_00079084	"u"	-	XLOC_026430	-	chr13:76922601-76922819	0	128.667	-inf	down	0.01355
TCONS_00225416	"u"	-	XLOC_069689	-	chr4:63605847-63606072	0	116.704	-inf	down	0.01355
TCONS_00302799	"u"	-	XLOC_099872	-	chrX:1940833-1941060	0	97.0862	-inf	down	0.01355
TCONS_00300242	"u"	-	XLOC_098669	-	chrX:79833271-79833515	0	82.3296	-inf	down	0.01355
TCONS_00239701	"u"	-	XLOC_075789	-	chr5:40505330-40505554	0	74.5193	-inf	down	0.01355
TCONS_00298059	"u"	-	XLOC_097730	-	chrX:9957397-9957641	0	72.3149	-inf	down	0.01355
TCONS_00054507	"u"	-	XLOC_018591	-	chr11:86242435-86242666	0	70.2644	-inf	down	0.01355
TCONS_00070826	"u"	-	XLOC_023286	-	chr12:63256663-63256897	0	70.0703	-inf	down	0.01355
TCONS_00287669	"u"	-	XLOC_093180	-	chr9:36804635-36804886	0	61.7534	-inf	down	0.01355
TCONS_00294366	"u"	-	XLOC_096072	-	chr9:84345704-84345992	0	50.274	-inf	down	0.01355
TCONS_00068064	"u"	-	XLOC_022650	-	chr12:34395707-34395992	0	43.4946	-inf	down	0.01355
TCONS_00241217	"u"	-	XLOC_076411	-	chr5:83872458-83872747	0	40.7959	-inf	down	0.01355
TCONS_00010910	"u"	-	XLOC_003442	-	chr1:193591021-193591318	0	31.7941	-inf	down	0.01355
TCONS_00037691	"u"	-	XLOC_013447	-	chr10:126685115-126685387	0	28.5917	-inf	down	0.01355
TCONS_00186744	"u"	-	XLOC_056611	-	chr20:54123256-54123461	0	302.084	-inf	down	0.0138
TCONS_00107870	"u"	-	XLOC_034491	-	chr16:70066495-70066709	0	213.991	-inf	down	0.0138
TCONS_00231609	"u"	-	XLOC_072494	-	chr5:46039270-46039482	0	209.694	-inf	down	0.0138
TCONS_00010021	"u"	-	XLOC_003088	-	chr1:170399778-170399982	0	179.301	-inf	down	0.0138
TCONS_00034910	"u"	-	XLOC_012399	-	chr10:64362760-64362981	0	175.942	-inf	down	0.0138
TCONS_00068478	"u"	-	XLOC_022812	-	chr12:47348489-47348697	0	154.801	-inf	down	0.0138
TCONS_00202007	"u"	-	XLOC_061814	-	chr3:57947871-57948081	0	127.925	-inf	down	0.0138
TCONS_00062687	"u"	-	XLOC_021123	-	chr12:76180674-76180881	0	126.592	-inf	down	0.0138
TCONS_00224579	"u"	-	XLOC_069372	-	chr4:30707489-30707724	0	116.004	-inf	down	0.0138
TCONS_00164241	"u"	-	XLOC_048513	-	chr2:142660246-142660459	0	105.639	-inf	down	0.0138
TCONS_00160541	"u"	-	XLOC_047100	-	chr2:64283559-64283792	0	86.0382	-inf	down	0.0138
TCONS_00184757	"u"	-	XLOC_055569	-	chr20:28581014-28581268	0	76.2587	-inf	down	0.0138
TCONS_00104478	"u"	-	XLOC_033628	-	chr16:26386528-26386779	0	63.8615	-inf	down	0.0138
TCONS_00158432	"u"	-	XLOC_046415	-	chr2:15165577-15165821	0	62.4575	-inf	down	0.0138
TCONS_00203534	"u"	-	XLOC_062417	-	chr3:118854156-118854413	0	60.3711	-inf	down	0.0138
TCONS_00206235	"u"	-	XLOC_063387	-	chr3:171486781-171487044	0	48.8524	-inf	down	0.0138
TCONS_00020788	"u"	-	XLOC_006811	-	chr1:117325049-117325311	0	32.9466	-inf	down	0.0138
TCONS_00219026	"u"	-	XLOC_067456	-	chr4:35531645-35531962	0	27.9832	-inf	down	0.0138
TCONS_00238347	"u"	-	XLOC_074932	-	chr5:8225963-8226302	0	24.4941	-inf	down	0.0138
TCONS_00061144	"u"	-	XLOC_020824	-	chr12:55607182-55607542	0	14.4399	-inf	down	0.0138
TCONS_00288502	"u"	-	XLOC_093607	-	chr9:78427383-78427586	0	329.833	-inf	down	0.01425
TCONS_00078871	"u"	-	XLOC_026273	-	chr13:60806229-60806436	0	193.446	-inf	down	0.01425
TCONS_00272389	"u"	-	XLOC_087587	-	chr7:114760453-114760656	0	189.966	-inf	down	0.01425
TCONS_00292227	"u"	-	XLOC_095125	-	chr9:1160223-1160440	0	161.029	-inf	down	0.01425
TCONS_00185880	"u"	-	XLOC_056151	-	chr20:41845651-41845854	0	159.079	-inf	down	0.01425
TCONS_00085264	"u"	-	XLOC_028442	-	chr14:103899382-103899594	0	152.748	-inf	down	0.01425
TCONS_00231553	"u"	-	XLOC_072447	-	chr5:44168310-44168535	0	151.435	-inf	down	0.01425
TCONS_00039422	"u"	-	XLOC_013951	-	chr11:15467654-15467873	0	134.199	-inf	down	0.01425
TCONS_00230423	"u"	-	XLOC_071727	-	chr5:17963361-17963572	0	127.195	-inf	down	0.01425
TCONS_00186921	"u"	-	XLOC_056725	-	chr20:57559019-57559237	0	123.017	-inf	down	0.01425
TCONS_00024356	"u"	-	XLOC_007985	-	chr1:193540245-193540452	0	117.093	-inf	down	0.01425
TCONS_00040344	"u"	-	XLOC_014288	-	chr11:39859047-39859258	0	115.381	-inf	down	0.01425
TCONS_00057098	"u"	-	XLOC_019666	-	chr11:130504611-130504838	0	109.815	-inf	down	0.01425
TCONS_00208972	"u"	-	XLOC_064262	-	chr3:19734985-19735211	0	109.081	-inf	down	0.01425
TCONS_00223097	"u"	-	XLOC_068853	-	chr4:177238119-177238344	0	105.56	-inf	down	0.01425
TCONS_00272950	"u"	-	XLOC_087809	-	chr7:130753546-130753770	0	88.0634	-inf	down	0.01425
TCONS_00181613	"u"	-	XLOC_054107	-	chr20:40584068-40584309	0	85.1197	-inf	down	0.01425
TCONS_00279134	"u"	-	XLOC_090053	-	chr8:126092953-126093186	0	77.5686	-inf	down	0.01425
TCONS_00287292	"u"	-	XLOC_093067	-	chr9:31905688-31905932	0	68.6501	-inf	down	0.01425
TCONS_00144057	"u"	-	XLOC_043566	-	chr19:31148112-31148368	0	48.499	-inf	down	0.01425
TCONS_00232528	"u"	-	XLOC_072786	-	chr5:71757402-71757656	0	48.4415	-inf	down	0.01425
TCONS_00199366	"u"	-	XLOC_061166	-	chr3:13080214-13080499	0	26.8285	-inf	down	0.01425
TCONS_00019835	"u"	-	XLOC_006480	-	chr1:98486620-98486831	0	278.447	-inf	down	0.0145
TCONS_00295401	"u"	-	XLOC_096616	-	chr9:106129892-106130101	0	243.973	-inf	down	0.0145
TCONS_00078400	"u"	-	XLOC_026084	-	chr13:45932962-45933175	0	211.325	-inf	down	0.0145
TCONS_00281512	"u"	-	XLOC_090986	-	chr8:29372629-29372846	0	150.217	-inf	down	0.0145
TCONS_00300481	"u"	-	XLOC_098853	-	chrX:98898428-98898673	0	142.47	-inf	down	0.0145
TCONS_00241762	"u"	-	XLOC_076629	-	chr5:102553287-102553515	0	135.626	-inf	down	0.0145
TCONS_00153116	"u"	-	XLOC_045241	-	chr19:28985594-28985796	0	129.979	-inf	down	0.0145
TCONS_00007898	"u"	-	XLOC_002515	-	chr1:150236468-150236696	0	126.213	-inf	down	0.0145
TCONS_00063022	"u"	-	XLOC_021295	-	chr12:91764491-91764702	0	122.814	-inf	down	0.0145
TCONS_00230340	"u"	-	XLOC_071654	-	chr5:15975189-15975411	0	117.526	-inf	down	0.0145
TCONS_00055650	"u"	-	XLOC_019218	-	chr11:109088761-109088973	0	90.4091	-inf	down	0.0145
TCONS_00139759	"u"	-	XLOC_042643	-	chr18:72108278-72108519	0	81.1749	-inf	down	0.0145
TCONS_00098306	"u"	-	XLOC_032170	-	chr15:54981089-54981312	0	67.2108	-inf	down	0.0145
TCONS_00168511	"u"	-	XLOC_049594	-	chr2:237950761-237951002	0	63.7554	-inf	down	0.0145
TCONS_00180604	"u"	-	XLOC_053647	-	chr20:30656049-30656291	0	62.8513	-inf	down	0.0145
TCONS_00068807	"u"	-	XLOC_022884	-	chr12:48972324-48972611	0	58.2626	-inf	down	0.0145
TCONS_00169829	"u"	-	XLOC_049978	-	chr2:16679192-16679450	0	49.1542	-inf	down	0.0145
TCONS_00137107	"u"	-	XLOC_041809	-	chr18:75832966-75833225	0	45.135	-inf	down	0.0145
TCONS_00014770	"u"	-	XLOC_004843	-	chr1:9148380-9148663	0	40.8345	-inf	down	0.0145
TCONS_00158494	"u"	-	XLOC_046459	-	chr2:17337489-17337768	0	37.8119	-inf	down	0.0145
TCONS_00199849	"u"	-	XLOC_061328	-	chr3:26601048-26601321	0	31.5742	-inf	down	0.0145
TCONS_00235646	"u"	-	XLOC_073805	-	chr5:144937653-144937962	0	25.2053	-inf	down	0.0145
TCONS_00174201	"u"	-	XLOC_051502	-	chr2:107629851-107630145	0	24.5971	-inf	down	0.0145
TCONS_00266875	"u"	-	XLOC_085616	-	chr7:428342-428731	0	13.1306	-inf	down	0.0145
TCONS_00095951	"u"	-	XLOC_031431	-	chr15:95174105-95174308	0	277.752	-inf	down	0.01495
TCONS_00024466	"u"	-	XLOC_008051	-	chr1:199799592-199799793	0	262.031	-inf	down	0.01495
TCONS_00006206	"u"	-	XLOC_001913	-	chr1:98497224-98497432	0	215.726	-inf	down	0.01495
TCONS_00241430	"u"	-	XLOC_076487	-	chr5:91499955-91500162	0	198.879	-inf	down	0.01495
TCONS_00029028	"u"	-	XLOC_009965	-	chr10:47746309-47746518	0	193.429	-inf	down	0.01495
TCONS_00076420	"u"	-	XLOC_025231	-	chr13:85319101-85319306	0	192.424	-inf	down	0.01495
TCONS_00277689	"u"	-	XLOC_089486	-	chr8:82005019-82005230	0	187.102	-inf	down	0.01495
TCONS_00162625	"u"	-	XLOC_047878	-	chr2:105234715-105234916	0	159.126	-inf	down	0.01495
TCONS_00005660	"u"	-	XLOC_001687	-	chr1:82865561-82865778	0	135.064	-inf	down	0.01495
TCONS_00302896	"u"	-	XLOC_099911	-	chrX:5458842-5459074	0	123.249	-inf	down	0.01495
TCONS_00232532	"u"	-	XLOC_072790	-	chr5:72078468-72078701	0	120.107	-inf	down	0.01495
TCONS_00096450	"u"	-	XLOC_031686	-	chr15:24806080-24806310	0	113.93	-inf	down	0.01495
TCONS_00298248	"u"	-	XLOC_097800	-	chrX:16239657-16239870	0	113.631	-inf	down	0.01495
TCONS_00068062	"u"	-	XLOC_022648	-	chr12:34293062-34293290	0	111.023	-inf	down	0.01495
TCONS_00190859	"u"	-	XLOC_058452	-	chr21:41287945-41288163	0	109.256	-inf	down	0.01495
TCONS_00012352	"u"	-	XLOC_003963	-	chr1:220702726-220702963	0	89.7666	-inf	down	0.01495
TCONS_00282346	"u"	-	XLOC_091356	-	chr8:53564278-53564512	0	83.8377	-inf	down	0.01495
TCONS_00144178	"u"	-	XLOC_043616	-	chr19:33281984-33282229	0	79.681	-inf	down	0.01495
TCONS_00163594	"u"	-	XLOC_048244	-	chr2:123034802-123035048	0	65.3923	-inf	down	0.01495
TCONS_00231054	"u"	-	XLOC_072167	-	chr5:35561866-35562117	0	63.4888	-inf	down	0.01495
TCONS_00089449	"u"	-	XLOC_029540	-	chr14:90344525-90344777	0	61.5656	-inf	down	0.01495
TCONS_00233552	"u"	-	XLOC_073126	-	chr5:99733257-99733498	0	60.4608	-inf	down	0.01495
TCONS_00036914	"u"	-	XLOC_013175	-	chr10:105971620-105971866	0	60.0271	-inf	down	0.01495
TCONS_00262778	"u"	-	XLOC_084314	-	chr7:81693393-81693649	0	58.8268	-inf	down	0.01495
TCONS_00221921	"u"	-	XLOC_068454	-	chr4:134904538-134904792	0	45.3616	-inf	down	0.01495
TCONS_00289554	"u"	-	XLOC_094149	-	chr9:100949783-100950047	0	36.5493	-inf	down	0.01495
TCONS_00142496	"u"	-	XLOC_043210	-	chr19:14499868-14500186	0	27.0453	-inf	down	0.01495
TCONS_00189621	"u"	-	XLOC_057905	-	chr21:8692969-8693171	0	278.831	-inf	down	0.01575
TCONS_00177954	"u"	-	XLOC_052803	-	chr2:213239300-213239508	0	246.915	-inf	down	0.01575
TCONS_00303562	"u"	-	XLOC_100229	-	chrX:30745085-30745287	0	234.893	-inf	down	0.01575
TCONS_00075991	"u"	-	XLOC_024966	-	chr13:61034112-61034331	0	183.668	-inf	down	0.01575
TCONS_00115655	"u"	-	XLOC_036634	-	chr16:82426061-82426276	0	174.532	-inf	down	0.01575
TCONS_00084491	"u"	-	XLOC_028184	-	chr14:98272712-98272929	0	161.534	-inf	down	0.01575
TCONS_00227340	"u"	-	XLOC_070222	-	chr4:116908218-116908437	0	160.886	-inf	down	0.01575
TCONS_00225407	"u"	-	XLOC_069680	-	chr4:62691694-62691900	0	160.446	-inf	down	0.01575
TCONS_00238613	"u"	-	XLOC_075105	-	chr5:14543073-14543275	0	159.002	-inf	down	0.01575
TCONS_00045333	"u"	-	XLOC_015839	-	chr11:98820185-98820395	0	154.575	-inf	down	0.01575
TCONS_00232023	"u"	-	XLOC_072675	-	chr5:63865724-63865939	0	149.438	-inf	down	0.01575
TCONS_00270872	"u"	-	XLOC_087226	-	chr7:91580642-91580866	0	140.942	-inf	down	0.01575
TCONS_00284582	"u"	-	XLOC_092119	-	chr8:106842255-106842465	0	140.22	-inf	down	0.01575
TCONS_00079635	"u"	-	XLOC_026774	-	chr13:106335028-106335246	0	129.095	-inf	down	0.01575
TCONS_00170821	"u"	-	XLOC_050303	-	chr2:37781591-37781806	0	120.034	-inf	down	0.01575
TCONS_00006337	"u"	-	XLOC_001969	-	chr1:101147889-101148109	0	114.215	-inf	down	0.01575
TCONS_00228340	"u"	-	XLOC_070628	-	chr4:153882851-153883058	0	111.894	-inf	down	0.01575
TCONS_00240095	"u"	-	XLOC_076010	-	chr5:53418361-53418584	0	98.7618	-inf	down	0.01575
TCONS_00231289	"u"	-	XLOC_072284	-	chr5:39534129-39534397	0	95.9941	-inf	down	0.01575
TCONS_00161320	"u"	-	XLOC_047307	-	chr2:75445734-75445974	0	80.573	-inf	down	0.01575
TCONS_00189836	"u"	-	XLOC_058071	-	chr21:15107342-15107570	0	74.5139	-inf	down	0.01575
TCONS_00163587	"u"	-	XLOC_048237	-	chr2:122588414-122588649	0	65.3045	-inf	down	0.01575
TCONS_00260990	"u"	-	XLOC_083573	-	chr7:41329164-41329400	0	60.2266	-inf	down	0.01575
TCONS_00025820	"u"	-	XLOC_008566	-	chr1:224880014-224880262	0	57.8903	-inf	down	0.01575
TCONS_00295950	"u"	-	XLOC_096900	-	chr9:119757249-119757496	0	54.0794	-inf	down	0.01575
TCONS_00187994	"u"	-	XLOC_057365	-	chr21:18909541-18909798	0	49.2487	-inf	down	0.01575
TCONS_00239805	"u"	-	XLOC_075837	-	chr5:42080624-42080893	0	38.4112	-inf	down	0.01575
TCONS_00079496	"u"	-	XLOC_026688	-	chr13:100057461-100057749	0	34.7237	-inf	down	0.01575
TCONS_00138920	"u"	-	XLOC_042411	-	chr18:47769179-47769454	0	32.7922	-inf	down	0.01575
TCONS_00051634	"u"	-	XLOC_017843	-	chr11:62170590-62170881	0	24.9781	-inf	down	0.01575
TCONS_00026289	"u"	-	XLOC_008785	-	chr1:231359315-231359674	0	14.9073	-inf	down	0.01575
TCONS_00152481	"u"	-	XLOC_045066	-	chr19:18291383-18291782	0	14.3556	-inf	down	0.01575
TCONS_00216655	"u"	-	XLOC_066630	-	chr3:187489835-187490044	0	292.214	-inf	down	0.0159
TCONS_00227659	"u"	-	XLOC_070348	-	chr4:129607586-129607787	0	262.987	-inf	down	0.0159
TCONS_00239083	"u"	-	XLOC_075488	-	chr5:30471010-30471216	0	257.082	-inf	down	0.0159
TCONS_00054661	"u"	-	XLOC_018673	-	chr11:90006569-90006772	0	254.726	-inf	down	0.0159
TCONS_00064665	"u"	-	XLOC_021746	-	chr12:119964164-119964372	0	204.848	-inf	down	0.0159
TCONS_00282878	"u"	-	XLOC_091548	-	chr8:68842120-68842328	0	196.779	-inf	down	0.0159
TCONS_00245686	"u"	-	XLOC_077918	-	chr6:1220328-1220538	0	194.131	-inf	down	0.0159
TCONS_00213893	"u"	-	XLOC_065603	-	chr3:129041871-129042076	0	183.563	-inf	down	0.0159
TCONS_00268787	"u"	-	XLOC_086348	-	chr7:40879770-40879980	0	175.464	-inf	down	0.0159
TCONS_00305323	"u"	-	XLOC_101033	-	chrX:96343503-96343709	0	173.127	-inf	down	0.0159
TCONS_00230728	"u"	-	XLOC_071998	-	chr5:30251067-30251294	0	146.06	-inf	down	0.0159
TCONS_00251663	"u"	-	XLOC_080174	-	chr6:156296448-156296666	0	144.395	-inf	down	0.0159
TCONS_00077010	"u"	-	XLOC_025527	-	chr13:109919629-109919852	0	128.352	-inf	down	0.0159
TCONS_00244472	"u"	-	XLOC_077527	-	chr5:162796009-162796232	0	127.822	-inf	down	0.0159
TCONS_00298746	"u"	-	XLOC_098077	-	chrX:39955522-39955725	0	116.107	-inf	down	0.0159
TCONS_00010281	"u"	-	XLOC_003169	-	chr1:175803191-175803413	0	113.815	-inf	down	0.0159
TCONS_00214769	"u"	-	XLOC_065900	-	chr3:146358591-146358802	0	110.061	-inf	down	0.0159
TCONS_00235714	"u"	-	XLOC_073828	-	chr5:147796886-147797131	0	107.768	-inf	down	0.0159
TCONS_00248956	"u"	-	XLOC_079027	-	chr6:49812632-49812856	0	106.356	-inf	down	0.0159
TCONS_00227595	"u"	-	XLOC_070323	-	chr4:126683992-126684226	0	101.571	-inf	down	0.0159
TCONS_00292517	"u"	-	XLOC_095238	-	chr9:13616670-13616896	0	95.9711	-inf	down	0.0159
TCONS_00205188	"u"	-	XLOC_062970	-	chr3:145554679-145554913	0	88.1681	-inf	down	0.0159
TCONS_00076467	"u"	-	XLOC_025275	-	chr13:89388306-89388533	0	86.7563	-inf	down	0.0159
TCONS_00214852	"u"	-	XLOC_065921	-	chr3:147882128-147882356	0	78.3891	-inf	down	0.0159
TCONS_00256153	"u"	-	XLOC_081832	-	chr6:83979724-83979943	0	77.9189	-inf	down	0.0159
TCONS_00005595	"u"	-	XLOC_001653	-	chr1:79009001-79009235	0	72.8916	-inf	down	0.0159
TCONS_00289336	"u"	-	XLOC_094062	-	chr9:96435690-96435918	0	56.5474	-inf	down	0.0159
TCONS_00241667	"u"	-	XLOC_076571	-	chr5:98614816-98615082	0	54.0776	-inf	down	0.0159
TCONS_00002544	"u"	-	XLOC_000713	-	chr1:29483172-29483429	0	52.1592	-inf	down	0.0159
TCONS_00003157	"u"	-	XLOC_000952	-	chr1:37787319-37787588	0	45.7192	-inf	down	0.0159
TCONS_00306098	"u"	-	XLOC_101406	-	chrX:121997290-121997499	0	312.008	-inf	down	0.01595
TCONS_00294607	"u"	-	XLOC_096244	-	chr9:89287683-89287884	0	241.226	-inf	down	0.01595
TCONS_00300603	"u"	-	XLOC_098904	-	chrX:101765323-101765528	0	240.404	-inf	down	0.01595
TCONS_00265575	"u"	-	XLOC_085137	-	chr7:138211367-138211582	0	220.682	-inf	down	0.01595
TCONS_00188116	"u"	-	XLOC_057449	-	chr21:26331898-26332105	0	192.133	-inf	down	0.01595
TCONS_00262776	"u"	-	XLOC_084312	-	chr7:81663885-81664100	0	191.352	-inf	down	0.01595
TCONS_00295465	"u"	-	XLOC_096671	-	chr9:108080876-108081100	0	189.3	-inf	down	0.01595
TCONS_00272526	"u"	-	XLOC_087666	-	chr7:120080696-120080907	0	189.124	-inf	down	0.01595
TCONS_00120936	"u"	-	XLOC_037979	-	chr17:44972376-44972591	0	173.808	-inf	down	0.01595
TCONS_00306701	"u"	-	XLOC_101748	-	chrX:144830629-144830848	0	171.569	-inf	down	0.01595
TCONS_00087312	"u"	-	XLOC_028886	-	chr14:40437701-40437910	0	167.433	-inf	down	0.01595
TCONS_00256417	"u"	-	XLOC_081935	-	chr6:92439166-92439393	0	165.64	-inf	down	0.01595
TCONS_00175718	"u"	-	XLOC_052223	-	chr2:156969581-156969791	0	164.144	-inf	down	0.01595
TCONS_00228464	"u"	-	XLOC_070677	-	chr4:157058586-157058795	0	163.94	-inf	down	0.01595
TCONS_00051232	"u"	-	XLOC_017753	-	chr11:59537140-59537346	0	160.833	-inf	down	0.01595
TCONS_00045750	"u"	-	XLOC_016123	-	chr11:107485109-107485313	0	144.958	-inf	down	0.01595
TCONS_00079391	"u"	-	XLOC_026628	-	chr13:97032929-97033149	0	142.271	-inf	down	0.01595
TCONS_00305258	"u"	-	XLOC_100972	-	chrX:88808249-88808476	0	141.835	-inf	down	0.01595
TCONS_00236235	"u"	-	XLOC_073965	-	chr5:155083828-155084029	0	137.391	-inf	down	0.01595
TCONS_00238955	"u"	-	XLOC_075367	-	chr5:26006015-26006240	0	130.423	-inf	down	0.01595
TCONS_00298415	"u"	-	XLOC_097875	-	chrX:23612203-23612429	0	129.434	-inf	down	0.01595
TCONS_00088014	"u"	-	XLOC_029121	-	chr14:59381258-59381464	0	129.026	-inf	down	0.01595
TCONS_00266045	"u"	-	XLOC_085316	-	chr7:144128067-144128277	0	127.456	-inf	down	0.01595
TCONS_00292645	"u"	-	XLOC_095271	-	chr9:17526610-17526841	0	117.898	-inf	down	0.01595
TCONS_00187977	"u"	-	XLOC_057358	-	chr21:17886078-17886315	0	116.795	-inf	down	0.01595
TCONS_00078267	"u"	-	XLOC_026028	-	chr13:43164077-43164289	0	115.487	-inf	down	0.01595
TCONS_00301568	"u"	-	XLOC_099360	-	chrX:130921914-130922153	0	115.034	-inf	down	0.01595
TCONS_00304729	"u"	-	XLOC_100719	-	chrX:67973571-67973812	0	110.201	-inf	down	0.01595
TCONS_00248187	"u"	-	XLOC_078762	-	chr6:36615326-36615547	0	106.14	-inf	down	0.01595
TCONS_00277964	"u"	-	XLOC_089582	-	chr8:93028326-93028543	0	98.6654	-inf	down	0.01595
TCONS_00101391	"u"	-	XLOC_032944	-	chr15:98591285-98591503	0	91.0906	-inf	down	0.01595
TCONS_00160072	"u"	-	XLOC_046935	-	chr2:49630642-49630850	0	76.4273	-inf	down	0.01595
TCONS_00023341	"u"	-	XLOC_007525	-	chr1:164038008-164038233	0	61.09	-inf	down	0.01595
TCONS_00230496	"u"	-	XLOC_071788	-	chr5:23231234-23231507	0	56.4819	-inf	down	0.01595
TCONS_00029110	"u"	-	XLOC_009996	-	chr10:49722086-49722340	0	48.8493	-inf	down	0.01595
TCONS_00232565	"u"	-	XLOC_072800	-	chr5:72669715-72669965	0	45.7018	-inf	down	0.01595
TCONS_00248342	"u"	-	XLOC_078824	-	chr6:40625967-40626242	0	32.9212	-inf	down	0.01595
TCONS_00238316	"u"	-	XLOC_074913	-	chr5:7309484-7309868	0	14.1857	-inf	down	0.01595
TCONS_00132682	"u"	-	XLOC_040660	-	chr17:71304740-71305263	0	10.9951	-inf	down	0.01595
TCONS_00287235	"u"	-	XLOC_093027	-	chr9:25698882-25699084	0	251.124	-inf	down	0.016
TCONS_00276298	"u"	-	XLOC_088930	-	chr8:40422188-40422392	0	222.178	-inf	down	0.016
TCONS_00172073	"u"	-	XLOC_050751	-	chr2:67977983-67978184	0	221.462	-inf	down	0.016
TCONS_00226561	"u"	-	XLOC_070014	-	chr4:95723998-95724202	0	184.222	-inf	down	0.016
TCONS_00287230	"u"	-	XLOC_093022	-	chr9:24698320-24698530	0	177.916	-inf	down	0.016
TCONS_00200468	"u"	-	XLOC_061508	-	chr3:39246727-39246934	0	176.887	-inf	down	0.016
TCONS_00022738	"u"	-	XLOC_007351	-	chr1:157372526-157372732	0	175.651	-inf	down	0.016
TCONS_00243575	"u"	-	XLOC_077230	-	chr5:142702018-142702237	0	175.295	-inf	down	0.016
TCONS_00168665	"u"	-	XLOC_049640	-	chr2:240428153-240428366	0	173.785	-inf	down	0.016
TCONS_00198342	"u"	-	XLOC_060942	-	chr22:48457763-48457967	0	166.524	-inf	down	0.016
TCONS_00195165	"u"	-	XLOC_059912	-	chr22:11340088-11340297	0	163.074	-inf	down	0.016
TCONS_00238607	"u"	-	XLOC_075100	-	chr5:14094415-14094630	0	152.218	-inf	down	0.016
TCONS_00240062	"u"	-	XLOC_075990	-	chr5:51741902-51742110	0	145.98	-inf	down	0.016
TCONS_00264414	"u"	-	XLOC_084736	-	chr7:110611765-110611982	0	145.069	-inf	down	0.016
TCONS_00266603	"u"	-	XLOC_085479	-	chr7:153477323-153477537	0	142.305	-inf	down	0.016
TCONS_00215159	"u"	-	XLOC_066044	-	chr3:154541820-154542038	0	140.895	-inf	down	0.016
TCONS_00040802	"u"	-	XLOC_014421	-	chr11:46929040-46929257	0	138.612	-inf	down	0.016
TCONS_00267617	"u"	-	XLOC_085907	-	chr7:12759170-12759392	0	134.216	-inf	down	0.016
TCONS_00268236	"u"	-	XLOC_086147	-	chr7:27510213-27510418	0	132.518	-inf	down	0.016
TCONS_00231320	"u"	-	XLOC_072315	-	chr5:40133194-40133402	0	126.454	-inf	down	0.016
TCONS_00212076	"u"	-	XLOC_064979	-	chr3:75279588-75279811	0	126.332	-inf	down	0.016
TCONS_00083786	"u"	-	XLOC_027983	-	chr14:84323287-84323528	0	122.787	-inf	down	0.016
TCONS_00067864	"u"	-	XLOC_022563	-	chr12:30077455-30077693	0	109.845	-inf	down	0.016
TCONS_00199736	"u"	-	XLOC_061293	-	chr3:23156298-23156514	0	107.824	-inf	down	0.016
TCONS_00264758	"u"	-	XLOC_084830	-	chr7:119546520-119546741	0	105.602	-inf	down	0.016
TCONS_00069468	"u"	-	XLOC_023035	-	chr12:52885135-52885369	0	104.909	-inf	down	0.016
TCONS_00230329	"u"	-	XLOC_071645	-	chr5:15441351-15441584	0	96.8289	-inf	down	0.016
TCONS_00145497	"u"	-	XLOC_043825	-	chr19:40219236-40219440	0	86.6348	-inf	down	0.016
TCONS_00218788	"u"	-	XLOC_067345	-	chr4:24337313-24337560	0	83.2321	-inf	down	0.016
TCONS_00244227	"u"	-	XLOC_077426	-	chr5:155481237-155481468	0	76.0262	-inf	down	0.016
TCONS_00271062	"u"	-	XLOC_087268	-	chr7:94284929-94285158	0	75.9525	-inf	down	0.016
TCONS_00046897	"u"	-	XLOC_016381	-	chr11:122129980-122130228	0	72.1866	-inf	down	0.016
TCONS_00028650	"u"	-	XLOC_009764	-	chr10:38826041-38826262	0	67.4667	-inf	down	0.016
TCONS_00262046	"u"	-	XLOC_084112	-	chr7:67271315-67271570	0	61.6486	-inf	down	0.016
TCONS_00238034	"u"	-	XLOC_074656	-	chr5:2139849-2140097	0	60.7844	-inf	down	0.016
TCONS_00233756	"u"	-	XLOC_073242	-	chr5:110063797-110064058	0	60.6825	-inf	down	0.016
TCONS_00138029	"u"	-	XLOC_042125	-	chr18:14681581-14681820	0	59.692	-inf	down	0.016
TCONS_00215099	"u"	-	XLOC_066015	-	chr3:152602349-152602585	0	59.143	-inf	down	0.016
TCONS_00298729	"u"	-	XLOC_098060	-	chrX:39647963-39648200	0	57.3544	-inf	down	0.016
TCONS_00252401	"u"	-	XLOC_080509	-	chr6:5871890-5872135	0	49.7248	-inf	down	0.016
TCONS_00239855	"u"	-	XLOC_075867	-	chr5:42994141-42994398	0	45.4717	-inf	down	0.016
TCONS_00136114	"u"	-	XLOC_041490	-	chr18:44002929-44003189	0	43.064	-inf	down	0.016
TCONS_00285615	"u"	-	XLOC_092557	-	chr8:133592284-133592549	0	37.6845	-inf	down	0.016
TCONS_00076982	"u"	-	XLOC_025499	-	chr13:109306417-109306671	0	35.5038	-inf	down	0.016
TCONS_00186612	"u"	-	XLOC_056524	-	chr20:51067323-51067603	0	28.3546	-inf	down	0.016
TCONS_00019161	"u"	-	XLOC_006223	-	chr1:82501608-82501938	0	22.1073	-inf	down	0.016
TCONS_00303245	"u"	-	XLOC_100069	-	chrX:16785788-16786144	0	20.7446	-inf	down	0.016
TCONS_00294239	"u"	-	XLOC_096016	-	chr9:81575382-81575668	0	107.019	-inf	down	0.01665
TCONS_00030516	"u"	-	XLOC_010608	-	chr10:87455490-87455693	0	276.898	-inf	down	0.01775
TCONS_00218961	"u"	-	XLOC_067408	-	chr4:29053080-29053284	0	248.961	-inf	down	0.01775
TCONS_00035164	"u"	-	XLOC_012519	-	chr10:71955330-71955533	0	233.407	-inf	down	0.01775
TCONS_00294113	"u"	-	XLOC_095921	-	chr9:75543315-75543527	0	222.969	-inf	down	0.01775
TCONS_00277143	"u"	-	XLOC_089260	-	chr8:63580752-63580954	0	219.321	-inf	down	0.01775
TCONS_00176673	"u"	-	XLOC_052449	-	chr2:177577911-177578117	0	216.013	-inf	down	0.01775
TCONS_00214358	"u"	-	XLOC_065756	-	chr3:137448334-137448536	0	211.844	-inf	down	0.01775
TCONS_00271302	"u"	-	XLOC_087346	-	chr7:98604490-98604694	0	211.07	-inf	down	0.01775
TCONS_00239816	"u"	-	XLOC_075848	-	chr5:42359522-42359728	0	205.886	-inf	down	0.01775
TCONS_00068448	"u"	-	XLOC_022799	-	chr12:46923863-46924065	0	204.852	-inf	down	0.01775
TCONS_00234269	"u"	-	XLOC_073400	-	chr5:123835035-123835236	0	201.877	-inf	down	0.01775
TCONS_00269196	"u"	-	XLOC_086452	-	chr7:45115145-45115348	0	201.04	-inf	down	0.01775
TCONS_00302172	"u"	-	XLOC_099693	-	chrX:151092372-151092575	0	200.644	-inf	down	0.01775
TCONS_00212407	"u"	-	XLOC_065148	-	chr3:99439641-99439850	0	197.784	-inf	down	0.01775
TCONS_00177582	"u"	-	XLOC_052683	-	chr2:201927698-201927928	0	187.317	-inf	down	0.01775
TCONS_00009815	"u"	-	XLOC_003003	-	chr1:165961399-165961602	0	173.723	-inf	down	0.01775
TCONS_00212256	"u"	-	XLOC_065095	-	chr3:90654177-90654381	0	173.466	-inf	down	0.01775
TCONS_00019790	"u"	-	XLOC_006446	-	chr1:95471741-95471946	0	165.072	-inf	down	0.01775
TCONS_00164179	"u"	-	XLOC_048474	-	chr2:137908496-137908704	0	162.422	-inf	down	0.01775
TCONS_00117694	"u"	-	XLOC_037107	-	chr17:12157100-12157323	0	157.585	-inf	down	0.01775
TCONS_00262784	"u"	-	XLOC_084318	-	chr7:82592992-82593203	0	155.278	-inf	down	0.01775
TCONS_00046935	"u"	-	XLOC_016402	-	chr11:122975681-122975899	0	154.434	-inf	down	0.01775
TCONS_00262672	"u"	-	XLOC_084283	-	chr7:78016721-78016931	0	153.445	-inf	down	0.01775
TCONS_00190266	"u"	-	XLOC_058323	-	chr21:32565160-32565365	0	152.98	-inf	down	0.01775
TCONS_00056596	"u"	-	XLOC_019478	-	chr11:122460023-122460261	0	142.032	-inf	down	0.01775
TCONS_00095785	"u"	-	XLOC_031350	-	chr15:91054258-91054479	0	140.79	-inf	down	0.01775
TCONS_00076023	"u"	-	XLOC_024997	-	chr13:64896854-64897078	0	137.205	-inf	down	0.01775
TCONS_00063005	"u"	-	XLOC_021278	-	chr12:90556606-90556840	0	136.656	-inf	down	0.01775
TCONS_00113428	"u"	-	XLOC_036036	-	chr16:51975066-51975288	0	135.373	-inf	down	0.01775
TCONS_00248891	"u"	-	XLOC_078993	-	chr6:47208688-47208914	0	132.467	-inf	down	0.01775
TCONS_00230508	"u"	-	XLOC_071798	-	chr5:23597694-23597900	0	129.089	-inf	down	0.01775
TCONS_00055960	"u"	-	XLOC_019325	-	chr11:114895267-114895469	0	128.12	-inf	down	0.01775
TCONS_00205181	"u"	-	XLOC_062963	-	chr3:144743579-144743786	0	122.157	-inf	down	0.01775
TCONS_00031515	"u"	-	XLOC_010983	-	chr10:107296353-107296577	0	122.04	-inf	down	0.01775
TCONS_00222634	"u"	-	XLOC_068704	-	chr4:157835581-157835805	0	118.919	-inf	down	0.01775
TCONS_00019934	"u"	-	XLOC_006531	-	chr1:101706690-101706911	0	117.696	-inf	down	0.01775
TCONS_00301178	"u"	-	XLOC_099149	-	chrX:116043176-116043384	0	117.461	-inf	down	0.01775
TCONS_00117776	"u"	-	XLOC_037156	-	chr17:15420143-15420353	0	115.733	-inf	down	0.01775
TCONS_00137431	"u"	-	XLOC_041910	-	chr18:1237539-1237760	0	115.414	-inf	down	0.01775
TCONS_00075995	"u"	-	XLOC_024970	-	chr13:61153699-61153902	0	114.155	-inf	down	0.01775
TCONS_00139516	"u"	-	XLOC_042558	-	chr18:60445274-60445487	0	113.456	-inf	down	0.01775
TCONS_00295357	"u"	-	XLOC_096577	-	chr9:103773383-103773603	0	112.111	-inf	down	0.01775
TCONS_00270764	"u"	-	XLOC_087185	-	chr7:87266888-87267118	0	107.521	-inf	down	0.01775
TCONS_00100858	"u"	-	XLOC_032746	-	chr15:87151625-87151849	0	107.145	-inf	down	0.01775
TCONS_00053518	"u"	-	XLOC_018307	-	chr11:72286257-72286474	0	106.16	-inf	down	0.01775
TCONS_00170025	"u"	-	XLOC_050071	-	chr2:22751472-22751691	0	104.793	-inf	down	0.01775
TCONS_00285129	"u"	-	XLOC_092320	-	chr8:124992261-124992499	0	100.337	-inf	down	0.01775
TCONS_00163576	"u"	-	XLOC_048226	-	chr2:122179253-122179492	0	100.294	-inf	down	0.01775
TCONS_00244071	"u"	-	XLOC_077361	-	chr5:151359053-151359279	0	99.8593	-inf	down	0.01775
TCONS_00298717	"u"	-	XLOC_098048	-	chrX:38987679-38987917	0	98.5065	-inf	down	0.01775
TCONS_00267622	"u"	-	XLOC_085912	-	chr7:12941587-12941817	0	98.1855	-inf	down	0.01775
TCONS_00276593	"u"	-	XLOC_089015	-	chr8:46889904-46890135	0	96.2738	-inf	down	0.01775
TCONS_00305055	"u"	-	XLOC_100858	-	chrX:76365659-76365885	0	95.6176	-inf	down	0.01775
TCONS_00257252	"u"	-	XLOC_082217	-	chr6:120619585-120619799	0	94.4309	-inf	down	0.01775
TCONS_00304746	"u"	-	XLOC_100726	-	chrX:68449230-68449457	0	94.2038	-inf	down	0.01775
TCONS_00188046	"u"	-	XLOC_057409	-	chr21:23232861-23233087	0	91.8049	-inf	down	0.01775
TCONS_00095882	"u"	-	XLOC_031400	-	chr15:93283587-93283811	0	89.544	-inf	down	0.01775
TCONS_00283121	"u"	-	XLOC_091629	-	chr8:74579664-74579902	0	88.7152	-inf	down	0.01775
TCONS_00239699	"u"	-	XLOC_075787	-	chr5:40436225-40436448	0	87.485	-inf	down	0.01775
TCONS_00030113	"u"	-	XLOC_010418	-	chr10:77769985-77770217	0	85.4235	-inf	down	0.01775
TCONS_00031613	"u"	-	XLOC_011034	-	chr10:110396320-110396552	0	80.4303	-inf	down	0.01775
TCONS_00211936	"u"	-	XLOC_064920	-	chr3:70073421-70073630	0	80.1419	-inf	down	0.01775
TCONS_00045373	"u"	-	XLOC_015865	-	chr11:100401756-100401960	0	79.0748	-inf	down	0.01775
TCONS_00257016	"u"	-	XLOC_082120	-	chr6:111939971-111940207	0	77.0122	-inf	down	0.01775
TCONS_00172941	"u"	-	XLOC_050992	-	chr2:82832498-82832723	0	74.9662	-inf	down	0.01775
TCONS_00126908	"u"	-	XLOC_039233	-	chr17:13111577-13111811	0	73.4245	-inf	down	0.01775
TCONS_00112161	"u"	-	XLOC_035571	-	chr16:27036108-27036338	0	73.0236	-inf	down	0.01775
TCONS_00037271	"u"	-	XLOC_013324	-	chr10:117725525-117725775	0	71.4562	-inf	down	0.01775
TCONS_00038716	"u"	-	XLOC_013718	-	chr11:4433418-4433638	0	70.454	-inf	down	0.01775
TCONS_00219403	"u"	-	XLOC_067587	-	chr4:46227326-46227557	0	68.4039	-inf	down	0.01775
TCONS_00269390	"u"	-	XLOC_086553	-	chr7:49362023-49362264	0	67.1684	-inf	down	0.01775
TCONS_00257138	"u"	-	XLOC_082162	-	chr6:115229116-115229350	0	65.6881	-inf	down	0.01775
TCONS_00076025	"u"	-	XLOC_024999	-	chr13:65298134-65298370	0	65.218	-inf	down	0.01775
TCONS_00029365	"u"	-	XLOC_010151	-	chr10:63161538-63161787	0	59.1681	-inf	down	0.01775
TCONS_00280983	"u"	-	XLOC_090827	-	chr8:20999216-20999461	0	57.9912	-inf	down	0.01775
TCONS_00251613	"u"	-	XLOC_080159	-	chr6:154569226-154569471	0	54.6652	-inf	down	0.01775
TCONS_00084681	"u"	-	XLOC_028246	-	chr14:100697945-100698192	0	52.3286	-inf	down	0.01775
TCONS_00220491	"u"	-	XLOC_067977	-	chr4:79399345-79399589	0	44.2031	-inf	down	0.01775
TCONS_00071859	"u"	-	XLOC_023652	-	chr12:92571999-92572283	0	26.5633	-inf	down	0.01775
TCONS_00027195	"u"	-	XLOC_009197	-	chr10:3324494-3324846	0	23.8905	-inf	down	0.01775
TCONS_00010836	"u"	-	XLOC_003411	-	chr1:191755730-191756124	0	22.429	-inf	down	0.01775
TCONS_00025426	"u"	-	XLOC_008411	-	chr1:214248836-214249166	0	20.3936	-inf	down	0.01775
TCONS_00050366	"u"	-	XLOC_017405	-	chr11:44094765-44095099	0	16.9133	-inf	down	0.01775
TCONS_00174794	"u"	-	XLOC_051796	-	chr2:122953488-122953689	0	291.7	-inf	down	0.0179
TCONS_00215449	"u"	-	XLOC_066148	-	chr3:160618605-160618812	0	286.518	-inf	down	0.0179
TCONS_00215949	"u"	-	XLOC_066342	-	chr3:172712073-172712275	0	269.006	-inf	down	0.0179
TCONS_00012391	"u"	-	XLOC_003980	-	chr1:221343922-221344127	0	245.709	-inf	down	0.0179
TCONS_00062693	"u"	-	XLOC_021128	-	chr12:76561806-76562008	0	236.387	-inf	down	0.0179
TCONS_00303813	"u"	-	XLOC_100354	-	chrX:42012030-42012241	0	207.492	-inf	down	0.0179
TCONS_00289099	"u"	-	XLOC_093957	-	chr9:92701074-92701282	0	191.175	-inf	down	0.0179
TCONS_00288433	"u"	-	XLOC_093574	-	chr9:76544421-76544628	0	180.958	-inf	down	0.0179
TCONS_00234134	"u"	-	XLOC_073370	-	chr5:121399403-121399608	0	177	-inf	down	0.0179
TCONS_00300904	"u"	-	XLOC_099014	-	chrX:107307905-107308112	0	161.684	-inf	down	0.0179
TCONS_00259859	"u"	-	XLOC_083152	-	chr7:17147239-17147457	0	159.892	-inf	down	0.0179
TCONS_00200994	"u"	-	XLOC_061629	-	chr3:46353328-46353529	0	159.012	-inf	down	0.0179
TCONS_00264412	"u"	-	XLOC_084734	-	chr7:110376908-110377123	0	156.312	-inf	down	0.0179
TCONS_00045705	"u"	-	XLOC_016109	-	chr11:104981723-104981925	0	149.502	-inf	down	0.0179
TCONS_00174063	"u"	-	XLOC_051433	-	chr2:104381057-104381261	0	147.75	-inf	down	0.0179
TCONS_00158075	"u"	-	XLOC_046259	-	chr2:6450765-6450979	0	147.122	-inf	down	0.0179
TCONS_00292238	"u"	-	XLOC_095136	-	chr9:2380125-2380333	0	145.447	-inf	down	0.0179
TCONS_00097741	"u"	-	XLOC_032034	-	chr15:44953454-44953665	0	139.668	-inf	down	0.0179
TCONS_00238375	"u"	-	XLOC_074957	-	chr5:8956913-8957131	0	137.068	-inf	down	0.0179
TCONS_00278056	"u"	-	XLOC_089599	-	chr8:94046926-94047154	0	135.719	-inf	down	0.0179
TCONS_00040154	"u"	-	XLOC_014210	-	chr11:34847219-34847436	0	132.864	-inf	down	0.0179
TCONS_00282958	"u"	-	XLOC_091584	-	chr8:71063024-71063250	0	131.087	-inf	down	0.0179
TCONS_00231317	"u"	-	XLOC_072312	-	chr5:40074049-40074268	0	130.856	-inf	down	0.0179
TCONS_00059713	"u"	-	XLOC_020406	-	chr12:43594081-43594297	0	128.61	-inf	down	0.0179
TCONS_00106907	"u"	-	XLOC_034324	-	chr16:64019794-64020014	0	127.007	-inf	down	0.0179
TCONS_00076090	"u"	-	XLOC_025060	-	chr13:71180551-71180769	0	120.503	-inf	down	0.0179
TCONS_00261248	"u"	-	XLOC_083653	-	chr7:45151950-45152195	0	105.536	-inf	down	0.0179
TCONS_00231330	"u"	-	XLOC_072325	-	chr5:40403313-40403536	0	100.183	-inf	down	0.0179
TCONS_00203171	"u"	-	XLOC_062313	-	chr3:109953341-109953583	0	96.9996	-inf	down	0.0179
TCONS_00152394	"u"	-	XLOC_045046	-	chr19:17594750-17594968	0	96.5268	-inf	down	0.0179
TCONS_00005766	"u"	-	XLOC_001726	-	chr1:85623211-85623429	0	95.593	-inf	down	0.0179
TCONS_00137005	"u"	-	XLOC_041785	-	chr18:72452955-72453162	0	95.5321	-inf	down	0.0179
TCONS_00131410	"u"	-	XLOC_040351	-	chr17:53405484-53405710	0	90.3835	-inf	down	0.0179
TCONS_00227604	"u"	-	XLOC_070329	-	chr4:127617538-127617751	0	87.5587	-inf	down	0.0179
TCONS_00242356	"u"	-	XLOC_076916	-	chr5:125719451-125719692	0	81.2211	-inf	down	0.0179
TCONS_00096495	"u"	-	XLOC_031707	-	chr15:26384173-26384409	0	79.3598	-inf	down	0.0179
TCONS_00059243	"u"	-	XLOC_020219	-	chr12:28029229-28029468	0	77.1954	-inf	down	0.0179
TCONS_00049967	"u"	-	XLOC_017245	-	chr11:30772638-30772872	0	76.1996	-inf	down	0.0179
TCONS_00044678	"u"	-	XLOC_015476	-	chr11:83114892-83115126	0	71.0232	-inf	down	0.0179
TCONS_00249294	"u"	-	XLOC_079218	-	chr6:68049080-68049309	0	69.2194	-inf	down	0.0179
TCONS_00239297	"u"	-	XLOC_075602	-	chr5:34571841-34572091	0	67.2168	-inf	down	0.0179
TCONS_00239983	"u"	-	XLOC_075931	-	chr5:44653261-44653500	0	67.2114	-inf	down	0.0179
TCONS_00089278	"u"	-	XLOC_029487	-	chr14:84395819-84396052	0	64.3402	-inf	down	0.0179
TCONS_00215160	"u"	-	XLOC_066045	-	chr3:154599332-154599577	0	63.6004	-inf	down	0.0179
TCONS_00244527	"u"	-	XLOC_077569	-	chr5:166575394-166575641	0	62.4236	-inf	down	0.0179
TCONS_00161344	"u"	-	XLOC_047323	-	chr2:75765701-75765927	0	57.0121	-inf	down	0.0179
TCONS_00209218	"u"	-	XLOC_064358	-	chr3:27599783-27600029	0	45.2709	-inf	down	0.0179
TCONS_00259028	"u"	-	XLOC_082844	-	chr7:454928-455346	0	25.4834	-inf	down	0.0179
TCONS_00014494	"u"	-	XLOC_004778	-	chr1:5487818-5488155	0	11.5329	-inf	down	0.0179
TCONS_00227785	"u"	-	XLOC_070438	-	chr4:138638310-138638521	0	242.761	-inf	down	0.0188
TCONS_00203485	"u"	-	XLOC_062383	-	chr3:115308040-115308248	0	233.868	-inf	down	0.0188
TCONS_00221362	"u"	-	XLOC_068240	-	chr4:110926618-110926822	0	224.758	-inf	down	0.0188
TCONS_00024303	"u"	-	XLOC_007955	-	chr1:192090738-192090959	0	218.51	-inf	down	0.0188
TCONS_00199910	"u"	-	XLOC_061358	-	chr3:28920900-28921109	0	218.349	-inf	down	0.0188
TCONS_00298015	"u"	-	XLOC_097709	-	chrX:8262885-8263088	0	213.929	-inf	down	0.0188
TCONS_00269541	"u"	-	XLOC_086620	-	chr7:53430299-53430502	0	212.744	-inf	down	0.0188
TCONS_00049045	"u"	-	XLOC_016940	-	chr11:9330548-9330754	0	211.008	-inf	down	0.0188
TCONS_00005589	"u"	-	XLOC_001647	-	chr1:78761309-78761533	0	208.822	-inf	down	0.0188
TCONS_00054726	"u"	-	XLOC_018718	-	chr11:92304885-92305087	0	204.115	-inf	down	0.0188
TCONS_00062349	"u"	-	XLOC_021045	-	chr12:69106347-69106554	0	193.015	-inf	down	0.0188
TCONS_00035086	"u"	-	XLOC_012473	-	chr10:70191701-70191905	0	191.856	-inf	down	0.0188
TCONS_00261775	"u"	-	XLOC_083978	-	chr7:58017252-58017453	0	191.183	-inf	down	0.0188
TCONS_00258454	"u"	-	XLOC_082598	-	chr6:154546063-154546275	0	190.205	-inf	down	0.0188
TCONS_00162590	"u"	-	XLOC_047854	-	chr2:104289507-104289714	0	181.224	-inf	down	0.0188
TCONS_00012953	"u"	-	XLOC_004222	-	chr1:230565687-230565902	0	180.942	-inf	down	0.0188
TCONS_00032158	"u"	-	XLOC_011231	-	chr10:122706123-122706341	0	178.835	-inf	down	0.0188
TCONS_00166882	"u"	-	XLOC_049223	-	chr2:210693134-210693340	0	176.305	-inf	down	0.0188
TCONS_00024268	"u"	-	XLOC_007924	-	chr1:189400544-189400750	0	176.084	-inf	down	0.0188
TCONS_00264934	"u"	-	XLOC_084918	-	chr7:125779374-125779578	0	175.4	-inf	down	0.0188
TCONS_00035605	"u"	-	XLOC_012643	-	chr10:78728375-78728577	0	174.45	-inf	down	0.0188
TCONS_00274491	"u"	-	XLOC_088374	-	chr8:9182891-9183098	0	173.773	-inf	down	0.0188
TCONS_00093656	"u"	-	XLOC_030884	-	chr15:65435145-65435349	0	173.188	-inf	down	0.0188
TCONS_00283140	"u"	-	XLOC_091643	-	chr8:75878199-75878407	0	171.449	-inf	down	0.0188
TCONS_00303638	"u"	-	XLOC_100257	-	chrX:35689639-35689851	0	171.39	-inf	down	0.0188
TCONS_00303697	"u"	-	XLOC_100297	-	chrX:39157523-39157731	0	170.13	-inf	down	0.0188
TCONS_00231411	"u"	-	XLOC_072378	-	chr5:42242599-42242809	0	165.261	-inf	down	0.0188
TCONS_00238045	"u"	-	XLOC_074667	-	chr5:2197556-2197762	0	162.818	-inf	down	0.0188
TCONS_00071692	"u"	-	XLOC_023601	-	chr12:88616902-88617103	0	158.335	-inf	down	0.0188
TCONS_00032535	"u"	-	XLOC_011395	-	chr10:133277871-133278074	0	157.208	-inf	down	0.0188
TCONS_00117767	"u"	-	XLOC_037149	-	chr17:15188835-15189038	0	154.514	-inf	down	0.0188
TCONS_00033099	"u"	-	XLOC_011642	-	chr10:12123998-12124217	0	153.804	-inf	down	0.0188
TCONS_00292787	"u"	-	XLOC_095344	-	chr9:23243558-23243775	0	151.787	-inf	down	0.0188
TCONS_00166753	"u"	-	XLOC_049194	-	chr2:208079198-208079414	0	149.893	-inf	down	0.0188
TCONS_00298772	"u"	-	XLOC_098092	-	chrX:40902025-40902227	0	147.94	-inf	down	0.0188
TCONS_00224562	"u"	-	XLOC_069355	-	chr4:29206925-29207156	0	145.456	-inf	down	0.0188
TCONS_00074255	"u"	-	XLOC_024230	-	chr12:128031468-128031695	0	143.909	-inf	down	0.0188
TCONS_00262787	"u"	-	XLOC_084321	-	chr7:82727465-82727675	0	143.904	-inf	down	0.0188
TCONS_00244517	"u"	-	XLOC_077559	-	chr5:165867134-165867340	0	141.149	-inf	down	0.0188
TCONS_00264775	"u"	-	XLOC_084844	-	chr7:120947552-120947770	0	140.35	-inf	down	0.0188
TCONS_00037082	"u"	-	XLOC_013237	-	chr10:111135274-111135480	0	137.867	-inf	down	0.0188
TCONS_00138397	"u"	-	XLOC_042263	-	chr18:30644447-30644662	0	136.277	-inf	down	0.0188
TCONS_00110881	"u"	-	XLOC_035177	-	chr16:8497954-8498169	0	135.814	-inf	down	0.0188
TCONS_00027840	"u"	-	XLOC_009414	-	chr10:16144760-16144985	0	133.852	-inf	down	0.0188
TCONS_00219375	"u"	-	XLOC_067568	-	chr4:43581372-43581585	0	131.642	-inf	down	0.0188
TCONS_00289920	"u"	-	XLOC_094340	-	chr9:113092381-113092602	0	131.395	-inf	down	0.0188
TCONS_00252220	"u"	-	XLOC_080424	-	chr6:1584153-1584366	0	131.114	-inf	down	0.0188
TCONS_00219838	"u"	-	XLOC_067761	-	chr4:60590303-60590513	0	129.349	-inf	down	0.0188
TCONS_00106118	"u"	-	XLOC_034150	-	chr16:54447706-54447920	0	128.315	-inf	down	0.0188
TCONS_00037193	"u"	-	XLOC_013290	-	chr10:115077413-115077637	0	128.278	-inf	down	0.0188
TCONS_00153808	"u"	-	XLOC_045441	-	chr19:37395907-37396115	0	126.673	-inf	down	0.0188
TCONS_00131405	"u"	-	XLOC_040346	-	chr17:52944866-52945078	0	124.744	-inf	down	0.0188
TCONS_00236076	"u"	-	XLOC_073936	-	chr5:153364364-153364597	0	124.737	-inf	down	0.0188
TCONS_00150571	"u"	-	XLOC_044752	-	chr19:7568998-7569223	0	123.87	-inf	down	0.0188
TCONS_00286923	"u"	-	XLOC_092884	-	chr9:10753710-10753931	0	122.394	-inf	down	0.0188
TCONS_00293962	"u"	-	XLOC_095848	-	chr9:70483634-70483852	0	121.009	-inf	down	0.0188
TCONS_00028565	"u"	-	XLOC_009709	-	chr10:36682752-36682966	0	120.664	-inf	down	0.0188
TCONS_00188292	"u"	-	XLOC_057539	-	chr21:32203192-32203405	0	119.24	-inf	down	0.0188
TCONS_00287021	"u"	-	XLOC_092940	-	chr9:17903384-17903590	0	118.775	-inf	down	0.0188
TCONS_00030359	"u"	-	XLOC_010543	-	chr10:83952875-83953081	0	115.964	-inf	down	0.0188
TCONS_00288609	"u"	-	XLOC_093675	-	chr9:81530837-81531067	0	114.865	-inf	down	0.0188
TCONS_00010790	"u"	-	XLOC_003367	-	chr1:187971976-187972205	0	112.934	-inf	down	0.0188
TCONS_00215089	"u"	-	XLOC_066007	-	chr3:152175382-152175588	0	110.749	-inf	down	0.0188
TCONS_00091751	"u"	-	XLOC_030422	-	chr15:38581158-38581376	0	110.299	-inf	down	0.0188
TCONS_00037509	"u"	-	XLOC_013398	-	chr10:123129674-123129900	0	109.944	-inf	down	0.0188
TCONS_00214058	"u"	-	XLOC_065650	-	chr3:130292778-130293000	0	109.098	-inf	down	0.0188
TCONS_00225455	"u"	-	XLOC_069714	-	chr4:67060939-67061165	0	107.665	-inf	down	0.0188
TCONS_00303442	"u"	-	XLOC_100141	-	chrX:23620591-23620812	0	107.509	-inf	down	0.0188
TCONS_00287296	"u"	-	XLOC_093071	-	chr9:32034695-32034919	0	104.079	-inf	down	0.0188
TCONS_00228663	"u"	-	XLOC_070771	-	chr4:167386476-167386703	0	103.42	-inf	down	0.0188
TCONS_00298519	"u"	-	XLOC_097928	-	chrX:26152311-26152537	0	102.138	-inf	down	0.0188
TCONS_00240020	"u"	-	XLOC_075958	-	chr5:46252767-46252990	0	101.857	-inf	down	0.0188
TCONS_00273691	"u"	-	XLOC_088060	-	chr7:149465825-149466038	0	101.243	-inf	down	0.0188
TCONS_00068256	"u"	-	XLOC_022745	-	chr12:43198569-43198796	0	95.4209	-inf	down	0.0188
TCONS_00026210	"u"	-	XLOC_008750	-	chr1:229907815-229908026	0	95.0481	-inf	down	0.0188
TCONS_00050220	"u"	-	XLOC_017316	-	chr11:35883353-35883570	0	94.3855	-inf	down	0.0188
TCONS_00215574	"u"	-	XLOC_066221	-	chr3:164620891-164621121	0	93.1021	-inf	down	0.0188
TCONS_00075380	"u"	-	XLOC_024724	-	chr13:42850171-42850400	0	91.9747	-inf	down	0.0188
TCONS_00198273	"u"	-	XLOC_060891	-	chr22:46267595-46267827	0	91.3162	-inf	down	0.0188
TCONS_00219841	"u"	-	XLOC_067764	-	chr4:60888658-60888871	0	88.5758	-inf	down	0.0188
TCONS_00258049	"u"	-	XLOC_082449	-	chr6:140842686-140842909	0	87.609	-inf	down	0.0188
TCONS_00212441	"u"	-	XLOC_065168	-	chr3:100708985-100709220	0	87.5282	-inf	down	0.0188
TCONS_00213692	"u"	-	XLOC_065501	-	chr3:126359542-126359756	0	86.3546	-inf	down	0.0188
TCONS_00006230	"u"	-	XLOC_001928	-	chr1:99639146-99639394	0	86.2287	-inf	down	0.0188
TCONS_00200807	"u"	-	XLOC_061591	-	chr3:44056602-44056825	0	84.9063	-inf	down	0.0188
TCONS_00270838	"u"	-	XLOC_087195	-	chr7:88432752-88432972	0	83.9587	-inf	down	0.0188
TCONS_00264395	"u"	-	XLOC_084717	-	chr7:109060899-109061120	0	83.9473	-inf	down	0.0188
TCONS_00228971	"u"	-	XLOC_070883	-	chr4:181541803-181542042	0	82.8903	-inf	down	0.0188
TCONS_00301855	"u"	-	XLOC_099529	-	chrX:140679158-140679386	0	80.6527	-inf	down	0.0188
TCONS_00249285	"u"	-	XLOC_079209	-	chr6:67354753-67354994	0	80.3984	-inf	down	0.0188
TCONS_00033453	"u"	-	XLOC_011761	-	chr10:22895809-22896043	0	79.5041	-inf	down	0.0188
TCONS_00220139	"u"	-	XLOC_067885	-	chr4:71736083-71736295	0	79.3813	-inf	down	0.0188
TCONS_00077569	"u"	-	XLOC_025751	-	chr13:22629177-22629412	0	77.4175	-inf	down	0.0188
TCONS_00037086	"u"	-	XLOC_013241	-	chr10:111165999-111166240	0	71.009	-inf	down	0.0188
TCONS_00178547	"u"	-	XLOC_052930	-	chr2:223218685-223218891	0	70.2142	-inf	down	0.0188
TCONS_00266844	"u"	-	XLOC_085591	-	chr7:112637-112866	0	67.7793	-inf	down	0.0188
TCONS_00284786	"u"	-	XLOC_092205	-	chr8:115341152-115341391	0	63.0133	-inf	down	0.0188
TCONS_00298508	"u"	-	XLOC_097917	-	chrX:25523789-25524028	0	58.8043	-inf	down	0.0188
TCONS_00039531	"u"	-	XLOC_013988	-	chr11:18259824-18260069	0	55.4535	-inf	down	0.0188
TCONS_00100457	"u"	-	XLOC_032640	-	chr15:80650755-80651017	0	49.8546	-inf	down	0.0188
TCONS_00071556	"u"	-	XLOC_023542	-	chr12:83320463-83320712	0	45.9335	-inf	down	0.0188
TCONS_00026578	"u"	-	XLOC_008922	-	chr1:236510600-236510867	0	29.0313	-inf	down	0.0188
TCONS_00182288	"u"	-	XLOC_054424	-	chr20:48052281-48052637	0	16.8543	-inf	down	0.0188
TCONS_00025598	"u"	-	XLOC_008486	-	chr1:221043481-221043890	0	14.5335	-inf	down	0.0188
TCONS_00018977	"u"	-	XLOC_006141	-	chr1:74555670-74556181	0	12.4535	-inf	down	0.0188
TCONS_00035925	"u"	-	XLOC_012823	-	chr10:88757579-88757780	0	297.492	-inf	down	0.01895
TCONS_00295933	"u"	-	XLOC_096886	-	chr9:118675984-118676190	0	252.37	-inf	down	0.01895
TCONS_00108808	"u"	-	XLOC_034764	-	chr16:86115123-86115326	0	228.379	-inf	down	0.01895
TCONS_00163772	"u"	-	XLOC_048342	-	chr2:129041425-129041626	0	228.035	-inf	down	0.01895
TCONS_00297444	"u"	-	XLOC_097504	-	chr9:136560486-136560696	0	219.287	-inf	down	0.01895
TCONS_00034922	"u"	-	XLOC_012411	-	chr10:65556813-65557030	0	212.58	-inf	down	0.01895
TCONS_00071650	"u"	-	XLOC_023585	-	chr12:87678897-87679101	0	210.013	-inf	down	0.01895
TCONS_00205703	"u"	-	XLOC_063170	-	chr3:157978501-157978713	0	208.401	-inf	down	0.01895
TCONS_00266637	"u"	-	XLOC_085489	-	chr7:155041968-155042169	0	205.402	-inf	down	0.01895
TCONS_00241726	"u"	-	XLOC_076609	-	chr5:100398550-100398752	0	199.642	-inf	down	0.01895
TCONS_00184454	"u"	-	XLOC_055438	-	chr20:19746517-19746720	0	186.974	-inf	down	0.01895
TCONS_00154497	"u"	-	XLOC_045555	-	chr19:40917126-40917332	0	183.327	-inf	down	0.01895
TCONS_00249917	"u"	-	XLOC_079502	-	chr6:94545811-94546032	0	180.865	-inf	down	0.01895
TCONS_00039893	"u"	-	XLOC_014134	-	chr11:30021010-30021223	0	180.793	-inf	down	0.01895
TCONS_00209671	"u"	-	XLOC_064509	-	chr3:39307969-39308184	0	177.467	-inf	down	0.01895
TCONS_00115867	"u"	-	XLOC_036701	-	chr16:86441018-86441221	0	174.156	-inf	down	0.01895
TCONS_00225614	"u"	-	XLOC_069770	-	chr4:69877932-69878153	0	169.274	-inf	down	0.01895
TCONS_00027013	"u"	-	XLOC_009126	-	chr1:248778893-248779098	0	165.924	-inf	down	0.01895
TCONS_00300346	"u"	-	XLOC_098740	-	chrX:88395773-88395988	0	164.355	-inf	down	0.01895
TCONS_00135661	"u"	-	XLOC_041327	-	chr18:24537292-24537505	0	156.839	-inf	down	0.01895
TCONS_00202363	"u"	-	XLOC_061926	-	chr3:71836388-71836605	0	156.284	-inf	down	0.01895
TCONS_00103404	"u"	-	XLOC_033354	-	chr16:11921443-11921649	0	156.185	-inf	down	0.01895
TCONS_00264774	"u"	-	XLOC_084843	-	chr7:120931406-120931610	0	153.641	-inf	down	0.01895
TCONS_00302912	"u"	-	XLOC_099916	-	chrX:6246094-6246298	0	148.805	-inf	down	0.01895
TCONS_00040120	"u"	-	XLOC_014198	-	chr11:34417121-34417342	0	147.334	-inf	down	0.01895
TCONS_00230518	"u"	-	XLOC_071808	-	chr5:23875812-23876019	0	144.799	-inf	down	0.01895
TCONS_00079623	"u"	-	XLOC_026762	-	chr13:105702386-105702602	0	144.292	-inf	down	0.01895
TCONS_00050858	"u"	-	XLOC_017527	-	chr11:48208524-48208730	0	141.9	-inf	down	0.01895
TCONS_00034344	"u"	-	XLOC_012184	-	chr10:47084681-47084890	0	141.55	-inf	down	0.01895
TCONS_00278942	"u"	-	XLOC_089985	-	chr8:122715620-122715855	0	141.127	-inf	down	0.01895
TCONS_00219710	"u"	-	XLOC_067703	-	chr4:55661430-55661637	0	140.245	-inf	down	0.01895
TCONS_00020044	"u"	-	XLOC_006586	-	chr1:107072315-107072535	0	132.833	-inf	down	0.01895
TCONS_00303552	"u"	-	XLOC_100220	-	chrX:30270917-30271135	0	128.782	-inf	down	0.01895
TCONS_00198803	"u"	-	XLOC_061052	-	chr3:5026642-5026885	0	127.94	-inf	down	0.01895
TCONS_00298016	"u"	-	XLOC_097710	-	chrX:8333369-8333597	0	127.041	-inf	down	0.01895
TCONS_00298777	"u"	-	XLOC_098097	-	chrX:41039160-41039367	0	126.931	-inf	down	0.01895
TCONS_00272658	"u"	-	XLOC_087714	-	chr7:124412785-124413006	0	123.348	-inf	down	0.01895
TCONS_00202254	"u"	-	XLOC_061887	-	chr3:66817349-66817561	0	123.016	-inf	down	0.01895
TCONS_00263337	"u"	-	XLOC_084496	-	chr7:97252842-97253043	0	121.32	-inf	down	0.01895
TCONS_00171860	"u"	-	XLOC_050641	-	chr2:61624429-61624641	0	119.324	-inf	down	0.01895
TCONS_00182178	"u"	-	XLOC_054340	-	chr20:46143418-46143624	0	118.021	-inf	down	0.01895
TCONS_00165165	"u"	-	XLOC_048782	-	chr2:172393236-172393453	0	117.572	-inf	down	0.01895
TCONS_00249571	"u"	-	XLOC_079322	-	chr6:79301229-79301444	0	116.367	-inf	down	0.01895
TCONS_00218789	"u"	-	XLOC_067346	-	chr4:24338756-24338973	0	116.292	-inf	down	0.01895
TCONS_00238203	"u"	-	XLOC_074821	-	chr5:4243246-4243468	0	116.232	-inf	down	0.01895
TCONS_00045019	"u"	-	XLOC_015662	-	chr11:93110622-93110834	0	114.408	-inf	down	0.01895
TCONS_00279506	"u"	-	XLOC_090268	-	chr8:136219771-136219989	0	109.977	-inf	down	0.01895
TCONS_00088741	"u"	-	XLOC_029329	-	chr14:73843323-73843533	0	106.581	-inf	down	0.01895
TCONS_00010913	"u"	-	XLOC_003445	-	chr1:193793367-193793569	0	104.448	-inf	down	0.01895
TCONS_00264742	"u"	-	XLOC_084814	-	chr7:118299406-118299616	0	103.31	-inf	down	0.01895
TCONS_00239988	"u"	-	XLOC_075936	-	chr5:44683820-44684045	0	102.681	-inf	down	0.01895
TCONS_00261490	"u"	-	XLOC_083809	-	chr7:52206542-52206771	0	102.395	-inf	down	0.01895
TCONS_00058802	"u"	-	XLOC_020099	-	chr12:17467206-17467431	0	100.823	-inf	down	0.01895
TCONS_00006440	"u"	-	XLOC_002020	-	chr1:104662468-104662706	0	100.793	-inf	down	0.01895
TCONS_00241219	"u"	-	XLOC_076413	-	chr5:83894535-83894752	0	98.4994	-inf	down	0.01895
TCONS_00030321	"u"	-	XLOC_010517	-	chr10:81066990-81067212	0	95.184	-inf	down	0.01895
TCONS_00258868	"u"	-	XLOC_082760	-	chr6:168819250-168819501	0	92.8678	-inf	down	0.01895
TCONS_00297811	"u"	-	XLOC_097594	-	chrX:581708-581916	0	92.1045	-inf	down	0.01895
TCONS_00289595	"u"	-	XLOC_094171	-	chr9:102686328-102686558	0	91.8637	-inf	down	0.01895
TCONS_00174493	"u"	-	XLOC_051613	-	chr2:112793919-112794149	0	91.4094	-inf	down	0.01895
TCONS_00231308	"u"	-	XLOC_072303	-	chr5:39869091-39869316	0	86.6214	-inf	down	0.01895
TCONS_00162694	"u"	-	XLOC_047925	-	chr2:107055427-107055652	0	85.8483	-inf	down	0.01895
TCONS_00229529	"u"	-	XLOC_071049	-	chr5:971940-972158	0	85.4823	-inf	down	0.01895
TCONS_00048970	"u"	-	XLOC_016927	-	chr11:8938586-8938805	0	82.4051	-inf	down	0.01895
TCONS_00036919	"u"	-	XLOC_013180	-	chr10:106062563-106062804	0	81.9091	-inf	down	0.01895
TCONS_00224163	"u"	-	XLOC_069216	-	chr4:12937056-12937295	0	81.3756	-inf	down	0.01895
TCONS_00281951	"u"	-	XLOC_091171	-	chr8:40207138-40207363	0	80.329	-inf	down	0.01895
TCONS_00122090	"u"	-	XLOC_038197	-	chr17:53337139-53337367	0	79.9157	-inf	down	0.01895
TCONS_00240027	"u"	-	XLOC_075965	-	chr5:50238914-50239150	0	74.1611	-inf	down	0.01895
TCONS_00230651	"u"	-	XLOC_071928	-	chr5:28166674-28166926	0	70.8396	-inf	down	0.01895
TCONS_00213045	"u"	-	XLOC_065376	-	chr3:117580926-117581154	0	70.1413	-inf	down	0.01895
TCONS_00240392	"u"	-	XLOC_076104	-	chr5:60704201-60704440	0	69.5751	-inf	down	0.01895
TCONS_00114114	"u"	-	XLOC_036269	-	chr16:64613104-64613336	0	68.4761	-inf	down	0.01895
TCONS_00204606	"u"	-	XLOC_062797	-	chr3:134420784-134421020	0	65.6946	-inf	down	0.01895
TCONS_00175684	"u"	-	XLOC_052206	-	chr2:155492141-155492378	0	64.5877	-inf	down	0.01895
TCONS_00050301	"u"	-	XLOC_017367	-	chr11:39699041-39699278	0	63.3841	-inf	down	0.01895
TCONS_00305923	"u"	-	XLOC_101314	-	chrX:117613781-117614021	0	62.807	-inf	down	0.01895
TCONS_00143904	"u"	-	XLOC_043499	-	chr19:27505299-27505535	0	61.3357	-inf	down	0.01895
TCONS_00281683	"u"	-	XLOC_091062	-	chr8:34660678-34660926	0	57.4921	-inf	down	0.01895
TCONS_00209105	"u"	-	XLOC_064323	-	chr3:24597473-24597710	0	57.4382	-inf	down	0.01895
TCONS_00188143	"u"	-	XLOC_057468	-	chr21:27845171-27845431	0	55.9823	-inf	down	0.01895
TCONS_00093074	"u"	-	XLOC_030712	-	chr15:54690189-54690424	0	54.2302	-inf	down	0.01895
TCONS_00065262	"u"	-	XLOC_021855	-	chr12:124992551-124992803	0	50.4168	-inf	down	0.01895
TCONS_00188052	"u"	-	XLOC_057415	-	chr21:23819014-23819256	0	48.2053	-inf	down	0.01895
TCONS_00219837	"u"	-	XLOC_067760	-	chr4:60423905-60424145	0	46.8479	-inf	down	0.01895
TCONS_00004348	"u"	-	XLOC_001235	-	chr1:48188863-48189131	0	43.9103	-inf	down	0.01895
TCONS_00023647	"u"	-	XLOC_007642	-	chr1:171609243-171609518	0	40.5298	-inf	down	0.01895
TCONS_00255343	"u"	-	XLOC_081514	-	chr6:50118057-50118327	0	36.5351	-inf	down	0.01895
TCONS_00056549	"u"	-	XLOC_019464	-	chr11:121343676-121343925	0	35.8993	-inf	down	0.01895
TCONS_00001205	"u"	-	XLOC_000318	-	chr1:14127881-14128153	0	32.5019	-inf	down	0.01895
TCONS_00072980	"u"	-	XLOC_023922	-	chr12:110753993-110754201	0	348.44	-inf	down	0.0205
TCONS_00114107	"u"	-	XLOC_036262	-	chr16:63839046-63839248	0	259.971	-inf	down	0.0205
TCONS_00239960	"u"	-	XLOC_075912	-	chr5:43993290-43993492	0	247.078	-inf	down	0.0205
TCONS_00277590	"u"	-	XLOC_089417	-	chr8:77166839-77167043	0	243.676	-inf	down	0.0205
TCONS_00006255	"u"	-	XLOC_001938	-	chr1:99948772-99948977	0	216.03	-inf	down	0.0205
TCONS_00300396	"u"	-	XLOC_098774	-	chrX:92807094-92807308	0	209.986	-inf	down	0.0205
TCONS_00159937	"u"	-	XLOC_046897	-	chr2:46884109-46884312	0	188.009	-inf	down	0.0205
TCONS_00215572	"u"	-	XLOC_066219	-	chr3:164469890-164470095	0	183.411	-inf	down	0.0205
TCONS_00229680	"u"	-	XLOC_071189	-	chr5:2232659-2232868	0	181.713	-inf	down	0.0205
TCONS_00225213	"u"	-	XLOC_069616	-	chr4:55187520-55187730	0	180.342	-inf	down	0.0205
TCONS_00246407	"u"	-	XLOC_078297	-	chr6:23842256-23842469	0	178.475	-inf	down	0.0205
TCONS_00096426	"u"	-	XLOC_031664	-	chr15:23552643-23552848	0	178.244	-inf	down	0.0205
TCONS_00172930	"u"	-	XLOC_050981	-	chr2:82092442-82092648	0	176.987	-inf	down	0.0205
TCONS_00018457	"u"	-	XLOC_005910	-	chr1:56058653-56058868	0	176.786	-inf	down	0.0205
TCONS_00218801	"u"	-	XLOC_067358	-	chr4:24375044-24375247	0	176.363	-inf	down	0.0205
TCONS_00227457	"u"	-	XLOC_070264	-	chr4:120954380-120954584	0	175.192	-inf	down	0.0205
TCONS_00161915	"u"	-	XLOC_047612	-	chr2:94256527-94256737	0	173.2	-inf	down	0.0205
TCONS_00300342	"u"	-	XLOC_098736	-	chrX:87941944-87942155	0	172.444	-inf	down	0.0205
TCONS_00004906	"u"	-	XLOC_001445	-	chr1:62181151-62181353	0	169.615	-inf	down	0.0205
TCONS_00239050	"u"	-	XLOC_075455	-	chr5:29585724-29585934	0	164.638	-inf	down	0.0205
TCONS_00103161	"u"	-	XLOC_033265	-	chr16:7998122-7998329	0	162.964	-inf	down	0.0205
TCONS_00187141	"u"	-	XLOC_056874	-	chr20:60932754-60932963	0	161.12	-inf	down	0.0205
TCONS_00216725	"u"	-	XLOC_066682	-	chr3:189529067-189529273	0	159.75	-inf	down	0.0205
TCONS_00181377	"u"	-	XLOC_053960	-	chr20:37543790-37543998	0	158.305	-inf	down	0.0205
TCONS_00250469	"u"	-	XLOC_079742	-	chr6:114518274-114518477	0	157.758	-inf	down	0.0205
TCONS_00091720	"u"	-	XLOC_030414	-	chr15:37790604-37790807	0	157.487	-inf	down	0.0205
TCONS_00078799	"u"	-	XLOC_026214	-	chr13:55707950-55708172	0	155.835	-inf	down	0.0205
TCONS_00076054	"u"	-	XLOC_025026	-	chr13:68438714-68438929	0	150.189	-inf	down	0.0205
TCONS_00113370	"u"	-	XLOC_036001	-	chr16:50239047-50239277	0	149.181	-inf	down	0.0205
TCONS_00055656	"u"	-	XLOC_019224	-	chr11:109350721-109350931	0	148.428	-inf	down	0.0205
TCONS_00266039	"u"	-	XLOC_085310	-	chr7:144023539-144023749	0	144.84	-inf	down	0.0205
TCONS_00134943	"u"	-	XLOC_041118	-	chr18:7506986-7507191	0	144.309	-inf	down	0.0205
TCONS_00286908	"u"	-	XLOC_092870	-	chr9:7210335-7210546	0	140.912	-inf	down	0.0205
TCONS_00296264	"u"	-	XLOC_097034	-	chr9:124825538-124825743	0	139.587	-inf	down	0.0205
TCONS_00009551	"u"	-	XLOC_002914	-	chr1:161683212-161683435	0	138.455	-inf	down	0.0205
TCONS_00006062	"u"	-	XLOC_001844	-	chr1:94133721-94133934	0	137.865	-inf	down	0.0205
TCONS_00303928	"u"	-	XLOC_100430	-	chrX:46907909-46908134	0	137.706	-inf	down	0.0205
TCONS_00079280	"u"	-	XLOC_026569	-	chr13:89526866-89527068	0	134.953	-inf	down	0.0205
TCONS_00097168	"u"	-	XLOC_031923	-	chr15:40343319-40343520	0	134.849	-inf	down	0.0205
TCONS_00219788	"u"	-	XLOC_067729	-	chr4:56941114-56941330	0	133.388	-inf	down	0.0205
TCONS_00158388	"u"	-	XLOC_046383	-	chr2:12583562-12583772	0	131.536	-inf	down	0.0205
TCONS_00221745	"u"	-	XLOC_068382	-	chr4:126279726-126279940	0	131.323	-inf	down	0.0205
TCONS_00011860	"u"	-	XLOC_003771	-	chr1:208527111-208527329	0	131.024	-inf	down	0.0205
TCONS_00083780	"u"	-	XLOC_027977	-	chr14:83988397-83988617	0	129.387	-inf	down	0.0205
TCONS_00297960	"u"	-	XLOC_097660	-	chrX:4678347-4678551	0	128.073	-inf	down	0.0205
TCONS_00268085	"u"	-	XLOC_086078	-	chr7:25362598-25362807	0	126.762	-inf	down	0.0205
TCONS_00228792	"u"	-	XLOC_070808	-	chr4:173096471-173096693	0	126.144	-inf	down	0.0205
TCONS_00284271	"u"	-	XLOC_091996	-	chr8:101102259-101102470	0	125.917	-inf	down	0.0205
TCONS_00242027	"u"	-	XLOC_076737	-	chr5:113676852-113677070	0	121.321	-inf	down	0.0205
TCONS_00264405	"u"	-	XLOC_084727	-	chr7:109837984-109838192	0	120.254	-inf	down	0.0205
TCONS_00005911	"u"	-	XLOC_001797	-	chr1:91041788-91042003	0	119.936	-inf	down	0.0205
TCONS_00250476	"u"	-	XLOC_079749	-	chr6:115650989-115651207	0	118.4	-inf	down	0.0205
TCONS_00176804	"u"	-	XLOC_052468	-	chr2:180317426-180317635	0	118.1	-inf	down	0.0205
TCONS_00242499	"u"	-	XLOC_076979	-	chr5:131399709-131399951	0	117.627	-inf	down	0.0205
TCONS_00024363	"u"	-	XLOC_007992	-	chr1:194084416-194084636	0	116.131	-inf	down	0.0205
TCONS_00229887	"u"	-	XLOC_071374	-	chr5:5680301-5680529	0	116.039	-inf	down	0.0205
TCONS_00256659	"u"	-	XLOC_082038	-	chr6:105608280-105608488	0	114.398	-inf	down	0.0205
TCONS_00270951	"u"	-	XLOC_087241	-	chr7:92445606-92445828	0	111.753	-inf	down	0.0205
TCONS_00019975	"u"	-	XLOC_006550	-	chr1:103302118-103302339	0	109.044	-inf	down	0.0205
TCONS_00054606	"u"	-	XLOC_018650	-	chr11:89091506-89091750	0	107.492	-inf	down	0.0205
TCONS_00180027	"u"	-	XLOC_053377	-	chr20:11212172-11212400	0	105.586	-inf	down	0.0205
TCONS_00267310	"u"	-	XLOC_085782	-	chr7:5610454-5610694	0	104.527	-inf	down	0.0205
TCONS_00093079	"u"	-	XLOC_030716	-	chr15:55136669-55136883	0	101.035	-inf	down	0.0205
TCONS_00275491	"u"	-	XLOC_088668	-	chr8:25028558-25028788	0	101.021	-inf	down	0.0205
TCONS_00259862	"u"	-	XLOC_083155	-	chr7:17214708-17214923	0	99.1171	-inf	down	0.0205
TCONS_00079693	"u"	-	XLOC_026816	-	chr13:109227791-109228008	0	97.4121	-inf	down	0.0205
TCONS_00252697	"u"	-	XLOC_080621	-	chr6:11908363-11908585	0	96.7723	-inf	down	0.0205
TCONS_00288993	"u"	-	XLOC_093885	-	chr9:89722752-89722976	0	92.6583	-inf	down	0.0205
TCONS_00150144	"u"	-	XLOC_044685	-	chr19:5344373-5344591	0	91.6423	-inf	down	0.0205
TCONS_00182668	"u"	-	XLOC_054702	-	chr20:54419982-54420196	0	91.4683	-inf	down	0.0205
TCONS_00300813	"u"	-	XLOC_098970	-	chrX:104014437-104014661	0	90.1959	-inf	down	0.0205
TCONS_00113126	"u"	-	XLOC_035904	-	chr16:35765182-35765409	0	87.5413	-inf	down	0.0205
TCONS_00215508	"u"	-	XLOC_066169	-	chr3:162127828-162128060	0	87.4737	-inf	down	0.0205
TCONS_00227226	"u"	-	XLOC_070168	-	chr4:111218803-111219036	0	87.4002	-inf	down	0.0205
TCONS_00129158	"u"	-	XLOC_039853	-	chr17:39016810-39017027	0	86.6555	-inf	down	0.0205
TCONS_00305922	"u"	-	XLOC_101313	-	chrX:117336271-117336493	0	85.938	-inf	down	0.0205
TCONS_00205245	"u"	-	XLOC_063009	-	chr3:148531730-148531969	0	84.6811	-inf	down	0.0205
TCONS_00019019	"u"	-	XLOC_006164	-	chr1:77079018-77079245	0	84.5723	-inf	down	0.0205
TCONS_00292224	"u"	-	XLOC_095122	-	chr9:1043810-1044034	0	83.4839	-inf	down	0.0205
TCONS_00062634	"u"	-	XLOC_021092	-	chr12:73878623-73878849	0	83.2405	-inf	down	0.0205
TCONS_00007259	"u"	-	XLOC_002265	-	chr1:116745773-116746008	0	82.7844	-inf	down	0.0205
TCONS_00202498	"u"	-	XLOC_062014	-	chr3:78550206-78550439	0	81.8873	-inf	down	0.0205
TCONS_00230717	"u"	-	XLOC_071987	-	chr5:30087773-30087990	0	81.8506	-inf	down	0.0205
TCONS_00252784	"u"	-	XLOC_080659	-	chr6:14245449-14245667	0	80.9396	-inf	down	0.0205
TCONS_00230671	"u"	-	XLOC_071948	-	chr5:28961211-28961457	0	80.0085	-inf	down	0.0205
TCONS_00023340	"u"	-	XLOC_007524	-	chr1:163928465-163928698	0	79.6467	-inf	down	0.0205
TCONS_00238832	"u"	-	XLOC_075264	-	chr5:20587176-20587407	0	76.4665	-inf	down	0.0205
TCONS_00232252	"u"	-	XLOC_072724	-	chr5:68320343-68320558	0	76.3162	-inf	down	0.0205
TCONS_00139244	"u"	-	XLOC_042480	-	chr18:53674886-53675127	0	74.8938	-inf	down	0.0205
TCONS_00298718	"u"	-	XLOC_098049	-	chrX:38990617-38990837	0	74.0896	-inf	down	0.0205
TCONS_00209125	"u"	-	XLOC_064332	-	chr3:25698157-25698392	0	73.8032	-inf	down	0.0205
TCONS_00127896	"u"	-	XLOC_039526	-	chr17:27446642-27446873	0	71.8361	-inf	down	0.0205
TCONS_00029203	"u"	-	XLOC_010046	-	chr10:53409801-53410051	0	71.5979	-inf	down	0.0205
TCONS_00010837	"u"	-	XLOC_003412	-	chr1:191795356-191795596	0	70.2448	-inf	down	0.0205
TCONS_00186768	"u"	-	XLOC_056629	-	chr20:55037437-55037681	0	67.4324	-inf	down	0.0205
TCONS_00220271	"u"	-	XLOC_067926	-	chr4:75120841-75121074	0	63.0501	-inf	down	0.0205
TCONS_00279630	"u"	-	XLOC_090329	-	chr8:141895615-141895861	0	61.3805	-inf	down	0.0205
TCONS_00005404	"u"	-	XLOC_001607	-	chr1:75652778-75653027	0	61.1953	-inf	down	0.0205
TCONS_00240067	"u"	-	XLOC_075995	-	chr5:52200752-52200982	0	60.799	-inf	down	0.0205
TCONS_00002277	"u"	-	XLOC_000637	-	chr1:27025340-27025590	0	58.7885	-inf	down	0.0205
TCONS_00252796	"u"	-	XLOC_080671	-	chr6:14465048-14465294	0	58.4202	-inf	down	0.0205
TCONS_00301093	"u"	-	XLOC_099086	-	chrX:112095700-112095943	0	57.567	-inf	down	0.0205
TCONS_00070975	"u"	-	XLOC_023343	-	chr12:66283076-66283322	0	56.7336	-inf	down	0.0205
TCONS_00267621	"u"	-	XLOC_085911	-	chr7:12927831-12928051	0	50.9274	-inf	down	0.0205
TCONS_00206075	"u"	-	XLOC_063321	-	chr3:167943424-167943672	0	50.2963	-inf	down	0.0205
TCONS_00034935	"u"	-	XLOC_012419	-	chr10:67706882-67707116	0	49.875	-inf	down	0.0205
TCONS_00096290	"u"	-	XLOC_031589	-	chr15:20652558-20652816	0	46.9603	-inf	down	0.0205
TCONS_00023469	"u"	-	XLOC_007577	-	chr1:167720825-167721060	0	40.0324	-inf	down	0.0205
TCONS_00206003	"u"	-	XLOC_063271	-	chr3:164217004-164217284	0	32.6861	-inf	down	0.0205
TCONS_00067863	"u"	-	XLOC_022562	-	chr12:30056975-30057243	0	32.1438	-inf	down	0.0205
TCONS_00059015	"u"	-	XLOC_020158	-	chr12:23360151-23360479	0	22.2932	-inf	down	0.0205
TCONS_00294851	"u"	-	XLOC_096354	-	chr9:92765697-92766017	0	17.5086	-inf	down	0.0205
TCONS_00231281	"u"	-	XLOC_072279	-	chr5:39082697-39083113	0	11.7626	-inf	down	0.0205
TCONS_00288359	"u"	-	XLOC_093528	-	chr9:73088923-73089130	0	260.279	-inf	down	0.02075
TCONS_00010292	"u"	-	XLOC_003180	-	chr1:176350119-176350320	0	253.119	-inf	down	0.02075
TCONS_00246132	"u"	-	XLOC_078129	-	chr6:12471402-12471607	0	251.634	-inf	down	0.02075
TCONS_00019570	"u"	-	XLOC_006371	-	chr1:92487871-92488072	0	249.214	-inf	down	0.02075
TCONS_00275805	"u"	-	XLOC_088767	-	chr8:29877871-29878075	0	248.766	-inf	down	0.02075
TCONS_00161920	"u"	-	XLOC_047617	-	chr2:94530205-94530409	0	236.41	-inf	down	0.02075
TCONS_00238812	"u"	-	XLOC_075259	-	chr5:19405069-19405279	0	227.379	-inf	down	0.02075
TCONS_00055908	"u"	-	XLOC_019307	-	chr11:113717459-113717670	0	222.843	-inf	down	0.02075
TCONS_00137797	"u"	-	XLOC_042036	-	chr18:11573938-11574146	0	222.768	-inf	down	0.02075
TCONS_00193475	"u"	-	XLOC_059308	-	chr22:33954260-33954461	0	220.88	-inf	down	0.02075
TCONS_00090028	"u"	-	XLOC_029657	-	chr14:97262485-97262691	0	212.67	-inf	down	0.02075
TCONS_00034085	"u"	-	XLOC_012056	-	chr10:42906743-42906951	0	211.765	-inf	down	0.02075
TCONS_00230618	"u"	-	XLOC_071904	-	chr5:27231304-27231508	0	204.988	-inf	down	0.02075
TCONS_00306759	"u"	-	XLOC_101806	-	chrX:147822607-147822823	0	203.229	-inf	down	0.02075
TCONS_00034675	"u"	-	XLOC_012307	-	chr10:56351335-56351540	0	202.163	-inf	down	0.02075
TCONS_00167655	"u"	-	XLOC_049397	-	chr2:224247847-224248054	0	197.973	-inf	down	0.02075
TCONS_00299775	"u"	-	XLOC_098472	-	chrX:66686548-66686751	0	192.517	-inf	down	0.02075
TCONS_00045850	"u"	-	XLOC_016147	-	chr11:109925053-109925262	0	191.131	-inf	down	0.02075
TCONS_00285194	"u"	-	XLOC_092370	-	chr8:127146068-127146292	0	190.506	-inf	down	0.02075
TCONS_00281262	"u"	-	XLOC_090926	-	chr8:25769958-25770159	0	188.929	-inf	down	0.02075
TCONS_00218772	"u"	-	XLOC_067330	-	chr4:23160026-23160230	0	188.44	-inf	down	0.02075
TCONS_00252543	"u"	-	XLOC_080572	-	chr6:8604872-8605074	0	186.476	-inf	down	0.02075
TCONS_00233104	"u"	-	XLOC_072948	-	chr5:83617111-83617320	0	184.667	-inf	down	0.02075
TCONS_00131415	"u"	-	XLOC_040356	-	chr17:53881873-53882081	0	183.616	-inf	down	0.02075
TCONS_00047436	"u"	-	XLOC_016558	-	chr11:130491316-130491532	0	182.134	-inf	down	0.02075
TCONS_00294412	"u"	-	XLOC_096102	-	chr9:85907918-85908121	0	181.96	-inf	down	0.02075
TCONS_00255752	"u"	-	XLOC_081658	-	chr6:66102983-66103196	0	181.073	-inf	down	0.02075
TCONS_00022739	"u"	-	XLOC_007352	-	chr1:157408135-157408338	0	180.776	-inf	down	0.02075
TCONS_00036048	"u"	-	XLOC_012895	-	chr10:92763508-92763713	0	180.406	-inf	down	0.02075
TCONS_00249208	"u"	-	XLOC_079155	-	chr6:60305454-60305661	0	179.221	-inf	down	0.02075
TCONS_00249101	"u"	-	XLOC_079095	-	chr6:54288785-54288990	0	177.968	-inf	down	0.02075
TCONS_00045852	"u"	-	XLOC_016149	-	chr11:109980023-109980229	0	170.345	-inf	down	0.02075
TCONS_00240022	"u"	-	XLOC_075960	-	chr5:46299920-46300127	0	170.242	-inf	down	0.02075
TCONS_00233693	"u"	-	XLOC_073200	-	chr5:106428984-106429197	0	170.084	-inf	down	0.02075
TCONS_00301861	"u"	-	XLOC_099531	-	chrX:140787794-140788001	0	169.746	-inf	down	0.02075
TCONS_00111662	"u"	-	XLOC_035437	-	chr16:20296969-20297171	0	166.575	-inf	down	0.02075
TCONS_00182559	"u"	-	XLOC_054620	-	chr20:51215163-51215369	0	165.274	-inf	down	0.02075
TCONS_00224418	"u"	-	XLOC_069287	-	chr4:22674212-22674428	0	164.02	-inf	down	0.02075
TCONS_00010944	"u"	-	XLOC_003476	-	chr1:195913155-195913361	0	163.808	-inf	down	0.02075
TCONS_00207638	"u"	-	XLOC_063810	-	chr3:194120452-194120656	0	163.544	-inf	down	0.02075
TCONS_00034702	"u"	-	XLOC_012323	-	chr10:57599900-57600101	0	162.391	-inf	down	0.02075
TCONS_00161356	"u"	-	XLOC_047335	-	chr2:76613129-76613335	0	161.705	-inf	down	0.02075
TCONS_00229918	"u"	-	XLOC_071405	-	chr5:6241393-6241596	0	161.298	-inf	down	0.02075
TCONS_00165674	"u"	-	XLOC_048940	-	chr2:185608317-185608524	0	158.754	-inf	down	0.02075
TCONS_00022818	"u"	-	XLOC_007379	-	chr1:158441455-158441659	0	157.76	-inf	down	0.02075
TCONS_00099655	"u"	-	XLOC_032486	-	chr15:73683176-73683398	0	157.708	-inf	down	0.02075
TCONS_00158545	"u"	-	XLOC_046490	-	chr2:19573136-19573349	0	154.823	-inf	down	0.02075
TCONS_00137162	"u"	-	XLOC_041831	-	chr18:77332281-77332492	0	154.451	-inf	down	0.02075
TCONS_00202990	"u"	-	XLOC_062238	-	chr3:104183939-104184154	0	154.021	-inf	down	0.02075
TCONS_00049825	"u"	-	XLOC_017171	-	chr11:23692402-23692616	0	151.951	-inf	down	0.02075
TCONS_00259785	"u"	-	XLOC_083104	-	chr7:12932849-12933050	0	151.605	-inf	down	0.02075
TCONS_00257250	"u"	-	XLOC_082215	-	chr6:120419442-120419659	0	150.542	-inf	down	0.02075
TCONS_00171223	"u"	-	XLOC_050440	-	chr2:44913756-44913960	0	149.184	-inf	down	0.02075
TCONS_00187821	"u"	-	XLOC_057274	-	chr21:13646663-13646883	0	148.617	-inf	down	0.02075
TCONS_00023943	"u"	-	XLOC_007753	-	chr1:179262568-179262788	0	146.111	-inf	down	0.02075
TCONS_00214548	"u"	-	XLOC_065815	-	chr3:140751635-140751847	0	145.574	-inf	down	0.02075
TCONS_00033221	"u"	-	XLOC_011675	-	chr10:14790533-14790745	0	145.317	-inf	down	0.02075
TCONS_00070828	"u"	-	XLOC_023288	-	chr12:63273821-63274042	0	145.249	-inf	down	0.02075
TCONS_00298301	"u"	-	XLOC_097828	-	chrX:18397931-18398149	0	143.448	-inf	down	0.02075
TCONS_00300456	"u"	-	XLOC_098828	-	chrX:97989226-97989437	0	143.157	-inf	down	0.02075
TCONS_00228018	"u"	-	XLOC_070499	-	chr4:144266058-144266267	0	143.075	-inf	down	0.02075
TCONS_00218797	"u"	-	XLOC_067354	-	chr4:24356669-24356895	0	142.715	-inf	down	0.02075
TCONS_00114038	"u"	-	XLOC_036217	-	chr16:60975958-60976161	0	141.985	-inf	down	0.02075
TCONS_00012879	"u"	-	XLOC_004164	-	chr1:228874381-228874583	0	140.121	-inf	down	0.02075
TCONS_00029407	"u"	-	XLOC_010189	-	chr10:65387901-65388105	0	139.261	-inf	down	0.02075
TCONS_00255864	"u"	-	XLOC_081712	-	chr6:71575009-71575226	0	138.234	-inf	down	0.02075
TCONS_00232160	"u"	-	XLOC_072699	-	chr5:66187038-66187247	0	136.87	-inf	down	0.02075
TCONS_00076914	"u"	-	XLOC_025453	-	chr13:106136210-106136421	0	135.636	-inf	down	0.02075
TCONS_00136327	"u"	-	XLOC_041561	-	chr18:50328139-50328347	0	135.424	-inf	down	0.02075
TCONS_00305057	"u"	-	XLOC_100860	-	chrX:76510525-76510741	0	135.07	-inf	down	0.02075
TCONS_00020692	"u"	-	XLOC_006760	-	chr1:115507934-115508141	0	134.747	-inf	down	0.02075
TCONS_00238558	"u"	-	XLOC_075060	-	chr5:12806283-12806485	0	133.806	-inf	down	0.02075
TCONS_00221538	"u"	-	XLOC_068306	-	chr4:118376262-118376463	0	132.771	-inf	down	0.02075
TCONS_00028659	"u"	-	XLOC_009773	-	chr10:38954714-38954926	0	132.364	-inf	down	0.02075
TCONS_00248890	"u"	-	XLOC_078992	-	chr6:47160248-47160459	0	131.905	-inf	down	0.02075
TCONS_00243614	"u"	-	XLOC_077241	-	chr5:143877029-143877252	0	131.692	-inf	down	0.02075
TCONS_00249630	"u"	-	XLOC_079355	-	chr6:81231840-81232053	0	131.236	-inf	down	0.02075
TCONS_00276687	"u"	-	XLOC_089040	-	chr8:48222454-48222672	0	130.731	-inf	down	0.02075
TCONS_00076272	"u"	-	XLOC_025144	-	chr13:77506904-77507125	0	129.718	-inf	down	0.02075
TCONS_00072272	"u"	-	XLOC_023760	-	chr12:100672533-100672743	0	128.262	-inf	down	0.02075
TCONS_00296942	"u"	-	XLOC_097278	-	chr9:131542653-131542862	0	127.837	-inf	down	0.02075
TCONS_00041030	"u"	-	XLOC_014476	-	chr11:48808701-48808921	0	126.171	-inf	down	0.02075
TCONS_00009095	"u"	-	XLOC_002803	-	chr1:158473529-158473744	0	125.845	-inf	down	0.02075
TCONS_00028794	"u"	-	XLOC_009876	-	chr10:44538169-44538370	0	125.005	-inf	down	0.02075
TCONS_00187806	"u"	-	XLOC_057260	-	chr21:13271205-13271426	0	124.528	-inf	down	0.02075
TCONS_00025611	"u"	-	XLOC_008497	-	chr1:221454290-221454499	0	124.016	-inf	down	0.02075
TCONS_00111468	"u"	-	XLOC_035387	-	chr16:17604487-17604703	0	123.802	-inf	down	0.02075
TCONS_00212260	"u"	-	XLOC_065099	-	chr3:91717641-91717859	0	123.706	-inf	down	0.02075
TCONS_00045284	"u"	-	XLOC_015790	-	chr11:96785624-96785851	0	123.221	-inf	down	0.02075
TCONS_00215506	"u"	-	XLOC_066167	-	chr3:161899781-161899991	0	122.675	-inf	down	0.02075
TCONS_00167756	"u"	-	XLOC_049436	-	chr2:227468777-227468989	0	121.976	-inf	down	0.02075
TCONS_00015631	"u"	-	XLOC_005120	-	chr1:22283902-22284127	0	121.596	-inf	down	0.02075
TCONS_00025907	"u"	-	XLOC_008593	-	chr1:226131672-226131877	0	121.557	-inf	down	0.02075
TCONS_00187058	"u"	-	XLOC_056809	-	chr20:59054693-59054911	0	120.265	-inf	down	0.02075
TCONS_00123456	"u"	-	XLOC_038597	-	chr17:74578185-74578402	0	120.06	-inf	down	0.02075
TCONS_00079295	"u"	-	XLOC_026584	-	chr13:90629736-90629973	0	119.69	-inf	down	0.02075
TCONS_00035519	"u"	-	XLOC_012617	-	chr10:76843291-76843514	0	119.525	-inf	down	0.02075
TCONS_00206777	"u"	-	XLOC_063564	-	chr3:183591604-183591823	0	119.102	-inf	down	0.02075
TCONS_00005926	"u"	-	XLOC_001805	-	chr1:91543087-91543293	0	118.061	-inf	down	0.02075
TCONS_00262803	"u"	-	XLOC_084336	-	chr7:83868774-83868996	0	117.66	-inf	down	0.02075
TCONS_00191786	"u"	-	XLOC_058814	-	chr22:19738451-19738673	0	117.536	-inf	down	0.02075
TCONS_00215324	"u"	-	XLOC_066107	-	chr3:157781523-157781731	0	116.609	-inf	down	0.02075
TCONS_00172932	"u"	-	XLOC_050983	-	chr2:82303550-82303753	0	116.47	-inf	down	0.02075
TCONS_00301935	"u"	-	XLOC_099593	-	chrX:144592664-144592880	0	116.375	-inf	down	0.02075
TCONS_00269531	"u"	-	XLOC_086610	-	chr7:52429808-52430022	0	116.214	-inf	down	0.02075
TCONS_00083590	"u"	-	XLOC_027916	-	chr14:76979487-76979707	0	114.619	-inf	down	0.02075
TCONS_00007225	"u"	-	XLOC_002249	-	chr1:116076845-116077055	0	114.613	-inf	down	0.02075
TCONS_00214860	"u"	-	XLOC_065929	-	chr3:148429516-148429719	0	114.46	-inf	down	0.02075
TCONS_00055560	"u"	-	XLOC_019188	-	chr11:107058579-107058788	0	113.588	-inf	down	0.02075
TCONS_00274000	"u"	-	XLOC_088154	-	chr7:153595941-153596163	0	112.987	-inf	down	0.02075
TCONS_00224609	"u"	-	XLOC_069398	-	chr4:34680293-34680530	0	112.326	-inf	down	0.02075
TCONS_00251930	"u"	-	XLOC_080264	-	chr6:164364768-164364980	0	111.722	-inf	down	0.02075
TCONS_00047601	"u"	-	XLOC_016612	-	chr11:134690504-134690731	0	111.49	-inf	down	0.02075
TCONS_00024294	"u"	-	XLOC_007947	-	chr1:191352197-191352412	0	110.214	-inf	down	0.02075
TCONS_00292819	"u"	-	XLOC_095364	-	chr9:26240210-26240432	0	110.165	-inf	down	0.02075
TCONS_00022851	"u"	-	XLOC_007395	-	chr1:158803323-158803541	0	110.077	-inf	down	0.02075
TCONS_00284648	"u"	-	XLOC_092136	-	chr8:108561120-108561340	0	108.102	-inf	down	0.02075
TCONS_00067455	"u"	-	XLOC_022454	-	chr12:21616831-21617049	0	107.42	-inf	down	0.02075
TCONS_00306772	"u"	-	XLOC_101815	-	chrX:148477991-148478242	0	105.791	-inf	down	0.02075
TCONS_00303512	"u"	-	XLOC_100188	-	chrX:26916455-26916700	0	105.698	-inf	down	0.02075
TCONS_00305164	"u"	-	XLOC_100903	-	chrX:81955867-81956085	0	105.091	-inf	down	0.02075
TCONS_00189962	"u"	-	XLOC_058161	-	chr21:22897509-22897720	0	105.005	-inf	down	0.02075
TCONS_00233741	"u"	-	XLOC_073235	-	chr5:109595181-109595408	0	104.369	-inf	down	0.02075
TCONS_00064815	"u"	-	XLOC_021780	-	chr12:121103712-121103921	0	104.156	-inf	down	0.02075
TCONS_00230372	"u"	-	XLOC_071685	-	chr5:17014697-17014927	0	103.946	-inf	down	0.02075
TCONS_00239975	"u"	-	XLOC_075925	-	chr5:44450468-44450686	0	103.428	-inf	down	0.02075
TCONS_00183130	"u"	-	XLOC_054923	-	chr20:59070133-59070345	0	102.63	-inf	down	0.02075
TCONS_00026625	"u"	-	XLOC_008957	-	chr1:239224030-239224245	0	102.389	-inf	down	0.02075
TCONS_00288600	"u"	-	XLOC_093666	-	chr9:81351717-81351962	0	101.71	-inf	down	0.02075
TCONS_00266492	"u"	-	XLOC_085432	-	chr7:151334672-151334894	0	101.401	-inf	down	0.02075
TCONS_00183246	"u"	-	XLOC_054994	-	chr20:61228139-61228358	0	101.196	-inf	down	0.02075
TCONS_00285444	"u"	-	XLOC_092532	-	chr8:131145870-131146084	0	100.124	-inf	down	0.02075
TCONS_00216645	"u"	-	XLOC_066620	-	chr3:187311724-187311933	0	100.106	-inf	down	0.02075
TCONS_00269779	"u"	-	XLOC_086780	-	chr7:63055008-63055243	0	99.2115	-inf	down	0.02075
TCONS_00277474	"u"	-	XLOC_089370	-	chr8:73282377-73282598	0	98.6256	-inf	down	0.02075
TCONS_00295394	"u"	-	XLOC_096609	-	chr9:105813208-105813427	0	98.1403	-inf	down	0.02075
TCONS_00153152	"u"	-	XLOC_045263	-	chr19:30035184-30035394	0	97.8648	-inf	down	0.02075
TCONS_00160426	"u"	-	XLOC_047086	-	chr2:62568886-62569122	0	97.0692	-inf	down	0.02075
TCONS_00029396	"u"	-	XLOC_010178	-	chr10:64974236-64974458	0	96.4378	-inf	down	0.02075
TCONS_00088173	"u"	-	XLOC_029176	-	chr14:63670305-63670528	0	96.4162	-inf	down	0.02075
TCONS_00135730	"u"	-	XLOC_041376	-	chr18:29988749-29988973	0	94.4205	-inf	down	0.02075
TCONS_00199847	"u"	-	XLOC_061326	-	chr3:26442390-26442637	0	93.8919	-inf	down	0.02075
TCONS_00078225	"u"	-	XLOC_026005	-	chr13:41434828-41435051	0	93.6132	-inf	down	0.02075
TCONS_00262980	"u"	-	XLOC_084384	-	chr7:88571770-88572022	0	93.2349	-inf	down	0.02075
TCONS_00275897	"u"	-	XLOC_088797	-	chr8:31395703-31395933	0	91.9984	-inf	down	0.02075
TCONS_00055550	"u"	-	XLOC_019182	-	chr11:106510095-106510327	0	91.9141	-inf	down	0.02075
TCONS_00079230	"u"	-	XLOC_026531	-	chr13:85940166-85940396	0	91.6951	-inf	down	0.02075
TCONS_00259805	"u"	-	XLOC_083123	-	chr7:15143806-15144034	0	91.5524	-inf	down	0.02075
TCONS_00241374	"u"	-	XLOC_076462	-	chr5:89695634-89695868	0	91.0106	-inf	down	0.02075
TCONS_00044383	"u"	-	XLOC_015355	-	chr11:75704803-75705023	0	89.359	-inf	down	0.02075
TCONS_00300473	"u"	-	XLOC_098845	-	chrX:98720091-98720313	0	88.8537	-inf	down	0.02075
TCONS_00022863	"u"	-	XLOC_007401	-	chr1:159168889-159169117	0	88.468	-inf	down	0.02075
TCONS_00187092	"u"	-	XLOC_056843	-	chr20:59541560-59541792	0	88.313	-inf	down	0.02075
TCONS_00078982	"u"	-	XLOC_026370	-	chr13:70677308-70677547	0	87.8413	-inf	down	0.02075
TCONS_00211850	"u"	-	XLOC_064895	-	chr3:67270032-67270267	0	87.4656	-inf	down	0.02075
TCONS_00283782	"u"	-	XLOC_091846	-	chr8:92692813-92693036	0	86.2278	-inf	down	0.02075
TCONS_00280994	"u"	-	XLOC_090838	-	chr8:21334940-21335162	0	86.1593	-inf	down	0.02075
TCONS_00269389	"u"	-	XLOC_086552	-	chr7:49358821-49359036	0	86.0414	-inf	down	0.02075
TCONS_00076064	"u"	-	XLOC_025036	-	chr13:69115819-69116036	0	85.8171	-inf	down	0.02075
TCONS_00305266	"u"	-	XLOC_100980	-	chrX:90206645-90206866	0	85.5636	-inf	down	0.02075
TCONS_00207583	"u"	-	XLOC_063780	-	chr3:193112232-193112468	0	84.5597	-inf	down	0.02075
TCONS_00033460	"u"	-	XLOC_011766	-	chr10:23435719-23435930	0	84.5521	-inf	down	0.02075
TCONS_00300467	"u"	-	XLOC_098839	-	chrX:98583468-98583697	0	84.373	-inf	down	0.02075
TCONS_00079637	"u"	-	XLOC_026776	-	chr13:106466628-106466845	0	84.3215	-inf	down	0.02075
TCONS_00296372	"u"	-	XLOC_097080	-	chr9:126257944-126258176	0	84.0689	-inf	down	0.02075
TCONS_00129044	"u"	-	XLOC_039817	-	chr17:37792379-37792596	0	83.1907	-inf	down	0.02075
TCONS_00298000	"u"	-	XLOC_097697	-	chrX:7769335-7769566	0	83.0941	-inf	down	0.02075
TCONS_00273144	"u"	-	XLOC_087872	-	chr7:136503037-136503273	0	82.563	-inf	down	0.02075
TCONS_00059710	"u"	-	XLOC_020403	-	chr12:43033314-43033545	0	82.031	-inf	down	0.02075
TCONS_00039213	"u"	-	XLOC_013883	-	chr11:11018640-11018867	0	81.6974	-inf	down	0.02075
TCONS_00062648	"u"	-	XLOC_021103	-	chr12:74797620-74797853	0	81.4695	-inf	down	0.02075
TCONS_00306216	"u"	-	XLOC_101484	-	chrX:129593869-129594101	0	80.9808	-inf	down	0.02075
TCONS_00049941	"u"	-	XLOC_017234	-	chr11:29331922-29332164	0	79.8515	-inf	down	0.02075
TCONS_00034333	"u"	-	XLOC_012175	-	chr10:46652431-46652648	0	79.5833	-inf	down	0.02075
TCONS_00029384	"u"	-	XLOC_010166	-	chr10:64154147-64154358	0	79.2736	-inf	down	0.02075
TCONS_00272280	"u"	-	XLOC_087543	-	chr7:110299414-110299641	0	78.7486	-inf	down	0.02075
TCONS_00016323	"u"	-	XLOC_005348	-	chr1:30353998-30354206	0	78.3133	-inf	down	0.02075
TCONS_00103761	"u"	-	XLOC_033477	-	chr16:18291294-18291514	0	77.1147	-inf	down	0.02075
TCONS_00161355	"u"	-	XLOC_047334	-	chr2:76562458-76562694	0	77.004	-inf	down	0.02075
TCONS_00274913	"u"	-	XLOC_088530	-	chr8:18373876-18374111	0	73.6008	-inf	down	0.02075
TCONS_00164223	"u"	-	XLOC_048499	-	chr2:139715479-139715714	0	73.4946	-inf	down	0.02075
TCONS_00015283	"u"	-	XLOC_005037	-	chr1:17448303-17448539	0	73.1647	-inf	down	0.02075
TCONS_00138706	"u"	-	XLOC_042354	-	chr18:40486572-40486812	0	72.5974	-inf	down	0.02075
TCONS_00266835	"u"	-	XLOC_085582	-	chr7:159186537-159186789	0	71.2211	-inf	down	0.02075
TCONS_00143902	"u"	-	XLOC_043497	-	chr19:27436399-27436643	0	71.0327	-inf	down	0.02075
TCONS_00284968	"u"	-	XLOC_092267	-	chr8:121840433-121840671	0	70.608	-inf	down	0.02075
TCONS_00294608	"u"	-	XLOC_096245	-	chr9:89293048-89293275	0	68.3561	-inf	down	0.02075
TCONS_00174040	"u"	-	XLOC_051415	-	chr2:103072537-103072782	0	68.0991	-inf	down	0.02075
TCONS_00092585	"u"	-	XLOC_030562	-	chr15:44821274-44821522	0	67.9675	-inf	down	0.02075
TCONS_00104525	"u"	-	XLOC_033651	-	chr16:27309301-27309529	0	67.914	-inf	down	0.02075
TCONS_00018947	"u"	-	XLOC_006122	-	chr1:72513779-72514008	0	67.5716	-inf	down	0.02075
TCONS_00248940	"u"	-	XLOC_079020	-	chr6:49419223-49419450	0	67.1966	-inf	down	0.02075
TCONS_00284906	"u"	-	XLOC_092238	-	chr8:119707147-119707382	0	66.1604	-inf	down	0.02075
TCONS_00007150	"u"	-	XLOC_002205	-	chr1:114671497-114671727	0	66.1133	-inf	down	0.02075
TCONS_00282870	"u"	-	XLOC_091542	-	chr8:67763153-67763385	0	66.0656	-inf	down	0.02075
TCONS_00011001	"u"	-	XLOC_003495	-	chr1:197497202-197497442	0	65.6458	-inf	down	0.02075
TCONS_00205656	"u"	-	XLOC_063150	-	chr3:156711065-156711305	0	65.4213	-inf	down	0.02075
TCONS_00004727	"u"	-	XLOC_001377	-	chr1:55526620-55526865	0	64.8541	-inf	down	0.02075
TCONS_00071229	"u"	-	XLOC_023425	-	chr12:73022888-73023127	0	64.7697	-inf	down	0.02075
TCONS_00087338	"u"	-	XLOC_028911	-	chr14:43512487-43512733	0	64.7164	-inf	down	0.02075
TCONS_00236260	"u"	-	XLOC_073985	-	chr5:156917705-156917957	0	63.9934	-inf	down	0.02075
TCONS_00114174	"u"	-	XLOC_036299	-	chr16:66045551-66045787	0	63.251	-inf	down	0.02075
TCONS_00267599	"u"	-	XLOC_085895	-	chr7:12310168-12310400	0	63.1337	-inf	down	0.02075
TCONS_00241429	"u"	-	XLOC_076486	-	chr5:91454959-91455182	0	62.6645	-inf	down	0.02075
TCONS_00229888	"u"	-	XLOC_071375	-	chr5:5682543-5682781	0	62.2333	-inf	down	0.02075
TCONS_00121123	"u"	-	XLOC_038021	-	chr17:46261065-46261301	0	62.1427	-inf	down	0.02075
TCONS_00059705	"u"	-	XLOC_020398	-	chr12:42722570-42722845	0	61.9633	-inf	down	0.02075
TCONS_00228793	"u"	-	XLOC_070809	-	chr4:173128132-173128363	0	61.1361	-inf	down	0.02075
TCONS_00005658	"u"	-	XLOC_001685	-	chr1:82607644-82607890	0	60.8119	-inf	down	0.02075
TCONS_00166028	"u"	-	XLOC_049023	-	chr2:195421783-195422023	0	60.6272	-inf	down	0.02075
TCONS_00229649	"u"	-	XLOC_071158	-	chr5:2014618-2014858	0	60.3958	-inf	down	0.02075
TCONS_00186620	"u"	-	XLOC_056532	-	chr20:51225981-51226237	0	60.3782	-inf	down	0.02075
TCONS_00005324	"u"	-	XLOC_001584	-	chr1:73500049-73500293	0	60.2919	-inf	down	0.02075
TCONS_00044253	"u"	-	XLOC_015325	-	chr11:74747673-74747917	0	58.8557	-inf	down	0.02075
TCONS_00251153	"u"	-	XLOC_080012	-	chr6:141475815-141476052	0	58.8125	-inf	down	0.02075
TCONS_00159230	"u"	-	XLOC_046685	-	chr2:31646650-31646886	0	58.8021	-inf	down	0.02075
TCONS_00239850	"u"	-	XLOC_075862	-	chr5:42973472-42973714	0	58.1318	-inf	down	0.02075
TCONS_00247349	"u"	-	XLOC_078578	-	chr6:31186570-31186827	0	57.6057	-inf	down	0.02075
TCONS_00159354	"u"	-	XLOC_046719	-	chr2:34333865-34334105	0	56.6191	-inf	down	0.02075
TCONS_00244225	"u"	-	XLOC_077424	-	chr5:155426259-155426503	0	55.7205	-inf	down	0.02075
TCONS_00172868	"u"	-	XLOC_050948	-	chr2:79114636-79114883	0	52.6553	-inf	down	0.02075
TCONS_00270842	"u"	-	XLOC_087199	-	chr7:88475664-88475906	0	51.9725	-inf	down	0.02075
TCONS_00227591	"u"	-	XLOC_070319	-	chr4:125909055-125909299	0	51.6871	-inf	down	0.02075
TCONS_00224565	"u"	-	XLOC_069358	-	chr4:29711915-29712174	0	50.9996	-inf	down	0.02075
TCONS_00203532	"u"	-	XLOC_062415	-	chr3:118690869-118691111	0	49.541	-inf	down	0.02075
TCONS_00061930	"u"	-	XLOC_020930	-	chr12:60593635-60593866	0	49.5349	-inf	down	0.02075
TCONS_00167680	"u"	-	XLOC_049420	-	chr2:225837972-225838221	0	46.9432	-inf	down	0.02075
TCONS_00263253	"u"	-	XLOC_084450	-	chr7:94731731-94731952	0	46.3713	-inf	down	0.02075
TCONS_00206045	"u"	-	XLOC_063308	-	chr3:167139935-167140166	0	45.0442	-inf	down	0.02075
TCONS_00199419	"u"	-	XLOC_061181	-	chr3:13884139-13884391	0	43.2692	-inf	down	0.02075
TCONS_00089970	"u"	-	XLOC_029629	-	chr14:95527103-95527350	0	43.0372	-inf	down	0.02075
TCONS_00013081	"u"	-	XLOC_004260	-	chr1:232251030-232251272	0	42.6575	-inf	down	0.02075
TCONS_00244504	"u"	-	XLOC_077548	-	chr5:164245111-164245363	0	42.619	-inf	down	0.02075
TCONS_00306666	"u"	-	XLOC_101718	-	chrX:142300995-142301252	0	36.8944	-inf	down	0.02075
TCONS_00184317	"u"	-	XLOC_055390	-	chr20:16772971-16773239	0	36.3153	-inf	down	0.02075
TCONS_00285205	"u"	-	XLOC_092381	-	chr8:127160471-127160794	0	27.7577	-inf	down	0.02075
TCONS_00109095	"u"	-	XLOC_034872	-	chr16:89257049-89257381	0	23.12	-inf	down	0.02075
TCONS_00272771	"u"	-	XLOC_087754	-	chr7:128293392-128293700	0	127.351	-inf	down	0.0217
TCONS_00071853	"u"	-	XLOC_023646	-	chr12:92208480-92208741	0	144.015	-inf	down	0.02175
TCONS_00282153	"u"	-	XLOC_091262	-	chr8:47077223-47077424	0	240.486	-inf	down	0.0221
TCONS_00256006	"u"	-	XLOC_081770	-	chr6:77974150-77974355	0	239.241	-inf	down	0.0221
TCONS_00261466	"u"	-	XLOC_083785	-	chr7:51350487-51350688	0	231.472	-inf	down	0.0221
TCONS_00030154	"u"	-	XLOC_010435	-	chr10:78678151-78678354	0	227.787	-inf	down	0.0221
TCONS_00270057	"u"	-	XLOC_086960	-	chr7:71727608-71727815	0	227.459	-inf	down	0.0221
TCONS_00050983	"u"	-	XLOC_017633	-	chr11:56493873-56494076	0	222.401	-inf	down	0.0221
TCONS_00249574	"u"	-	XLOC_079325	-	chr6:79423739-79423950	0	197.248	-inf	down	0.0221
TCONS_00233832	"u"	-	XLOC_073265	-	chr5:112618473-112618674	0	188.645	-inf	down	0.0221
TCONS_00230676	"u"	-	XLOC_071953	-	chr5:29137169-29137378	0	188.538	-inf	down	0.0221
TCONS_00128830	"u"	-	XLOC_039769	-	chr17:35959532-35959742	0	164.931	-inf	down	0.0221
TCONS_00305182	"u"	-	XLOC_100921	-	chrX:83613198-83613403	0	164.045	-inf	down	0.0221
TCONS_00012531	"u"	-	XLOC_004029	-	chr1:224201747-224201959	0	162.234	-inf	down	0.0221
TCONS_00219665	"u"	-	XLOC_067683	-	chr4:54422781-54423005	0	161.978	-inf	down	0.0221
TCONS_00280670	"u"	-	XLOC_090731	-	chr8:12876048-12876257	0	160.16	-inf	down	0.0221
TCONS_00142669	"u"	-	XLOC_043260	-	chr19:15976466-15976667	0	159.963	-inf	down	0.0221
TCONS_00299571	"u"	-	XLOC_098367	-	chrX:54877687-54877894	0	159.83	-inf	down	0.0221
TCONS_00023521	"u"	-	XLOC_007603	-	chr1:169105133-169105355	0	158.701	-inf	down	0.0221
TCONS_00298905	"u"	-	XLOC_098160	-	chrX:46191828-46192032	0	152.815	-inf	down	0.0221
TCONS_00074792	"u"	-	XLOC_024486	-	chr13:24377271-24377481	0	148.587	-inf	down	0.0221
TCONS_00224906	"u"	-	XLOC_069484	-	chr4:43556521-43556732	0	148.408	-inf	down	0.0221
TCONS_00080977	"u"	-	XLOC_027277	-	chr14:24272733-24272948	0	145.374	-inf	down	0.0221
TCONS_00273721	"u"	-	XLOC_088072	-	chr7:149920006-149920213	0	144.593	-inf	down	0.0221
TCONS_00010802	"u"	-	XLOC_003379	-	chr1:189131483-189131685	0	142.741	-inf	down	0.0221
TCONS_00174799	"u"	-	XLOC_051801	-	chr2:123459142-123459346	0	142.512	-inf	down	0.0221
TCONS_00284765	"u"	-	XLOC_092184	-	chr8:114068838-114069059	0	141.534	-inf	down	0.0221
TCONS_00180534	"u"	-	XLOC_053582	-	chr20:28959079-28959296	0	140.974	-inf	down	0.0221
TCONS_00252778	"u"	-	XLOC_080653	-	chr6:13983369-13983580	0	140.92	-inf	down	0.0221
TCONS_00023292	"u"	-	XLOC_007506	-	chr1:162893512-162893725	0	140.571	-inf	down	0.0221
TCONS_00088719	"u"	-	XLOC_029321	-	chr14:73602801-73603010	0	140.357	-inf	down	0.0221
TCONS_00088979	"u"	-	XLOC_029367	-	chr14:75388025-75388240	0	138.945	-inf	down	0.0221
TCONS_00079217	"u"	-	XLOC_026518	-	chr13:84823483-84823684	0	136.022	-inf	down	0.0221
TCONS_00294234	"u"	-	XLOC_096011	-	chr9:81475302-81475525	0	133.703	-inf	down	0.0221
TCONS_00225992	"u"	-	XLOC_069879	-	chr4:79374266-79374469	0	133.659	-inf	down	0.0221
TCONS_00185718	"u"	-	XLOC_056048	-	chr20:39840602-39840806	0	132.725	-inf	down	0.0221
TCONS_00024296	"u"	-	XLOC_007949	-	chr1:191422071-191422297	0	130.379	-inf	down	0.0221
TCONS_00081694	"u"	-	XLOC_027508	-	chr14:48261116-48261329	0	129.313	-inf	down	0.0221
TCONS_00023295	"u"	-	XLOC_007509	-	chr1:163045810-163046046	0	128.376	-inf	down	0.0221
TCONS_00032954	"u"	-	XLOC_011571	-	chr10:6963835-6964056	0	127.733	-inf	down	0.0221
TCONS_00260172	"u"	-	XLOC_083269	-	chr7:24156235-24156449	0	125.772	-inf	down	0.0221
TCONS_00238869	"u"	-	XLOC_075289	-	chr5:23206608-23206820	0	125.295	-inf	down	0.0221
TCONS_00005323	"u"	-	XLOC_001583	-	chr1:73481298-73481507	0	123.771	-inf	down	0.0221
TCONS_00221084	"u"	-	XLOC_068145	-	chr4:102183046-102183252	0	123.228	-inf	down	0.0221
TCONS_00031532	"u"	-	XLOC_011000	-	chr10:108588682-108588887	0	123.179	-inf	down	0.0221
TCONS_00144096	"u"	-	XLOC_043589	-	chr19:32389746-32389967	0	122.146	-inf	down	0.0221
TCONS_00064496	"u"	-	XLOC_021644	-	chr12:114596988-114597199	0	122.131	-inf	down	0.0221
TCONS_00231284	"u"	-	XLOC_072281	-	chr5:39481527-39481728	0	121.896	-inf	down	0.0221
TCONS_00236248	"u"	-	XLOC_073978	-	chr5:155830492-155830709	0	121.368	-inf	down	0.0221
TCONS_00063229	"u"	-	XLOC_021357	-	chr12:95471479-95471709	0	121.049	-inf	down	0.0221
TCONS_00071899	"u"	-	XLOC_023668	-	chr12:93659386-93659593	0	120.042	-inf	down	0.0221
TCONS_00202173	"u"	-	XLOC_061859	-	chr3:63621571-63621776	0	118.615	-inf	down	0.0221
TCONS_00202463	"u"	-	XLOC_061997	-	chr3:75901279-75901494	0	117.561	-inf	down	0.0221
TCONS_00269732	"u"	-	XLOC_086736	-	chr7:57366718-57366935	0	117.429	-inf	down	0.0221
TCONS_00209287	"u"	-	XLOC_064400	-	chr3:31262609-31262821	0	117.144	-inf	down	0.0221
TCONS_00175971	"u"	-	XLOC_052282	-	chr2:163489312-163489521	0	116.852	-inf	down	0.0221
TCONS_00158002	"u"	-	XLOC_046226	-	chr2:3531130-3531332	0	115.835	-inf	down	0.0221
TCONS_00242481	"u"	-	XLOC_076972	-	chr5:130582828-130583051	0	115.313	-inf	down	0.0221
TCONS_00135763	"u"	-	XLOC_041397	-	chr18:31761690-31761905	0	114.566	-inf	down	0.0221
TCONS_00082853	"u"	-	XLOC_027777	-	chr14:68873855-68874065	0	112.632	-inf	down	0.0221
TCONS_00054596	"u"	-	XLOC_018646	-	chr11:88495373-88495583	0	112.032	-inf	down	0.0221
TCONS_00257240	"u"	-	XLOC_082205	-	chr6:119598828-119599040	0	109.363	-inf	down	0.0221
TCONS_00034019	"u"	-	XLOC_012015	-	chr10:39195172-39195391	0	109.246	-inf	down	0.0221
TCONS_00227055	"u"	-	XLOC_070122	-	chr4:107427993-107428208	0	109.113	-inf	down	0.0221
TCONS_00055023	"u"	-	XLOC_018855	-	chr11:97398303-97398521	0	108.263	-inf	down	0.0221
TCONS_00178641	"u"	-	XLOC_052955	-	chr2:225349903-225350131	0	107.017	-inf	down	0.0221
TCONS_00202603	"u"	-	XLOC_062092	-	chr3:89740381-89740584	0	106.836	-inf	down	0.0221
TCONS_00175339	"u"	-	XLOC_052065	-	chr2:139299856-139300087	0	105.257	-inf	down	0.0221
TCONS_00079628	"u"	-	XLOC_026767	-	chr13:106081559-106081801	0	104.346	-inf	down	0.0221
TCONS_00101172	"u"	-	XLOC_032826	-	chr15:91703808-91704040	0	103.944	-inf	down	0.0221
TCONS_00222874	"u"	-	XLOC_068786	-	chr4:166140749-166140977	0	102.718	-inf	down	0.0221
TCONS_00306178	"u"	-	XLOC_101452	-	chrX:126962190-126962403	0	100.726	-inf	down	0.0221
TCONS_00219021	"u"	-	XLOC_067451	-	chr4:34842361-34842599	0	98.7762	-inf	down	0.0221
TCONS_00076063	"u"	-	XLOC_025035	-	chr13:69061150-69061364	0	97.6059	-inf	down	0.0221
TCONS_00273616	"u"	-	XLOC_088014	-	chr7:145152443-145152669	0	96.9668	-inf	down	0.0221
TCONS_00230538	"u"	-	XLOC_071825	-	chr5:24222243-24222475	0	95.8158	-inf	down	0.0221
TCONS_00076445	"u"	-	XLOC_025255	-	chr13:87836478-87836710	0	92.9641	-inf	down	0.0221
TCONS_00241274	"u"	-	XLOC_076445	-	chr5:87643435-87643655	0	92.2243	-inf	down	0.0221
TCONS_00092742	"u"	-	XLOC_030600	-	chr15:46604229-46604458	0	90.0137	-inf	down	0.0221
TCONS_00164446	"u"	-	XLOC_048565	-	chr2:149908981-149909217	0	89.7176	-inf	down	0.0221
TCONS_00239447	"u"	-	XLOC_075658	-	chr5:36314602-36314823	0	87.7161	-inf	down	0.0221
TCONS_00240002	"u"	-	XLOC_075940	-	chr5:45003111-45003333	0	87.1977	-inf	down	0.0221
TCONS_00216795	"u"	-	XLOC_066721	-	chr3:191741755-191741985	0	87.0019	-inf	down	0.0221
TCONS_00296082	"u"	-	XLOC_096954	-	chr9:121801413-121801637	0	86.8392	-inf	down	0.0221
TCONS_00274411	"u"	-	XLOC_088341	-	chr8:7846142-7846365	0	85.7898	-inf	down	0.0221
TCONS_00124256	"u"	-	XLOC_038741	-	chr17:78657605-78657839	0	85.4053	-inf	down	0.0221
TCONS_00263391	"u"	-	XLOC_084533	-	chr7:98674046-98674269	0	85.1957	-inf	down	0.0221
TCONS_00057571	"u"	-	XLOC_019805	-	chr12:3989099-3989309	0	85.183	-inf	down	0.0221
TCONS_00041955	"u"	-	XLOC_014811	-	chr11:62320995-62321205	0	83.9228	-inf	down	0.0221
TCONS_00186756	"u"	-	XLOC_056617	-	chr20:54239066-54239299	0	83.0723	-inf	down	0.0221
TCONS_00179924	"u"	-	XLOC_053333	-	chr20:6271117-6271355	0	82.8121	-inf	down	0.0221
TCONS_00269549	"u"	-	XLOC_086628	-	chr7:53604322-53604546	0	82.6602	-inf	down	0.0221
TCONS_00293899	"u"	-	XLOC_095817	-	chr9:68690447-68690688	0	81.1991	-inf	down	0.0221
TCONS_00034189	"u"	-	XLOC_012123	-	chr10:44603943-44604172	0	80.2961	-inf	down	0.0221
TCONS_00096417	"u"	-	XLOC_031661	-	chr15:23384717-23384932	0	80.2266	-inf	down	0.0221
TCONS_00165266	"u"	-	XLOC_048814	-	chr2:174281978-174282218	0	79.0644	-inf	down	0.0221
TCONS_00024513	"u"	-	XLOC_008076	-	chr1:200860771-200860997	0	78.1408	-inf	down	0.0221
TCONS_00244510	"u"	-	XLOC_077554	-	chr5:165185797-165186025	0	78.1397	-inf	down	0.0221
TCONS_00227783	"u"	-	XLOC_070436	-	chr4:138498725-138498959	0	78.0715	-inf	down	0.0221
TCONS_00078862	"u"	-	XLOC_026265	-	chr13:60354034-60354263	0	76.4867	-inf	down	0.0221
TCONS_00163338	"u"	-	XLOC_048141	-	chr2:118130763-118130989	0	76.177	-inf	down	0.0221
TCONS_00078957	"u"	-	XLOC_026346	-	chr13:68609595-68609845	0	74.9697	-inf	down	0.0221
TCONS_00067767	"u"	-	XLOC_022520	-	chr12:27451183-27451398	0	74.5496	-inf	down	0.0221
TCONS_00233109	"u"	-	XLOC_072951	-	chr5:83736164-83736386	0	73.8293	-inf	down	0.0221
TCONS_00056775	"u"	-	XLOC_019565	-	chr11:124952900-124953121	0	73.4248	-inf	down	0.0221
TCONS_00014129	"u"	-	XLOC_004686	-	chr1:1449150-1449356	0	71.7623	-inf	down	0.0221
TCONS_00298183	"u"	-	XLOC_097774	-	chrX:14006946-14007187	0	69.9457	-inf	down	0.0221
TCONS_00223117	"u"	-	XLOC_068871	-	chr4:180760535-180760768	0	69.7701	-inf	down	0.0221
TCONS_00030316	"u"	-	XLOC_010512	-	chr10:80770066-80770288	0	68.749	-inf	down	0.0221
TCONS_00295299	"u"	-	XLOC_096535	-	chr9:100660289-100660524	0	64.4592	-inf	down	0.0221
TCONS_00286699	"u"	-	XLOC_092797	-	chr9:1803823-1804074	0	61.2496	-inf	down	0.0221
TCONS_00200146	"u"	-	XLOC_061443	-	chr3:35141004-35141243	0	61.0557	-inf	down	0.0221
TCONS_00298134	"u"	-	XLOC_097753	-	chrX:13035355-13035593	0	59.7254	-inf	down	0.0221
TCONS_00006228	"u"	-	XLOC_001926	-	chr1:99460630-99460868	0	59.6178	-inf	down	0.0221
TCONS_00301299	"u"	-	XLOC_099223	-	chrX:120351887-120352115	0	59.3737	-inf	down	0.0221
TCONS_00035906	"u"	-	XLOC_012810	-	chr10:88017714-88017952	0	59.303	-inf	down	0.0221
TCONS_00175472	"u"	-	XLOC_052111	-	chr2:145561692-145561929	0	59.0552	-inf	down	0.0221
TCONS_00205988	"u"	-	XLOC_063256	-	chr3:163372662-163372892	0	56.6574	-inf	down	0.0221
TCONS_00190051	"u"	-	XLOC_058207	-	chr21:26831207-26831454	0	56.1969	-inf	down	0.0221
TCONS_00230729	"u"	-	XLOC_071999	-	chr5:30313221-30313451	0	55.652	-inf	down	0.0221
TCONS_00295960	"u"	-	XLOC_096910	-	chr9:119963575-119963844	0	55.0947	-inf	down	0.0221
TCONS_00036920	"u"	-	XLOC_013181	-	chr10:106227505-106227736	0	54.4506	-inf	down	0.0221
TCONS_00076134	"u"	-	XLOC_025083	-	chr13:73029966-73030177	0	53.544	-inf	down	0.0221
TCONS_00046058	"u"	-	XLOC_016204	-	chr11:112901067-112901309	0	51.4734	-inf	down	0.0221
TCONS_00048531	"u"	-	XLOC_016869	-	chr11:6289801-6290045	0	51.1977	-inf	down	0.0221
TCONS_00261788	"u"	-	XLOC_083991	-	chr7:62569854-62570111	0	50.7157	-inf	down	0.0221
TCONS_00177761	"u"	-	XLOC_052748	-	chr2:206988310-206988573	0	50.2327	-inf	down	0.0221
TCONS_00079077	"u"	-	XLOC_026424	-	chr13:76354279-76354518	0	49.101	-inf	down	0.0221
TCONS_00239956	"u"	-	XLOC_075908	-	chr5:43887226-43887490	0	48.55	-inf	down	0.0221
TCONS_00062835	"u"	-	XLOC_021180	-	chr12:80787492-80787735	0	46.0617	-inf	down	0.0221
TCONS_00236834	"u"	-	XLOC_074189	-	chr5:172529594-172529842	0	42.3722	-inf	down	0.0221
TCONS_00234373	"u"	-	XLOC_073461	-	chr5:127248182-127248435	0	42.0542	-inf	down	0.0221
TCONS_00254677	"u"	-	XLOC_081282	-	chr6:37502928-37503198	0	40.8006	-inf	down	0.0221
TCONS_00263314	"u"	-	XLOC_084481	-	chr7:96439784-96440029	0	40.5009	-inf	down	0.0221
TCONS_00177120	"u"	-	XLOC_052578	-	chr2:191173765-191174024	0	29.7593	-inf	down	0.0221
TCONS_00047084	"u"	-	XLOC_016466	-	chr11:125045855-125046150	0	26.57	-inf	down	0.0221
TCONS_00304761	"u"	-	XLOC_100734	-	chrX:69269110-69269444	0	15.2834	-inf	down	0.0221
TCONS_00117757	"u"	-	XLOC_037139	-	chr17:14807481-14807842	0	13.6499	-inf	down	0.0221
TCONS_00238411	"u"	-	XLOC_074976	-	chr5:10036791-10037152	0	11.7543	-inf	down	0.0221
TCONS_00215499	"u"	-	XLOC_066160	-	chr3:161531910-161532309	0	11.2776	-inf	down	0.0221
TCONS_00249718	"u"	-	XLOC_079404	-	chr6:85918528-85918729	0	269.96	-inf	down	0.02265
TCONS_00186758	"u"	-	XLOC_056619	-	chr20:54340493-54340695	0	254.489	-inf	down	0.02265
TCONS_00306105	"u"	-	XLOC_101413	-	chrX:123081433-123081638	0	206.625	-inf	down	0.02265
TCONS_00205819	"u"	-	XLOC_063189	-	chr3:158903576-158903782	0	202.104	-inf	down	0.02265
TCONS_00234313	"u"	-	XLOC_073443	-	chr5:125770973-125771183	0	192.676	-inf	down	0.02265
TCONS_00198716	"u"	-	XLOC_061036	-	chr3:1909485-1909687	0	186.959	-inf	down	0.02265
TCONS_00134887	"u"	-	XLOC_041084	-	chr18:5345291-5345492	0	183.856	-inf	down	0.02265
TCONS_00288943	"u"	-	XLOC_093859	-	chr9:88866404-88866614	0	179.936	-inf	down	0.02265
TCONS_00266028	"u"	-	XLOC_085303	-	chr7:143930318-143930529	0	176.046	-inf	down	0.02265
TCONS_00215620	"u"	-	XLOC_066255	-	chr3:167198193-167198402	0	175.958	-inf	down	0.02265
TCONS_00074849	"u"	-	XLOC_024509	-	chr13:25358451-25358654	0	173.739	-inf	down	0.02265
TCONS_00260600	"u"	-	XLOC_083410	-	chr7:31155127-31155330	0	167.801	-inf	down	0.02265
TCONS_00075956	"u"	-	XLOC_024948	-	chr13:59421397-59421605	0	166.668	-inf	down	0.02265
TCONS_00230731	"u"	-	XLOC_072001	-	chr5:30365968-30366172	0	162.126	-inf	down	0.02265
TCONS_00139517	"u"	-	XLOC_042559	-	chr18:60485055-60485273	0	161.044	-inf	down	0.02265
TCONS_00191388	"u"	-	XLOC_058607	-	chr21:46676118-46676328	0	158.675	-inf	down	0.02265
TCONS_00119747	"u"	-	XLOC_037681	-	chr17:35946368-35946576	0	156.642	-inf	down	0.02265
TCONS_00131420	"u"	-	XLOC_040361	-	chr17:54408269-54408470	0	156.124	-inf	down	0.02265
TCONS_00123075	"u"	-	XLOC_038469	-	chr17:67748977-67749191	0	155.505	-inf	down	0.02265
TCONS_00229856	"u"	-	XLOC_071352	-	chr5:5092351-5092555	0	149.329	-inf	down	0.02265
TCONS_00266862	"u"	-	XLOC_085603	-	chr7:328754-328967	0	148.69	-inf	down	0.02265
TCONS_00031528	"u"	-	XLOC_010996	-	chr10:108345034-108345236	0	147.058	-inf	down	0.02265
TCONS_00263311	"u"	-	XLOC_084478	-	chr7:96382684-96382901	0	146.226	-inf	down	0.02265
TCONS_00211404	"u"	-	XLOC_064794	-	chr3:53902693-53902910	0	145.083	-inf	down	0.02265
TCONS_00212300	"u"	-	XLOC_065121	-	chr3:96234912-96235119	0	141.176	-inf	down	0.02265
TCONS_00289645	"u"	-	XLOC_094203	-	chr9:105016858-105017066	0	139.947	-inf	down	0.02265
TCONS_00252500	"u"	-	XLOC_080560	-	chr6:7641914-7642117	0	138.19	-inf	down	0.02265
TCONS_00224643	"u"	-	XLOC_069414	-	chr4:36891487-36891698	0	137.801	-inf	down	0.02265
TCONS_00067809	"u"	-	XLOC_022544	-	chr12:29019653-29019866	0	137.231	-inf	down	0.02265
TCONS_00232024	"u"	-	XLOC_072676	-	chr5:63901269-63901477	0	137.229	-inf	down	0.02265
TCONS_00222029	"u"	-	XLOC_068500	-	chr4:140596870-140597095	0	135.292	-inf	down	0.02265
TCONS_00174812	"u"	-	XLOC_051812	-	chr2:124979336-124979559	0	134.934	-inf	down	0.02265
TCONS_00242301	"u"	-	XLOC_076881	-	chr5:123710389-123710606	0	132.062	-inf	down	0.02265
TCONS_00164819	"u"	-	XLOC_048712	-	chr2:165450289-165450499	0	129.95	-inf	down	0.02265
TCONS_00249288	"u"	-	XLOC_079212	-	chr6:67607511-67607715	0	127.27	-inf	down	0.02265
TCONS_00161922	"u"	-	XLOC_047619	-	chr2:94547343-94547553	0	124.41	-inf	down	0.02265
TCONS_00076003	"u"	-	XLOC_024978	-	chr13:62058980-62059197	0	123.481	-inf	down	0.02265
TCONS_00160488	"u"	-	XLOC_047097	-	chr2:63833369-63833585	0	122.311	-inf	down	0.02265
TCONS_00076180	"u"	-	XLOC_025110	-	chr13:75038045-75038254	0	121.098	-inf	down	0.02265
TCONS_00258048	"u"	-	XLOC_082448	-	chr6:140802053-140802269	0	119.053	-inf	down	0.02265
TCONS_00272522	"u"	-	XLOC_087662	-	chr7:119921038-119921247	0	118.121	-inf	down	0.02265
TCONS_00243616	"u"	-	XLOC_077243	-	chr5:144083829-144084038	0	115.737	-inf	down	0.02265
TCONS_00219366	"u"	-	XLOC_067560	-	chr4:42687815-42688030	0	115.445	-inf	down	0.02265
TCONS_00274123	"u"	-	XLOC_088211	-	chr7:156943945-156944163	0	115.42	-inf	down	0.02265
TCONS_00182676	"u"	-	XLOC_054706	-	chr20:54777941-54778154	0	113.459	-inf	down	0.02265
TCONS_00169839	"u"	-	XLOC_049988	-	chr2:17506784-17507023	0	113.372	-inf	down	0.02265
TCONS_00218967	"u"	-	XLOC_067414	-	chr4:29620291-29620504	0	113.092	-inf	down	0.02265
TCONS_00271065	"u"	-	XLOC_087271	-	chr7:94353198-94353403	0	112.349	-inf	down	0.02265
TCONS_00081318	"u"	-	XLOC_027360	-	chr14:34500545-34500756	0	112.193	-inf	down	0.02265
TCONS_00244525	"u"	-	XLOC_077567	-	chr5:166422409-166422637	0	111.991	-inf	down	0.02265
TCONS_00186978	"u"	-	XLOC_056765	-	chr20:58050883-58051115	0	111.563	-inf	down	0.02265
TCONS_00062896	"u"	-	XLOC_021202	-	chr12:83251484-83251707	0	110.822	-inf	down	0.02265
TCONS_00075507	"u"	-	XLOC_024770	-	chr13:45452108-45452321	0	110.569	-inf	down	0.02265
TCONS_00228957	"u"	-	XLOC_070869	-	chr4:179320517-179320724	0	110.299	-inf	down	0.02265
TCONS_00282742	"u"	-	XLOC_091504	-	chr8:65162586-65162800	0	109.237	-inf	down	0.02265
TCONS_00258987	"u"	-	XLOC_082814	-	chr7:57885-58106	0	107.568	-inf	down	0.02265
TCONS_00098473	"u"	-	XLOC_032213	-	chr15:57896047-57896252	0	107.036	-inf	down	0.02265
TCONS_00010775	"u"	-	XLOC_003354	-	chr1:186999726-186999937	0	106.862	-inf	down	0.02265
TCONS_00186782	"u"	-	XLOC_056643	-	chr20:56040252-56040467	0	106.786	-inf	down	0.02265
TCONS_00090233	"u"	-	XLOC_029735	-	chr14:101212036-101212251	0	106.47	-inf	down	0.02265
TCONS_00114109	"u"	-	XLOC_036264	-	chr16:64111580-64111794	0	103.564	-inf	down	0.02265
TCONS_00303550	"u"	-	XLOC_100218	-	chrX:30164298-30164529	0	103.45	-inf	down	0.02265
TCONS_00019784	"u"	-	XLOC_006441	-	chr1:95307375-95307589	0	103.419	-inf	down	0.02265
TCONS_00202653	"u"	-	XLOC_062117	-	chr3:94573511-94573742	0	103.284	-inf	down	0.02265
TCONS_00172065	"u"	-	XLOC_050743	-	chr2:67317784-67318004	0	100.922	-inf	down	0.02265
TCONS_00295894	"u"	-	XLOC_096858	-	chr9:116403750-116403978	0	100.682	-inf	down	0.02265
TCONS_00083841	"u"	-	XLOC_028017	-	chr14:88161090-88161312	0	99.884	-inf	down	0.02265
TCONS_00027536	"u"	-	XLOC_009340	-	chr10:10259017-10259224	0	99.4696	-inf	down	0.02265
TCONS_00043681	"u"	-	XLOC_015160	-	chr11:69638591-69638828	0	98.602	-inf	down	0.02265
TCONS_00039667	"u"	-	XLOC_014019	-	chr11:20272184-20272397	0	98.2036	-inf	down	0.02265
TCONS_00238842	"u"	-	XLOC_075274	-	chr5:21258311-21258529	0	97.6504	-inf	down	0.02265
TCONS_00002548	"u"	-	XLOC_000717	-	chr1:29538481-29538691	0	97.5862	-inf	down	0.02265
TCONS_00039822	"u"	-	XLOC_014096	-	chr11:26947383-26947604	0	96.5815	-inf	down	0.02265
TCONS_00212552	"u"	-	XLOC_065208	-	chr3:104208518-104208743	0	96.3979	-inf	down	0.02265
TCONS_00269171	"u"	-	XLOC_086448	-	chr7:45092351-45092575	0	96.2184	-inf	down	0.02265
TCONS_00233667	"u"	-	XLOC_073174	-	chr5:103527015-103527249	0	95.5059	-inf	down	0.02265
TCONS_00012934	"u"	-	XLOC_004210	-	chr1:229976461-229976680	0	94.1206	-inf	down	0.02265
TCONS_00256043	"u"	-	XLOC_081799	-	chr6:80376820-80377046	0	94.0067	-inf	down	0.02265
TCONS_00289772	"u"	-	XLOC_094261	-	chr9:107855821-107856033	0	93.2676	-inf	down	0.02265
TCONS_00113424	"u"	-	XLOC_036032	-	chr16:51787038-51787260	0	92.8592	-inf	down	0.02265
TCONS_00226574	"u"	-	XLOC_070027	-	chr4:97061991-97062223	0	92.7502	-inf	down	0.02265
TCONS_00049785	"u"	-	XLOC_017142	-	chr11:20301264-20301475	0	89.9037	-inf	down	0.02265
TCONS_00034696	"u"	-	XLOC_012317	-	chr10:56915632-56915867	0	89.4916	-inf	down	0.02265
TCONS_00012878	"u"	-	XLOC_004163	-	chr1:228860661-228860870	0	88.9508	-inf	down	0.02265
TCONS_00068023	"u"	-	XLOC_022622	-	chr12:32783527-32783746	0	88.8635	-inf	down	0.02265
TCONS_00059771	"u"	-	XLOC_020425	-	chr12:45614989-45615220	0	88.1969	-inf	down	0.02265
TCONS_00130969	"u"	-	XLOC_040224	-	chr17:48522968-48523199	0	88.0445	-inf	down	0.02265
TCONS_00292892	"u"	-	XLOC_095399	-	chr9:29757613-29757838	0	87.6016	-inf	down	0.02265
TCONS_00257737	"u"	-	XLOC_082366	-	chr6:134735064-134735282	0	87.2238	-inf	down	0.02265
TCONS_00122071	"u"	-	XLOC_038179	-	chr17:51516582-51516806	0	86.9634	-inf	down	0.02265
TCONS_00275000	"u"	-	XLOC_088564	-	chr8:20549293-20549513	0	85.3331	-inf	down	0.02265
TCONS_00110868	"u"	-	XLOC_035164	-	chr16:8052342-8052573	0	84.5769	-inf	down	0.02265
TCONS_00250035	"u"	-	XLOC_079577	-	chr6:102711294-102711518	0	84.0794	-inf	down	0.02265
TCONS_00057174	"u"	-	XLOC_019707	-	chr11:133609271-133609498	0	83.2198	-inf	down	0.02265
TCONS_00072271	"u"	-	XLOC_023759	-	chr12:100664002-100664240	0	82.4151	-inf	down	0.02265
TCONS_00027977	"u"	-	XLOC_009473	-	chr10:21421250-21421472	0	81.993	-inf	down	0.02265
TCONS_00004799	"u"	-	XLOC_001410	-	chr1:58762582-58762823	0	79.0482	-inf	down	0.02265
TCONS_00267801	"u"	-	XLOC_085977	-	chr7:19336267-19336496	0	78.8638	-inf	down	0.02265
TCONS_00251614	"u"	-	XLOC_080160	-	chr6:154571174-154571417	0	77.9684	-inf	down	0.02265
TCONS_00266806	"u"	-	XLOC_085567	-	chr7:158716254-158716493	0	77.85	-inf	down	0.02265
TCONS_00025165	"u"	-	XLOC_008285	-	chr1:207998223-207998450	0	77.291	-inf	down	0.02265
TCONS_00269385	"u"	-	XLOC_086548	-	chr7:49187993-49188227	0	76.7586	-inf	down	0.02265
TCONS_00024868	"u"	-	XLOC_008184	-	chr1:204169522-204169755	0	75.8454	-inf	down	0.02265
TCONS_00174857	"u"	-	XLOC_051856	-	chr2:127037610-127037843	0	75.0556	-inf	down	0.02265
TCONS_00188058	"u"	-	XLOC_057420	-	chr21:24331154-24331390	0	74.8004	-inf	down	0.02265
TCONS_00044988	"u"	-	XLOC_015641	-	chr11:92118418-92118651	0	74.4727	-inf	down	0.02265
TCONS_00282701	"u"	-	XLOC_091478	-	chr8:63120715-63120951	0	74.3574	-inf	down	0.02265
TCONS_00299631	"u"	-	XLOC_098376	-	chrX:55316377-55316622	0	73.6735	-inf	down	0.02265
TCONS_00057259	"u"	-	XLOC_019744	-	chr12:183100-183344	0	72.9962	-inf	down	0.02265
TCONS_00071651	"u"	-	XLOC_023586	-	chr12:87747118-87747341	0	70.7843	-inf	down	0.02265
TCONS_00282558	"u"	-	XLOC_091424	-	chr8:58383559-58383781	0	68.0735	-inf	down	0.02265
TCONS_00044610	"u"	-	XLOC_015436	-	chr11:80223715-80223960	0	65.6386	-inf	down	0.02265
TCONS_00237555	"u"	-	XLOC_074398	-	chr5:180400255-180400474	0	65.0977	-inf	down	0.02265
TCONS_00306395	"u"	-	XLOC_101573	-	chrX:134194466-134194716	0	65.0049	-inf	down	0.02265
TCONS_00239485	"u"	-	XLOC_075692	-	chr5:37071457-37071726	0	64.1648	-inf	down	0.02265
TCONS_00165260	"u"	-	XLOC_048809	-	chr2:174039440-174039673	0	63.1532	-inf	down	0.02265
TCONS_00276992	"u"	-	XLOC_089207	-	chr8:59676627-59676848	0	62.9813	-inf	down	0.02265
TCONS_00131418	"u"	-	XLOC_040359	-	chr17:54209166-54209379	0	62.9281	-inf	down	0.02265
TCONS_00262075	"u"	-	XLOC_084137	-	chr7:68342959-68343186	0	62.7243	-inf	down	0.02265
TCONS_00283173	"u"	-	XLOC_091662	-	chr8:77211597-77211830	0	62.4921	-inf	down	0.02265
TCONS_00205621	"u"	-	XLOC_063142	-	chr3:155954704-155954953	0	61.6086	-inf	down	0.02265
TCONS_00294682	"u"	-	XLOC_096291	-	chr9:90181483-90181722	0	61.2347	-inf	down	0.02265
TCONS_00010366	"u"	-	XLOC_003210	-	chr1:178975335-178975566	0	60.8168	-inf	down	0.02265
TCONS_00288587	"u"	-	XLOC_093653	-	chr9:80769655-80769913	0	60.7815	-inf	down	0.02265
TCONS_00076072	"u"	-	XLOC_025044	-	chr13:69509244-69509501	0	60.4729	-inf	down	0.02265
TCONS_00159889	"u"	-	XLOC_046878	-	chr2:46419982-46420216	0	60.1258	-inf	down	0.02265
TCONS_00230223	"u"	-	XLOC_071584	-	chr5:13258674-13258916	0	59.8216	-inf	down	0.02265
TCONS_00184243	"u"	-	XLOC_055352	-	chr20:12714289-12714533	0	57.684	-inf	down	0.02265
TCONS_00306705	"u"	-	XLOC_101752	-	chrX:145413738-145413976	0	56.703	-inf	down	0.02265
TCONS_00019830	"u"	-	XLOC_006475	-	chr1:98151861-98152097	0	56.1969	-inf	down	0.02265
TCONS_00270654	"u"	-	XLOC_087138	-	chr7:82683438-82683683	0	56.0682	-inf	down	0.02265
TCONS_00224555	"u"	-	XLOC_069349	-	chr4:27996546-27996779	0	56.036	-inf	down	0.02265
TCONS_00293637	"u"	-	XLOC_095643	-	chr9:41714991-41715240	0	55.9271	-inf	down	0.02265
TCONS_00212328	"u"	-	XLOC_065133	-	chr3:98158039-98158267	0	54.1977	-inf	down	0.02265
TCONS_00290300	"u"	-	XLOC_094509	-	chr9:122506813-122507031	0	53.2392	-inf	down	0.02265
TCONS_00089157	"u"	-	XLOC_029434	-	chr14:80169290-80169524	0	51.5713	-inf	down	0.02265
TCONS_00271087	"u"	-	XLOC_087280	-	chr7:94742426-94742651	0	51.1913	-inf	down	0.02265
TCONS_00009171	"u"	-	XLOC_002824	-	chr1:159230392-159230635	0	48.7065	-inf	down	0.02265
TCONS_00249648	"u"	-	XLOC_079366	-	chr6:82449801-82450055	0	48.4545	-inf	down	0.02265
TCONS_00283297	"u"	-	XLOC_091700	-	chr8:80382332-80382574	0	45.3384	-inf	down	0.02265
TCONS_00297971	"u"	-	XLOC_097671	-	chrX:5620594-5620845	0	36.9456	-inf	down	0.02265
TCONS_00199242	"u"	-	XLOC_061134	-	chr3:10970356-10970619	0	36.3592	-inf	down	0.02265
TCONS_00018758	"u"	-	XLOC_006040	-	chr1:66520996-66521274	0	36.297	-inf	down	0.02265
TCONS_00161052	"u"	-	XLOC_047251	-	chr2:73326672-73326931	0	34.5202	-inf	down	0.02265
TCONS_00076841	"u"	-	XLOC_025417	-	chr13:103313162-103313423	0	32.6076	-inf	down	0.02265
TCONS_00275038	"u"	-	XLOC_088596	-	chr8:21604475-21604745	0	31.8345	-inf	down	0.02265
TCONS_00224196	"u"	-	XLOC_069227	-	chr4:13999280-13999523	0	29.1647	-inf	down	0.02265
TCONS_00219529	"u"	-	XLOC_067643	-	chr4:49773186-49773545	0	16.4701	-inf	down	0.02265
TCONS_00260810	"u"	-	XLOC_083501	-	chr7:36112865-36113189	0	15.6435	-inf	down	0.02265
TCONS_00191580	"u"	-	XLOC_058754	-	chr22:17270235-17270570	0	13.2501	-inf	down	0.02265
TCONS_00220140	"u"	-	XLOC_067886	-	chr4:72008778-72008981	0	237.503	-inf	down	0.02345
TCONS_00158039	"u"	-	XLOC_046232	-	chr2:3885921-3886125	0	206.479	-inf	down	0.02345
TCONS_00199948	"u"	-	XLOC_061376	-	chr3:30697320-30697528	0	183.561	-inf	down	0.02345
TCONS_00227596	"u"	-	XLOC_070324	-	chr4:126834525-126834738	0	180.875	-inf	down	0.02345
TCONS_00264399	"u"	-	XLOC_084721	-	chr7:109251459-109251664	0	180.662	-inf	down	0.02345
TCONS_00252991	"u"	-	XLOC_080797	-	chr6:23237158-23237361	0	179.637	-inf	down	0.02345
TCONS_00046420	"u"	-	XLOC_016290	-	chr11:118320186-118320394	0	170.275	-inf	down	0.02345
TCONS_00003119	"u"	-	XLOC_000925	-	chr1:36780570-36780777	0	167.827	-inf	down	0.02345
TCONS_00245973	"u"	-	XLOC_078059	-	chr6:8156919-8157140	0	166.209	-inf	down	0.02345
TCONS_00010924	"u"	-	XLOC_003456	-	chr1:194513866-194514080	0	165.224	-inf	down	0.02345
TCONS_00055668	"u"	-	XLOC_019234	-	chr11:110026699-110026909	0	161.833	-inf	down	0.02345
TCONS_00141083	"u"	-	XLOC_042937	-	chr19:5805025-5805230	0	161.412	-inf	down	0.02345
TCONS_00161321	"u"	-	XLOC_047308	-	chr2:75448431-75448635	0	161.224	-inf	down	0.02345
TCONS_00184168	"u"	-	XLOC_055314	-	chr20:9063467-9063679	0	160.701	-inf	down	0.02345
TCONS_00105163	"u"	-	XLOC_033757	-	chr16:30682411-30682617	0	159.854	-inf	down	0.02345
TCONS_00208227	"u"	-	XLOC_064081	-	chr3:6131583-6131792	0	158.434	-inf	down	0.02345
TCONS_00106876	"u"	-	XLOC_034293	-	chr16:60595090-60595293	0	158.28	-inf	down	0.02345
TCONS_00188131	"u"	-	XLOC_057458	-	chr21:27080778-27080982	0	154.925	-inf	down	0.02345
TCONS_00274156	"u"	-	XLOC_088230	-	chr7:158628692-158628910	0	154.67	-inf	down	0.02345
TCONS_00174825	"u"	-	XLOC_051825	-	chr2:125939238-125939440	0	152.996	-inf	down	0.02345
TCONS_00018464	"u"	-	XLOC_005917	-	chr1:56284927-56285131	0	151.674	-inf	down	0.02345
TCONS_00242100	"u"	-	XLOC_076773	-	chr5:115800052-115800257	0	151.327	-inf	down	0.02345
TCONS_00280719	"u"	-	XLOC_090757	-	chr8:15789961-15790175	0	149.549	-inf	down	0.02345
TCONS_00224615	"u"	-	XLOC_069404	-	chr4:35619324-35619539	0	145.402	-inf	down	0.02345
TCONS_00296779	"u"	-	XLOC_097196	-	chr9:129305664-129305886	0	144.443	-inf	down	0.02345
TCONS_00238306	"u"	-	XLOC_074903	-	chr5:6710189-6710395	0	144.405	-inf	down	0.02345
TCONS_00171481	"u"	-	XLOC_050544	-	chr2:53517039-53517250	0	141.735	-inf	down	0.02345
TCONS_00099391	"u"	-	XLOC_032424	-	chr15:70370321-70370539	0	140.583	-inf	down	0.02345
TCONS_00208120	"u"	-	XLOC_064030	-	chr3:1071101-1071315	0	140.07	-inf	down	0.02345
TCONS_00263321	"u"	-	XLOC_084488	-	chr7:96882237-96882444	0	133.619	-inf	down	0.02345
TCONS_00270600	"u"	-	XLOC_087119	-	chr7:81127828-81128036	0	133.525	-inf	down	0.02345
TCONS_00265004	"u"	-	XLOC_084943	-	chr7:128096736-128096962	0	133.27	-inf	down	0.02345
TCONS_00258476	"u"	-	XLOC_082611	-	chr6:155747390-155747604	0	132.207	-inf	down	0.02345
TCONS_00057563	"u"	-	XLOC_019799	-	chr12:3774024-3774228	0	132.043	-inf	down	0.02345
TCONS_00228573	"u"	-	XLOC_070738	-	chr4:163358511-163358736	0	131.17	-inf	down	0.02345
TCONS_00044888	"u"	-	XLOC_015573	-	chr11:88466036-88466239	0	127.724	-inf	down	0.02345
TCONS_00179761	"u"	-	XLOC_053280	-	chr20:3181438-3181649	0	125.602	-inf	down	0.02345
TCONS_00146072	"u"	-	XLOC_043931	-	chr19:43643630-43643844	0	125.567	-inf	down	0.02345
TCONS_00078778	"u"	-	XLOC_026199	-	chr13:53753062-53753272	0	124.235	-inf	down	0.02345
TCONS_00034749	"u"	-	XLOC_012344	-	chr10:59530634-59530847	0	123.511	-inf	down	0.02345
TCONS_00077475	"u"	-	XLOC_025713	-	chr13:20349954-20350162	0	123.309	-inf	down	0.02345
TCONS_00306100	"u"	-	XLOC_101408	-	chrX:122084955-122085164	0	121.972	-inf	down	0.02345
TCONS_00047331	"u"	-	XLOC_016517	-	chr11:127639279-127639496	0	120.243	-inf	down	0.02345
TCONS_00054720	"u"	-	XLOC_018712	-	chr11:92196907-92197128	0	120.157	-inf	down	0.02345
TCONS_00118801	"u"	-	XLOC_037440	-	chr17:26945101-26945315	0	119.739	-inf	down	0.02345
TCONS_00222032	"u"	-	XLOC_068503	-	chr4:140777602-140777813	0	118.553	-inf	down	0.02345
TCONS_00209972	"u"	-	XLOC_064607	-	chr3:45809277-45809490	0	117.367	-inf	down	0.02345
TCONS_00239693	"u"	-	XLOC_075781	-	chr5:40312021-40312236	0	115.263	-inf	down	0.02345
TCONS_00044857	"u"	-	XLOC_015542	-	chr11:87462726-87462947	0	115.08	-inf	down	0.02345
TCONS_00119287	"u"	-	XLOC_037551	-	chr17:30688802-30689018	0	114.87	-inf	down	0.02345
TCONS_00288595	"u"	-	XLOC_093661	-	chr9:81096614-81096835	0	113.877	-inf	down	0.02345
TCONS_00224147	"u"	-	XLOC_069200	-	chr4:11451237-11451462	0	113.646	-inf	down	0.02345
TCONS_00162397	"u"	-	XLOC_047797	-	chr2:100750011-100750220	0	113.485	-inf	down	0.02345
TCONS_00122673	"u"	-	XLOC_038356	-	chr17:62197747-62197949	0	112.347	-inf	down	0.02345
TCONS_00172066	"u"	-	XLOC_050744	-	chr2:67385801-67386014	0	111.129	-inf	down	0.02345
TCONS_00282230	"u"	-	XLOC_091309	-	chr8:49656074-49656292	0	110.559	-inf	down	0.02345
TCONS_00292233	"u"	-	XLOC_095131	-	chr9:2000719-2000925	0	108.948	-inf	down	0.02345
TCONS_00044127	"u"	-	XLOC_015292	-	chr11:73601595-73601811	0	108.111	-inf	down	0.02345
TCONS_00262312	"u"	-	XLOC_084215	-	chr7:74256293-74256532	0	107.432	-inf	down	0.02345
TCONS_00010827	"u"	-	XLOC_003402	-	chr1:191229418-191229650	0	106.992	-inf	down	0.02345
TCONS_00171041	"u"	-	XLOC_050359	-	chr2:41564332-41564573	0	106.625	-inf	down	0.02345
TCONS_00114080	"u"	-	XLOC_036239	-	chr16:62466611-62466825	0	106.06	-inf	down	0.02345
TCONS_00029339	"u"	-	XLOC_010140	-	chr10:62355584-62355807	0	105.947	-inf	down	0.02345
TCONS_00231229	"u"	-	XLOC_072247	-	chr5:37970562-37970773	0	105.481	-inf	down	0.02345
TCONS_00257207	"u"	-	XLOC_082198	-	chr6:118794302-118794516	0	104.254	-inf	down	0.02345
TCONS_00046952	"u"	-	XLOC_016417	-	chr11:123496111-123496330	0	103.872	-inf	down	0.02345
TCONS_00012193	"u"	-	XLOC_003882	-	chr1:214577891-214578102	0	103.482	-inf	down	0.02345
TCONS_00209011	"u"	-	XLOC_064278	-	chr3:20592214-20592422	0	102.832	-inf	down	0.02345
TCONS_00010931	"u"	-	XLOC_003463	-	chr1:194783848-194784068	0	102.158	-inf	down	0.02345
TCONS_00096531	"u"	-	XLOC_031725	-	chr15:27708112-27708332	0	101.73	-inf	down	0.02345
TCONS_00301676	"u"	-	XLOC_099426	-	chrX:134884016-134884234	0	101.609	-inf	down	0.02345
TCONS_00037298	"u"	-	XLOC_013334	-	chr10:118426295-118426523	0	101.365	-inf	down	0.02345
TCONS_00161445	"u"	-	XLOC_047393	-	chr2:82837996-82838225	0	100.319	-inf	down	0.02345
TCONS_00031484	"u"	-	XLOC_010960	-	chr10:104599207-104599443	0	99.3165	-inf	down	0.02345
TCONS_00299343	"u"	-	XLOC_098267	-	chrX:49765319-49765522	0	99.0967	-inf	down	0.02345
TCONS_00083816	"u"	-	XLOC_028001	-	chr14:86465652-86465859	0	99.0513	-inf	down	0.02345
TCONS_00078795	"u"	-	XLOC_026210	-	chr13:54996862-54997076	0	98.0937	-inf	down	0.02345
TCONS_00084505	"u"	-	XLOC_028194	-	chr14:98727729-98727941	0	97.7706	-inf	down	0.02345
TCONS_00256432	"u"	-	XLOC_081949	-	chr6:94244484-94244710	0	97.7559	-inf	down	0.02345
TCONS_00252704	"u"	-	XLOC_080628	-	chr6:12241601-12241812	0	97.5333	-inf	down	0.02345
TCONS_00239068	"u"	-	XLOC_075473	-	chr5:30121384-30121608	0	96.3906	-inf	down	0.02345
TCONS_00049879	"u"	-	XLOC_017205	-	chr11:27254959-27255183	0	96.2947	-inf	down	0.02345
TCONS_00010368	"u"	-	XLOC_003212	-	chr1:179011930-179012148	0	93.7065	-inf	down	0.02345
TCONS_00187900	"u"	-	XLOC_057319	-	chr21:15887664-15887901	0	93.5765	-inf	down	0.02345
TCONS_00002000	"u"	-	XLOC_000589	-	chr1:25527731-25527947	0	92.7618	-inf	down	0.02345
TCONS_00258475	"u"	-	XLOC_082610	-	chr6:155655841-155656057	0	92.0285	-inf	down	0.02345
TCONS_00076468	"u"	-	XLOC_025276	-	chr13:89546080-89546311	0	91.4875	-inf	down	0.02345
TCONS_00304652	"u"	-	XLOC_100674	-	chrX:64216746-64216977	0	91.4333	-inf	down	0.02345
TCONS_00261782	"u"	-	XLOC_083985	-	chr7:61263317-61263537	0	91.2704	-inf	down	0.02345
TCONS_00170278	"u"	-	XLOC_050137	-	chr2:26750380-26750591	0	91.1789	-inf	down	0.02345
TCONS_00115161	"u"	-	XLOC_036510	-	chr16:73207116-73207322	0	89.7292	-inf	down	0.02345
TCONS_00258152	"u"	-	XLOC_082502	-	chr6:145786389-145786612	0	89.2898	-inf	down	0.02345
TCONS_00277637	"u"	-	XLOC_089451	-	chr8:79757030-79757258	0	88.4364	-inf	down	0.02345
TCONS_00135120	"u"	-	XLOC_041174	-	chr18:10222246-10222479	0	88.2278	-inf	down	0.02345
TCONS_00036073	"u"	-	XLOC_012907	-	chr10:93495573-93495801	0	88.0679	-inf	down	0.02345
TCONS_00070723	"u"	-	XLOC_023228	-	chr12:58345267-58345480	0	87.8639	-inf	down	0.02345
TCONS_00177151	"u"	-	XLOC_052603	-	chr2:194222738-194222966	0	86.8665	-inf	down	0.02345
TCONS_00072078	"u"	-	XLOC_023702	-	chr12:96063962-96064197	0	86.8488	-inf	down	0.02345
TCONS_00078770	"u"	-	XLOC_026193	-	chr13:53112189-53112399	0	86.1139	-inf	down	0.02345
TCONS_00234019	"u"	-	XLOC_073335	-	chr5:118585269-118585497	0	86.0246	-inf	down	0.02345
TCONS_00249910	"u"	-	XLOC_079495	-	chr6:93910683-93910908	0	85.8461	-inf	down	0.02345
TCONS_00162489	"u"	-	XLOC_047818	-	chr2:102055705-102055934	0	85.2522	-inf	down	0.02345
TCONS_00289789	"u"	-	XLOC_094278	-	chr9:108531629-108531838	0	85.1983	-inf	down	0.02345
TCONS_00139795	"u"	-	XLOC_042654	-	chr18:73569494-73569722	0	84.4386	-inf	down	0.02345
TCONS_00244491	"u"	-	XLOC_077535	-	chr5:163751701-163751924	0	84.2312	-inf	down	0.02345
TCONS_00012353	"u"	-	XLOC_003964	-	chr1:220732144-220732371	0	84.0389	-inf	down	0.02345
TCONS_00174972	"u"	-	XLOC_051884	-	chr2:128075088-128075316	0	83.9578	-inf	down	0.02345
TCONS_00068255	"u"	-	XLOC_022744	-	chr12:43152146-43152368	0	82.9051	-inf	down	0.02345
TCONS_00199698	"u"	-	XLOC_061257	-	chr3:20253246-20253469	0	81.8253	-inf	down	0.02345
TCONS_00264856	"u"	-	XLOC_084878	-	chr7:122905190-122905414	0	81.4782	-inf	down	0.02345
TCONS_00264519	"u"	-	XLOC_084772	-	chr7:114711466-114711682	0	81.4391	-inf	down	0.02345
TCONS_00011854	"u"	-	XLOC_003765	-	chr1:208306063-208306280	0	80.9364	-inf	down	0.02345
TCONS_00270043	"u"	-	XLOC_086951	-	chr7:70849626-70849845	0	80.6939	-inf	down	0.02345
TCONS_00210056	"u"	-	XLOC_064627	-	chr3:46815006-46815222	0	79.837	-inf	down	0.02345
TCONS_00189658	"u"	-	XLOC_057940	-	chr21:9190963-9191190	0	77.6835	-inf	down	0.02345
TCONS_00199606	"u"	-	XLOC_061235	-	chr3:17109199-17109414	0	76.9361	-inf	down	0.02345
TCONS_00110864	"u"	-	XLOC_035160	-	chr16:7966521-7966739	0	76.9121	-inf	down	0.02345
TCONS_00036049	"u"	-	XLOC_012896	-	chr10:92803293-92803515	0	76.8751	-inf	down	0.02345
TCONS_00273143	"u"	-	XLOC_087871	-	chr7:136462828-136463065	0	75.1291	-inf	down	0.02345
TCONS_00198352	"u"	-	XLOC_060951	-	chr22:49110653-49110876	0	75.0398	-inf	down	0.02345
TCONS_00000559	"u"	-	XLOC_000136	-	chr1:4815492-4815710	0	74.6559	-inf	down	0.02345
TCONS_00090236	"u"	-	XLOC_029738	-	chr14:101280313-101280546	0	74.3458	-inf	down	0.02345
TCONS_00230587	"u"	-	XLOC_071874	-	chr5:26056447-26056682	0	74.1814	-inf	down	0.02345
TCONS_00072624	"u"	-	XLOC_023862	-	chr12:108071822-108072064	0	71.9239	-inf	down	0.02345
TCONS_00174604	"u"	-	XLOC_051670	-	chr2:116195216-116195448	0	71.5062	-inf	down	0.02345
TCONS_00284583	"u"	-	XLOC_092120	-	chr8:106846332-106846569	0	71.3015	-inf	down	0.02345
TCONS_00160286	"u"	-	XLOC_047030	-	chr2:60226353-60226575	0	71.2443	-inf	down	0.02345
TCONS_00280281	"u"	-	XLOC_090516	-	chr8:5564025-5564243	0	71.0906	-inf	down	0.02345
TCONS_00271219	"u"	-	XLOC_087319	-	chr7:97391821-97392059	0	70.8371	-inf	down	0.02345
TCONS_00004800	"u"	-	XLOC_001411	-	chr1:58764272-58764488	0	70.5625	-inf	down	0.02345
TCONS_00238968	"u"	-	XLOC_075380	-	chr5:26537556-26537789	0	70.2988	-inf	down	0.02345
TCONS_00136402	"u"	-	XLOC_041576	-	chr18:51805721-51805939	0	69.3916	-inf	down	0.02345
TCONS_00298513	"u"	-	XLOC_097922	-	chrX:25785849-25786074	0	69.3821	-inf	down	0.02345
TCONS_00181493	"u"	-	XLOC_054005	-	chr20:38661240-38661447	0	69.2441	-inf	down	0.02345
TCONS_00305238	"u"	-	XLOC_100953	-	chrX:87318941-87319181	0	68.4538	-inf	down	0.02345
TCONS_00241454	"u"	-	XLOC_076508	-	chr5:93134685-93134901	0	68.2964	-inf	down	0.02345
TCONS_00161350	"u"	-	XLOC_047329	-	chr2:76222167-76222396	0	68.2183	-inf	down	0.02345
TCONS_00010012	"u"	-	XLOC_003081	-	chr1:169908177-169908413	0	67.5376	-inf	down	0.02345
TCONS_00023275	"u"	-	XLOC_007499	-	chr1:162048010-162048251	0	67.0991	-inf	down	0.02345
TCONS_00231592	"u"	-	XLOC_072479	-	chr5:45112305-45112533	0	65.0467	-inf	down	0.02345
TCONS_00192501	"u"	-	XLOC_059056	-	chr22:23933360-23933600	0	64.9326	-inf	down	0.02345
TCONS_00136749	"u"	-	XLOC_041692	-	chr18:61002646-61002883	0	64.7397	-inf	down	0.02345
TCONS_00161319	"u"	-	XLOC_047306	-	chr2:75347997-75348245	0	63.9902	-inf	down	0.02345
TCONS_00018779	"u"	-	XLOC_006046	-	chr1:66992365-66992595	0	63.6034	-inf	down	0.02345
TCONS_00279129	"u"	-	XLOC_090048	-	chr8:125796112-125796342	0	62.4792	-inf	down	0.02345
TCONS_00013129	"u"	-	XLOC_004288	-	chr1:233675186-233675428	0	62.0376	-inf	down	0.02345
TCONS_00081596	"u"	-	XLOC_027465	-	chr14:43085574-43085814	0	61.056	-inf	down	0.02345
TCONS_00242467	"u"	-	XLOC_076960	-	chr5:129377560-129377798	0	60.2453	-inf	down	0.02345
TCONS_00024252	"u"	-	XLOC_007908	-	chr1:188330319-188330544	0	59.6324	-inf	down	0.02345
TCONS_00174627	"u"	-	XLOC_051693	-	chr2:117496149-117496391	0	59.0519	-inf	down	0.02345
TCONS_00209857	"u"	-	XLOC_064563	-	chr3:43276306-43276537	0	58.1865	-inf	down	0.02345
TCONS_00261492	"u"	-	XLOC_083811	-	chr7:52279234-52279472	0	58.0877	-inf	down	0.02345
TCONS_00068114	"u"	-	XLOC_022688	-	chr12:38962532-38962770	0	57.8384	-inf	down	0.02345
TCONS_00029318	"u"	-	XLOC_010124	-	chr10:61149102-61149340	0	57.38	-inf	down	0.02345
TCONS_00267211	"u"	-	XLOC_085741	-	chr7:4395244-4395473	0	56.2187	-inf	down	0.02345
TCONS_00273731	"u"	-	XLOC_088082	-	chr7:150230939-150231177	0	56.2182	-inf	down	0.02345
TCONS_00192805	"u"	-	XLOC_059124	-	chr22:26853088-26853329	0	55.1299	-inf	down	0.02345
TCONS_00025203	"u"	-	XLOC_008313	-	chr1:209120129-209120372	0	54.0986	-inf	down	0.02345
TCONS_00202412	"u"	-	XLOC_061957	-	chr3:73332704-73332949	0	53.9776	-inf	down	0.02345
TCONS_00294464	"u"	-	XLOC_096128	-	chr9:86742705-86742960	0	53.6247	-inf	down	0.02345
TCONS_00279070	"u"	-	XLOC_090028	-	chr8:124809640-124809889	0	53.3679	-inf	down	0.02345
TCONS_00202494	"u"	-	XLOC_062010	-	chr3:78309344-78309609	0	53.1389	-inf	down	0.02345
TCONS_00252837	"u"	-	XLOC_080700	-	chr6:15778845-15779106	0	51.614	-inf	down	0.02345
TCONS_00026333	"u"	-	XLOC_008813	-	chr1:232854766-232855014	0	50.997	-inf	down	0.02345
[truncated: 4,279 more rows]
