# Supplementary material for: A computationally constructed ceRNA interaction network based on a comparison of the SHEE and SHEEC cell lines
Source: Cell Mol Biol Lett. 2016 Sep 26;21:21. doi: 10.1186/s11658-016-0022-0 (PMC5415789; doi:10.1186/s11658-016-0022-0)
Supplement: Supplementary file 5 — Relationship between miRNAs and lncRNAs. (XLS 312 kb) [file 11658_2016_22_MOESM5_ESM.xls]

## Sheet: high_confidence_result
lncRNA_ID	miRNA_ID	TargetScan Sites Num.	miRanda Sites Num.
TCONS_00000204	hsa-miR-181a-5p	2	3
TCONS_00006226	hsa-miR-24-3p	2	2
TCONS_00007933	hsa-miR-6089	2	2
TCONS_00009186	hsa-miR-30a-5p	2	2
TCONS_00009186	hsa-miR-30d-5p	2	2
TCONS_00009186	hsa-miR-30e-5p	2	2
TCONS_00011882	hsa-miR-3665	2	2
TCONS_00011882	hsa-miR-3919	2	2
TCONS_00011882	hsa-miR-4514	2	2
TCONS_00011882	hsa-miR-6089	2	2
TCONS_00011882	hsa-miR-6124	2	2
TCONS_00012604	hsa-miR-195-5p	2	2
TCONS_00014257	hsa-miR-4508	2	2
TCONS_00014770	hsa-miR-4764-3p	2	2
TCONS_00023139	hsa-miR-638	2	2
TCONS_00024010	hsa-miR-1234-5p	3	2
TCONS_00025901	hsa-miR-1237-5p	2	2
TCONS_00025901	hsa-miR-5787	2	2
TCONS_00026472	hsa-miR-6089	2	2
TCONS_00030367	hsa-miR-3919	2	2
TCONS_00031611	hsa-miR-24-3p	3	3
TCONS_00031693	hsa-miR-3919	2	2
TCONS_00032415	hsa-miR-4447	2	2
TCONS_00032635	hsa-miR-3197	2	5
TCONS_00038842	hsa-miR-1275	2	2
TCONS_00042684	hsa-let-7a-5p	6	7
TCONS_00042684	hsa-let-7a-5p	2	7
TCONS_00042684	hsa-let-7b-5p	7	5
TCONS_00042684	hsa-let-7c	7	6
TCONS_00042684	hsa-let-7d-5p	7	5
TCONS_00042684	hsa-let-7f-5p	7	6
TCONS_00042684	hsa-let-7g-5p	7	6
TCONS_00042684	hsa-let-7i-5p	7	6
TCONS_00042684	hsa-miR-1237-5p	4	4
TCONS_00042684	hsa-miR-1275	3	4
TCONS_00042684	hsa-miR-16-5p	3	3
TCONS_00042684	hsa-miR-181a-5p	5	4
TCONS_00042684	hsa-miR-182-5p	4	6
TCONS_00042684	hsa-miR-195-5p	3	3
TCONS_00042684	hsa-miR-200c-3p	4	4
TCONS_00042684	hsa-miR-23c	6	5
TCONS_00042684	hsa-miR-24-3p	7	7
TCONS_00042684	hsa-miR-26a-5p	6	3
TCONS_00042684	hsa-miR-26b-5p	6	4
TCONS_00042684	hsa-miR-30a-5p	2	2
TCONS_00042684	hsa-miR-30c-1-3p	3	2
TCONS_00042684	hsa-miR-30e-5p	2	2
TCONS_00042684	hsa-miR-3162-5p	2	2
TCONS_00042684	hsa-miR-342-3p	12	15
TCONS_00042684	hsa-miR-365a-3p	2	2
TCONS_00042684	hsa-miR-3665	2	2
TCONS_00042684	hsa-miR-3919	6	5
TCONS_00042684	hsa-miR-3960	2	3
TCONS_00042684	hsa-miR-4301	5	7
TCONS_00042684	hsa-miR-4447	2	2
TCONS_00042684	hsa-miR-4492	2	3
TCONS_00042684	hsa-miR-4514	5	5
TCONS_00042684	hsa-miR-4687-3p	3	4
TCONS_00042684	hsa-miR-4758-3p	7	6
TCONS_00042684	hsa-miR-483-5p	2	3
TCONS_00042684	hsa-miR-5787	3	10
TCONS_00042684	hsa-miR-605	4	3
TCONS_00042684	hsa-miR-6087	4	6
TCONS_00042684	hsa-miR-6089	3	5
TCONS_00042684	hsa-miR-6124	10	14
TCONS_00042684	hsa-miR-98-5p	7	6
TCONS_00042814	hsa-miR-5787	2	2
TCONS_00045674	hsa-miR-3665	5	5
TCONS_00046251	hsa-miR-197-3p	2	2
TCONS_00053906	hsa-miR-196a-5p	2	2
TCONS_00059318	hsa-miR-3162-5p	2	2
TCONS_00064063	hsa-miR-4514	2	4
TCONS_00064526	hsa-miR-3960	2	2
TCONS_00067809	hsa-miR-3128	2	2
TCONS_00070946	hsa-miR-25-3p	2	2
TCONS_00070946	hsa-miR-92b-3p	2	2
TCONS_00076517	hsa-miR-23c	2	2
TCONS_00077409	hsa-miR-4758-3p	2	3
TCONS_00089480	hsa-miR-3919	2	2
TCONS_00090571	hsa-miR-197-3p	5	5
TCONS_00094931	hsa-miR-4758-3p	3	3
TCONS_00095882	hsa-miR-16-5p	2	2
TCONS_00095882	hsa-miR-195-5p	2	2
TCONS_00096019	hsa-miR-197-3p	2	2
TCONS_00098781	hsa-miR-4492	2	2
TCONS_00101240	hsa-miR-3162-5p	2	2
TCONS_00123510	hsa-miR-5787	3	3
TCONS_00142663	hsa-miR-3665	2	2
TCONS_00142663	hsa-miR-4492	4	3
TCONS_00142663	hsa-miR-4516	2	4
TCONS_00142663	hsa-miR-4687-3p	4	4
TCONS_00142663	hsa-miR-5787	3	4
TCONS_00152855	hsa-miR-197-3p	2	2
TCONS_00154099	hsa-miR-3197	2	2
TCONS_00154099	hsa-miR-483-5p	3	3
TCONS_00159717	hsa-miR-1275	2	2
TCONS_00161920	hsa-miR-6124	2	2
TCONS_00163485	hsa-miR-3960	8	7
TCONS_00163485	hsa-miR-4787-5p	2	2
TCONS_00163485	hsa-miR-5787	2	5
TCONS_00163611	hsa-miR-23c	2	2
TCONS_00185437	hsa-miR-3128	3	3
TCONS_00187209	hsa-miR-342-3p	7	6
TCONS_00188267	hsa-miR-3919	2	2
TCONS_00193939	hsa-miR-1234-5p	2	2
TCONS_00193939	hsa-miR-4447	2	2
TCONS_00195955	hsa-miR-365a-3p	2	4
TCONS_00199847	hsa-miR-16-5p	2	2
TCONS_00199847	hsa-miR-195-5p	2	2
TCONS_00202666	hsa-miR-4516	2	2
TCONS_00208704	hsa-miR-4514	2	2
TCONS_00208704	hsa-miR-5787	2	4
TCONS_00209695	hsa-miR-3665	2	2
TCONS_00211374	hsa-miR-3919	2	2
TCONS_00214557	hsa-miR-3919	2	2
TCONS_00214609	hsa-miR-30c-1-3p	2	2
TCONS_00224465	hsa-miR-30a-5p	2	2
TCONS_00224465	hsa-miR-30e-5p	2	2
TCONS_00225405	hsa-miR-30c-1-3p	3	3
TCONS_00227310	hsa-miR-196a-5p	2	2
TCONS_00229530	hsa-miR-4516	4	4
TCONS_00230737	hsa-miR-25-3p	3	2
TCONS_00230737	hsa-miR-92a-3p	3	2
TCONS_00230737	hsa-miR-92b-3p	3	2
TCONS_00236555	hsa-miR-182-5p	2	2
TCONS_00239068	hsa-miR-30c-1-3p	2	2
TCONS_00239103	hsa-miR-6124	2	2
TCONS_00239756	hsa-miR-4687-3p	2	2
TCONS_00239884	hsa-miR-23c	2	2
TCONS_00246365	hsa-miR-6124	2	2
TCONS_00257016	hsa-miR-4514	2	2
TCONS_00261248	hsa-miR-4447	2	2
TCONS_00266875	hsa-miR-342-3p	4	4
TCONS_00270951	hsa-miR-3128	2	2
TCONS_00274331	hsa-miR-23c	2	2
TCONS_00276005	hsa-miR-16-5p	2	2
TCONS_00276005	hsa-miR-195-5p	2	2
TCONS_00276818	hsa-miR-3960	2	2
TCONS_00279342	hsa-miR-181a-5p	2	2
TCONS_00280643	hsa-miR-3919	2	2
TCONS_00280721	hsa-miR-23c	2	2
TCONS_00284316	hsa-miR-4516	3	3
TCONS_00287673	hsa-miR-24-3p	3	2
TCONS_00287673	hsa-miR-26a-5p	2	2
TCONS_00287673	hsa-miR-4758-3p	2	2
TCONS_00287673	hsa-miR-6124	2	3
TCONS_00287695	hsa-miR-4758-3p	2	2
TCONS_00297467	hsa-miR-4492	2	2
TCONS_00297467	hsa-miR-4514	2	2
TCONS_00306574	hsa-miR-16-5p	3	2
TCONS_00306574	hsa-miR-195-5p	3	4

## Sheet: lncRNA_miRNA_result
lncRNA_ID	miRNA_ID	TargetScan Sites Num.	miRanda Sites Num.
TCONS_00000204	hsa-miR-181a-5p	2	3
TCONS_00006226	hsa-miR-24-3p	2	2
TCONS_00007933	hsa-miR-6089	2	2
TCONS_00009186	hsa-miR-30a-5p	2	2
TCONS_00009186	hsa-miR-30d-5p	2	2
TCONS_00009186	hsa-miR-30e-5p	2	2
TCONS_00011882	hsa-miR-3665	2	2
TCONS_00011882	hsa-miR-3919	2	2
TCONS_00011882	hsa-miR-4514	2	2
TCONS_00011882	hsa-miR-6089	2	2
TCONS_00011882	hsa-miR-6124	2	2
TCONS_00012604	hsa-miR-195-5p	2	2
TCONS_00014257	hsa-miR-4508	2	2
TCONS_00014770	hsa-miR-4764-3p	2	2
TCONS_00023139	hsa-miR-638	2	2
TCONS_00024010	hsa-miR-1234-5p	3	2
TCONS_00025901	hsa-miR-1237-5p	2	2
TCONS_00025901	hsa-miR-5787	2	2
TCONS_00026472	hsa-miR-6089	2	2
TCONS_00030367	hsa-miR-3919	2	2
TCONS_00031611	hsa-miR-24-3p	3	3
TCONS_00031693	hsa-miR-3919	2	2
TCONS_00032415	hsa-miR-4447	2	2
TCONS_00032635	hsa-miR-3197	2	5
TCONS_00038842	hsa-miR-1275	2	2
TCONS_00042684	hsa-let-7a-5p	6	7
TCONS_00042684	hsa-let-7a-5p	2	7
TCONS_00042684	hsa-let-7b-5p	7	5
TCONS_00042684	hsa-let-7c	7	6
TCONS_00042684	hsa-let-7d-5p	7	5
TCONS_00042684	hsa-let-7f-5p	7	6
TCONS_00042684	hsa-let-7g-5p	7	6
TCONS_00042684	hsa-let-7i-5p	7	6
TCONS_00042684	hsa-miR-1237-5p	4	4
TCONS_00042684	hsa-miR-1275	3	4
TCONS_00042684	hsa-miR-16-5p	3	3
TCONS_00042684	hsa-miR-181a-5p	5	4
TCONS_00042684	hsa-miR-182-5p	4	6
TCONS_00042684	hsa-miR-195-5p	3	3
TCONS_00042684	hsa-miR-200c-3p	4	4
TCONS_00042684	hsa-miR-23c	6	5
TCONS_00042684	hsa-miR-24-3p	7	7
TCONS_00042684	hsa-miR-26a-5p	6	3
TCONS_00042684	hsa-miR-26b-5p	6	4
TCONS_00042684	hsa-miR-30a-5p	2	2
TCONS_00042684	hsa-miR-30c-1-3p	3	2
TCONS_00042684	hsa-miR-30e-5p	2	2
TCONS_00042684	hsa-miR-3162-5p	2	2
TCONS_00042684	hsa-miR-342-3p	12	15
TCONS_00042684	hsa-miR-365a-3p	2	2
TCONS_00042684	hsa-miR-3665	2	2
TCONS_00042684	hsa-miR-3919	6	5
TCONS_00042684	hsa-miR-3960	2	3
TCONS_00042684	hsa-miR-4301	5	7
TCONS_00042684	hsa-miR-4447	2	2
TCONS_00042684	hsa-miR-4492	2	3
TCONS_00042684	hsa-miR-4514	5	5
TCONS_00042684	hsa-miR-4687-3p	3	4
TCONS_00042684	hsa-miR-4758-3p	7	6
TCONS_00042684	hsa-miR-483-5p	2	3
TCONS_00042684	hsa-miR-5787	3	10
TCONS_00042684	hsa-miR-605	4	3
TCONS_00042684	hsa-miR-6087	4	6
TCONS_00042684	hsa-miR-6089	3	5
TCONS_00042684	hsa-miR-6124	10	14
TCONS_00042684	hsa-miR-98-5p	7	6
TCONS_00042814	hsa-miR-5787	2	2
TCONS_00045674	hsa-miR-3665	5	5
TCONS_00046251	hsa-miR-197-3p	2	2
TCONS_00053906	hsa-miR-196a-5p	2	2
TCONS_00059318	hsa-miR-3162-5p	2	2
TCONS_00064063	hsa-miR-4514	2	4
TCONS_00064526	hsa-miR-3960	2	2
TCONS_00067809	hsa-miR-3128	2	2
TCONS_00070946	hsa-miR-25-3p	2	2
TCONS_00070946	hsa-miR-92b-3p	2	2
TCONS_00076517	hsa-miR-23c	2	2
TCONS_00077409	hsa-miR-4758-3p	2	3
TCONS_00089480	hsa-miR-3919	2	2
TCONS_00090571	hsa-miR-197-3p	5	5
TCONS_00094931	hsa-miR-4758-3p	3	3
TCONS_00095882	hsa-miR-16-5p	2	2
TCONS_00095882	hsa-miR-195-5p	2	2
TCONS_00096019	hsa-miR-197-3p	2	2
TCONS_00098781	hsa-miR-4492	2	2
TCONS_00101240	hsa-miR-3162-5p	2	2
TCONS_00123510	hsa-miR-5787	3	3
TCONS_00142663	hsa-miR-3665	2	2
TCONS_00142663	hsa-miR-4492	4	3
TCONS_00142663	hsa-miR-4516	2	4
TCONS_00142663	hsa-miR-4687-3p	4	4
TCONS_00142663	hsa-miR-5787	3	4
TCONS_00152855	hsa-miR-197-3p	2	2
TCONS_00154099	hsa-miR-3197	2	2
TCONS_00154099	hsa-miR-483-5p	3	3
TCONS_00159717	hsa-miR-1275	2	2
TCONS_00161920	hsa-miR-6124	2	2
TCONS_00163485	hsa-miR-3960	8	7
TCONS_00163485	hsa-miR-4787-5p	2	2
TCONS_00163485	hsa-miR-5787	2	5
TCONS_00163611	hsa-miR-23c	2	2
TCONS_00185437	hsa-miR-3128	3	3
TCONS_00187209	hsa-miR-342-3p	7	6
TCONS_00188267	hsa-miR-3919	2	2
TCONS_00193939	hsa-miR-1234-5p	2	2
TCONS_00193939	hsa-miR-4447	2	2
TCONS_00195955	hsa-miR-365a-3p	2	4
TCONS_00199847	hsa-miR-16-5p	2	2
TCONS_00199847	hsa-miR-195-5p	2	2
TCONS_00202666	hsa-miR-4516	2	2
TCONS_00208704	hsa-miR-4514	2	2
TCONS_00208704	hsa-miR-5787	2	4
TCONS_00209695	hsa-miR-3665	2	2
TCONS_00211374	hsa-miR-3919	2	2
TCONS_00214557	hsa-miR-3919	2	2
TCONS_00214609	hsa-miR-30c-1-3p	2	2
TCONS_00224465	hsa-miR-30a-5p	2	2
TCONS_00224465	hsa-miR-30e-5p	2	2
TCONS_00225405	hsa-miR-30c-1-3p	3	3
TCONS_00227310	hsa-miR-196a-5p	2	2
TCONS_00229530	hsa-miR-4516	4	4
TCONS_00230737	hsa-miR-25-3p	3	2
TCONS_00230737	hsa-miR-92a-3p	3	2
TCONS_00230737	hsa-miR-92b-3p	3	2
TCONS_00236555	hsa-miR-182-5p	2	2
TCONS_00239068	hsa-miR-30c-1-3p	2	2
TCONS_00239103	hsa-miR-6124	2	2
TCONS_00239756	hsa-miR-4687-3p	2	2
TCONS_00239884	hsa-miR-23c	2	2
TCONS_00246365	hsa-miR-6124	2	2
TCONS_00257016	hsa-miR-4514	2	2
TCONS_00261248	hsa-miR-4447	2	2
TCONS_00266875	hsa-miR-342-3p	4	4
TCONS_00270951	hsa-miR-3128	2	2
TCONS_00274331	hsa-miR-23c	2	2
TCONS_00276005	hsa-miR-16-5p	2	2
TCONS_00276005	hsa-miR-195-5p	2	2
TCONS_00276818	hsa-miR-3960	2	2
TCONS_00279342	hsa-miR-181a-5p	2	2
TCONS_00280643	hsa-miR-3919	2	2
TCONS_00280721	hsa-miR-23c	2	2
TCONS_00284316	hsa-miR-4516	3	3
TCONS_00287673	hsa-miR-24-3p	3	2
TCONS_00287673	hsa-miR-26a-5p	2	2
TCONS_00287673	hsa-miR-4758-3p	2	2
TCONS_00287673	hsa-miR-6124	2	3
TCONS_00287695	hsa-miR-4758-3p	2	2
TCONS_00297467	hsa-miR-4492	2	2
TCONS_00297467	hsa-miR-4514	2	2
TCONS_00306574	hsa-miR-16-5p	3	2
TCONS_00306574	hsa-miR-195-5p	3	4
TCONS_00266824	hsa-miR-4301	6	na
TCONS_00160488	hsa-miR-6124	6	na
TCONS_00131418	hsa-miR-6124	6	na
TCONS_00245973	hsa-miR-6124	6	na
TCONS_00266875	hsa-miR-24-3p	5	na
TCONS_00201897	hsa-miR-6124	2	na
TCONS_00199302	hsa-miR-197-3p	2	na
TCONS_00032074	hsa-miR-197-3p	2	na
TCONS_00081326	hsa-miR-197-3p	2	na
TCONS_00030693	hsa-miR-197-3p	2	na
TCONS_00011882	hsa-miR-4687-3p	3	na
TCONS_00238680	hsa-miR-25-3p	3	na
TCONS_00238680	hsa-miR-92a-3p	3	na
TCONS_00238680	hsa-miR-92b-3p	3	na
TCONS_00150041	hsa-miR-4492	3	na
TCONS_00142663	hsa-miR-6124	2	na
TCONS_00011882	hsa-miR-24-3p	2	na
TCONS_00011882	hsa-miR-3960	2	na
TCONS_00011882	hsa-miR-4301	2	na
TCONS_00011882	hsa-miR-4447	2	na
TCONS_00042684	hsa-miR-30d-5p	2	na
TCONS_00042684	hsa-miR-4516	2	na
TCONS_00042684	hsa-miR-4764-3p	2	na
TCONS_00155357	hsa-miR-4492	2	na
TCONS_00208704	hsa-miR-3960	2	na
TCONS_00284760	hsa-miR-181a-5p	2	na
TCONS_00287673	hsa-let-7a-5p	2	na
TCONS_00287673	hsa-let-7b-5p	2	na
TCONS_00287673	hsa-let-7c	2	na
TCONS_00287673	hsa-let-7d-5p	2	na
TCONS_00287673	hsa-let-7f-5p	2	na
TCONS_00287673	hsa-let-7g-5p	2	na
TCONS_00287673	hsa-let-7i-5p	2	na
TCONS_00287673	hsa-miR-182-5p	2	na
TCONS_00287673	hsa-miR-26b-5p	2	na
TCONS_00287673	hsa-miR-98-5p	2	na
TCONS_00237482	hsa-miR-23c	2	na
TCONS_00166248	hsa-miR-4516	2	na
TCONS_00111444	hsa-miR-605	2	na
TCONS_00266820	hsa-miR-3919	2	na
TCONS_00266820	hsa-miR-4447	2	na
TCONS_00005145	hsa-miR-23c	2	na
TCONS_00300407	hsa-miR-23c	2	na
TCONS_00253196	hsa-miR-197-3p	2	na
TCONS_00023139	hsa-miR-5787	2	na
TCONS_00138395	hsa-miR-342-3p	2	na
TCONS_00267735	hsa-miR-23c	2	na
TCONS_00188400	hsa-miR-483-5p	2	na
TCONS_00203523	hsa-miR-3128	2	na
TCONS_00136728	hsa-miR-23c	2	na
TCONS_00079629	hsa-miR-181a-5p	2	na
TCONS_00281289	hsa-miR-3919	2	na
TCONS_00197622	hsa-miR-605	2	na
TCONS_00242141	hsa-miR-3665	2	na
TCONS_00297526	hsa-miR-4492	2	na
TCONS_00224465	hsa-miR-30d-5p	2	na
TCONS_00272389	hsa-miR-30a-5p	2	na
TCONS_00272389	hsa-miR-30d-5p	2	na
TCONS_00272389	hsa-miR-30e-5p	2	na
TCONS_00168511	hsa-miR-24-3p	2	na
TCONS_00282346	hsa-miR-4514	2	na
TCONS_00225407	hsa-miR-23c	2	na
TCONS_00239805	hsa-miR-181a-5p	2	na
TCONS_00277143	hsa-miR-5787	2	na
TCONS_00100858	hsa-miR-200c-3p	2	na
TCONS_00030113	hsa-miR-4758-3p	2	na
TCONS_00261248	hsa-miR-1234-5p	2	na
TCONS_00261248	hsa-miR-3919	2	na
TCONS_00261248	hsa-miR-5787	2	na
TCONS_00010790	hsa-miR-6124	2	na
TCONS_00215089	hsa-miR-181a-5p	2	na
TCONS_00219710	hsa-miR-197-3p	2	na
TCONS_00224163	hsa-miR-342-3p	2	na
TCONS_00267310	hsa-miR-1275	2	na
TCONS_00305922	hsa-miR-26a-5p	2	na
TCONS_00305922	hsa-miR-26b-5p	2	na
TCONS_00059015	hsa-miR-26a-5p	2	na
TCONS_00059015	hsa-miR-26b-5p	2	na
TCONS_00269531	hsa-miR-26a-5p	2	na
TCONS_00269531	hsa-miR-26b-5p	2	na
TCONS_00083590	hsa-miR-24-3p	2	na
TCONS_00284968	hsa-miR-4758-3p	2	na
TCONS_00074792	hsa-miR-4516	2	na
TCONS_00225992	hsa-miR-181a-5p	2	na
TCONS_00158002	hsa-miR-200c-3p	2	na
TCONS_00101172	hsa-miR-25-3p	2	na
TCONS_00101172	hsa-miR-92a-3p	2	na
TCONS_00101172	hsa-miR-92b-3p	2	na
TCONS_00179924	hsa-miR-26a-5p	2	na
TCONS_00179924	hsa-miR-26b-5p	2	na
TCONS_00078957	hsa-miR-200c-3p	2	na
TCONS_00236834	hsa-miR-16-5p	2	na
TCONS_00236834	hsa-miR-195-5p	2	na
TCONS_00161922	hsa-miR-342-3p	2	na
TCONS_00256432	hsa-miR-181a-5p	2	na
TCONS_00256432	hsa-miR-3919	2	na
TCONS_00006085	hsa-miR-23c	2	na
TCONS_00272660	hsa-miR-6073	2	na
TCONS_00251377	hsa-miR-4687-3p	2	na
TCONS_00225090	hsa-miR-181a-5p	2	na
TCONS_00094577	hsa-miR-30c-1-3p	2	na
TCONS_00158571	hsa-miR-30c-1-3p	2	na
TCONS_00174590	hsa-miR-16-5p	2	na
TCONS_00174590	hsa-miR-195-5p	2	na
TCONS_00234300	hsa-miR-3919	2	na
TCONS_00298625	hsa-miR-4764-3p	2	na
TCONS_00079562	hsa-miR-4301	2	na
TCONS_00184440	hsa-miR-197-3p	2	na
TCONS_00029320	hsa-miR-197-3p	2	na
TCONS_00076073	hsa-miR-181a-5p	2	na
TCONS_00267593	hsa-miR-23c	2	na
TCONS_00291814	hsa-miR-4514	2	na
TCONS_00018684	hsa-miR-4516	2	na
TCONS_00071073	hsa-miR-6124	2	na
TCONS_00090905	hsa-miR-197-3p	2	na
TCONS_00028612	hsa-miR-200c-3p	2	na
TCONS_00297271	hsa-miR-6089	2	na
TCONS_00232529	hsa-miR-1234-5p	2	na
TCONS_00282320	hsa-miR-3919	2	na
TCONS_00222355	hsa-miR-4516	2	na
TCONS_00290111	hsa-miR-4301	2	na
TCONS_00282957	hsa-miR-4301	2	na
TCONS_00180053	hsa-miR-6124	2	na
TCONS_00078987	hsa-miR-30c-1-3p	2	na
TCONS_00065425	hsa-miR-4758-3p	2	na
TCONS_00050930	hsa-miR-4764-3p	2	na
TCONS_00084523	hsa-miR-23c	2	na
TCONS_00248237	hsa-miR-4516	2	na
TCONS_00293429	hsa-miR-30c-1-3p	2	na
TCONS_00298006	hsa-miR-6073	2	na
TCONS_00305574	hsa-miR-16-5p	2	na
TCONS_00305574	hsa-miR-195-5p	2	na
TCONS_00046763	hsa-miR-1237-5p	2	na
TCONS_00143905	hsa-miR-4764-3p	2	na
TCONS_00029278	hsa-miR-197-3p	2	na
TCONS_00184151	hsa-miR-4764-3p	2	na
TCONS_00282142	hsa-miR-23c	2	na
TCONS_00250045	hsa-miR-23c	2	na
TCONS_00249921	hsa-miR-4764-3p	2	na
TCONS_00298503	hsa-miR-197-3p	2	na
TCONS_00067799	hsa-miR-6073	2	na
TCONS_00213739	hsa-miR-197-3p	2	na
TCONS_00049880	hsa-miR-4301	2	na
TCONS_00285674	hsa-miR-1275	2	na
TCONS_00167594	hsa-miR-4301	2	na
TCONS_00233278	hsa-miR-4764-3p	2	na
TCONS_00306179	hsa-miR-23c	2	na
TCONS_00288297	hsa-miR-3960	2	na
TCONS_00070946	hsa-miR-92a-3p	2	na
TCONS_00251292	hsa-miR-4492	2	na
TCONS_00012604	hsa-miR-16-5p	2	na
TCONS_00302768	hsa-miR-1275	2	na
TCONS_00019977	hsa-miR-23c	2	na
TCONS_00126152	hsa-miR-24-3p	2	na
TCONS_00076178	hsa-miR-1234-5p	2	na
TCONS_00076178	hsa-miR-3919	2	na
TCONS_00074133	hsa-miR-6124	2	na
TCONS_00032952	hsa-miR-6124	2	na
TCONS_00073233	hsa-miR-24-3p	2	na
TCONS_00059291	hsa-miR-4447	2	na
TCONS_00021835	hsa-miR-1275	2	na
TCONS_00236374	hsa-miR-4516	2	na
TCONS_00047974	hsa-miR-4764-3p	2	na
TCONS_00171085	hsa-miR-4764-3p	2	na
TCONS_00038745	hsa-miR-16-5p	2	na
TCONS_00038745	hsa-miR-195-5p	2	na
TCONS_00108837	hsa-miR-4758-3p	2	na
TCONS_00180055	hsa-miR-23c	2	na
TCONS_00180055	hsa-miR-4447	2	na
TCONS_00174049	hsa-miR-30a-5p	2	na
TCONS_00174049	hsa-miR-30d-5p	2	na
TCONS_00174049	hsa-miR-30e-5p	2	na
TCONS_00026295	hsa-miR-26a-5p	2	na
TCONS_00026295	hsa-miR-26b-5p	2	na
TCONS_00250583	hsa-miR-30c-1-3p	2	na
TCONS_00276548	hsa-miR-6124	2	na
TCONS_00270697	hsa-miR-6089	2	na
TCONS_00270889	hsa-miR-182-5p	2	na
TCONS_00030433	hsa-miR-197-3p	2	na
TCONS_00121041	hsa-miR-3919	2	na
TCONS_00163584	hsa-miR-3665	2	na
TCONS_00263230	hsa-miR-4687-3p	2	na
TCONS_00042427	hsa-miR-4787-5p	2	na
TCONS_00270695	hsa-miR-4764-3p	2	na
TCONS_00222947	hsa-miR-26a-5p	2	na
TCONS_00222947	hsa-miR-26b-5p	2	na
TCONS_00143903	hsa-miR-4764-3p	2	na
TCONS_00025144	hsa-miR-1234-5p	2	na
TCONS_00280972	hsa-miR-200c-3p	2	na
TCONS_00252801	hsa-miR-25-3p	2	na
TCONS_00252801	hsa-miR-92a-3p	2	na
TCONS_00252801	hsa-miR-92b-3p	2	na
TCONS_00187592	hsa-miR-6124	2	na
TCONS_00234275	hsa-miR-26a-5p	2	na
TCONS_00234275	hsa-miR-26b-5p	2	na
TCONS_00039210	hsa-miR-4301	2	na
TCONS_00078087	hsa-miR-6089	2	na
TCONS_00174834	hsa-miR-365a-3p	2	na
TCONS_00276905	hsa-miR-4516	2	na
TCONS_00083704	hsa-miR-23c	2	na
TCONS_00255747	hsa-miR-24-3p	2	na
TCONS_00124323	hsa-miR-3960	2	na
TCONS_00015636	hsa-miR-4687-3p	2	na
TCONS_00042684	hsa-miR-1234-5p	na	6
TCONS_00109095	hsa-miR-3197	na	5
TCONS_00287673	hsa-miR-6089	na	5
TCONS_00204606	hsa-let-7g-5p	na	4
TCONS_00053906	hsa-let-7g-5p	na	4
TCONS_00163485	hsa-miR-1234-5p	na	4
TCONS_00176864	hsa-miR-195-5p	na	4
TCONS_00185437	hsa-miR-30a-5p	na	4
TCONS_00185437	hsa-miR-30e-5p	na	4
TCONS_00046225	hsa-miR-365a-3p	na	4
TCONS_00172485	hsa-miR-4758-3p	na	4
TCONS_00011882	hsa-let-7b-5p	na	3
TCONS_00011882	hsa-let-7c	na	3
TCONS_00011882	hsa-let-7f-5p	na	3
TCONS_00131540	hsa-miR-1234-5p	na	3
TCONS_00287673	hsa-miR-1237-5p	na	3
TCONS_00042684	hsa-miR-196a-5p	na	3
TCONS_00056641	hsa-miR-26b-5p	na	3
TCONS_00142663	hsa-miR-3162-5p	na	3
TCONS_00063229	hsa-miR-3162-5p	na	3
TCONS_00282391	hsa-miR-3162-5p	na	3
TCONS_00021168	hsa-miR-4447	na	3
TCONS_00208704	hsa-miR-4492	na	3
TCONS_00229530	hsa-miR-4492	na	3
TCONS_00042684	hsa-miR-4787-5p	na	3
TCONS_00049202	hsa-miR-5787	na	3
TCONS_00287673	hsa-miR-6087	na	3
TCONS_00042684	hsa-miR-92a-3p	na	3
TCONS_00011882	hsa-let-7a-5p	na	2
TCONS_00089997	hsa-let-7a-5p	na	2
TCONS_00087176	hsa-let-7a-5p	na	2
TCONS_00070887	hsa-let-7a-5p	na	2
TCONS_00137457	hsa-let-7a-5p	na	2
TCONS_00173974	hsa-let-7b-5p	na	2
TCONS_00089997	hsa-let-7b-5p	na	2
TCONS_00257240	hsa-let-7b-5p	na	2
TCONS_00087176	hsa-let-7b-5p	na	2
TCONS_00219388	hsa-let-7b-5p	na	2
TCONS_00137457	hsa-let-7b-5p	na	2
TCONS_00173974	hsa-let-7c	na	2
TCONS_00089997	hsa-let-7c	na	2
TCONS_00305258	hsa-let-7c	na	2
TCONS_00032415	hsa-let-7c	na	2
TCONS_00087176	hsa-let-7c	na	2
TCONS_00070887	hsa-let-7c	na	2
TCONS_00137457	hsa-let-7c	na	2
TCONS_00011882	hsa-let-7d-5p	na	2
TCONS_00089997	hsa-let-7d-5p	na	2
TCONS_00068064	hsa-let-7d-5p	na	2
TCONS_00087176	hsa-let-7d-5p	na	2
TCONS_00070887	hsa-let-7d-5p	na	2
TCONS_00137457	hsa-let-7d-5p	na	2
TCONS_00091717	hsa-let-7d-5p	na	2
TCONS_00284760	hsa-let-7f-5p	na	2
TCONS_00305258	hsa-let-7f-5p	na	2
TCONS_00032415	hsa-let-7f-5p	na	2
TCONS_00087176	hsa-let-7f-5p	na	2
TCONS_00091717	hsa-let-7f-5p	na	2
TCONS_00087176	hsa-let-7g-5p	na	2
TCONS_00263361	hsa-let-7g-5p	na	2
TCONS_00285433	hsa-let-7g-5p	na	2
TCONS_00204606	hsa-let-7i-5p	na	2
TCONS_00087176	hsa-let-7i-5p	na	2
TCONS_00263361	hsa-let-7i-5p	na	2
TCONS_00127564	hsa-miR-1234-5p	na	2
TCONS_00130452	hsa-miR-1234-5p	na	2
TCONS_00297526	hsa-miR-1234-5p	na	2
TCONS_00049846	hsa-miR-1234-5p	na	2
TCONS_00011082	hsa-miR-1234-5p	na	2
TCONS_00117836	hsa-miR-1234-5p	na	2
TCONS_00056003	hsa-miR-1234-5p	na	2
TCONS_00141083	hsa-miR-1237-5p	na	2
TCONS_00014257	hsa-miR-1237-5p	na	2
TCONS_00028172	hsa-miR-1237-5p	na	2
TCONS_00163485	hsa-miR-1307-3p	na	2
TCONS_00270599	hsa-miR-16-5p	na	2
TCONS_00232698	hsa-miR-16-5p	na	2
TCONS_00079634	hsa-miR-16-5p	na	2
TCONS_00011882	hsa-miR-181a-5p	na	2
TCONS_00077331	hsa-miR-181a-5p	na	2
TCONS_00185437	hsa-miR-181a-5p	na	2
TCONS_00152855	hsa-miR-181a-5p	na	2
TCONS_00184235	hsa-miR-181a-5p	na	2
TCONS_00284760	hsa-miR-182-5p	na	2
TCONS_00023647	hsa-miR-182-5p	na	2
TCONS_00175327	hsa-miR-182-5p	na	2
TCONS_00042684	hsa-miR-191-5p	na	2
TCONS_00208105	hsa-miR-191-5p	na	2
TCONS_00183126	hsa-miR-191-5p	na	2
TCONS_00230508	hsa-miR-195-5p	na	2
TCONS_00270599	hsa-miR-195-5p	na	2
TCONS_00240052	hsa-miR-195-5p	na	2
TCONS_00232698	hsa-miR-195-5p	na	2
TCONS_00184140	hsa-miR-196a-5p	na	2
TCONS_00091717	hsa-miR-196a-5p	na	2
TCONS_00042684	hsa-miR-197-3p	na	2
TCONS_00119219	hsa-miR-197-3p	na	2
TCONS_00266875	hsa-miR-197-3p	na	2
TCONS_00304746	hsa-miR-197-3p	na	2
TCONS_00079842	hsa-miR-197-3p	na	2
TCONS_00077409	hsa-miR-197-3p	na	2
TCONS_00191547	hsa-miR-197-3p	na	2
TCONS_00203523	hsa-miR-200c-3p	na	2
TCONS_00175181	hsa-miR-200c-3p	na	2
TCONS_00002277	hsa-miR-200c-3p	na	2
TCONS_00218455	hsa-miR-200c-3p	na	2
TCONS_00138554	hsa-miR-200c-3p	na	2
TCONS_00057696	hsa-miR-200c-3p	na	2
TCONS_00265985	hsa-miR-23c	na	2
TCONS_00275959	hsa-miR-23c	na	2
TCONS_00013406	hsa-miR-23c	na	2
TCONS_00039805	hsa-miR-24-3p	na	2
TCONS_00295248	hsa-miR-24-3p	na	2
TCONS_00042684	hsa-miR-25-3p	na	2
TCONS_00185437	hsa-miR-26a-5p	na	2
TCONS_00101392	hsa-miR-26a-5p	na	2
TCONS_00224541	hsa-miR-26a-5p	na	2
TCONS_00056641	hsa-miR-26a-5p	na	2
TCONS_00185437	hsa-miR-26b-5p	na	2
TCONS_00024356	hsa-miR-26b-5p	na	2
TCONS_00150796	hsa-miR-26b-5p	na	2
TCONS_00287673	hsa-miR-30a-5p	na	2
TCONS_00186620	hsa-miR-30a-5p	na	2
TCONS_00306667	hsa-miR-30a-5p	na	2
TCONS_00142663	hsa-miR-30c-1-3p	na	2
TCONS_00208704	hsa-miR-30c-1-3p	na	2
TCONS_00185437	hsa-miR-30c-1-3p	na	2
TCONS_00284760	hsa-miR-30c-1-3p	na	2
TCONS_00244225	hsa-miR-30c-1-3p	na	2
TCONS_00270550	hsa-miR-30c-1-3p	na	2
TCONS_00255674	hsa-miR-30c-1-3p	na	2
TCONS_00283590	hsa-miR-30c-1-3p	na	2
TCONS_00186620	hsa-miR-30d-5p	na	2
TCONS_00306667	hsa-miR-30d-5p	na	2
TCONS_00186620	hsa-miR-30e-5p	na	2
TCONS_00306667	hsa-miR-30e-5p	na	2
TCONS_00040120	hsa-miR-3128	na	2
TCONS_00035761	hsa-miR-3128	na	2
TCONS_00011882	hsa-miR-3162-5p	na	2
TCONS_00304247	hsa-miR-3162-5p	na	2
TCONS_00166273	hsa-miR-3162-5p	na	2
TCONS_00056030	hsa-miR-3162-5p	na	2
TCONS_00291506	hsa-miR-3162-5p	na	2
TCONS_00251292	hsa-miR-3162-5p	na	2
TCONS_00171965	hsa-miR-3162-5p	na	2
TCONS_00042684	hsa-miR-3197	na	2
TCONS_00287673	hsa-miR-3197	na	2
TCONS_00079723	hsa-miR-3197	na	2
TCONS_00028172	hsa-miR-3197	na	2
TCONS_00025901	hsa-miR-3197	na	2
TCONS_00196254	hsa-miR-342-3p	na	2
TCONS_00013561	hsa-miR-342-3p	na	2
TCONS_00077753	hsa-miR-342-3p	na	2
TCONS_00227637	hsa-miR-342-3p	na	2
TCONS_00027204	hsa-miR-342-3p	na	2
TCONS_00032635	hsa-miR-3665	na	2
TCONS_00185437	hsa-miR-3919	na	2
TCONS_00238812	hsa-miR-3919	na	2
TCONS_00256070	hsa-miR-3919	na	2
TCONS_00199705	hsa-miR-3919	na	2
TCONS_00139406	hsa-miR-3919	na	2
TCONS_00096528	hsa-miR-3919	na	2
TCONS_00239949	hsa-miR-3919	na	2
TCONS_00005182	hsa-miR-3919	na	2
TCONS_00049202	hsa-miR-3960	na	2
TCONS_00025901	hsa-miR-3960	na	2
TCONS_00289794	hsa-miR-4447	na	2
TCONS_00258207	hsa-miR-4447	na	2
TCONS_00157596	hsa-miR-4447	na	2
TCONS_00014257	hsa-miR-4492	na	2
TCONS_00025901	hsa-miR-4492	na	2
TCONS_00146755	hsa-miR-4514	na	2
TCONS_00300409	hsa-miR-4687-3p	na	2
TCONS_00280095	hsa-miR-4758-3p	na	2
TCONS_00001522	hsa-miR-4758-3p	na	2
TCONS_00184913	hsa-miR-4758-3p	na	2
TCONS_00115869	hsa-miR-4758-3p	na	2
TCONS_00160287	hsa-miR-4758-3p	na	2
TCONS_00158613	hsa-miR-4758-3p	na	2
TCONS_00011882	hsa-miR-4787-5p	na	2
TCONS_00077331	hsa-miR-4787-5p	na	2
TCONS_00208704	hsa-miR-4787-5p	na	2
TCONS_00284760	hsa-miR-4787-5p	na	2
TCONS_00152481	hsa-miR-4787-5p	na	2
TCONS_00032635	hsa-miR-4787-5p	na	2
TCONS_00045063	hsa-miR-4787-5p	na	2
TCONS_00131540	hsa-miR-4787-5p	na	2
TCONS_00025901	hsa-miR-4787-5p	na	2
TCONS_00163485	hsa-miR-483-5p	na	2
TCONS_00011882	hsa-miR-5787	na	2
TCONS_00185437	hsa-miR-5787	na	2
TCONS_00173974	hsa-miR-5787	na	2
TCONS_00130830	hsa-miR-5787	na	2
TCONS_00296861	hsa-miR-5787	na	2
TCONS_00123002	hsa-miR-5787	na	2
TCONS_00303745	hsa-miR-5787	na	2
TCONS_00028455	hsa-miR-5787	na	2
TCONS_00182632	hsa-miR-5787	na	2
TCONS_00046763	hsa-miR-5787	na	2
TCONS_00273684	hsa-miR-5787	na	2
TCONS_00059241	hsa-miR-5787	na	2
TCONS_00020793	hsa-miR-5787	na	2
TCONS_00296772	hsa-miR-5787	na	2
TCONS_00030361	hsa-miR-5787	na	2
TCONS_00181714	hsa-miR-5787	na	2
TCONS_00216352	hsa-miR-5787	na	2
TCONS_00298510	hsa-miR-5787	na	2
TCONS_00245924	hsa-miR-5787	na	2
TCONS_00001205	hsa-miR-605	na	2
TCONS_00281945	hsa-miR-605	na	2
TCONS_00244240	hsa-miR-605	na	2
TCONS_00208704	hsa-miR-6089	na	2
TCONS_00185437	hsa-miR-6089	na	2
TCONS_00163485	hsa-miR-6089	na	2
TCONS_00152481	hsa-miR-6089	na	2
TCONS_00198803	hsa-miR-6089	na	2
TCONS_00011860	hsa-miR-6089	na	2
TCONS_00109095	hsa-miR-6089	na	2
TCONS_00141083	hsa-miR-6089	na	2
TCONS_00245571	hsa-miR-6089	na	2
TCONS_00079827	hsa-miR-6089	na	2
TCONS_00064526	hsa-miR-6089	na	2
TCONS_00208704	hsa-miR-6124	na	2
TCONS_00020930	hsa-miR-6124	na	2
TCONS_00173783	hsa-miR-6124	na	2
TCONS_00266820	hsa-miR-6124	na	2
TCONS_00123136	hsa-miR-6124	na	2
TCONS_00238347	hsa-miR-6124	na	2
TCONS_00300481	hsa-miR-6124	na	2
TCONS_00003157	hsa-miR-6124	na	2
TCONS_00056596	hsa-miR-6124	na	2
TCONS_00072980	hsa-miR-6124	na	2
TCONS_00187141	hsa-miR-6124	na	2
TCONS_00199698	hsa-miR-6124	na	2
TCONS_00049846	hsa-miR-6124	na	2
TCONS_00033411	hsa-miR-6124	na	2
TCONS_00221070	hsa-miR-6124	na	2
TCONS_00236374	hsa-miR-6124	na	2
TCONS_00016735	hsa-miR-6124	na	2
TCONS_00070742	hsa-miR-6124	na	2
TCONS_00136404	hsa-miR-6124	na	2
TCONS_00163485	hsa-miR-638	na	2
TCONS_00032635	hsa-miR-638	na	2
TCONS_00009495	hsa-miR-638	na	2
TCONS_00042684	hsa-miR-92b-3p	na	2
TCONS_00184514	hsa-miR-92b-3p	na	2
TCONS_00011882	hsa-miR-98-5p	na	2
TCONS_00305258	hsa-miR-98-5p	na	2
TCONS_00204606	hsa-miR-98-5p	na	2
TCONS_00087176	hsa-miR-98-5p	na	2

## Sheet: targetscan_result
lncRNA_ID	miRNA_ID	Site_Num	lncRNA_start	lncRNA_end	Site_type
TCONS_00042684	hsa-miR-342-3p	12	1216	1222	7mer-m8
TCONS_00042684	hsa-miR-342-3p	12	12870	12876	7mer-1a
TCONS_00042684	hsa-miR-342-3p	12	13314	13320	7mer-m8
TCONS_00042684	hsa-miR-342-3p	12	14053	14059	7mer-1a
TCONS_00042684	hsa-miR-342-3p	12	14212	14218	7mer-1a
TCONS_00042684	hsa-miR-342-3p	12	18646	18652	7mer-m8
TCONS_00042684	hsa-miR-342-3p	12	1891	1897	8mer
TCONS_00042684	hsa-miR-342-3p	12	19111	19117	7mer-m8
TCONS_00042684	hsa-miR-342-3p	12	21333	21339	7mer-m8
TCONS_00042684	hsa-miR-342-3p	12	4302	4308	7mer-m8
TCONS_00042684	hsa-miR-342-3p	12	7053	7059	7mer-m8
TCONS_00042684	hsa-miR-342-3p	12	8813	8819	7mer-m8
TCONS_00042684	hsa-miR-6124	10	10151	10157	7mer-1a
TCONS_00042684	hsa-miR-6124	10	10384	10390	7mer-m8
TCONS_00042684	hsa-miR-6124	10	14766	14772	8mer
TCONS_00042684	hsa-miR-6124	10	15195	15201	7mer-1a
TCONS_00042684	hsa-miR-6124	10	15529	15535	7mer-1a
TCONS_00042684	hsa-miR-6124	10	18970	18976	7mer-m8
TCONS_00042684	hsa-miR-6124	10	490	496	7mer-1a
TCONS_00042684	hsa-miR-6124	10	6826	6832	7mer-1a
TCONS_00042684	hsa-miR-6124	10	6936	6942	8mer
TCONS_00042684	hsa-miR-6124	10	822	828	7mer-1a
TCONS_00163485	hsa-miR-3960	8	1045	1051	8mer
TCONS_00163485	hsa-miR-3960	8	1057	1063	8mer
TCONS_00163485	hsa-miR-3960	8	1180	1186	7mer-m8
TCONS_00163485	hsa-miR-3960	8	503	509	7mer-m8
TCONS_00163485	hsa-miR-3960	8	506	512	7mer-m8
TCONS_00163485	hsa-miR-3960	8	617	623	7mer-m8
TCONS_00163485	hsa-miR-3960	8	620	626	7mer-m8
TCONS_00163485	hsa-miR-3960	8	978	984	7mer-m8
TCONS_00042684	hsa-let-7b-5p	7	11348	11354	7mer-1a
TCONS_00042684	hsa-let-7b-5p	7	13336	13342	7mer-1a
TCONS_00042684	hsa-let-7b-5p	7	13427	13433	7mer-m8
TCONS_00042684	hsa-let-7b-5p	7	14750	14756	8mer
TCONS_00042684	hsa-let-7b-5p	7	14932	14938	7mer-m8
TCONS_00042684	hsa-let-7b-5p	7	20881	20887	7mer-1a
TCONS_00042684	hsa-let-7b-5p	7	4196	4202	7mer-1a
TCONS_00042684	hsa-let-7c	7	11348	11354	7mer-1a
TCONS_00042684	hsa-let-7c	7	13336	13342	7mer-1a
TCONS_00042684	hsa-let-7c	7	13427	13433	7mer-m8
TCONS_00042684	hsa-let-7c	7	14750	14756	8mer
TCONS_00042684	hsa-let-7c	7	14932	14938	7mer-m8
TCONS_00042684	hsa-let-7c	7	20881	20887	7mer-1a
TCONS_00042684	hsa-let-7c	7	4196	4202	7mer-1a
TCONS_00042684	hsa-let-7d-5p	7	11348	11354	7mer-1a
TCONS_00042684	hsa-let-7d-5p	7	13336	13342	7mer-1a
TCONS_00042684	hsa-let-7d-5p	7	13427	13433	7mer-m8
TCONS_00042684	hsa-let-7d-5p	7	14750	14756	8mer
TCONS_00042684	hsa-let-7d-5p	7	14932	14938	7mer-m8
TCONS_00042684	hsa-let-7d-5p	7	20881	20887	7mer-1a
TCONS_00042684	hsa-let-7d-5p	7	4196	4202	7mer-1a
TCONS_00042684	hsa-let-7f-5p	7	11348	11354	7mer-1a
TCONS_00042684	hsa-let-7f-5p	7	13336	13342	7mer-1a
TCONS_00042684	hsa-let-7f-5p	7	13427	13433	7mer-m8
TCONS_00042684	hsa-let-7f-5p	7	14750	14756	8mer
TCONS_00042684	hsa-let-7f-5p	7	14932	14938	7mer-m8
TCONS_00042684	hsa-let-7f-5p	7	20881	20887	7mer-1a
TCONS_00042684	hsa-let-7f-5p	7	4196	4202	7mer-1a
TCONS_00042684	hsa-let-7g-5p	7	11348	11354	7mer-1a
TCONS_00042684	hsa-let-7g-5p	7	13336	13342	7mer-1a
TCONS_00042684	hsa-let-7g-5p	7	13427	13433	7mer-m8
TCONS_00042684	hsa-let-7g-5p	7	14750	14756	8mer
TCONS_00042684	hsa-let-7g-5p	7	14932	14938	7mer-m8
TCONS_00042684	hsa-let-7g-5p	7	20881	20887	7mer-1a
TCONS_00042684	hsa-let-7g-5p	7	4196	4202	7mer-1a
TCONS_00042684	hsa-let-7i-5p	7	11348	11354	7mer-1a
TCONS_00042684	hsa-let-7i-5p	7	13336	13342	7mer-1a
TCONS_00042684	hsa-let-7i-5p	7	13427	13433	7mer-m8
TCONS_00042684	hsa-let-7i-5p	7	14750	14756	8mer
TCONS_00042684	hsa-let-7i-5p	7	14932	14938	7mer-m8
TCONS_00042684	hsa-let-7i-5p	7	20881	20887	7mer-1a
TCONS_00042684	hsa-let-7i-5p	7	4196	4202	7mer-1a
TCONS_00042684	hsa-miR-24-3p	7	16403	16409	7mer-m8
TCONS_00042684	hsa-miR-24-3p	7	18649	18655	7mer-1a
TCONS_00042684	hsa-miR-24-3p	7	20026	20032	7mer-1a
TCONS_00042684	hsa-miR-24-3p	7	21648	21654	7mer-m8
TCONS_00042684	hsa-miR-24-3p	7	21826	21832	8mer
TCONS_00042684	hsa-miR-24-3p	7	2288	2294	7mer-1a
TCONS_00042684	hsa-miR-24-3p	7	3165	3171	7mer-1a
TCONS_00042684	hsa-miR-4758-3p	7	1040	1046	7mer-m8
TCONS_00042684	hsa-miR-4758-3p	7	175	181	8mer
TCONS_00042684	hsa-miR-4758-3p	7	20766	20772	7mer-1a
TCONS_00042684	hsa-miR-4758-3p	7	21874	21880	7mer-1a
TCONS_00042684	hsa-miR-4758-3p	7	21981	21987	7mer-m8
TCONS_00042684	hsa-miR-4758-3p	7	4817	4823	7mer-1a
TCONS_00042684	hsa-miR-4758-3p	7	5435	5441	7mer-1a
TCONS_00042684	hsa-miR-98-5p	7	11348	11354	7mer-1a
TCONS_00042684	hsa-miR-98-5p	7	13336	13342	7mer-1a
TCONS_00042684	hsa-miR-98-5p	7	13427	13433	7mer-m8
TCONS_00042684	hsa-miR-98-5p	7	14750	14756	8mer
TCONS_00042684	hsa-miR-98-5p	7	14932	14938	7mer-m8
TCONS_00042684	hsa-miR-98-5p	7	20881	20887	7mer-1a
TCONS_00042684	hsa-miR-98-5p	7	4196	4202	7mer-1a
TCONS_00187209	hsa-miR-342-3p	7	108	114	7mer-m8
TCONS_00187209	hsa-miR-342-3p	7	140	146	8mer
TCONS_00187209	hsa-miR-342-3p	7	15	21	7mer-m8
TCONS_00187209	hsa-miR-342-3p	7	171	177	8mer
TCONS_00187209	hsa-miR-342-3p	7	206	212	8mer
TCONS_00187209	hsa-miR-342-3p	7	70	76	7mer-m8
TCONS_00187209	hsa-miR-342-3p	7	7	13	7mer-m8
TCONS_00042684	hsa-let-7a-5p	6	13336	13342	7mer-1a
TCONS_00042684	hsa-let-7a-5p	6	13427	13433	7mer-m8
TCONS_00042684	hsa-let-7a-5p	6	14750	14756	8mer
TCONS_00042684	hsa-let-7a-5p	6	14932	14938	7mer-m8
TCONS_00042684	hsa-let-7a-5p	6	20881	20887	7mer-1a
TCONS_00042684	hsa-let-7a-5p	6	4196	4202	7mer-1a
TCONS_00042684	hsa-miR-23c	6	14210	14216	7mer-m8
TCONS_00042684	hsa-miR-23c	6	16957	16963	8mer
TCONS_00042684	hsa-miR-23c	6	17044	17050	8mer
TCONS_00042684	hsa-miR-23c	6	22547	22553	7mer-1a
TCONS_00042684	hsa-miR-23c	6	3969	3975	7mer-m8
TCONS_00042684	hsa-miR-23c	6	9472	9478	7mer-1a
TCONS_00042684	hsa-miR-26a-5p	6	15040	15046	7mer-m8
TCONS_00042684	hsa-miR-26a-5p	6	16804	16810	7mer-1a
TCONS_00042684	hsa-miR-26a-5p	6	19998	20004	7mer-1a
TCONS_00042684	hsa-miR-26a-5p	6	2004	2010	7mer-1a
TCONS_00042684	hsa-miR-26a-5p	6	2642	2648	7mer-1a
TCONS_00042684	hsa-miR-26a-5p	6	3378	3384	7mer-1a
TCONS_00042684	hsa-miR-26b-5p	6	15040	15046	7mer-m8
TCONS_00042684	hsa-miR-26b-5p	6	16804	16810	7mer-1a
TCONS_00042684	hsa-miR-26b-5p	6	19998	20004	7mer-1a
TCONS_00042684	hsa-miR-26b-5p	6	2004	2010	7mer-1a
TCONS_00042684	hsa-miR-26b-5p	6	2642	2648	7mer-1a
TCONS_00042684	hsa-miR-26b-5p	6	3378	3384	7mer-1a
TCONS_00042684	hsa-miR-3919	6	12587	12593	7mer-m8
TCONS_00042684	hsa-miR-3919	6	16323	16329	8mer
TCONS_00042684	hsa-miR-3919	6	20277	20283	7mer-m8
TCONS_00042684	hsa-miR-3919	6	21645	21651	7mer-1a
TCONS_00042684	hsa-miR-3919	6	2255	2261	7mer-m8
TCONS_00042684	hsa-miR-3919	6	8365	8371	8mer
TCONS_00266824	hsa-miR-4301	6	118	124	7mer-1a
TCONS_00266824	hsa-miR-4301	6	169	175	7mer-1a
TCONS_00266824	hsa-miR-4301	6	16	22	7mer-1a
TCONS_00266824	hsa-miR-4301	6	220	226	7mer-1a
TCONS_00266824	hsa-miR-4301	6	271	277	7mer-1a
TCONS_00266824	hsa-miR-4301	6	67	73	7mer-1a
TCONS_00160488	hsa-miR-6124	6	60	66	7mer-1a
TCONS_00160488	hsa-miR-6124	6	76	82	7mer-1a
TCONS_00131418	hsa-miR-6124	6	136	142	7mer-1a
TCONS_00131418	hsa-miR-6124	6	190	196	7mer-m8
TCONS_00245973	hsa-miR-6124	6	20	26	7mer-1a
TCONS_00245973	hsa-miR-6124	6	38	44	7mer-1a
TCONS_00042684	hsa-miR-181a-5p	5	10512	10518	7mer-1a
TCONS_00042684	hsa-miR-181a-5p	5	1083	1089	7mer-m8
TCONS_00042684	hsa-miR-181a-5p	5	21238	21244	7mer-m8
TCONS_00042684	hsa-miR-181a-5p	5	3144	3150	7mer-m8
TCONS_00042684	hsa-miR-181a-5p	5	7353	7359	8mer
TCONS_00042684	hsa-miR-4301	5	10409	10415	7mer-1a
TCONS_00042684	hsa-miR-4301	5	13024	13030	7mer-m8
TCONS_00042684	hsa-miR-4301	5	20265	20271	7mer-1a
TCONS_00042684	hsa-miR-4301	5	8807	8813	7mer-m8
TCONS_00042684	hsa-miR-4301	5	9386	9392	8mer
TCONS_00042684	hsa-miR-4514	5	12968	12974	7mer-m8
TCONS_00042684	hsa-miR-4514	5	13555	13561	7mer-m8
TCONS_00042684	hsa-miR-4514	5	251	257	7mer-m8
TCONS_00042684	hsa-miR-4514	5	4549	4555	7mer-1a
TCONS_00042684	hsa-miR-4514	5	7499	7505	7mer-m8
TCONS_00266875	hsa-miR-24-3p	5	129	135	7mer-1a
TCONS_00266875	hsa-miR-24-3p	5	181	187	7mer-1a
TCONS_00266875	hsa-miR-24-3p	5	18	24	7mer-1a
TCONS_00266875	hsa-miR-24-3p	5	216	222	7mer-m8
TCONS_00266875	hsa-miR-24-3p	5	73	79	7mer-1a
TCONS_00045674	hsa-miR-3665	5	126	132	7mer-m8
TCONS_00045674	hsa-miR-3665	5	169	175	7mer-m8
TCONS_00045674	hsa-miR-3665	5	212	218	7mer-m8
TCONS_00045674	hsa-miR-3665	5	235	241	7mer-m8
TCONS_00045674	hsa-miR-3665	5	83	89	7mer-m8
TCONS_00090571	hsa-miR-197-3p	5	108	114	7mer-m8
TCONS_00090571	hsa-miR-197-3p	5	134	140	7mer-m8
TCONS_00090571	hsa-miR-197-3p	5	160	166	7mer-m8
TCONS_00090571	hsa-miR-197-3p	5	43	49	7mer-m8
TCONS_00090571	hsa-miR-197-3p	5	82	88	7mer-m8
TCONS_00142663	hsa-miR-4492	4	155	161	7mer-1a
TCONS_00142663	hsa-miR-4492	4	2065	2071	7mer-1a
TCONS_00142663	hsa-miR-4492	4	344	350	8mer
TCONS_00142663	hsa-miR-4492	4	98	104	7mer-m8
TCONS_00142663	hsa-miR-4687-3p	4	1787	1793	8mer
TCONS_00142663	hsa-miR-4687-3p	4	180	186	7mer-m8
TCONS_00142663	hsa-miR-4687-3p	4	2090	2096	7mer-m8
TCONS_00142663	hsa-miR-4687-3p	4	664	670	7mer-1a
TCONS_00042684	hsa-miR-1237-5p	4	12158	12164	7mer-1a
TCONS_00042684	hsa-miR-1237-5p	4	19528	19534	7mer-m8
TCONS_00042684	hsa-miR-1237-5p	4	20474	20480	7mer-m8
TCONS_00042684	hsa-miR-1237-5p	4	21167	21173	7mer-1a
TCONS_00042684	hsa-miR-182-5p	4	12895	12901	7mer-1a
TCONS_00042684	hsa-miR-182-5p	4	16158	16164	7mer-1a
TCONS_00042684	hsa-miR-182-5p	4	16237	16243	7mer-m8
TCONS_00042684	hsa-miR-182-5p	4	9190	9196	8mer
TCONS_00042684	hsa-miR-200c-3p	4	10141	10147	7mer-m8
TCONS_00042684	hsa-miR-200c-3p	4	11783	11789	7mer-m8
TCONS_00042684	hsa-miR-200c-3p	4	15847	15853	7mer-m8
TCONS_00042684	hsa-miR-200c-3p	4	5493	5499	7mer-m8
TCONS_00042684	hsa-miR-605	4	17338	17344	7mer-1a
TCONS_00042684	hsa-miR-605	4	3526	3532	8mer
TCONS_00042684	hsa-miR-605	4	4165	4171	7mer-m8
TCONS_00042684	hsa-miR-605	4	6494	6500	7mer-m8
TCONS_00042684	hsa-miR-6087	4	11062	11068	7mer-m8
TCONS_00042684	hsa-miR-6087	4	11074	11080	7mer-m8
TCONS_00042684	hsa-miR-6087	4	1262	1268	8mer
TCONS_00042684	hsa-miR-6087	4	7428	7434	7mer-m8
TCONS_00201897	hsa-miR-6124	2	19	25	7mer-1a
TCONS_00201897	hsa-miR-6124	2	45	51	7mer-1a
TCONS_00246365	hsa-miR-6124	2	181	187	8mer
TCONS_00246365	hsa-miR-6124	2	67	73	7mer-m8
TCONS_00199302	hsa-miR-197-3p	2	106	112	7mer-1a
TCONS_00199302	hsa-miR-197-3p	2	156	162	7mer-m8
TCONS_00032074	hsa-miR-197-3p	2	13	19	7mer-m8
TCONS_00032074	hsa-miR-197-3p	2	186	192	7mer-1a
TCONS_00266875	hsa-miR-342-3p	4	126	132	7mer-m8
TCONS_00266875	hsa-miR-342-3p	4	15	21	7mer-m8
TCONS_00266875	hsa-miR-342-3p	4	178	184	7mer-m8
TCONS_00266875	hsa-miR-342-3p	4	70	76	7mer-m8
TCONS_00081326	hsa-miR-197-3p	2	163	169	7mer-1a
TCONS_00081326	hsa-miR-197-3p	2	173	179	7mer-m8
TCONS_00030693	hsa-miR-197-3p	2	165	171	7mer-m8
TCONS_00030693	hsa-miR-197-3p	2	177	183	8mer
TCONS_00229530	hsa-miR-4516	4	160	166	8mer
TCONS_00229530	hsa-miR-4516	4	228	234	8mer
TCONS_00229530	hsa-miR-4516	4	24	30	8mer
TCONS_00229530	hsa-miR-4516	4	92	98	8mer
TCONS_00142663	hsa-miR-5787	3	484	490	8mer
TCONS_00142663	hsa-miR-5787	3	762	768	8mer
TCONS_00142663	hsa-miR-5787	3	97	103	7mer-m8
TCONS_00011882	hsa-miR-4687-3p	3	1872	1878	7mer-1a
TCONS_00011882	hsa-miR-4687-3p	3	2341	2347	7mer-m8
TCONS_00011882	hsa-miR-4687-3p	3	3161	3167	7mer-1a
TCONS_00042684	hsa-miR-1275	3	11506	11512	7mer-m8
TCONS_00042684	hsa-miR-1275	3	19365	19371	7mer-m8
TCONS_00042684	hsa-miR-1275	3	208	214	7mer-m8
TCONS_00042684	hsa-miR-16-5p	3	19435	19441	7mer-m8
TCONS_00042684	hsa-miR-16-5p	3	20495	20501	7mer-m8
TCONS_00042684	hsa-miR-16-5p	3	21253	21259	7mer-m8
TCONS_00042684	hsa-miR-195-5p	3	19435	19441	7mer-m8
TCONS_00042684	hsa-miR-195-5p	3	20495	20501	7mer-m8
TCONS_00042684	hsa-miR-195-5p	3	21253	21259	7mer-m8
TCONS_00042684	hsa-miR-30c-1-3p	3	11369	11375	7mer-m8
TCONS_00042684	hsa-miR-30c-1-3p	3	16518	16524	7mer-m8
TCONS_00042684	hsa-miR-30c-1-3p	3	18623	18629	7mer-1a
TCONS_00042684	hsa-miR-4687-3p	3	15314	15320	7mer-m8
TCONS_00042684	hsa-miR-4687-3p	3	19546	19552	7mer-m8
TCONS_00042684	hsa-miR-4687-3p	3	220	226	8mer
TCONS_00042684	hsa-miR-5787	3	13721	13727	7mer-m8
TCONS_00042684	hsa-miR-5787	3	18661	18667	7mer-m8
TCONS_00042684	hsa-miR-5787	3	629	635	7mer-m8
TCONS_00042684	hsa-miR-6089	3	13459	13465	7mer-1a
TCONS_00042684	hsa-miR-6089	3	15824	15830	7mer-1a
TCONS_00042684	hsa-miR-6089	3	19458	19464	7mer-1a
TCONS_00185437	hsa-miR-3128	3	1513	1519	7mer-m8
TCONS_00185437	hsa-miR-3128	3	2108	2114	7mer-m8
TCONS_00185437	hsa-miR-3128	3	3338	3344	7mer-m8
TCONS_00287673	hsa-miR-24-3p	3	3111	3117	7mer-m8
TCONS_00287673	hsa-miR-24-3p	3	854	860	7mer-m8
TCONS_00287673	hsa-miR-24-3p	3	897	903	7mer-1a
TCONS_00284316	hsa-miR-4516	3	1035	1041	8mer
TCONS_00284316	hsa-miR-4516	3	527	533	7mer-m8
TCONS_00284316	hsa-miR-4516	3	907	913	7mer-m8
TCONS_00225405	hsa-miR-30c-1-3p	3	327	333	7mer-m8
TCONS_00225405	hsa-miR-30c-1-3p	3	56	62	7mer-m8
TCONS_00225405	hsa-miR-30c-1-3p	3	621	627	7mer-m8
TCONS_00306574	hsa-miR-16-5p	3	134	140	8mer
TCONS_00306574	hsa-miR-16-5p	3	146	152	7mer-m8
TCONS_00306574	hsa-miR-16-5p	3	149	155	8mer
TCONS_00306574	hsa-miR-195-5p	3	134	140	8mer
TCONS_00306574	hsa-miR-195-5p	3	146	152	7mer-m8
TCONS_00306574	hsa-miR-195-5p	3	149	155	8mer
TCONS_00230737	hsa-miR-25-3p	3	10	16	8mer
TCONS_00230737	hsa-miR-25-3p	3	201	207	7mer-1a
TCONS_00230737	hsa-miR-25-3p	3	52	58	8mer
TCONS_00230737	hsa-miR-92a-3p	3	10	16	8mer
TCONS_00230737	hsa-miR-92a-3p	3	201	207	7mer-1a
TCONS_00230737	hsa-miR-92a-3p	3	52	58	8mer
TCONS_00230737	hsa-miR-92b-3p	3	10	16	8mer
TCONS_00230737	hsa-miR-92b-3p	3	201	207	7mer-1a
TCONS_00230737	hsa-miR-92b-3p	3	52	58	8mer
TCONS_00094931	hsa-miR-4758-3p	3	34	40	8mer
TCONS_00094931	hsa-miR-4758-3p	3	54	60	8mer
TCONS_00094931	hsa-miR-4758-3p	3	6	12	8mer
TCONS_00154099	hsa-miR-483-5p	3	202	208	7mer-m8
TCONS_00154099	hsa-miR-483-5p	3	242	248	7mer-m8
TCONS_00154099	hsa-miR-483-5p	3	279	285	7mer-m8
TCONS_00238680	hsa-miR-25-3p	3	36	42	7mer-1a
TCONS_00238680	hsa-miR-25-3p	3	49	55	7mer-1a
TCONS_00238680	hsa-miR-25-3p	3	56	62	7mer-1a
TCONS_00238680	hsa-miR-92a-3p	3	36	42	7mer-1a
TCONS_00238680	hsa-miR-92a-3p	3	49	55	7mer-1a
TCONS_00238680	hsa-miR-92a-3p	3	56	62	7mer-1a
TCONS_00238680	hsa-miR-92b-3p	3	36	42	7mer-1a
TCONS_00238680	hsa-miR-92b-3p	3	49	55	7mer-1a
TCONS_00238680	hsa-miR-92b-3p	3	56	62	7mer-1a
TCONS_00031611	hsa-miR-24-3p	3	138	144	7mer-m8
TCONS_00031611	hsa-miR-24-3p	3	21	27	8mer
TCONS_00031611	hsa-miR-24-3p	3	79	85	7mer-m8
TCONS_00150041	hsa-miR-4492	3	138	144	7mer-1a
TCONS_00150041	hsa-miR-4492	3	187	193	7mer-1a
TCONS_00150041	hsa-miR-4492	3	41	47	8mer
TCONS_00123510	hsa-miR-5787	3	136	142	7mer-m8
TCONS_00123510	hsa-miR-5787	3	190	196	8mer
TCONS_00123510	hsa-miR-5787	3	51	57	8mer
TCONS_00024010	hsa-miR-1234-5p	3	16	22	7mer-m8
TCONS_00024010	hsa-miR-1234-5p	3	85	91	7mer-m8
TCONS_00024010	hsa-miR-1234-5p	3	86	92	8mer
TCONS_00142663	hsa-miR-3665	2	1713	1719	7mer-1a
TCONS_00142663	hsa-miR-3665	2	320	326	7mer-m8
TCONS_00142663	hsa-miR-4516	2	1220	1226	8mer
TCONS_00142663	hsa-miR-4516	2	1906	1912	7mer-m8
TCONS_00142663	hsa-miR-6124	2	1628	1634	7mer-m8
TCONS_00142663	hsa-miR-6124	2	915	921	7mer-1a
TCONS_00011882	hsa-miR-24-3p	2	2364	2370	8mer
TCONS_00011882	hsa-miR-24-3p	2	458	464	7mer-1a
TCONS_00011882	hsa-miR-3665	2	2897	2903	7mer-m8
TCONS_00011882	hsa-miR-3665	2	419	425	7mer-m8
TCONS_00011882	hsa-miR-3919	2	1335	1341	8mer
TCONS_00011882	hsa-miR-3919	2	1567	1573	7mer-1a
TCONS_00011882	hsa-miR-3960	2	3076	3082	7mer-m8
TCONS_00011882	hsa-miR-3960	2	3079	3085	7mer-m8
TCONS_00011882	hsa-miR-4301	2	1415	1421	7mer-m8
TCONS_00011882	hsa-miR-4301	2	2962	2968	7mer-1a
TCONS_00011882	hsa-miR-4447	2	1646	1652	7mer-1a
TCONS_00011882	hsa-miR-4447	2	523	529	7mer-m8
TCONS_00011882	hsa-miR-4514	2	1497	1503	7mer-m8
TCONS_00011882	hsa-miR-4514	2	2063	2069	7mer-m8
TCONS_00011882	hsa-miR-6089	2	428	434	7mer-m8
TCONS_00011882	hsa-miR-6089	2	472	478	8mer
TCONS_00011882	hsa-miR-6124	2	126	132	8mer
TCONS_00011882	hsa-miR-6124	2	2577	2583	7mer-1a
TCONS_00042684	hsa-let-7a-5p	2	11348	11354	7mer-1a
TCONS_00042684	hsa-miR-30a-5p	2	11317	11323	7mer-m8
TCONS_00042684	hsa-miR-30a-5p	2	14801	14807	7mer-m8
TCONS_00042684	hsa-miR-30d-5p	2	11317	11323	7mer-m8
TCONS_00042684	hsa-miR-30d-5p	2	14801	14807	7mer-m8
TCONS_00042684	hsa-miR-30e-5p	2	11317	11323	7mer-m8
TCONS_00042684	hsa-miR-30e-5p	2	14801	14807	7mer-m8
TCONS_00042684	hsa-miR-3162-5p	2	1596	1602	7mer-1a
TCONS_00042684	hsa-miR-3162-5p	2	8851	8857	7mer-1a
TCONS_00042684	hsa-miR-365a-3p	2	1916	1922	7mer-m8
TCONS_00042684	hsa-miR-365a-3p	2	20768	20774	7mer-m8
TCONS_00042684	hsa-miR-3665	2	12827	12833	7mer-m8
TCONS_00042684	hsa-miR-3665	2	13662	13668	7mer-1a
TCONS_00042684	hsa-miR-3960	2	22644	22650	8mer
TCONS_00042684	hsa-miR-3960	2	5958	5964	7mer-m8
TCONS_00042684	hsa-miR-4447	2	11507	11513	7mer-m8
TCONS_00042684	hsa-miR-4447	2	14164	14170	7mer-1a
TCONS_00042684	hsa-miR-4492	2	22672	22678	7mer-1a
TCONS_00042684	hsa-miR-4492	2	5980	5986	7mer-m8
TCONS_00042684	hsa-miR-4516	2	11925	11931	7mer-1a
TCONS_00042684	hsa-miR-4516	2	1315	1321	7mer-1a
TCONS_00042684	hsa-miR-4764-3p	2	1	7	7mer-m8
TCONS_00042684	hsa-miR-4764-3p	2	709	715	8mer
TCONS_00042684	hsa-miR-483-5p	2	17872	17878	7mer-m8
TCONS_00042684	hsa-miR-483-5p	2	20478	20484	7mer-m8
TCONS_00155357	hsa-miR-4492	2	266	272	7mer-1a
TCONS_00155357	hsa-miR-4492	2	81	87	7mer-1a
TCONS_00208704	hsa-miR-3960	2	3759	3765	7mer-m8
TCONS_00208704	hsa-miR-3960	2	3762	3768	7mer-m8
TCONS_00208704	hsa-miR-4514	2	1585	1591	7mer-m8
TCONS_00208704	hsa-miR-4514	2	683	689	7mer-m8
TCONS_00208704	hsa-miR-5787	2	2598	2604	7mer-m8
TCONS_00208704	hsa-miR-5787	2	3561	3567	7mer-m8
TCONS_00297467	hsa-miR-4492	2	303	309	7mer-m8
TCONS_00297467	hsa-miR-4492	2	495	501	7mer-m8
TCONS_00297467	hsa-miR-4514	2	174	180	7mer-m8
TCONS_00297467	hsa-miR-4514	2	36	42	7mer-m8
TCONS_00214557	hsa-miR-3919	2	144	150	7mer-m8
TCONS_00214557	hsa-miR-3919	2	63	69	7mer-m8
TCONS_00284760	hsa-miR-181a-5p	2	1810	1816	7mer-1a
TCONS_00284760	hsa-miR-181a-5p	2	2604	2610	8mer
TCONS_00287673	hsa-let-7a-5p	2	1098	1104	7mer-1a
TCONS_00287673	hsa-let-7a-5p	2	187	193	7mer-1a
TCONS_00287673	hsa-let-7b-5p	2	1098	1104	7mer-1a
TCONS_00287673	hsa-let-7b-5p	2	187	193	7mer-1a
TCONS_00287673	hsa-let-7c	2	1098	1104	7mer-1a
TCONS_00287673	hsa-let-7c	2	187	193	7mer-1a
TCONS_00287673	hsa-let-7d-5p	2	1098	1104	7mer-1a
TCONS_00287673	hsa-let-7d-5p	2	187	193	7mer-1a
TCONS_00287673	hsa-let-7f-5p	2	1098	1104	7mer-1a
TCONS_00287673	hsa-let-7f-5p	2	187	193	7mer-1a
TCONS_00287673	hsa-let-7g-5p	2	1098	1104	7mer-1a
TCONS_00287673	hsa-let-7g-5p	2	187	193	7mer-1a
TCONS_00287673	hsa-let-7i-5p	2	1098	1104	7mer-1a
TCONS_00287673	hsa-let-7i-5p	2	187	193	7mer-1a
TCONS_00287673	hsa-miR-182-5p	2	2246	2252	8mer
TCONS_00287673	hsa-miR-182-5p	2	3028	3034	7mer-1a
TCONS_00287673	hsa-miR-26a-5p	2	1469	1475	7mer-m8
TCONS_00287673	hsa-miR-26a-5p	2	1858	1864	7mer-1a
TCONS_00287673	hsa-miR-26b-5p	2	1469	1475	7mer-m8
TCONS_00287673	hsa-miR-26b-5p	2	1858	1864	7mer-1a
TCONS_00287673	hsa-miR-4758-3p	2	3611	3617	8mer
TCONS_00287673	hsa-miR-4758-3p	2	404	410	7mer-m8
TCONS_00287673	hsa-miR-6124	2	2166	2172	8mer
TCONS_00287673	hsa-miR-6124	2	3119	3125	7mer-m8
TCONS_00287673	hsa-miR-98-5p	2	1098	1104	7mer-1a
TCONS_00287673	hsa-miR-98-5p	2	187	193	7mer-1a
TCONS_00237482	hsa-miR-23c	2	136	142	7mer-1a
TCONS_00237482	hsa-miR-23c	2	211	217	7mer-1a
TCONS_00166248	hsa-miR-4516	2	12	18	7mer-1a
TCONS_00166248	hsa-miR-4516	2	263	269	7mer-m8
TCONS_00111444	hsa-miR-605	2	132	138	7mer-1a
TCONS_00111444	hsa-miR-605	2	79	85	7mer-m8
TCONS_00266820	hsa-miR-3919	2	289	295	7mer-1a
TCONS_00266820	hsa-miR-3919	2	870	876	8mer
TCONS_00266820	hsa-miR-4447	2	241	247	7mer-m8
TCONS_00266820	hsa-miR-4447	2	700	706	7mer-1a
TCONS_00163485	hsa-miR-4787-5p	2	1232	1238	7mer-1a
TCONS_00163485	hsa-miR-4787-5p	2	1378	1384	8mer
TCONS_00163485	hsa-miR-5787	2	1163	1169	7mer-m8
TCONS_00163485	hsa-miR-5787	2	228	234	7mer-m8
TCONS_00005145	hsa-miR-23c	2	196	202	7mer-1a
TCONS_00005145	hsa-miR-23c	2	34	40	7mer-m8
TCONS_00188267	hsa-miR-3919	2	212	218	7mer-m8
TCONS_00188267	hsa-miR-3919	2	28	34	8mer
TCONS_00300407	hsa-miR-23c	2	119	125	7mer-m8
TCONS_00300407	hsa-miR-23c	2	5	11	7mer-m8
TCONS_00253196	hsa-miR-197-3p	2	117	123	7mer-1a
TCONS_00253196	hsa-miR-197-3p	2	8	14	7mer-1a
TCONS_00023139	hsa-miR-5787	2	134	140	7mer-m8
TCONS_00023139	hsa-miR-5787	2	165	171	7mer-1a
TCONS_00023139	hsa-miR-638	2	217	223	7mer-m8
TCONS_00023139	hsa-miR-638	2	91	97	7mer-m8
TCONS_00138395	hsa-miR-342-3p	2	174	180	7mer-1a
TCONS_00138395	hsa-miR-342-3p	2	229	235	7mer-1a
TCONS_00267735	hsa-miR-23c	2	5	11	7mer-m8
TCONS_00267735	hsa-miR-23c	2	90	96	8mer
TCONS_00188400	hsa-miR-483-5p	2	225	231	7mer-1a
TCONS_00188400	hsa-miR-483-5p	2	57	63	7mer-m8
TCONS_00203523	hsa-miR-3128	2	360	366	8mer
TCONS_00203523	hsa-miR-3128	2	43	49	7mer-1a
TCONS_00136728	hsa-miR-23c	2	193	199	7mer-m8
TCONS_00136728	hsa-miR-23c	2	204	210	7mer-1a
TCONS_00079629	hsa-miR-181a-5p	2	36	42	7mer-1a
TCONS_00079629	hsa-miR-181a-5p	2	8	14	7mer-m8
TCONS_00281289	hsa-miR-3919	2	159	165	7mer-1a
TCONS_00281289	hsa-miR-3919	2	84	90	7mer-1a
TCONS_00197622	hsa-miR-605	2	46	52	7mer-1a
TCONS_00197622	hsa-miR-605	2	78	84	7mer-1a
TCONS_00242141	hsa-miR-3665	2	136	142	7mer-m8
TCONS_00242141	hsa-miR-3665	2	20	26	7mer-1a
TCONS_00214609	hsa-miR-30c-1-3p	2	100	106	8mer
TCONS_00214609	hsa-miR-30c-1-3p	2	74	80	7mer-m8
TCONS_00297526	hsa-miR-4492	2	182	188	7mer-1a
TCONS_00297526	hsa-miR-4492	2	26	32	7mer-1a
TCONS_00224465	hsa-miR-30a-5p	2	322	328	7mer-m8
TCONS_00224465	hsa-miR-30a-5p	2	80	86	7mer-m8
TCONS_00224465	hsa-miR-30d-5p	2	322	328	7mer-m8
TCONS_00224465	hsa-miR-30d-5p	2	80	86	7mer-m8
TCONS_00224465	hsa-miR-30e-5p	2	322	328	7mer-m8
TCONS_00224465	hsa-miR-30e-5p	2	80	86	7mer-m8
TCONS_00152855	hsa-miR-197-3p	2	102	108	7mer-m8
TCONS_00152855	hsa-miR-197-3p	2	64	70	8mer
TCONS_00272389	hsa-miR-30a-5p	2	100	106	7mer-1a
TCONS_00272389	hsa-miR-30a-5p	2	63	69	7mer-1a
TCONS_00272389	hsa-miR-30d-5p	2	100	106	7mer-1a
TCONS_00272389	hsa-miR-30d-5p	2	63	69	7mer-1a
TCONS_00272389	hsa-miR-30e-5p	2	100	106	7mer-1a
TCONS_00272389	hsa-miR-30e-5p	2	63	69	7mer-1a
TCONS_00168511	hsa-miR-24-3p	2	32	38	7mer-1a
TCONS_00168511	hsa-miR-24-3p	2	43	49	7mer-1a
TCONS_00014770	hsa-miR-4764-3p	2	261	267	7mer-m8
TCONS_00014770	hsa-miR-4764-3p	2	82	88	7mer-m8
TCONS_00282346	hsa-miR-4514	2	208	214	7mer-1a
TCONS_00282346	hsa-miR-4514	2	216	222	7mer-1a
TCONS_00225407	hsa-miR-23c	2	151	157	7mer-1a
TCONS_00225407	hsa-miR-23c	2	169	175	7mer-m8
TCONS_00239805	hsa-miR-181a-5p	2	254	260	7mer-m8
TCONS_00239805	hsa-miR-181a-5p	2	48	54	7mer-1a
TCONS_00277143	hsa-miR-5787	2	27	33	8mer
TCONS_00277143	hsa-miR-5787	2	32	38	7mer-1a
TCONS_00100858	hsa-miR-200c-3p	2	122	128	7mer-m8
TCONS_00100858	hsa-miR-200c-3p	2	163	169	7mer-m8
TCONS_00095882	hsa-miR-16-5p	2	104	110	7mer-m8
TCONS_00095882	hsa-miR-16-5p	2	90	96	8mer
TCONS_00095882	hsa-miR-195-5p	2	104	110	7mer-m8
TCONS_00095882	hsa-miR-195-5p	2	90	96	8mer
TCONS_00030113	hsa-miR-4758-3p	2	127	133	7mer-1a
TCONS_00030113	hsa-miR-4758-3p	2	134	140	7mer-m8
TCONS_00257016	hsa-miR-4514	2	107	113	7mer-m8
TCONS_00257016	hsa-miR-4514	2	194	200	7mer-m8
TCONS_00261248	hsa-miR-1234-5p	2	229	235	7mer-1a
TCONS_00261248	hsa-miR-1234-5p	2	236	242	7mer-1a
TCONS_00261248	hsa-miR-3919	2	169	175	7mer-1a
TCONS_00261248	hsa-miR-3919	2	191	197	8mer
TCONS_00261248	hsa-miR-4447	2	230	236	7mer-m8
TCONS_00261248	hsa-miR-4447	2	237	243	7mer-m8
TCONS_00261248	hsa-miR-5787	2	114	120	7mer-1a
TCONS_00261248	hsa-miR-5787	2	177	183	7mer-1a
TCONS_00010790	hsa-miR-6124	2	156	162	7mer-m8
TCONS_00010790	hsa-miR-6124	2	185	191	7mer-1a
TCONS_00215089	hsa-miR-181a-5p	2	13	19	8mer
TCONS_00215089	hsa-miR-181a-5p	2	142	148	8mer
TCONS_00219710	hsa-miR-197-3p	2	161	167	7mer-m8
TCONS_00219710	hsa-miR-197-3p	2	56	62	7mer-1a
TCONS_00224163	hsa-miR-342-3p	2	118	124	7mer-1a
TCONS_00224163	hsa-miR-342-3p	2	53	59	7mer-m8
TCONS_00032415	hsa-miR-4447	2	238	244	8mer
TCONS_00032415	hsa-miR-4447	2	312	318	7mer-m8
TCONS_00270951	hsa-miR-3128	2	178	184	7mer-m8
TCONS_00270951	hsa-miR-3128	2	63	69	8mer
TCONS_00267310	hsa-miR-1275	2	53	59	7mer-1a
TCONS_00267310	hsa-miR-1275	2	75	81	7mer-m8
TCONS_00305922	hsa-miR-26a-5p	2	130	136	7mer-1a
TCONS_00305922	hsa-miR-26a-5p	2	164	170	7mer-m8
TCONS_00305922	hsa-miR-26b-5p	2	130	136	7mer-1a
TCONS_00305922	hsa-miR-26b-5p	2	164	170	7mer-m8
TCONS_00059015	hsa-miR-26a-5p	2	218	224	7mer-1a
TCONS_00059015	hsa-miR-26a-5p	2	296	302	7mer-1a
TCONS_00059015	hsa-miR-26b-5p	2	218	224	7mer-1a
TCONS_00059015	hsa-miR-26b-5p	2	296	302	7mer-1a
TCONS_00161920	hsa-miR-6124	2	177	183	8mer
TCONS_00161920	hsa-miR-6124	2	6	12	8mer
TCONS_00269531	hsa-miR-26a-5p	2	189	195	7mer-m8
TCONS_00269531	hsa-miR-26a-5p	2	200	206	7mer-m8
TCONS_00269531	hsa-miR-26b-5p	2	189	195	7mer-m8
TCONS_00269531	hsa-miR-26b-5p	2	200	206	7mer-m8
TCONS_00083590	hsa-miR-24-3p	2	67	73	7mer-m8
TCONS_00083590	hsa-miR-24-3p	2	93	99	7mer-1a
TCONS_00199847	hsa-miR-16-5p	2	115	121	7mer-m8
TCONS_00199847	hsa-miR-16-5p	2	77	83	7mer-m8
TCONS_00199847	hsa-miR-195-5p	2	115	121	7mer-m8
TCONS_00199847	hsa-miR-195-5p	2	77	83	7mer-m8
TCONS_00284968	hsa-miR-4758-3p	2	113	119	7mer-1a
TCONS_00284968	hsa-miR-4758-3p	2	130	136	7mer-1a
TCONS_00074792	hsa-miR-4516	2	186	192	7mer-1a
TCONS_00074792	hsa-miR-4516	2	70	76	7mer-m8
TCONS_00225992	hsa-miR-181a-5p	2	11	17	8mer
TCONS_00225992	hsa-miR-181a-5p	2	165	171	7mer-1a
TCONS_00158002	hsa-miR-200c-3p	2	2	8	7mer-1a
TCONS_00158002	hsa-miR-200c-3p	2	36	42	7mer-1a
TCONS_00101172	hsa-miR-25-3p	2	111	117	7mer-1a
TCONS_00101172	hsa-miR-25-3p	2	89	95	7mer-1a
TCONS_00101172	hsa-miR-92a-3p	2	111	117	7mer-1a
TCONS_00101172	hsa-miR-92a-3p	2	89	95	7mer-1a
TCONS_00101172	hsa-miR-92b-3p	2	111	117	7mer-1a
TCONS_00101172	hsa-miR-92b-3p	2	89	95	7mer-1a
TCONS_00179924	hsa-miR-26a-5p	2	23	29	7mer-1a
TCONS_00179924	hsa-miR-26a-5p	2	61	67	7mer-1a
TCONS_00179924	hsa-miR-26b-5p	2	23	29	7mer-1a
TCONS_00179924	hsa-miR-26b-5p	2	61	67	7mer-1a
TCONS_00078957	hsa-miR-200c-3p	2	149	155	7mer-m8
TCONS_00078957	hsa-miR-200c-3p	2	206	212	7mer-1a
TCONS_00236834	hsa-miR-16-5p	2	239	245	7mer-m8
TCONS_00236834	hsa-miR-16-5p	2	242	248	7mer-m8
TCONS_00236834	hsa-miR-195-5p	2	239	245	7mer-m8
TCONS_00236834	hsa-miR-195-5p	2	242	248	7mer-m8
TCONS_00067809	hsa-miR-3128	2	111	117	8mer
TCONS_00067809	hsa-miR-3128	2	121	127	8mer
TCONS_00161922	hsa-miR-342-3p	2	198	204	7mer-1a
TCONS_00161922	hsa-miR-342-3p	2	27	33	7mer-1a
TCONS_00256432	hsa-miR-181a-5p	2	147	153	8mer
TCONS_00256432	hsa-miR-181a-5p	2	82	88	7mer-1a
TCONS_00256432	hsa-miR-3919	2	10	16	7mer-1a
TCONS_00256432	hsa-miR-3919	2	51	57	8mer
TCONS_00239068	hsa-miR-30c-1-3p	2	104	110	7mer-m8
TCONS_00239068	hsa-miR-30c-1-3p	2	52	58	8mer
TCONS_00006085	hsa-miR-23c	2	145	151	7mer-1a
TCONS_00006085	hsa-miR-23c	2	33	39	7mer-m8
TCONS_00089480	hsa-miR-3919	2	124	130	7mer-m8
TCONS_00089480	hsa-miR-3919	2	84	90	7mer-m8
TCONS_00272660	hsa-miR-6073	2	110	116	8mer
TCONS_00272660	hsa-miR-6073	2	118	124	7mer-1a
TCONS_00227310	hsa-miR-196a-5p	2	37	43	7mer-m8
TCONS_00227310	hsa-miR-196a-5p	2	61	67	7mer-m8
TCONS_00042814	hsa-miR-5787	2	139	145	7mer-1a
TCONS_00042814	hsa-miR-5787	2	92	98	7mer-m8
TCONS_00251377	hsa-miR-4687-3p	2	178	184	7mer-1a
TCONS_00251377	hsa-miR-4687-3p	2	24	30	7mer-1a
TCONS_00053906	hsa-miR-196a-5p	2	117	123	7mer-m8
TCONS_00053906	hsa-miR-196a-5p	2	139	145	7mer-m8
TCONS_00225090	hsa-miR-181a-5p	2	144	150	7mer-1a
TCONS_00225090	hsa-miR-181a-5p	2	14	20	7mer-1a
TCONS_00094577	hsa-miR-30c-1-3p	2	146	152	7mer-m8
TCONS_00094577	hsa-miR-30c-1-3p	2	176	182	7mer-1a
TCONS_00031693	hsa-miR-3919	2	207	213	7mer-m8
TCONS_00031693	hsa-miR-3919	2	20	26	8mer
TCONS_00006226	hsa-miR-24-3p	2	118	124	7mer-m8
TCONS_00006226	hsa-miR-24-3p	2	163	169	7mer-m8
TCONS_00158571	hsa-miR-30c-1-3p	2	23	29	7mer-1a
TCONS_00158571	hsa-miR-30c-1-3p	2	55	61	7mer-1a
TCONS_00174590	hsa-miR-16-5p	2	183	189	7mer-m8
TCONS_00174590	hsa-miR-16-5p	2	186	192	7mer-m8
TCONS_00174590	hsa-miR-195-5p	2	183	189	7mer-m8
TCONS_00174590	hsa-miR-195-5p	2	186	192	7mer-m8
TCONS_00234300	hsa-miR-3919	2	152	158	7mer-m8
TCONS_00234300	hsa-miR-3919	2	159	165	7mer-m8
TCONS_00298625	hsa-miR-4764-3p	2	24	30	7mer-1a
TCONS_00298625	hsa-miR-4764-3p	2	40	46	7mer-1a
TCONS_00163611	hsa-miR-23c	2	101	107	7mer-m8
TCONS_00163611	hsa-miR-23c	2	89	95	7mer-m8
TCONS_00079562	hsa-miR-4301	2	103	109	7mer-1a
TCONS_00079562	hsa-miR-4301	2	162	168	7mer-1a
TCONS_00184440	hsa-miR-197-3p	2	118	124	7mer-1a
TCONS_00184440	hsa-miR-197-3p	2	57	63	7mer-m8
TCONS_00076517	hsa-miR-23c	2	105	111	7mer-m8
TCONS_00076517	hsa-miR-23c	2	166	172	7mer-m8
TCONS_00029320	hsa-miR-197-3p	2	189	195	7mer-1a
TCONS_00029320	hsa-miR-197-3p	2	31	37	8mer
TCONS_00076073	hsa-miR-181a-5p	2	122	128	7mer-m8
TCONS_00076073	hsa-miR-181a-5p	2	68	74	7mer-1a
TCONS_00267593	hsa-miR-23c	2	154	160	8mer
TCONS_00267593	hsa-miR-23c	2	75	81	7mer-1a
TCONS_00291814	hsa-miR-4514	2	16	22	7mer-m8
TCONS_00291814	hsa-miR-4514	2	20	26	7mer-m8
TCONS_00018684	hsa-miR-4516	2	108	114	7mer-1a
TCONS_00018684	hsa-miR-4516	2	166	172	8mer
TCONS_00071073	hsa-miR-6124	2	202	208	8mer
TCONS_00071073	hsa-miR-6124	2	84	90	7mer-1a
TCONS_00000204	hsa-miR-181a-5p	2	141	147	7mer-m8
TCONS_00000204	hsa-miR-181a-5p	2	39	45	7mer-m8
TCONS_00090905	hsa-miR-197-3p	2	12	18	7mer-1a
TCONS_00090905	hsa-miR-197-3p	2	354	360	7mer-1a
TCONS_00028612	hsa-miR-200c-3p	2	111	117	7mer-1a
TCONS_00028612	hsa-miR-200c-3p	2	99	105	7mer-1a
TCONS_00297271	hsa-miR-6089	2	166	172	7mer-1a
TCONS_00297271	hsa-miR-6089	2	192	198	7mer-1a
TCONS_00232529	hsa-miR-1234-5p	2	89	95	7mer-1a
TCONS_00232529	hsa-miR-1234-5p	2	96	102	7mer-1a
TCONS_00282320	hsa-miR-3919	2	121	127	7mer-1a
TCONS_00282320	hsa-miR-3919	2	136	142	7mer-1a
TCONS_00239884	hsa-miR-23c	2	155	161	7mer-m8
TCONS_00239884	hsa-miR-23c	2	204	210	7mer-m8
TCONS_00222355	hsa-miR-4516	2	212	218	7mer-1a
TCONS_00222355	hsa-miR-4516	2	24	30	7mer-1a
TCONS_00290111	hsa-miR-4301	2	234	240	7mer-1a
TCONS_00290111	hsa-miR-4301	2	90	96	8mer
TCONS_00276818	hsa-miR-3960	2	186	192	7mer-m8
TCONS_00276818	hsa-miR-3960	2	90	96	7mer-m8
TCONS_00282957	hsa-miR-4301	2	29	35	7mer-m8
TCONS_00282957	hsa-miR-4301	2	87	93	7mer-1a
TCONS_00180053	hsa-miR-6124	2	1	7	7mer-m8
TCONS_00180053	hsa-miR-6124	2	87	93	7mer-1a
TCONS_00078987	hsa-miR-30c-1-3p	2	191	197	7mer-m8
TCONS_00078987	hsa-miR-30c-1-3p	2	201	207	7mer-1a
TCONS_00065425	hsa-miR-4758-3p	2	168	174	7mer-1a
TCONS_00065425	hsa-miR-4758-3p	2	209	215	7mer-m8
TCONS_00050930	hsa-miR-4764-3p	2	234	240	7mer-1a
TCONS_00050930	hsa-miR-4764-3p	2	67	73	7mer-1a
TCONS_00084523	hsa-miR-23c	2	18	24	7mer-1a
TCONS_00084523	hsa-miR-23c	2	55	61	7mer-1a
TCONS_00077409	hsa-miR-4758-3p	2	131	137	7mer-m8
TCONS_00077409	hsa-miR-4758-3p	2	50	56	8mer
TCONS_00248237	hsa-miR-4516	2	200	206	7mer-1a
TCONS_00248237	hsa-miR-4516	2	333	339	8mer
TCONS_00293429	hsa-miR-30c-1-3p	2	42	48	8mer
TCONS_00293429	hsa-miR-30c-1-3p	2	69	75	7mer-1a
TCONS_00298006	hsa-miR-6073	2	201	207	7mer-1a
TCONS_00298006	hsa-miR-6073	2	60	66	8mer
TCONS_00239103	hsa-miR-6124	2	110	116	7mer-m8
TCONS_00239103	hsa-miR-6124	2	55	61	7mer-m8
TCONS_00007933	hsa-miR-6089	2	2	8	7mer-m8
TCONS_00007933	hsa-miR-6089	2	8	14	7mer-m8
TCONS_00276005	hsa-miR-16-5p	2	50	56	7mer-m8
TCONS_00276005	hsa-miR-16-5p	2	67	73	7mer-m8
TCONS_00276005	hsa-miR-195-5p	2	50	56	7mer-m8
TCONS_00276005	hsa-miR-195-5p	2	67	73	7mer-m8
TCONS_00305574	hsa-miR-16-5p	2	180	186	7mer-m8
TCONS_00305574	hsa-miR-16-5p	2	77	83	7mer-1a
TCONS_00305574	hsa-miR-195-5p	2	180	186	7mer-m8
TCONS_00305574	hsa-miR-195-5p	2	77	83	7mer-1a
TCONS_00046763	hsa-miR-1237-5p	2	68	74	7mer-1a
TCONS_00046763	hsa-miR-1237-5p	2	91	97	7mer-1a
TCONS_00143905	hsa-miR-4764-3p	2	17	23	7mer-1a
TCONS_00143905	hsa-miR-4764-3p	2	190	196	7mer-1a
TCONS_00014257	hsa-miR-4508	2	158	164	7mer-m8
TCONS_00014257	hsa-miR-4508	2	195	201	7mer-m8
TCONS_00009186	hsa-miR-30a-5p	2	111	117	7mer-m8
TCONS_00009186	hsa-miR-30a-5p	2	164	170	8mer
TCONS_00009186	hsa-miR-30d-5p	2	111	117	7mer-m8
TCONS_00009186	hsa-miR-30d-5p	2	164	170	8mer
TCONS_00009186	hsa-miR-30e-5p	2	111	117	7mer-m8
TCONS_00009186	hsa-miR-30e-5p	2	164	170	8mer
TCONS_00029278	hsa-miR-197-3p	2	107	113	7mer-1a
TCONS_00029278	hsa-miR-197-3p	2	96	102	7mer-1a
TCONS_00184151	hsa-miR-4764-3p	2	107	113	7mer-1a
TCONS_00184151	hsa-miR-4764-3p	2	94	100	7mer-1a
TCONS_00274331	hsa-miR-23c	2	166	172	8mer
TCONS_00274331	hsa-miR-23c	2	231	237	7mer-m8
TCONS_00282142	hsa-miR-23c	2	203	209	8mer
TCONS_00282142	hsa-miR-23c	2	58	64	7mer-m8
TCONS_00250045	hsa-miR-23c	2	220	226	7mer-1a
TCONS_00250045	hsa-miR-23c	2	67	73	7mer-1a
TCONS_00101240	hsa-miR-3162-5p	2	114	120	7mer-m8
TCONS_00101240	hsa-miR-3162-5p	2	59	65	8mer
TCONS_00249921	hsa-miR-4764-3p	2	174	180	7mer-1a
TCONS_00249921	hsa-miR-4764-3p	2	42	48	7mer-1a
TCONS_00298503	hsa-miR-197-3p	2	79	85	7mer-m8
TCONS_00298503	hsa-miR-197-3p	2	90	96	7mer-m8
TCONS_00067799	hsa-miR-6073	2	19	25	7mer-1a
TCONS_00067799	hsa-miR-6073	2	215	221	7mer-1a
TCONS_00213739	hsa-miR-197-3p	2	130	136	7mer-1a
TCONS_00213739	hsa-miR-197-3p	2	63	69	7mer-m8
TCONS_00049880	hsa-miR-4301	2	183	189	8mer
TCONS_00049880	hsa-miR-4301	2	220	226	7mer-1a
TCONS_00285674	hsa-miR-1275	2	138	144	7mer-1a
TCONS_00285674	hsa-miR-1275	2	224	230	7mer-1a
TCONS_00032635	hsa-miR-3197	2	107	113	8mer
TCONS_00032635	hsa-miR-3197	2	198	204	7mer-m8
TCONS_00167594	hsa-miR-4301	2	200	206	7mer-m8
TCONS_00167594	hsa-miR-4301	2	71	77	7mer-1a
TCONS_00233278	hsa-miR-4764-3p	2	151	157	7mer-1a
TCONS_00233278	hsa-miR-4764-3p	2	34	40	8mer
TCONS_00306179	hsa-miR-23c	2	188	194	7mer-1a
TCONS_00306179	hsa-miR-23c	2	201	207	8mer
TCONS_00288297	hsa-miR-3960	2	115	121	7mer-m8
TCONS_00288297	hsa-miR-3960	2	118	124	8mer
TCONS_00070946	hsa-miR-25-3p	2	122	128	7mer-m8
TCONS_00070946	hsa-miR-25-3p	2	158	164	7mer-m8
TCONS_00070946	hsa-miR-92a-3p	2	122	128	7mer-m8
TCONS_00070946	hsa-miR-92a-3p	2	158	164	7mer-m8
TCONS_00070946	hsa-miR-92b-3p	2	122	128	7mer-m8
TCONS_00070946	hsa-miR-92b-3p	2	158	164	7mer-m8
TCONS_00251292	hsa-miR-4492	2	242	248	8mer
TCONS_00251292	hsa-miR-4492	2	44	50	7mer-1a
TCONS_00012604	hsa-miR-16-5p	2	47	53	7mer-m8
TCONS_00012604	hsa-miR-16-5p	2	50	56	7mer-m8
TCONS_00012604	hsa-miR-195-5p	2	47	53	7mer-m8
TCONS_00012604	hsa-miR-195-5p	2	50	56	7mer-m8
TCONS_00302768	hsa-miR-1275	2	4	10	7mer-1a
TCONS_00302768	hsa-miR-1275	2	99	105	7mer-m8
TCONS_00019977	hsa-miR-23c	2	126	132	7mer-1a
TCONS_00019977	hsa-miR-23c	2	176	182	8mer
TCONS_00126152	hsa-miR-24-3p	2	189	195	8mer
TCONS_00126152	hsa-miR-24-3p	2	197	203	7mer-m8
TCONS_00202666	hsa-miR-4516	2	164	170	8mer
TCONS_00202666	hsa-miR-4516	2	29	35	8mer
TCONS_00076178	hsa-miR-1234-5p	2	226	232	7mer-m8
TCONS_00076178	hsa-miR-1234-5p	2	228	234	7mer-m8
TCONS_00076178	hsa-miR-3919	2	128	134	7mer-1a
TCONS_00076178	hsa-miR-3919	2	8	14	8mer
TCONS_00074133	hsa-miR-6124	2	128	134	7mer-1a
TCONS_00074133	hsa-miR-6124	2	41	47	7mer-1a
TCONS_00032952	hsa-miR-6124	2	162	168	7mer-1a
TCONS_00032952	hsa-miR-6124	2	224	230	8mer
TCONS_00073233	hsa-miR-24-3p	2	18	24	7mer-1a
TCONS_00073233	hsa-miR-24-3p	2	54	60	7mer-1a
TCONS_00059291	hsa-miR-4447	2	40	46	7mer-m8
TCONS_00059291	hsa-miR-4447	2	46	52	7mer-1a
TCONS_00098781	hsa-miR-4492	2	209	215	7mer-m8
TCONS_00098781	hsa-miR-4492	2	89	95	7mer-m8
TCONS_00280721	hsa-miR-23c	2	42	48	7mer-1a
TCONS_00280721	hsa-miR-23c	2	78	84	7mer-m8
TCONS_00021835	hsa-miR-1275	2	51	57	7mer-1a
TCONS_00021835	hsa-miR-1275	2	93	99	8mer
TCONS_00236374	hsa-miR-4516	2	156	162	7mer-m8
TCONS_00236374	hsa-miR-4516	2	215	221	7mer-1a
TCONS_00047974	hsa-miR-4764-3p	2	194	200	7mer-1a
TCONS_00047974	hsa-miR-4764-3p	2	9	15	7mer-1a
TCONS_00154099	hsa-miR-3197	2	105	111	7mer-m8
TCONS_00154099	hsa-miR-3197	2	221	227	7mer-m8
TCONS_00171085	hsa-miR-4764-3p	2	148	154	7mer-1a
TCONS_00171085	hsa-miR-4764-3p	2	165	171	7mer-1a
TCONS_00038745	hsa-miR-16-5p	2	100	106	7mer-m8
TCONS_00038745	hsa-miR-16-5p	2	97	103	7mer-m8
TCONS_00038745	hsa-miR-195-5p	2	100	106	7mer-m8
TCONS_00038745	hsa-miR-195-5p	2	97	103	7mer-m8
TCONS_00211374	hsa-miR-3919	2	196	202	7mer-m8
TCONS_00211374	hsa-miR-3919	2	62	68	7mer-m8
TCONS_00038842	hsa-miR-1275	2	74	80	7mer-m8
TCONS_00038842	hsa-miR-1275	2	83	89	7mer-m8
TCONS_00108837	hsa-miR-4758-3p	2	34	40	7mer-1a
TCONS_00108837	hsa-miR-4758-3p	2	55	61	7mer-1a
TCONS_00159717	hsa-miR-1275	2	145	151	7mer-m8
TCONS_00159717	hsa-miR-1275	2	158	164	8mer
TCONS_00180055	hsa-miR-23c	2	186	192	7mer-1a
TCONS_00180055	hsa-miR-23c	2	196	202	7mer-1a
TCONS_00180055	hsa-miR-4447	2	152	158	8mer
TCONS_00180055	hsa-miR-4447	2	244	250	7mer-1a
TCONS_00059318	hsa-miR-3162-5p	2	219	225	7mer-m8
TCONS_00059318	hsa-miR-3162-5p	2	238	244	7mer-1a
TCONS_00174049	hsa-miR-30a-5p	2	110	116	7mer-1a
TCONS_00174049	hsa-miR-30a-5p	2	58	64	7mer-m8
TCONS_00174049	hsa-miR-30d-5p	2	110	116	7mer-1a
TCONS_00174049	hsa-miR-30d-5p	2	58	64	7mer-m8
TCONS_00174049	hsa-miR-30e-5p	2	110	116	7mer-1a
TCONS_00174049	hsa-miR-30e-5p	2	58	64	7mer-m8
TCONS_00026295	hsa-miR-26a-5p	2	186	192	7mer-1a
TCONS_00026295	hsa-miR-26a-5p	2	98	104	7mer-m8
TCONS_00026295	hsa-miR-26b-5p	2	186	192	7mer-1a
TCONS_00026295	hsa-miR-26b-5p	2	98	104	7mer-m8
TCONS_00250583	hsa-miR-30c-1-3p	2	151	157	7mer-1a
TCONS_00250583	hsa-miR-30c-1-3p	2	187	193	7mer-1a
TCONS_00276548	hsa-miR-6124	2	207	213	7mer-1a
TCONS_00276548	hsa-miR-6124	2	91	97	7mer-1a
TCONS_00287695	hsa-miR-4758-3p	2	167	173	7mer-m8
TCONS_00287695	hsa-miR-4758-3p	2	23	29	7mer-m8
TCONS_00270697	hsa-miR-6089	2	133	139	7mer-1a
TCONS_00270697	hsa-miR-6089	2	44	50	7mer-1a
TCONS_00096019	hsa-miR-197-3p	2	26	32	7mer-m8
TCONS_00096019	hsa-miR-197-3p	2	91	97	7mer-m8
TCONS_00270889	hsa-miR-182-5p	2	110	116	7mer-m8
TCONS_00270889	hsa-miR-182-5p	2	260	266	7mer-1a
TCONS_00195955	hsa-miR-365a-3p	2	42	48	7mer-m8
TCONS_00195955	hsa-miR-365a-3p	2	93	99	7mer-m8
TCONS_00030433	hsa-miR-197-3p	2	195	201	7mer-1a
TCONS_00030433	hsa-miR-197-3p	2	249	255	8mer
TCONS_00064063	hsa-miR-4514	2	103	109	7mer-m8
TCONS_00064063	hsa-miR-4514	2	156	162	7mer-m8
TCONS_00121041	hsa-miR-3919	2	150	156	8mer
TCONS_00121041	hsa-miR-3919	2	187	193	7mer-1a
TCONS_00064526	hsa-miR-3960	2	171	177	7mer-m8
TCONS_00064526	hsa-miR-3960	2	37	43	7mer-m8
TCONS_00163584	hsa-miR-3665	2	214	220	7mer-1a
TCONS_00163584	hsa-miR-3665	2	228	234	7mer-1a
TCONS_00263230	hsa-miR-4687-3p	2	116	122	7mer-1a
TCONS_00263230	hsa-miR-4687-3p	2	242	248	7mer-1a
TCONS_00042427	hsa-miR-4787-5p	2	143	149	7mer-1a
TCONS_00042427	hsa-miR-4787-5p	2	149	155	7mer-m8
TCONS_00270695	hsa-miR-4764-3p	2	113	119	7mer-1a
TCONS_00270695	hsa-miR-4764-3p	2	184	190	7mer-m8
TCONS_00222947	hsa-miR-26a-5p	2	172	178	8mer
TCONS_00222947	hsa-miR-26a-5p	2	85	91	7mer-1a
TCONS_00222947	hsa-miR-26b-5p	2	172	178	8mer
TCONS_00222947	hsa-miR-26b-5p	2	85	91	7mer-1a
TCONS_00239756	hsa-miR-4687-3p	2	193	199	8mer
TCONS_00239756	hsa-miR-4687-3p	2	243	249	8mer
TCONS_00280643	hsa-miR-3919	2	205	211	8mer
TCONS_00280643	hsa-miR-3919	2	235	241	7mer-m8
TCONS_00143903	hsa-miR-4764-3p	2	262	268	7mer-1a
TCONS_00143903	hsa-miR-4764-3p	2	91	97	7mer-1a
TCONS_00025144	hsa-miR-1234-5p	2	24	30	7mer-1a
TCONS_00025144	hsa-miR-1234-5p	2	32	38	7mer-1a
TCONS_00193939	hsa-miR-1234-5p	2	104	110	7mer-1a
TCONS_00193939	hsa-miR-1234-5p	2	57	63	7mer-1a
TCONS_00193939	hsa-miR-4447	2	105	111	7mer-m8
TCONS_00193939	hsa-miR-4447	2	58	64	7mer-m8
TCONS_00280972	hsa-miR-200c-3p	2	235	241	7mer-1a
TCONS_00280972	hsa-miR-200c-3p	2	43	49	7mer-m8
TCONS_00252801	hsa-miR-25-3p	2	223	229	8mer
TCONS_00252801	hsa-miR-25-3p	2	66	72	7mer-1a
TCONS_00252801	hsa-miR-92a-3p	2	223	229	8mer
TCONS_00252801	hsa-miR-92a-3p	2	66	72	7mer-1a
TCONS_00252801	hsa-miR-92b-3p	2	223	229	8mer
TCONS_00252801	hsa-miR-92b-3p	2	66	72	7mer-1a
TCONS_00187592	hsa-miR-6124	2	244	250	8mer
TCONS_00187592	hsa-miR-6124	2	73	79	8mer
TCONS_00234275	hsa-miR-26a-5p	2	165	171	7mer-m8
TCONS_00234275	hsa-miR-26a-5p	2	86	92	7mer-1a
TCONS_00234275	hsa-miR-26b-5p	2	165	171	7mer-m8
TCONS_00234275	hsa-miR-26b-5p	2	86	92	7mer-1a
TCONS_00279342	hsa-miR-181a-5p	2	167	173	7mer-m8
TCONS_00279342	hsa-miR-181a-5p	2	215	221	8mer
TCONS_00209695	hsa-miR-3665	2	148	154	7mer-m8
TCONS_00209695	hsa-miR-3665	2	51	57	7mer-m8
TCONS_00039210	hsa-miR-4301	2	233	239	8mer
TCONS_00039210	hsa-miR-4301	2	241	247	7mer-1a
TCONS_00078087	hsa-miR-6089	2	243	249	7mer-1a
TCONS_00078087	hsa-miR-6089	2	59	65	7mer-1a
TCONS_00025901	hsa-miR-1237-5p	2	65	71	7mer-m8
TCONS_00025901	hsa-miR-1237-5p	2	71	77	7mer-m8
TCONS_00025901	hsa-miR-5787	2	117	123	7mer-1a
TCONS_00025901	hsa-miR-5787	2	153	159	7mer-m8
TCONS_00174834	hsa-miR-365a-3p	2	198	204	7mer-1a
TCONS_00174834	hsa-miR-365a-3p	2	213	219	8mer
TCONS_00276905	hsa-miR-4516	2	105	111	7mer-1a
TCONS_00276905	hsa-miR-4516	2	236	242	7mer-m8
TCONS_00083704	hsa-miR-23c	2	127	133	8mer
TCONS_00083704	hsa-miR-23c	2	93	99	7mer-1a
TCONS_00236555	hsa-miR-182-5p	2	18	24	7mer-m8
TCONS_00236555	hsa-miR-182-5p	2	225	231	8mer
TCONS_00046251	hsa-miR-197-3p	2	104	110	7mer-m8
TCONS_00046251	hsa-miR-197-3p	2	215	221	7mer-m8
TCONS_00030367	hsa-miR-3919	2	147	153	8mer
TCONS_00030367	hsa-miR-3919	2	251	257	8mer
TCONS_00255747	hsa-miR-24-3p	2	249	255	7mer-m8
TCONS_00255747	hsa-miR-24-3p	2	275	281	7mer-1a
TCONS_00026472	hsa-miR-6089	2	140	146	7mer-m8
TCONS_00026472	hsa-miR-6089	2	212	218	7mer-m8
TCONS_00124323	hsa-miR-3960	2	195	201	7mer-m8
TCONS_00124323	hsa-miR-3960	2	198	204	7mer-m8
TCONS_00015636	hsa-miR-4687-3p	2	122	128	7mer-1a
TCONS_00015636	hsa-miR-4687-3p	2	67	73	7mer-1a

## Sheet: miranda_result
lncRNA_ID	miRNA_ID	Site_Num	miranda_Energy	miRNA_start	miRNA_end	lncRNA_start	lncRNA_end
TCONS_00042684	hsa-miR-342-3p	15	-17.02	2	21	18630	18653
TCONS_00042684	hsa-miR-342-3p	15	-22.06	2	22	7038	7060
TCONS_00042684	hsa-miR-342-3p	15	-15.24	2	15	1876	1898
TCONS_00042684	hsa-miR-342-3p	15	-22.22	2	21	21318	21340
TCONS_00042684	hsa-miR-342-3p	15	-17.38	3	22	16056	16079
TCONS_00042684	hsa-miR-342-3p	15	-19.19	2	20	19228	19249
TCONS_00042684	hsa-miR-342-3p	15	-35.2	3	22	313	336
TCONS_00042684	hsa-miR-342-3p	15	-23.02	2	22	2115	2136
TCONS_00042684	hsa-miR-342-3p	15	-15.73	2	11	1201	1223
TCONS_00042684	hsa-miR-342-3p	15	-15.49	3	19	12106	12128
TCONS_00042684	hsa-miR-342-3p	15	-14.84	2	16	13298	13321
TCONS_00042684	hsa-miR-342-3p	15	-18.06	3	20	15785	15809
TCONS_00042684	hsa-miR-342-3p	15	-18.38	2	9	4287	4309
TCONS_00042684	hsa-miR-342-3p	15	-16.58	2	9	8798	8820
TCONS_00042684	hsa-miR-342-3p	15	-17.78	2	9	19096	19118
TCONS_00042684	hsa-miR-6124	14	-20.63	2	19	14752	14773
TCONS_00042684	hsa-miR-6124	14	-21.67	2	17	7472	7491
TCONS_00042684	hsa-miR-6124	14	-12.02	2	11	10372	10391
TCONS_00042684	hsa-miR-6124	14	-14.24	2	19	18958	18977
TCONS_00042684	hsa-miR-6124	14	-20.83	2	16	478	496
TCONS_00042684	hsa-miR-6124	14	-21.43	2	19	9436	9456
TCONS_00042684	hsa-miR-6124	14	-17.52	2	17	15922	15941
TCONS_00042684	hsa-miR-6124	14	-17.38	2	19	4210	4229
TCONS_00042684	hsa-miR-6124	14	-16.62	2	19	6316	6335
TCONS_00042684	hsa-miR-6124	14	-14.28	2	19	9681	9700
TCONS_00042684	hsa-miR-6124	14	-16.52	3	19	11132	11151
TCONS_00042684	hsa-miR-6124	14	-20.93	3	19	4951	4971
TCONS_00042684	hsa-miR-6124	14	-10.68	2	10	6924	6943
TCONS_00042684	hsa-miR-6124	14	-22.12	2	19	9557	9577
TCONS_00042684	hsa-miR-5787	10	-25.7	2	19	13709	13728
TCONS_00042684	hsa-miR-5787	10	-30.06	2	19	14951	14970
TCONS_00042684	hsa-miR-5787	10	-27.35	2	17	18650	18668
TCONS_00042684	hsa-miR-5787	10	-25.59	2	15	618	636
TCONS_00042684	hsa-miR-5787	10	-27.69	2	19	17618	17638
TCONS_00042684	hsa-miR-5787	10	-31.05	2	19	5967	5986
TCONS_00042684	hsa-miR-5787	10	-23.06	2	19	8245	8264
TCONS_00042684	hsa-miR-5787	10	-25.31	2	19	18000	18020
TCONS_00042684	hsa-miR-5787	10	-25.14	2	18	17917	17937
TCONS_00042684	hsa-miR-5787	10	-29.94	2	19	19134	19152
TCONS_00042684	hsa-let-7a-5p	7	-20.22	2	15	13413	13434
TCONS_00042684	hsa-let-7a-5p	7	-19.71	2	16	14917	14939
TCONS_00042684	hsa-let-7a-5p	7	-15.04	3	19	15719	15740
TCONS_00042684	hsa-let-7a-5p	7	-16.54	2	15	14738	14757
TCONS_00042684	hsa-let-7a-5p	7	-18.56	2	20	4180	4202
TCONS_00042684	hsa-let-7a-5p	7	-18.19	2	21	6646	6665
TCONS_00042684	hsa-let-7a-5p	7	-15.41	2	21	7395	7416
TCONS_00042684	hsa-miR-24-3p	7	-20.13	2	16	16388	16410
TCONS_00042684	hsa-miR-24-3p	7	-20.34	2	18	1531	1552
TCONS_00042684	hsa-miR-24-3p	7	-18.9	2	15	21811	21833
TCONS_00042684	hsa-miR-24-3p	7	-19.86	3	21	289	310
TCONS_00042684	hsa-miR-24-3p	7	-18.84	2	19	4524	4545
TCONS_00042684	hsa-miR-24-3p	7	-17.91	2	19	21638	21655
TCONS_00042684	hsa-miR-24-3p	7	-22.54	2	18	3289	3312
TCONS_00163485	hsa-miR-3960	7	-45.12	3	19	969	988
TCONS_00163485	hsa-miR-3960	7	-37.69	2	18	605	624
TCONS_00163485	hsa-miR-3960	7	-39.03	2	19	1042	1064
TCONS_00163485	hsa-miR-3960	7	-32.52	2	16	494	513
TCONS_00163485	hsa-miR-3960	7	-35.44	2	18	1165	1187
TCONS_00163485	hsa-miR-3960	7	-31.12	2	19	1353	1372
TCONS_00163485	hsa-miR-3960	7	-33.62	3	19	931	951
TCONS_00042684	hsa-miR-4301	7	-25.85	2	18	17901	17920
TCONS_00042684	hsa-miR-4301	7	-22.76	2	19	13013	13031
TCONS_00042684	hsa-miR-4301	7	-18.12	2	11	9374	9393
TCONS_00042684	hsa-miR-4301	7	-16.58	2	19	1945	1963
TCONS_00042684	hsa-miR-4301	7	-25.75	2	19	2206	2227
TCONS_00042684	hsa-miR-4301	7	-13.57	2	9	8795	8814
TCONS_00042684	hsa-miR-4301	7	-20.43	2	19	21964	21986
TCONS_00042684	hsa-let-7c	6	-22.57	2	15	13413	13434
TCONS_00042684	hsa-let-7c	6	-19.88	2	16	14917	14939
TCONS_00042684	hsa-let-7c	6	-15.04	3	19	15719	15740
TCONS_00042684	hsa-let-7c	6	-16.54	2	15	14738	14757
TCONS_00042684	hsa-let-7c	6	-16.58	2	21	7395	7416
TCONS_00042684	hsa-let-7c	6	-19.89	2	21	14977	14998
TCONS_00042684	hsa-let-7f-5p	6	-16.52	2	15	13413	13434
TCONS_00042684	hsa-let-7f-5p	6	-19.65	2	16	14917	14939
TCONS_00042684	hsa-let-7f-5p	6	-18.46	2	21	6646	6665
TCONS_00042684	hsa-let-7f-5p	6	-15.3	2	21	7395	7416
TCONS_00042684	hsa-let-7f-5p	6	-17.44	2	20	4180	4202
TCONS_00042684	hsa-let-7f-5p	6	-14.57	2	9	14736	14757
TCONS_00042684	hsa-let-7g-5p	6	-17.76	2	21	13412	13434
TCONS_00042684	hsa-let-7g-5p	6	-15.66	2	15	14737	14757
TCONS_00042684	hsa-let-7g-5p	6	-17.15	2	20	4180	4202
TCONS_00042684	hsa-let-7g-5p	6	-17.46	2	12	14917	14939
TCONS_00042684	hsa-let-7g-5p	6	-18.16	2	21	6646	6665
TCONS_00042684	hsa-let-7g-5p	6	-15.76	2	21	7395	7416
TCONS_00042684	hsa-let-7i-5p	6	-19.6	2	21	13414	13434
TCONS_00042684	hsa-let-7i-5p	6	-21.33	2	21	13321	13342
TCONS_00042684	hsa-let-7i-5p	6	-18.36	2	21	7395	7416
TCONS_00042684	hsa-let-7i-5p	6	-16.6	2	15	14737	14757
TCONS_00042684	hsa-let-7i-5p	6	-15.47	2	18	14917	14939
TCONS_00042684	hsa-let-7i-5p	6	-17.1	2	19	4182	4202
TCONS_00042684	hsa-miR-1234-5p	6	-43.38	2	20	10035	10056
TCONS_00042684	hsa-miR-1234-5p	6	-41.21	2	19	7418	7438
TCONS_00042684	hsa-miR-1234-5p	6	-43.55	2	20	19520	19540
TCONS_00042684	hsa-miR-1234-5p	6	-33.63	2	18	11052	11072
TCONS_00042684	hsa-miR-1234-5p	6	-33.46	2	20	8746	8766
TCONS_00042684	hsa-miR-1234-5p	6	-31.87	2	19	15730	15750
TCONS_00042684	hsa-miR-182-5p	6	-14.19	2	19	16217	16244
TCONS_00042684	hsa-miR-182-5p	6	-12.88	2	13	9174	9197
TCONS_00042684	hsa-miR-182-5p	6	-17.79	3	21	12028	12053
TCONS_00042684	hsa-miR-182-5p	6	-13.5	2	16	3088	3111
TCONS_00042684	hsa-miR-182-5p	6	-16.85	2	23	10238	10261
TCONS_00042684	hsa-miR-182-5p	6	-14.59	2	22	5295	5318
TCONS_00187209	hsa-miR-342-3p	6	-28.9	2	22	55	77
TCONS_00187209	hsa-miR-342-3p	6	-22.98	2	20	96	115
TCONS_00187209	hsa-miR-342-3p	6	-23.7	2	22	3	22
TCONS_00187209	hsa-miR-342-3p	6	-23.26	2	19	125	147
TCONS_00187209	hsa-miR-342-3p	6	-21.59	2	10	191	213
TCONS_00187209	hsa-miR-342-3p	6	-19.98	2	9	156	178
TCONS_00042684	hsa-miR-4758-3p	6	-24.84	2	21	21966	21988
TCONS_00042684	hsa-miR-4758-3p	6	-29.04	2	21	161	182
TCONS_00042684	hsa-miR-4758-3p	6	-32.99	3	21	3995	4018
TCONS_00042684	hsa-miR-4758-3p	6	-28.43	2	21	1025	1047
TCONS_00042684	hsa-miR-4758-3p	6	-20.07	3	21	20696	20718
TCONS_00042684	hsa-miR-4758-3p	6	-26.7	3	20	2113	2138
TCONS_00042684	hsa-miR-6087	6	-30.66	2	17	7419	7435
TCONS_00042684	hsa-miR-6087	6	-28.52	2	17	11065	11081
TCONS_00042684	hsa-miR-6087	6	-22.53	2	13	11052	11069
TCONS_00042684	hsa-miR-6087	6	-21.16	2	10	1252	1269
TCONS_00042684	hsa-miR-6087	6	-23.4	2	15	20386	20403
TCONS_00042684	hsa-miR-6087	6	-24.3	2	14	7399	7416
TCONS_00042684	hsa-miR-98-5p	6	-24.7	2	21	13414	13434
TCONS_00042684	hsa-miR-98-5p	6	-15.49	3	20	15719	15740
TCONS_00042684	hsa-miR-98-5p	6	-18.8	2	21	7395	7416
TCONS_00042684	hsa-miR-98-5p	6	-14.59	2	13	14918	14939
TCONS_00042684	hsa-miR-98-5p	6	-16.4	2	19	4180	4202
TCONS_00042684	hsa-miR-98-5p	6	-15.79	2	9	14736	14757
TCONS_00042684	hsa-let-7b-5p	5	-22.55	2	15	13413	13434
TCONS_00042684	hsa-let-7b-5p	5	-19.88	2	18	14917	14939
TCONS_00042684	hsa-let-7b-5p	5	-14.94	3	19	15719	15740
TCONS_00042684	hsa-let-7b-5p	5	-16.54	2	15	14738	14757
TCONS_00042684	hsa-let-7b-5p	5	-19.65	2	21	7392	7416
TCONS_00042684	hsa-let-7d-5p	5	-24.36	2	21	13414	13434
TCONS_00042684	hsa-let-7d-5p	5	-17.91	2	20	4180	4202
TCONS_00042684	hsa-let-7d-5p	5	-16.73	2	16	14917	14939
TCONS_00042684	hsa-let-7d-5p	5	-14.25	2	17	14738	14757
TCONS_00042684	hsa-let-7d-5p	5	-19.48	2	21	7395	7416
TCONS_00090571	hsa-miR-197-3p	5	-27.21	2	21	29	50
TCONS_00090571	hsa-miR-197-3p	5	-27.21	2	21	94	115
TCONS_00090571	hsa-miR-197-3p	5	-27.21	2	21	120	141
TCONS_00090571	hsa-miR-197-3p	5	-27.21	2	21	146	167
TCONS_00090571	hsa-miR-197-3p	5	-27.21	2	18	64	89
TCONS_00042684	hsa-miR-23c	5	-28.54	2	21	3951	3976
TCONS_00042684	hsa-miR-23c	5	-15.94	2	20	14195	14217
TCONS_00042684	hsa-miR-23c	5	-23.82	2	21	1200	1222
TCONS_00042684	hsa-miR-23c	5	-11.33	2	13	16943	16964
TCONS_00042684	hsa-miR-23c	5	-13.65	2	21	17028	17051
TCONS_00109095	hsa-miR-3197	5	-26.26	2	17	147	174
TCONS_00109095	hsa-miR-3197	5	-23.31	2	17	226	248
TCONS_00032635	hsa-miR-3197	5	-30.19	2	17	93	114
TCONS_00032635	hsa-miR-3197	5	-37.08	4	22	199	221
TCONS_00032635	hsa-miR-3197	5	-19.89	2	22	184	205
TCONS_00045674	hsa-miR-3665	5	-23.26	2	16	73	90
TCONS_00045674	hsa-miR-3665	5	-18.99	2	16	116	133
TCONS_00045674	hsa-miR-3665	5	-18.99	2	16	159	176
TCONS_00045674	hsa-miR-3665	5	-18.99	2	16	202	219
TCONS_00045674	hsa-miR-3665	5	-17.02	2	16	225	242
TCONS_00042684	hsa-miR-3919	5	-18.91	2	20	12573	12594
TCONS_00042684	hsa-miR-3919	5	-16.2	2	20	8351	8372
TCONS_00042684	hsa-miR-3919	5	-13.18	2	20	16310	16330
TCONS_00042684	hsa-miR-3919	5	-11.13	2	9	2242	2262
TCONS_00042684	hsa-miR-3919	5	-13.08	2	9	20264	20284
TCONS_00042684	hsa-miR-4514	5	-20.96	2	17	243	258
TCONS_00042684	hsa-miR-4514	5	-19.45	2	10	13545	13562
TCONS_00042684	hsa-miR-4514	5	-18.43	2	17	12960	12975
TCONS_00042684	hsa-miR-4514	5	-19.07	2	14	19609	19626
TCONS_00042684	hsa-miR-4514	5	-13.52	2	9	7489	7506
TCONS_00163485	hsa-miR-5787	5	-24.25	2	19	1151	1170
TCONS_00163485	hsa-miR-5787	5	-34.15	2	19	685	703
TCONS_00163485	hsa-miR-5787	5	-30.19	2	17	1376	1395
TCONS_00163485	hsa-miR-5787	5	-33.43	2	16	216	235
TCONS_00163485	hsa-miR-5787	5	-27.13	2	19	1111	1131
TCONS_00042684	hsa-miR-6089	5	-38.13	3	22	21591	21615
TCONS_00042684	hsa-miR-6089	5	-30.74	2	21	13442	13465
TCONS_00042684	hsa-miR-6089	5	-43.73	2	21	11057	11081
TCONS_00042684	hsa-miR-6089	5	-33.05	2	23	13545	13568
TCONS_00042684	hsa-miR-6089	5	-41.98	2	22	7410	7435
TCONS_00287673	hsa-miR-6089	5	-32.94	2	23	162	185
TCONS_00287673	hsa-miR-6089	5	-40	3	22	284	308
TCONS_00287673	hsa-miR-6089	5	-34.75	2	23	661	685
TCONS_00287673	hsa-miR-6089	5	-38.6	2	22	358	382
TCONS_00287673	hsa-miR-6089	5	-41.08	4	23	432	454
TCONS_00204606	hsa-let-7g-5p	4	-16.47	2	17	213	233
TCONS_00204606	hsa-let-7g-5p	4	-16.04	2	19	59	79
TCONS_00053906	hsa-let-7g-5p	4	-12.02	3	16	104	125
TCONS_00053906	hsa-let-7g-5p	4	-17.85	3	19	124	147
TCONS_00163485	hsa-miR-1234-5p	4	-42.83	2	19	319	339
TCONS_00163485	hsa-miR-1234-5p	4	-42.78	2	20	1385	1407
TCONS_00163485	hsa-miR-1234-5p	4	-37.93	2	17	652	672
TCONS_00163485	hsa-miR-1234-5p	4	-34.99	2	20	509	529
TCONS_00042684	hsa-miR-1237-5p	4	-29.77	2	12	19515	19535
TCONS_00042684	hsa-miR-1237-5p	4	-29.06	2	20	7416	7436
TCONS_00042684	hsa-miR-1237-5p	4	-22.84	2	20	11061	11082
TCONS_00042684	hsa-miR-1237-5p	4	-25.17	2	9	20461	20481
TCONS_00042684	hsa-miR-1275	4	-22.17	2	13	11497	11513
TCONS_00042684	hsa-miR-1275	4	-24.38	3	16	15735	15751
TCONS_00042684	hsa-miR-1275	4	-16.88	2	16	19355	19372
TCONS_00042684	hsa-miR-1275	4	-17.08	2	9	199	215
TCONS_00042684	hsa-miR-181a-5p	4	-19.15	2	17	21223	21245
TCONS_00042684	hsa-miR-181a-5p	4	-15.6	2	17	1067	1090
TCONS_00042684	hsa-miR-181a-5p	4	-15.99	2	22	3780	3801
TCONS_00042684	hsa-miR-181a-5p	4	-12.28	2	9	7338	7360
TCONS_00176864	hsa-miR-195-5p	4	-15.27	2	16	107	127
TCONS_00176864	hsa-miR-195-5p	4	-13.16	2	18	42	62
TCONS_00306574	hsa-miR-195-5p	4	-18.07	2	17	135	156
TCONS_00306574	hsa-miR-195-5p	4	-11.97	2	18	120	141
TCONS_00042684	hsa-miR-200c-3p	4	-10.19	2	21	15832	15854
TCONS_00042684	hsa-miR-200c-3p	4	-12.05	2	20	7578	7599
TCONS_00042684	hsa-miR-200c-3p	4	-15.14	2	18	5473	5500
TCONS_00042684	hsa-miR-200c-3p	4	-11.74	2	21	10127	10148
TCONS_00042684	hsa-miR-26b-5p	4	-16.27	2	20	15024	15047
TCONS_00042684	hsa-miR-26b-5p	4	-19.29	2	15	7268	7288
TCONS_00042684	hsa-miR-26b-5p	4	-12.81	3	19	18353	18374
TCONS_00042684	hsa-miR-26b-5p	4	-14.89	2	13	17565	17585
TCONS_00185437	hsa-miR-30a-5p	4	-11.38	2	21	1371	1392
TCONS_00185437	hsa-miR-30a-5p	4	-14.89	2	20	3198	3221
TCONS_00185437	hsa-miR-30a-5p	4	-16.97	3	21	1756	1780
TCONS_00185437	hsa-miR-30a-5p	4	-15.38	2	21	1637	1658
TCONS_00185437	hsa-miR-30e-5p	4	-11.75	2	21	1371	1392
TCONS_00185437	hsa-miR-30e-5p	4	-14.89	2	20	3198	3221
TCONS_00185437	hsa-miR-30e-5p	4	-17.7	3	21	1756	1780
TCONS_00185437	hsa-miR-30e-5p	4	-15.38	2	21	1637	1658
TCONS_00266875	hsa-miR-342-3p	4	-28.85	2	22	52	77
TCONS_00266875	hsa-miR-342-3p	4	-28.84	2	22	160	185
TCONS_00266875	hsa-miR-342-3p	4	-21.13	2	19	1	22
TCONS_00266875	hsa-miR-342-3p	4	-19.71	2	15	111	133
TCONS_00046225	hsa-miR-365a-3p	4	-14.54	3	21	130	150
TCONS_00046225	hsa-miR-365a-3p	4	-15.61	3	15	1	15
TCONS_00195955	hsa-miR-365a-3p	4	-10.93	2	18	27	49
TCONS_00195955	hsa-miR-365a-3p	4	-12.58	2	9	79	100
TCONS_00064063	hsa-miR-4514	4	-15.95	2	15	146	163
TCONS_00064063	hsa-miR-4514	4	-19.48	2	10	93	110
TCONS_00142663	hsa-miR-4516	4	-17.76	2	12	1897	1913
TCONS_00142663	hsa-miR-4516	4	-16.4	2	9	1211	1227
TCONS_00229530	hsa-miR-4516	4	-25.27	2	16	15	31
TCONS_00229530	hsa-miR-4516	4	-25.06	2	16	83	99
TCONS_00229530	hsa-miR-4516	4	-25.06	2	16	151	167
TCONS_00229530	hsa-miR-4516	4	-25.06	2	16	219	235
TCONS_00142663	hsa-miR-4687-3p	4	-26.94	2	19	651	670
TCONS_00142663	hsa-miR-4687-3p	4	-17.64	2	11	167	187
TCONS_00142663	hsa-miR-4687-3p	4	-17.64	2	11	2077	2097
TCONS_00142663	hsa-miR-4687-3p	4	-13.14	2	9	1774	1794
TCONS_00042684	hsa-miR-4687-3p	4	-30.22	2	19	15298	15321
TCONS_00042684	hsa-miR-4687-3p	4	-30.54	2	20	465	485
TCONS_00042684	hsa-miR-4687-3p	4	-22.22	2	20	19532	19553
TCONS_00042684	hsa-miR-4687-3p	4	-25.31	2	19	205	227
TCONS_00172485	hsa-miR-4758-3p	4	-34.58	2	21	111	132
TCONS_00172485	hsa-miR-4758-3p	4	-36.89	3	22	159	187
TCONS_00172485	hsa-miR-4758-3p	4	-32.86	2	22	190	216
TCONS_00172485	hsa-miR-4758-3p	4	-25.22	3	18	98	119
TCONS_00142663	hsa-miR-5787	4	-32.31	2	19	748	769
TCONS_00142663	hsa-miR-5787	4	-30.67	2	19	82	104
TCONS_00142663	hsa-miR-5787	4	-18.29	2	10	472	491
TCONS_00142663	hsa-miR-5787	4	-26.68	2	19	2052	2070
TCONS_00208704	hsa-miR-5787	4	-22.93	2	13	3548	3568
TCONS_00208704	hsa-miR-5787	4	-25.58	2	17	2584	2605
TCONS_00208704	hsa-miR-5787	4	-25.31	2	19	1420	1440
TCONS_00208704	hsa-miR-5787	4	-24.37	2	19	3688	3706
TCONS_00011882	hsa-let-7b-5p	3	-20.9	2	20	2226	2247
TCONS_00011882	hsa-let-7b-5p	3	-20.64	2	21	270	292
TCONS_00011882	hsa-let-7b-5p	3	-19.89	2	21	407	429
TCONS_00011882	hsa-let-7c	3	-20.93	2	20	2226	2247
TCONS_00011882	hsa-let-7c	3	-20.64	2	21	270	292
TCONS_00011882	hsa-let-7c	3	-18.79	2	21	407	429
TCONS_00011882	hsa-let-7f-5p	3	-20.03	2	21	407	429
TCONS_00011882	hsa-let-7f-5p	3	-18.81	2	19	2226	2247
TCONS_00011882	hsa-let-7f-5p	3	-18.74	2	19	270	292
TCONS_00131540	hsa-miR-1234-5p	3	-39.55	2	20	46	66
TCONS_00131540	hsa-miR-1234-5p	3	-34.13	2	20	179	199
TCONS_00131540	hsa-miR-1234-5p	3	-48.91	2	20	159	180
TCONS_00287673	hsa-miR-1237-5p	3	-25.72	2	17	189	209
TCONS_00287673	hsa-miR-1237-5p	3	-32.56	2	20	376	396
TCONS_00287673	hsa-miR-1237-5p	3	-26.92	3	19	426	445
TCONS_00042684	hsa-miR-16-5p	3	-22.92	2	15	19420	19442
TCONS_00042684	hsa-miR-16-5p	3	-19.56	2	19	21236	21260
TCONS_00042684	hsa-miR-16-5p	3	-15.46	2	13	20481	20502
TCONS_00000204	hsa-miR-181a-5p	3	-17.75	2	20	124	148
TCONS_00000204	hsa-miR-181a-5p	3	-16.72	2	20	24	46
TCONS_00000204	hsa-miR-181a-5p	3	-17.6	2	20	218	241
TCONS_00042684	hsa-miR-195-5p	3	-18.92	2	19	21237	21260
TCONS_00042684	hsa-miR-195-5p	3	-13.97	2	16	20483	20502
TCONS_00042684	hsa-miR-195-5p	3	-14.46	2	9	19422	19442
TCONS_00042684	hsa-miR-196a-5p	3	-23.3	3	21	11483	11505
TCONS_00042684	hsa-miR-196a-5p	3	-15.77	2	18	4335	4357
TCONS_00042684	hsa-miR-196a-5p	3	-17.24	2	9	13412	13433
TCONS_00031611	hsa-miR-24-3p	3	-22.56	2	18	7	28
TCONS_00031611	hsa-miR-24-3p	3	-16.71	2	15	123	145
TCONS_00031611	hsa-miR-24-3p	3	-15.61	2	12	65	86
TCONS_00042684	hsa-miR-26a-5p	3	-20.13	2	21	15029	15047
TCONS_00042684	hsa-miR-26a-5p	3	-22.39	2	21	7268	7288
TCONS_00042684	hsa-miR-26a-5p	3	-17.72	2	13	17564	17585
TCONS_00056641	hsa-miR-26b-5p	3	-11.69	2	12	82	102
TCONS_00056641	hsa-miR-26b-5p	3	-15.71	2	20	188	208
TCONS_00056641	hsa-miR-26b-5p	3	-15.09	2	13	214	234
TCONS_00225405	hsa-miR-30c-1-3p	3	-15.03	2	19	314	334
TCONS_00225405	hsa-miR-30c-1-3p	3	-20.18	2	16	42	63
TCONS_00225405	hsa-miR-30c-1-3p	3	-17.69	2	19	608	628
TCONS_00185437	hsa-miR-3128	3	-14.1	2	21	2091	2115
TCONS_00185437	hsa-miR-3128	3	-14.06	2	9	1498	1520
TCONS_00185437	hsa-miR-3128	3	-11.92	2	9	3323	3345
TCONS_00142663	hsa-miR-3162-5p	3	-23.75	3	19	25	47
TCONS_00142663	hsa-miR-3162-5p	3	-29.53	3	20	111	134
TCONS_00142663	hsa-miR-3162-5p	3	-29.53	3	20	2021	2044
TCONS_00063229	hsa-miR-3162-5p	3	-14.88	2	14	195	217
TCONS_00063229	hsa-miR-3162-5p	3	-27.47	2	22	84	105
TCONS_00063229	hsa-miR-3162-5p	3	-23.97	3	22	128	151
TCONS_00282391	hsa-miR-3162-5p	3	-23.33	3	21	145	167
TCONS_00282391	hsa-miR-3162-5p	3	-22	2	22	95	115
TCONS_00282391	hsa-miR-3162-5p	3	-32.29	3	22	108	131
TCONS_00042684	hsa-miR-3960	3	-42.65	2	19	11059	11078
TCONS_00042684	hsa-miR-3960	3	-25.21	2	10	22632	22651
TCONS_00042684	hsa-miR-3960	3	-24.11	2	9	5946	5965
TCONS_00021168	hsa-miR-4447	3	-25.45	2	16	58	74
TCONS_00021168	hsa-miR-4447	3	-22.19	2	13	31	47
TCONS_00021168	hsa-miR-4447	3	-21.47	2	13	46	62
TCONS_00142663	hsa-miR-4492	3	-20.17	2	10	89	105
TCONS_00142663	hsa-miR-4492	3	-16.37	2	11	335	351
TCONS_00142663	hsa-miR-4492	3	-28.51	3	15	753	770
TCONS_00042684	hsa-miR-4492	3	-19.16	2	12	5971	5987
TCONS_00042684	hsa-miR-4492	3	-29.04	2	14	621	637
TCONS_00042684	hsa-miR-4492	3	-24.86	2	14	18653	18669
TCONS_00208704	hsa-miR-4492	3	-23.92	2	15	2589	2606
TCONS_00208704	hsa-miR-4492	3	-25.15	3	15	3553	3569
TCONS_00208704	hsa-miR-4492	3	-29.51	2	15	3724	3739
TCONS_00229530	hsa-miR-4492	3	-27.05	2	16	78	93
TCONS_00229530	hsa-miR-4492	3	-27.05	2	16	146	161
TCONS_00229530	hsa-miR-4492	3	-27.05	2	16	214	229
TCONS_00284316	hsa-miR-4516	3	-22.78	2	13	898	914
TCONS_00284316	hsa-miR-4516	3	-23.11	2	16	518	534
TCONS_00284316	hsa-miR-4516	3	-19.78	2	11	1026	1042
TCONS_00077409	hsa-miR-4758-3p	3	-16.09	2	17	117	138
TCONS_00077409	hsa-miR-4758-3p	3	-28.43	3	22	199	220
TCONS_00077409	hsa-miR-4758-3p	3	-20.58	2	9	35	57
TCONS_00094931	hsa-miR-4758-3p	3	-33.67	2	21	19	41
TCONS_00094931	hsa-miR-4758-3p	3	-33.15	2	20	39	61
TCONS_00094931	hsa-miR-4758-3p	3	-22.58	2	13	1	13
TCONS_00042684	hsa-miR-4787-5p	3	-33.45	3	19	11068	11093
TCONS_00042684	hsa-miR-4787-5p	3	-26.14	3	20	17089	17111
TCONS_00042684	hsa-miR-4787-5p	3	-36.69	3	17	5952	5973
TCONS_00042684	hsa-miR-483-5p	3	-18.28	2	11	20464	20485
TCONS_00042684	hsa-miR-483-5p	3	-18.46	2	14	15721	15743
TCONS_00042684	hsa-miR-483-5p	3	-15.26	2	9	17858	17879
TCONS_00154099	hsa-miR-483-5p	3	-22.93	2	21	228	249
TCONS_00154099	hsa-miR-483-5p	3	-21.12	2	9	188	209
TCONS_00154099	hsa-miR-483-5p	3	-22.33	2	9	265	286
TCONS_00049202	hsa-miR-5787	3	-27.51	2	19	32	51
TCONS_00049202	hsa-miR-5787	3	-23.52	3	19	157	176
TCONS_00049202	hsa-miR-5787	3	-33.19	2	19	186	205
TCONS_00123510	hsa-miR-5787	3	-30.58	2	16	38	58
TCONS_00123510	hsa-miR-5787	3	-21.57	2	17	124	143
TCONS_00123510	hsa-miR-5787	3	-16.67	2	10	178	197
TCONS_00042684	hsa-miR-605	3	-20.01	2	21	4151	4172
TCONS_00042684	hsa-miR-605	3	-15.07	2	16	6479	6501
TCONS_00042684	hsa-miR-605	3	-15.14	2	10	3511	3533
TCONS_00287673	hsa-miR-6087	3	-27.85	2	13	668	685
TCONS_00287673	hsa-miR-6087	3	-29.69	2	17	2486	2503
TCONS_00287673	hsa-miR-6087	3	-27.25	2	13	315	332
TCONS_00287673	hsa-miR-6124	3	-14.02	2	19	3109	3126
TCONS_00287673	hsa-miR-6124	3	-10.67	2	10	2154	2173
TCONS_00287673	hsa-miR-6124	3	-13.81	2	13	2843	2862
TCONS_00042684	hsa-miR-92a-3p	3	-19.36	2	21	15821	15843
TCONS_00042684	hsa-miR-92a-3p	3	-24.58	2	19	19175	19194
TCONS_00042684	hsa-miR-92a-3p	3	-19.87	2	21	17012	17035
TCONS_00011882	hsa-let-7a-5p	2	-19.76	2	21	407	429
TCONS_00011882	hsa-let-7a-5p	2	-17.74	2	19	2226	2247
TCONS_00089997	hsa-let-7a-5p	2	-15.36	2	21	85	107
TCONS_00089997	hsa-let-7a-5p	2	-20.11	2	19	108	131
TCONS_00087176	hsa-let-7a-5p	2	-14.75	2	13	112	133
TCONS_00087176	hsa-let-7a-5p	2	-21.59	2	21	186	205
TCONS_00070887	hsa-let-7a-5p	2	-22.14	2	21	77	99
TCONS_00070887	hsa-let-7a-5p	2	-20.69	2	19	53	73
TCONS_00137457	hsa-let-7a-5p	2	-21.46	2	21	215	237
TCONS_00137457	hsa-let-7a-5p	2	-21.31	2	21	123	144
TCONS_00173974	hsa-let-7b-5p	2	-20.01	2	21	69	91
TCONS_00173974	hsa-let-7b-5p	2	-24.58	2	21	44	65
TCONS_00089997	hsa-let-7b-5p	2	-21.48	2	21	85	107
TCONS_00089997	hsa-let-7b-5p	2	-19.34	2	17	109	131
TCONS_00257240	hsa-let-7b-5p	2	-19.93	2	21	68	88
TCONS_00257240	hsa-let-7b-5p	2	-16.27	2	19	48	71
TCONS_00087176	hsa-let-7b-5p	2	-20.17	2	21	111	133
TCONS_00087176	hsa-let-7b-5p	2	-21.2	2	18	184	205
TCONS_00219388	hsa-let-7b-5p	2	-14.33	2	13	228	249
TCONS_00219388	hsa-let-7b-5p	2	-21.23	2	21	163	181
TCONS_00137457	hsa-let-7b-5p	2	-19.58	2	21	215	237
TCONS_00137457	hsa-let-7b-5p	2	-28.24	2	21	123	144
TCONS_00173974	hsa-let-7c	2	-20.01	2	21	69	91
TCONS_00173974	hsa-let-7c	2	-22.58	2	21	44	65
TCONS_00089997	hsa-let-7c	2	-19.67	2	21	85	107
TCONS_00089997	hsa-let-7c	2	-20.01	2	19	108	131
TCONS_00305258	hsa-let-7c	2	-16.69	2	21	14	35
TCONS_00305258	hsa-let-7c	2	-16.24	2	21	44	65
TCONS_00032415	hsa-let-7c	2	-23.1	2	21	190	214
TCONS_00032415	hsa-let-7c	2	-22.19	2	20	11	37
TCONS_00087176	hsa-let-7c	2	-19.54	2	13	112	133
TCONS_00087176	hsa-let-7c	2	-21.51	2	18	184	205
TCONS_00070887	hsa-let-7c	2	-21.66	2	21	77	99
TCONS_00070887	hsa-let-7c	2	-20.59	2	19	53	73
TCONS_00137457	hsa-let-7c	2	-20.79	2	21	215	237
TCONS_00137457	hsa-let-7c	2	-26.19	2	21	123	144
TCONS_00011882	hsa-let-7d-5p	2	-19.22	2	21	407	429
TCONS_00011882	hsa-let-7d-5p	2	-18.05	2	19	270	292
TCONS_00089997	hsa-let-7d-5p	2	-17.33	2	21	85	107
TCONS_00089997	hsa-let-7d-5p	2	-23.57	2	19	108	131
TCONS_00068064	hsa-let-7d-5p	2	-17.18	2	14	107	127
TCONS_00068064	hsa-let-7d-5p	2	-19.79	2	19	65	85
TCONS_00087176	hsa-let-7d-5p	2	-18.54	2	13	112	133
TCONS_00087176	hsa-let-7d-5p	2	-18.49	2	21	186	205
TCONS_00070887	hsa-let-7d-5p	2	-20.31	2	21	77	99
TCONS_00070887	hsa-let-7d-5p	2	-24.49	2	19	53	73
TCONS_00137457	hsa-let-7d-5p	2	-22.78	2	21	215	237
TCONS_00137457	hsa-let-7d-5p	2	-24.2	2	21	123	144
TCONS_00091717	hsa-let-7d-5p	2	-18.22	2	21	15	37
TCONS_00091717	hsa-let-7d-5p	2	-15.75	3	14	131	152
TCONS_00284760	hsa-let-7f-5p	2	-14.05	2	19	411	433
TCONS_00284760	hsa-let-7f-5p	2	-18.74	2	19	2419	2441
TCONS_00305258	hsa-let-7f-5p	2	-16.19	2	21	44	65
TCONS_00305258	hsa-let-7f-5p	2	-16.49	2	18	15	35
TCONS_00032415	hsa-let-7f-5p	2	-20.1	2	21	189	214
TCONS_00032415	hsa-let-7f-5p	2	-18.96	2	19	11	37
TCONS_00087176	hsa-let-7f-5p	2	-21.07	2	21	186	205
TCONS_00087176	hsa-let-7f-5p	2	-13.47	2	12	112	133
TCONS_00091717	hsa-let-7f-5p	2	-15.9	3	19	132	152
TCONS_00091717	hsa-let-7f-5p	2	-17.52	2	21	15	37
TCONS_00087176	hsa-let-7g-5p	2	-20.42	2	18	184	205
TCONS_00087176	hsa-let-7g-5p	2	-12.5	2	12	112	133
TCONS_00263361	hsa-let-7g-5p	2	-17.37	2	21	18	41
TCONS_00263361	hsa-let-7g-5p	2	-21.76	2	21	152	172
TCONS_00285433	hsa-let-7g-5p	2	-15.59	2	12	78	98
TCONS_00285433	hsa-let-7g-5p	2	-14.71	2	21	127	147
TCONS_00204606	hsa-let-7i-5p	2	-17.24	2	17	213	233
TCONS_00204606	hsa-let-7i-5p	2	-17.16	2	20	59	79
TCONS_00087176	hsa-let-7i-5p	2	-18.39	2	21	112	133
TCONS_00087176	hsa-let-7i-5p	2	-21.94	2	20	183	205
TCONS_00263361	hsa-let-7i-5p	2	-16.63	2	21	19	41
TCONS_00263361	hsa-let-7i-5p	2	-24.22	2	21	149	172
TCONS_00127564	hsa-miR-1234-5p	2	-36.39	2	20	469	489
TCONS_00127564	hsa-miR-1234-5p	2	-35.23	2	20	589	612
TCONS_00130452	hsa-miR-1234-5p	2	-42.6	2	19	187	207
TCONS_00130452	hsa-miR-1234-5p	2	-38.26	2	19	4	24
TCONS_00297526	hsa-miR-1234-5p	2	-33.01	2	19	1	18
TCONS_00297526	hsa-miR-1234-5p	2	-29.89	2	17	24	44
TCONS_00049846	hsa-miR-1234-5p	2	-35.63	2	20	198	218
TCONS_00049846	hsa-miR-1234-5p	2	-28.3	2	19	159	179
TCONS_00011082	hsa-miR-1234-5p	2	-30.09	2	16	157	177
TCONS_00011082	hsa-miR-1234-5p	2	-28.3	2	17	80	100
TCONS_00117836	hsa-miR-1234-5p	2	-35.83	2	19	198	218
TCONS_00117836	hsa-miR-1234-5p	2	-31.78	2	19	108	128
TCONS_00056003	hsa-miR-1234-5p	2	-31.13	2	19	220	240
TCONS_00056003	hsa-miR-1234-5p	2	-34.64	2	19	127	149
TCONS_00193939	hsa-miR-1234-5p	2	-43.54	2	20	54	74
TCONS_00193939	hsa-miR-1234-5p	2	-41.3	2	19	101	121
TCONS_00024010	hsa-miR-1234-5p	2	-28.35	2	13	73	93
TCONS_00024010	hsa-miR-1234-5p	2	-25.83	2	9	3	23
TCONS_00141083	hsa-miR-1237-5p	2	-32.92	2	20	134	156
TCONS_00141083	hsa-miR-1237-5p	2	-27.58	3	20	87	108
TCONS_00014257	hsa-miR-1237-5p	2	-24.83	2	18	175	195
TCONS_00014257	hsa-miR-1237-5p	2	-26.13	2	20	131	153
TCONS_00028172	hsa-miR-1237-5p	2	-25.28	2	12	182	202
TCONS_00028172	hsa-miR-1237-5p	2	-37.6	2	20	95	116
TCONS_00025901	hsa-miR-1237-5p	2	-44.36	2	20	59	78
TCONS_00025901	hsa-miR-1237-5p	2	-31.36	2	20	178	198
TCONS_00038842	hsa-miR-1275	2	-19.28	2	12	65	81
TCONS_00038842	hsa-miR-1275	2	-20.87	2	13	74	90
TCONS_00159717	hsa-miR-1275	2	-24.2	2	16	138	152
TCONS_00159717	hsa-miR-1275	2	-22.3	2	16	148	165
TCONS_00163485	hsa-miR-1307-3p	2	-26.9	2	19	826	848
TCONS_00163485	hsa-miR-1307-3p	2	-27.59	2	21	1052	1073
TCONS_00095882	hsa-miR-16-5p	2	-15.35	2	21	90	111
TCONS_00095882	hsa-miR-16-5p	2	-13.48	2	21	77	97
TCONS_00199847	hsa-miR-16-5p	2	-16.65	2	21	64	84
TCONS_00199847	hsa-miR-16-5p	2	-15.03	2	21	101	122
TCONS_00306574	hsa-miR-16-5p	2	-21.38	2	21	134	156
TCONS_00306574	hsa-miR-16-5p	2	-16.51	2	18	119	141
TCONS_00270599	hsa-miR-16-5p	2	-16.7	2	19	23	44
TCONS_00270599	hsa-miR-16-5p	2	-15.55	2	9	1	14
TCONS_00276005	hsa-miR-16-5p	2	-16.52	2	20	52	74
TCONS_00276005	hsa-miR-16-5p	2	-18.75	2	11	36	57
TCONS_00232698	hsa-miR-16-5p	2	-14.63	2	19	1	23
TCONS_00232698	hsa-miR-16-5p	2	-14.05	2	17	125	145
TCONS_00079634	hsa-miR-16-5p	2	-13.07	2	14	23	44
TCONS_00079634	hsa-miR-16-5p	2	-12.13	3	18	229	250
TCONS_00011882	hsa-miR-181a-5p	2	-15.74	2	22	1980	2002
TCONS_00011882	hsa-miR-181a-5p	2	-12.91	3	21	2674	2696
TCONS_00077331	hsa-miR-181a-5p	2	-15.46	2	20	1472	1494
TCONS_00077331	hsa-miR-181a-5p	2	-10.18	2	22	413	435
TCONS_00185437	hsa-miR-181a-5p	2	-10.85	2	22	4267	4288
TCONS_00185437	hsa-miR-181a-5p	2	-15.62	2	22	5170	5194
TCONS_00152855	hsa-miR-181a-5p	2	-18.98	2	21	15	37
TCONS_00152855	hsa-miR-181a-5p	2	-16.56	3	22	205	227
TCONS_00184235	hsa-miR-181a-5p	2	-25.14	2	21	99	120
TCONS_00184235	hsa-miR-181a-5p	2	-12.04	2	22	59	79
TCONS_00279342	hsa-miR-181a-5p	2	-12.09	2	16	200	222
TCONS_00279342	hsa-miR-181a-5p	2	-17.52	2	22	154	174
TCONS_00284760	hsa-miR-182-5p	2	-16.72	2	23	1842	1867
TCONS_00284760	hsa-miR-182-5p	2	-12.44	2	15	1325	1348
TCONS_00023647	hsa-miR-182-5p	2	-17.59	2	23	1	23
TCONS_00023647	hsa-miR-182-5p	2	-16.63	2	23	130	151
TCONS_00175327	hsa-miR-182-5p	2	-21.35	3	20	201	224
TCONS_00175327	hsa-miR-182-5p	2	-16.23	2	23	114	139
TCONS_00236555	hsa-miR-182-5p	2	-19.18	2	23	209	232
TCONS_00236555	hsa-miR-182-5p	2	-12.06	2	9	2	25
TCONS_00042684	hsa-miR-191-5p	2	-12.57	2	18	6980	7002
TCONS_00042684	hsa-miR-191-5p	2	-15.01	2	21	9803	9825
TCONS_00208105	hsa-miR-191-5p	2	-17.11	2	21	148	170
TCONS_00208105	hsa-miR-191-5p	2	-13.43	2	20	202	222
TCONS_00183126	hsa-miR-191-5p	2	-23.99	2	21	1	22
TCONS_00183126	hsa-miR-191-5p	2	-14.97	2	22	21	43
TCONS_00230508	hsa-miR-195-5p	2	-16.74	2	19	26	46
TCONS_00230508	hsa-miR-195-5p	2	-11.71	2	19	81	101
TCONS_00095882	hsa-miR-195-5p	2	-17.55	2	20	78	97
TCONS_00095882	hsa-miR-195-5p	2	-13.58	2	17	88	111
TCONS_00199847	hsa-miR-195-5p	2	-16.65	2	20	102	122
TCONS_00199847	hsa-miR-195-5p	2	-14.03	2	20	65	84
TCONS_00270599	hsa-miR-195-5p	2	-20.24	2	19	24	44
TCONS_00270599	hsa-miR-195-5p	2	-15.55	2	9	1	14
TCONS_00240052	hsa-miR-195-5p	2	-13.39	2	11	104	124
TCONS_00240052	hsa-miR-195-5p	2	-13.4	2	20	59	78
TCONS_00276005	hsa-miR-195-5p	2	-21.76	2	12	37	57
TCONS_00276005	hsa-miR-195-5p	2	-18.57	2	17	51	74
TCONS_00232698	hsa-miR-195-5p	2	-15.17	2	20	124	145
TCONS_00232698	hsa-miR-195-5p	2	-13.68	2	19	1	23
TCONS_00012604	hsa-miR-195-5p	2	-20.55	2	20	35	54
TCONS_00012604	hsa-miR-195-5p	2	-12.21	2	17	15	35
TCONS_00227310	hsa-miR-196a-5p	2	-14.12	2	11	23	44
TCONS_00227310	hsa-miR-196a-5p	2	-15.97	2	20	46	68
TCONS_00053906	hsa-miR-196a-5p	2	-15.63	2	20	99	124
TCONS_00053906	hsa-miR-196a-5p	2	-16.42	2	21	124	146
TCONS_00184140	hsa-miR-196a-5p	2	-16.83	2	20	42	63
TCONS_00184140	hsa-miR-196a-5p	2	-13.84	2	20	185	204
TCONS_00091717	hsa-miR-196a-5p	2	-16.2	2	20	129	151
TCONS_00091717	hsa-miR-196a-5p	2	-13.86	2	21	15	36
TCONS_00042684	hsa-miR-197-3p	2	-33.62	4	21	2214	2235
TCONS_00042684	hsa-miR-197-3p	2	-12.61	2	9	8080	8101
TCONS_00119219	hsa-miR-197-3p	2	-19.72	2	13	382	403
TCONS_00119219	hsa-miR-197-3p	2	-19.8	3	14	61	82
TCONS_00152855	hsa-miR-197-3p	2	-15.25	2	19	50	71
TCONS_00152855	hsa-miR-197-3p	2	-15.39	2	19	88	109
TCONS_00266875	hsa-miR-197-3p	2	-19.42	2	21	12	33
TCONS_00266875	hsa-miR-197-3p	2	-19.42	2	21	175	196
TCONS_00304746	hsa-miR-197-3p	2	-21.54	3	20	181	203
TCONS_00304746	hsa-miR-197-3p	2	-10.59	2	9	59	80
TCONS_00079842	hsa-miR-197-3p	2	-13.19	2	17	123	145
TCONS_00079842	hsa-miR-197-3p	2	-27.24	2	19	36	57
TCONS_00077409	hsa-miR-197-3p	2	-28.96	2	19	208	230
TCONS_00077409	hsa-miR-197-3p	2	-31.92	2	21	168	190
TCONS_00191547	hsa-miR-197-3p	2	-34.31	2	20	255	276
TCONS_00191547	hsa-miR-197-3p	2	-19.89	2	14	172	193
TCONS_00096019	hsa-miR-197-3p	2	-22.82	2	19	75	98
TCONS_00096019	hsa-miR-197-3p	2	-20.32	2	17	12	33
TCONS_00046251	hsa-miR-197-3p	2	-34.01	2	17	90	111
TCONS_00046251	hsa-miR-197-3p	2	-19.65	2	13	201	222
TCONS_00203523	hsa-miR-200c-3p	2	-21.53	2	22	400	427
TCONS_00203523	hsa-miR-200c-3p	2	-18.79	3	22	56	78
TCONS_00175181	hsa-miR-200c-3p	2	-19.65	2	22	110	136
TCONS_00175181	hsa-miR-200c-3p	2	-20.61	2	22	158	184
TCONS_00002277	hsa-miR-200c-3p	2	-12.86	3	20	111	133
TCONS_00002277	hsa-miR-200c-3p	2	-15.25	2	22	226	247
TCONS_00218455	hsa-miR-200c-3p	2	-10.62	2	20	209	231
TCONS_00218455	hsa-miR-200c-3p	2	-15.55	2	21	192	213
TCONS_00138554	hsa-miR-200c-3p	2	-10.32	2	9	27	49
TCONS_00138554	hsa-miR-200c-3p	2	-20.7	2	22	116	139
TCONS_00057696	hsa-miR-200c-3p	2	-11.08	2	21	181	205
TCONS_00057696	hsa-miR-200c-3p	2	-16.63	3	17	156	178
TCONS_00163611	hsa-miR-23c	2	-13.96	2	19	74	96
TCONS_00163611	hsa-miR-23c	2	-12.74	2	21	90	108
TCONS_00076517	hsa-miR-23c	2	-14.41	2	19	152	173
TCONS_00076517	hsa-miR-23c	2	-14.81	2	17	91	112
TCONS_00239884	hsa-miR-23c	2	-10.92	2	21	141	162
TCONS_00239884	hsa-miR-23c	2	-11.07	2	19	188	211
TCONS_00265985	hsa-miR-23c	2	-21.74	3	21	94	115
TCONS_00265985	hsa-miR-23c	2	-12.82	2	21	75	97
TCONS_00275959	hsa-miR-23c	2	-18.33	2	20	23	43
TCONS_00275959	hsa-miR-23c	2	-11.49	2	10	1	15
TCONS_00274331	hsa-miR-23c	2	-16	2	17	152	173
TCONS_00274331	hsa-miR-23c	2	-12.84	2	9	217	238
TCONS_00280721	hsa-miR-23c	2	-12.99	2	17	65	85
TCONS_00280721	hsa-miR-23c	2	-16.74	2	21	26	48
TCONS_00013406	hsa-miR-23c	2	-12.53	2	19	17	37
TCONS_00013406	hsa-miR-23c	2	-17.28	2	20	35	59
TCONS_00287673	hsa-miR-24-3p	2	-22.18	2	20	3095	3118
TCONS_00287673	hsa-miR-24-3p	2	-16.49	2	9	840	861
TCONS_00006226	hsa-miR-24-3p	2	-22.1	2	18	148	170
TCONS_00006226	hsa-miR-24-3p	2	-17.73	2	9	104	125
TCONS_00039805	hsa-miR-24-3p	2	-21.09	2	21	38	61
TCONS_00039805	hsa-miR-24-3p	2	-19.64	2	21	20	38
TCONS_00295248	hsa-miR-24-3p	2	-21.6	2	19	127	149
TCONS_00295248	hsa-miR-24-3p	2	-26.53	2	20	30	51
TCONS_00042684	hsa-miR-25-3p	2	-16.95	2	21	15822	15843
TCONS_00042684	hsa-miR-25-3p	2	-18.37	2	19	17014	17035
TCONS_00230737	hsa-miR-25-3p	2	-13.98	2	21	36	59
TCONS_00230737	hsa-miR-25-3p	2	-14.03	2	16	1	17
TCONS_00070946	hsa-miR-25-3p	2	-10.51	2	20	108	129
TCONS_00070946	hsa-miR-25-3p	2	-12.87	2	15	144	165
TCONS_00185437	hsa-miR-26a-5p	2	-11.77	2	10	1733	1754
TCONS_00185437	hsa-miR-26a-5p	2	-15.08	2	19	2414	2435
TCONS_00287673	hsa-miR-26a-5p	2	-10.56	2	9	1455	1476
TCONS_00287673	hsa-miR-26a-5p	2	-12.02	2	21	4072	4093
TCONS_00101392	hsa-miR-26a-5p	2	-21.52	2	18	26	47
TCONS_00101392	hsa-miR-26a-5p	2	-22.01	2	21	52	75
TCONS_00224541	hsa-miR-26a-5p	2	-10.73	3	19	35	56
TCONS_00224541	hsa-miR-26a-5p	2	-11.44	2	19	101	123
TCONS_00056641	hsa-miR-26a-5p	2	-14.38	2	12	81	102
TCONS_00056641	hsa-miR-26a-5p	2	-13.4	2	21	187	208
TCONS_00185437	hsa-miR-26b-5p	2	-11.99	2	19	2415	2435
TCONS_00185437	hsa-miR-26b-5p	2	-11.77	2	10	1734	1754
TCONS_00024356	hsa-miR-26b-5p	2	-13.79	2	19	147	167
TCONS_00024356	hsa-miR-26b-5p	2	-15.23	2	13	173	193
TCONS_00150796	hsa-miR-26b-5p	2	-11.67	2	19	100	120
TCONS_00150796	hsa-miR-26b-5p	2	-15.09	2	13	126	146
TCONS_00042684	hsa-miR-30a-5p	2	-17.52	2	21	14788	14808
TCONS_00042684	hsa-miR-30a-5p	2	-10.04	2	21	11304	11324
TCONS_00287673	hsa-miR-30a-5p	2	-13.62	3	18	2901	2922
TCONS_00287673	hsa-miR-30a-5p	2	-12.89	3	20	3286	3306
TCONS_00224465	hsa-miR-30a-5p	2	-11.49	2	13	308	329
TCONS_00224465	hsa-miR-30a-5p	2	-10.47	2	9	66	87
TCONS_00186620	hsa-miR-30a-5p	2	-17.39	2	20	34	53
TCONS_00186620	hsa-miR-30a-5p	2	-17.39	2	20	206	225
TCONS_00306667	hsa-miR-30a-5p	2	-22.53	3	20	243	262
TCONS_00306667	hsa-miR-30a-5p	2	-13.64	2	21	150	172
TCONS_00009186	hsa-miR-30a-5p	2	-12.1	2	20	98	118
TCONS_00009186	hsa-miR-30a-5p	2	-12.75	2	21	150	171
TCONS_00142663	hsa-miR-30c-1-3p	2	-20.85	2	19	103	126
TCONS_00142663	hsa-miR-30c-1-3p	2	-20.85	2	19	2013	2036
TCONS_00042684	hsa-miR-30c-1-3p	2	-16.01	2	20	16505	16525
TCONS_00042684	hsa-miR-30c-1-3p	2	-15.52	2	21	11356	11376
TCONS_00208704	hsa-miR-30c-1-3p	2	-17.04	2	21	946	967
TCONS_00208704	hsa-miR-30c-1-3p	2	-18.62	2	19	2723	2746
TCONS_00185437	hsa-miR-30c-1-3p	2	-20.18	2	21	205	226
TCONS_00185437	hsa-miR-30c-1-3p	2	-21.75	2	11	244	265
TCONS_00284760	hsa-miR-30c-1-3p	2	-22.13	2	21	1754	1774
TCONS_00284760	hsa-miR-30c-1-3p	2	-20.36	2	19	1054	1074
TCONS_00214609	hsa-miR-30c-1-3p	2	-14.76	2	14	86	107
TCONS_00214609	hsa-miR-30c-1-3p	2	-17.64	2	13	60	81
TCONS_00244225	hsa-miR-30c-1-3p	2	-19.52	2	21	123	143
TCONS_00244225	hsa-miR-30c-1-3p	2	-16.71	2	18	168	189
TCONS_00239068	hsa-miR-30c-1-3p	2	-18.02	2	21	37	59
TCONS_00239068	hsa-miR-30c-1-3p	2	-16.54	2	15	90	111
TCONS_00270550	hsa-miR-30c-1-3p	2	-18.83	2	20	45	66
TCONS_00270550	hsa-miR-30c-1-3p	2	-21.07	2	18	3	25
TCONS_00255674	hsa-miR-30c-1-3p	2	-21.92	3	21	16	38
TCONS_00255674	hsa-miR-30c-1-3p	2	-26.46	3	21	168	192
TCONS_00283590	hsa-miR-30c-1-3p	2	-16.1	2	21	50	71
TCONS_00283590	hsa-miR-30c-1-3p	2	-18.88	2	21	129	151
TCONS_00186620	hsa-miR-30d-5p	2	-17.39	2	20	34	53
TCONS_00186620	hsa-miR-30d-5p	2	-17.39	2	20	206	225
TCONS_00306667	hsa-miR-30d-5p	2	-23.82	3	20	243	262
TCONS_00306667	hsa-miR-30d-5p	2	-12.92	2	21	150	172
TCONS_00009186	hsa-miR-30d-5p	2	-12.69	2	21	150	171
TCONS_00009186	hsa-miR-30d-5p	2	-12.1	2	11	97	118
TCONS_00042684	hsa-miR-30e-5p	2	-17.52	2	21	14788	14808
TCONS_00042684	hsa-miR-30e-5p	2	-10.9	2	21	11304	11324
TCONS_00224465	hsa-miR-30e-5p	2	-13.2	2	17	308	329
TCONS_00224465	hsa-miR-30e-5p	2	-10.56	2	9	66	87
TCONS_00186620	hsa-miR-30e-5p	2	-18.83	2	20	34	53
TCONS_00186620	hsa-miR-30e-5p	2	-18.83	2	20	206	225
TCONS_00306667	hsa-miR-30e-5p	2	-18.22	3	20	243	262
TCONS_00306667	hsa-miR-30e-5p	2	-11.92	2	21	150	172
TCONS_00009186	hsa-miR-30e-5p	2	-12.1	2	20	98	118
TCONS_00009186	hsa-miR-30e-5p	2	-12.49	2	21	152	171
TCONS_00040120	hsa-miR-3128	2	-15.19	2	18	11	34
TCONS_00040120	hsa-miR-3128	2	-12.95	2	16	125	150
TCONS_00270951	hsa-miR-3128	2	-17.92	2	21	49	70
TCONS_00270951	hsa-miR-3128	2	-13.2	2	11	163	185
TCONS_00067809	hsa-miR-3128	2	-16.78	2	16	96	118
TCONS_00067809	hsa-miR-3128	2	-16.2	2	11	106	128
TCONS_00035761	hsa-miR-3128	2	-21.47	3	22	106	127
TCONS_00035761	hsa-miR-3128	2	-18.14	3	22	82	104
TCONS_00011882	hsa-miR-3162-5p	2	-23.12	2	21	2514	2536
TCONS_00011882	hsa-miR-3162-5p	2	-24.83	3	22	128	151
TCONS_00042684	hsa-miR-3162-5p	2	-33.57	3	22	889	913
TCONS_00042684	hsa-miR-3162-5p	2	-19.63	2	15	18202	18224
TCONS_00304247	hsa-miR-3162-5p	2	-20.03	2	22	69	92
TCONS_00304247	hsa-miR-3162-5p	2	-22.9	2	21	12	35
TCONS_00166273	hsa-miR-3162-5p	2	-29.18	3	22	49	70
TCONS_00166273	hsa-miR-3162-5p	2	-25.61	2	22	182	204
TCONS_00101240	hsa-miR-3162-5p	2	-27.43	2	22	96	121
TCONS_00101240	hsa-miR-3162-5p	2	-22.7	2	17	43	66
TCONS_00056030	hsa-miR-3162-5p	2	-26.95	3	22	43	65
TCONS_00056030	hsa-miR-3162-5p	2	-18.56	2	13	66	88
TCONS_00291506	hsa-miR-3162-5p	2	-27.62	2	22	97	118
TCONS_00291506	hsa-miR-3162-5p	2	-15.49	2	9	1	15
TCONS_00251292	hsa-miR-3162-5p	2	-33.35	3	22	2	23
TCONS_00251292	hsa-miR-3162-5p	2	-32.69	2	22	176	198
TCONS_00059318	hsa-miR-3162-5p	2	-24.52	2	21	203	226
TCONS_00059318	hsa-miR-3162-5p	2	-23.36	2	20	224	244
TCONS_00171965	hsa-miR-3162-5p	2	-22.05	2	22	186	208
TCONS_00171965	hsa-miR-3162-5p	2	-28.44	3	22	54	74
TCONS_00042684	hsa-miR-3197	2	-22.89	2	14	22354	22376
TCONS_00042684	hsa-miR-3197	2	-21.01	2	18	22453	22475
TCONS_00287673	hsa-miR-3197	2	-31.88	2	22	361	384
TCONS_00287673	hsa-miR-3197	2	-26.83	2	20	3097	3120
TCONS_00079723	hsa-miR-3197	2	-30.62	2	22	136	156
TCONS_00079723	hsa-miR-3197	2	-28.52	2	17	94	116
TCONS_00154099	hsa-miR-3197	2	-20.22	2	18	207	228
TCONS_00154099	hsa-miR-3197	2	-20.6	2	16	91	112
TCONS_00028172	hsa-miR-3197	2	-33.14	2	22	45	66
TCONS_00028172	hsa-miR-3197	2	-25.99	2	17	1	23
TCONS_00025901	hsa-miR-3197	2	-26.29	2	16	131	154
TCONS_00025901	hsa-miR-3197	2	-39.15	2	18	146	168
TCONS_00196254	hsa-miR-342-3p	2	-22.77	2	22	143	164
TCONS_00196254	hsa-miR-342-3p	2	-18.88	2	22	75	98
TCONS_00013561	hsa-miR-342-3p	2	-25.79	2	22	213	236
TCONS_00013561	hsa-miR-342-3p	2	-21.72	2	22	185	208
TCONS_00077753	hsa-miR-342-3p	2	-27.91	2	22	122	141
TCONS_00077753	hsa-miR-342-3p	2	-19.57	3	19	47	70
TCONS_00227637	hsa-miR-342-3p	2	-15.53	3	21	73	95
TCONS_00227637	hsa-miR-342-3p	2	-17.19	2	19	22	41
TCONS_00027204	hsa-miR-342-3p	2	-15.96	2	18	104	126
TCONS_00027204	hsa-miR-342-3p	2	-23.17	3	22	131	155
TCONS_00042684	hsa-miR-365a-3p	2	-18.87	2	20	20754	20775
TCONS_00042684	hsa-miR-365a-3p	2	-16.41	2	20	1902	1923
TCONS_00142663	hsa-miR-3665	2	-15.76	2	9	310	327
TCONS_00142663	hsa-miR-3665	2	-21.85	2	17	596	613
TCONS_00011882	hsa-miR-3665	2	-16.25	2	15	409	426
TCONS_00011882	hsa-miR-3665	2	-18.89	2	9	2887	2904
TCONS_00042684	hsa-miR-3665	2	-22.97	2	16	12818	12834
TCONS_00042684	hsa-miR-3665	2	-22.56	2	17	13397	13414
TCONS_00032635	hsa-miR-3665	2	-31.14	2	17	199	216
TCONS_00032635	hsa-miR-3665	2	-26.64	2	16	86	104
TCONS_00209695	hsa-miR-3665	2	-22.16	2	16	137	155
TCONS_00209695	hsa-miR-3665	2	-16.07	2	12	41	58
TCONS_00011882	hsa-miR-3919	2	-17.05	2	20	1322	1342
TCONS_00011882	hsa-miR-3919	2	-11.16	2	16	175	195
TCONS_00185437	hsa-miR-3919	2	-21.66	2	20	5248	5269
TCONS_00185437	hsa-miR-3919	2	-14.2	2	9	3111	3131
TCONS_00214557	hsa-miR-3919	2	-15.89	2	17	50	70
TCONS_00214557	hsa-miR-3919	2	-17.2	2	19	131	151
TCONS_00188267	hsa-miR-3919	2	-12.03	2	20	14	35
TCONS_00188267	hsa-miR-3919	2	-11.65	2	9	199	219
TCONS_00238812	hsa-miR-3919	2	-19.52	3	20	61	82
TCONS_00238812	hsa-miR-3919	2	-10.49	2	18	44	65
TCONS_00089480	hsa-miR-3919	2	-17.07	2	20	71	91
TCONS_00089480	hsa-miR-3919	2	-14.37	2	9	111	131
TCONS_00031693	hsa-miR-3919	2	-16.09	2	20	188	213
TCONS_00031693	hsa-miR-3919	2	-14.86	2	9	7	27
TCONS_00256070	hsa-miR-3919	2	-15	2	16	220	241
TCONS_00256070	hsa-miR-3919	2	-11.22	2	16	191	212
TCONS_00199705	hsa-miR-3919	2	-15.99	2	19	156	178
TCONS_00199705	hsa-miR-3919	2	-10.52	3	18	106	127
TCONS_00211374	hsa-miR-3919	2	-17.47	2	20	45	69
TCONS_00211374	hsa-miR-3919	2	-11.65	2	15	182	203
TCONS_00139406	hsa-miR-3919	2	-12.26	2	15	99	119
TCONS_00139406	hsa-miR-3919	2	-13.77	2	18	187	208
TCONS_00280643	hsa-miR-3919	2	-16.62	2	10	222	242
TCONS_00280643	hsa-miR-3919	2	-12.77	2	20	192	212
TCONS_00096528	hsa-miR-3919	2	-18.7	3	16	6	26
TCONS_00096528	hsa-miR-3919	2	-18.14	2	18	218	239
TCONS_00239949	hsa-miR-3919	2	-18.58	3	19	215	236
TCONS_00239949	hsa-miR-3919	2	-14.91	2	19	33	55
TCONS_00030367	hsa-miR-3919	2	-12.54	2	20	135	154
TCONS_00030367	hsa-miR-3919	2	-17.11	2	18	239	258
TCONS_00005182	hsa-miR-3919	2	-16.38	2	20	113	133
TCONS_00005182	hsa-miR-3919	2	-11.78	3	20	61	81
TCONS_00276818	hsa-miR-3960	2	-35.07	2	18	173	193
TCONS_00276818	hsa-miR-3960	2	-27.31	2	11	78	97
TCONS_00049202	hsa-miR-3960	2	-30.55	2	19	167	187
TCONS_00049202	hsa-miR-3960	2	-37.75	2	19	37	56
TCONS_00064526	hsa-miR-3960	2	-37.91	2	18	24	44
TCONS_00064526	hsa-miR-3960	2	-27.8	2	19	159	178
TCONS_00025901	hsa-miR-3960	2	-34.91	3	19	197	217
TCONS_00025901	hsa-miR-3960	2	-30.31	2	19	61	80
TCONS_00042684	hsa-miR-4447	2	-20.22	2	16	11496	11514
TCONS_00042684	hsa-miR-4447	2	-20.18	2	15	19357	19373
TCONS_00289794	hsa-miR-4447	2	-22.44	2	13	163	179
TCONS_00289794	hsa-miR-4447	2	-24.88	2	16	175	192
TCONS_00261248	hsa-miR-4447	2	-20.22	2	12	228	244
TCONS_00261248	hsa-miR-4447	2	-19.21	2	9	221	237
TCONS_00032415	hsa-miR-4447	2	-17.86	2	16	304	318
TCONS_00032415	hsa-miR-4447	2	-20.46	2	16	229	245
TCONS_00258207	hsa-miR-4447	2	-21.98	2	15	43	59
TCONS_00258207	hsa-miR-4447	2	-17.14	2	9	120	136
TCONS_00157596	hsa-miR-4447	2	-25.46	2	16	90	106
TCONS_00157596	hsa-miR-4447	2	-29.62	2	16	164	180
TCONS_00193939	hsa-miR-4447	2	-22.53	2	14	49	65
TCONS_00193939	hsa-miR-4447	2	-20.7	2	11	96	112
TCONS_00297467	hsa-miR-4492	2	-29.77	2	16	294	310
TCONS_00297467	hsa-miR-4492	2	-19.34	2	11	485	502
TCONS_00014257	hsa-miR-4492	2	-29.77	2	16	60	78
TCONS_00014257	hsa-miR-4492	2	-30.94	2	14	184	200
TCONS_00098781	hsa-miR-4492	2	-28.92	2	15	80	96
TCONS_00098781	hsa-miR-4492	2	-24.06	2	11	200	216
TCONS_00025901	hsa-miR-4492	2	-22.64	2	16	112	128
TCONS_00025901	hsa-miR-4492	2	-28.08	2	16	144	161
TCONS_00014257	hsa-miR-4508	2	-28.71	2	16	186	202
TCONS_00014257	hsa-miR-4508	2	-23.18	2	12	149	165
TCONS_00011882	hsa-miR-4514	2	-24.06	2	17	2052	2070
TCONS_00011882	hsa-miR-4514	2	-18.15	2	17	1486	1504
TCONS_00208704	hsa-miR-4514	2	-23.57	2	17	1574	1592
TCONS_00208704	hsa-miR-4514	2	-15.19	2	11	673	690
TCONS_00297467	hsa-miR-4514	2	-20.56	2	17	26	43
TCONS_00297467	hsa-miR-4514	2	-13.58	2	9	164	181
TCONS_00257016	hsa-miR-4514	2	-16.91	2	11	184	201
TCONS_00257016	hsa-miR-4514	2	-13.44	2	9	97	114
TCONS_00146755	hsa-miR-4514	2	-27.74	2	17	73	90
TCONS_00146755	hsa-miR-4514	2	-18.52	2	17	107	124
TCONS_00202666	hsa-miR-4516	2	-19.52	2	12	20	36
TCONS_00202666	hsa-miR-4516	2	-16.74	2	14	155	171
TCONS_00300409	hsa-miR-4687-3p	2	-15.54	2	9	79	99
TCONS_00300409	hsa-miR-4687-3p	2	-21.61	3	17	135	155
TCONS_00239756	hsa-miR-4687-3p	2	-14.8	2	11	180	200
TCONS_00239756	hsa-miR-4687-3p	2	-14.22	2	11	230	250
TCONS_00287673	hsa-miR-4758-3p	2	-27.35	2	16	3594	3618
TCONS_00287673	hsa-miR-4758-3p	2	-20.48	2	10	389	411
TCONS_00280095	hsa-miR-4758-3p	2	-27.38	2	21	206	227
TCONS_00280095	hsa-miR-4758-3p	2	-25.53	2	22	44	67
TCONS_00001522	hsa-miR-4758-3p	2	-23.09	2	19	26	52
TCONS_00001522	hsa-miR-4758-3p	2	-28.29	2	21	62	82
TCONS_00184913	hsa-miR-4758-3p	2	-30.67	2	21	22	44
TCONS_00184913	hsa-miR-4758-3p	2	-25.51	3	18	143	163
TCONS_00115869	hsa-miR-4758-3p	2	-24.22	3	15	1	19
TCONS_00115869	hsa-miR-4758-3p	2	-31.23	3	22	14	39
TCONS_00160287	hsa-miR-4758-3p	2	-26.14	3	20	69	94
TCONS_00160287	hsa-miR-4758-3p	2	-23.94	3	22	99	121
TCONS_00287695	hsa-miR-4758-3p	2	-28.28	2	21	150	174
TCONS_00287695	hsa-miR-4758-3p	2	-26.7	2	22	8	30
TCONS_00158613	hsa-miR-4758-3p	2	-29.09	2	22	53	74
TCONS_00158613	hsa-miR-4758-3p	2	-21	3	17	72	94
TCONS_00014770	hsa-miR-4764-3p	2	-16.45	2	20	68	89
TCONS_00014770	hsa-miR-4764-3p	2	-12.08	2	21	247	268
TCONS_00011882	hsa-miR-4787-5p	2	-37.74	2	18	3073	3094
TCONS_00011882	hsa-miR-4787-5p	2	-35.57	2	18	3058	3079
TCONS_00077331	hsa-miR-4787-5p	2	-33.01	2	17	249	270
TCONS_00077331	hsa-miR-4787-5p	2	-29.86	2	21	1271	1292
TCONS_00208704	hsa-miR-4787-5p	2	-26.58	3	20	3634	3655
TCONS_00208704	hsa-miR-4787-5p	2	-38.79	4	18	3756	3777
TCONS_00284760	hsa-miR-4787-5p	2	-29.01	2	17	2651	2672
TCONS_00284760	hsa-miR-4787-5p	2	-25.7	2	17	2390	2411
TCONS_00163485	hsa-miR-4787-5p	2	-32.54	2	19	1362	1385
TCONS_00163485	hsa-miR-4787-5p	2	-29.32	2	20	1296	1316
TCONS_00152481	hsa-miR-4787-5p	2	-37.84	2	21	316	336
TCONS_00152481	hsa-miR-4787-5p	2	-33.75	2	20	58	77
TCONS_00032635	hsa-miR-4787-5p	2	-38.65	2	20	1	20
TCONS_00032635	hsa-miR-4787-5p	2	-32.08	2	18	99	121
TCONS_00045063	hsa-miR-4787-5p	2	-27.42	3	20	74	94
TCONS_00045063	hsa-miR-4787-5p	2	-24.81	3	17	84	105
TCONS_00131540	hsa-miR-4787-5p	2	-28.19	2	21	46	67
TCONS_00131540	hsa-miR-4787-5p	2	-42.52	2	21	145	168
TCONS_00025901	hsa-miR-4787-5p	2	-36.43	2	18	57	79
TCONS_00025901	hsa-miR-4787-5p	2	-27.89	2	17	79	100
TCONS_00163485	hsa-miR-483-5p	2	-20.76	2	12	956	978
TCONS_00163485	hsa-miR-483-5p	2	-23.93	2	16	1105	1126
TCONS_00011882	hsa-miR-5787	2	-33.15	2	18	277	296
TCONS_00011882	hsa-miR-5787	2	-27.09	2	16	2692	2710
TCONS_00185437	hsa-miR-5787	2	-28.67	2	14	249	268
TCONS_00185437	hsa-miR-5787	2	-27.7	2	19	3896	3916
TCONS_00173974	hsa-miR-5787	2	-30.21	2	18	76	95
TCONS_00173974	hsa-miR-5787	2	-27.17	2	18	208	227
TCONS_00130830	hsa-miR-5787	2	-17.23	2	11	15	34
TCONS_00130830	hsa-miR-5787	2	-27.83	2	18	78	97
TCONS_00296861	hsa-miR-5787	2	-28.64	2	18	84	103
TCONS_00296861	hsa-miR-5787	2	-29.15	2	19	160	180
TCONS_00123002	hsa-miR-5787	2	-27.65	2	16	90	110
TCONS_00123002	hsa-miR-5787	2	-25.24	2	19	175	195
TCONS_00042814	hsa-miR-5787	2	-41.12	2	19	79	99
TCONS_00042814	hsa-miR-5787	2	-24.22	2	13	14	33
TCONS_00303745	hsa-miR-5787	2	-29.08	2	17	101	120
TCONS_00303745	hsa-miR-5787	2	-25.14	2	18	15	35
TCONS_00028455	hsa-miR-5787	2	-30.79	2	18	12	31
TCONS_00028455	hsa-miR-5787	2	-25.61	2	17	56	74
TCONS_00182632	hsa-miR-5787	2	-24.24	2	18	40	59
TCONS_00182632	hsa-miR-5787	2	-19.16	2	12	106	125
TCONS_00046763	hsa-miR-5787	2	-18.91	2	16	72	90
TCONS_00046763	hsa-miR-5787	2	-29.57	2	16	83	101
TCONS_00273684	hsa-miR-5787	2	-28.38	2	17	152	171
TCONS_00273684	hsa-miR-5787	2	-24.45	2	19	167	186
TCONS_00059241	hsa-miR-5787	2	-29.06	2	15	126	145
TCONS_00059241	hsa-miR-5787	2	-25.14	2	18	40	60
TCONS_00020793	hsa-miR-5787	2	-24.92	2	18	213	232
TCONS_00020793	hsa-miR-5787	2	-25.18	2	18	120	140
TCONS_00296772	hsa-miR-5787	2	-27.7	2	17	91	110
TCONS_00296772	hsa-miR-5787	2	-26.99	2	18	21	41
TCONS_00030361	hsa-miR-5787	2	-27.01	2	15	152	171
TCONS_00030361	hsa-miR-5787	2	-28.32	2	19	184	202
TCONS_00181714	hsa-miR-5787	2	-23.48	2	19	181	200
TCONS_00181714	hsa-miR-5787	2	-25.14	2	18	96	116
TCONS_00216352	hsa-miR-5787	2	-24.98	2	18	71	90
TCONS_00216352	hsa-miR-5787	2	-34.45	2	17	116	134
TCONS_00298510	hsa-miR-5787	2	-23.2	2	11	134	153
TCONS_00298510	hsa-miR-5787	2	-30.09	2	19	45	65
TCONS_00245924	hsa-miR-5787	2	-27.69	2	17	184	203
TCONS_00245924	hsa-miR-5787	2	-25.14	2	18	98	118
TCONS_00025901	hsa-miR-5787	2	-27.83	2	16	141	160
TCONS_00025901	hsa-miR-5787	2	-33.37	2	15	99	119
TCONS_00001205	hsa-miR-605	2	-18.69	2	22	69	91
TCONS_00001205	hsa-miR-605	2	-22.98	3	21	153	175
TCONS_00281945	hsa-miR-605	2	-10.2	2	13	1	12
TCONS_00281945	hsa-miR-605	2	-12.23	3	21	184	206
TCONS_00244240	hsa-miR-605	2	-18.57	2	22	74	96
TCONS_00244240	hsa-miR-605	2	-11.76	2	16	53	75
TCONS_00011882	hsa-miR-6089	2	-39.32	2	16	412	435
TCONS_00011882	hsa-miR-6089	2	-35.29	2	20	457	479
TCONS_00208704	hsa-miR-6089	2	-40.29	2	23	1526	1548
TCONS_00208704	hsa-miR-6089	2	-33.3	2	23	1498	1524
TCONS_00185437	hsa-miR-6089	2	-45.91	2	22	269	293
TCONS_00185437	hsa-miR-6089	2	-21.02	2	9	959	982
TCONS_00163485	hsa-miR-6089	2	-48.25	4	23	679	705
TCONS_00163485	hsa-miR-6089	2	-43.38	4	21	512	535
TCONS_00152481	hsa-miR-6089	2	-34.75	2	22	328	356
TCONS_00152481	hsa-miR-6089	2	-27.45	2	18	212	238
TCONS_00198803	hsa-miR-6089	2	-45.71	2	20	31	54
TCONS_00198803	hsa-miR-6089	2	-45.3	2	23	17	40
TCONS_00011860	hsa-miR-6089	2	-49.68	2	23	60	81
TCONS_00011860	hsa-miR-6089	2	-32.81	2	22	26	50
TCONS_00109095	hsa-miR-6089	2	-42.26	2	23	5	28
TCONS_00109095	hsa-miR-6089	2	-38.88	2	23	92	115
TCONS_00141083	hsa-miR-6089	2	-39.93	4	22	1	21
TCONS_00141083	hsa-miR-6089	2	-37.95	2	22	149	171
TCONS_00245571	hsa-miR-6089	2	-32.07	2	18	187	211
TCONS_00245571	hsa-miR-6089	2	-25.01	2	21	225	248
TCONS_00007933	hsa-miR-6089	2	-31	2	16	1	15
TCONS_00007933	hsa-miR-6089	2	-35.69	2	18	34	59
TCONS_00079827	hsa-miR-6089	2	-29.95	2	22	70	93
TCONS_00079827	hsa-miR-6089	2	-42.1	2	23	141	164
TCONS_00064526	hsa-miR-6089	2	-45.22	3	23	192	215
TCONS_00064526	hsa-miR-6089	2	-38.59	2	23	102	128
TCONS_00026472	hsa-miR-6089	2	-31.51	2	21	196	219
TCONS_00026472	hsa-miR-6089	2	-20.41	2	9	124	147
TCONS_00011882	hsa-miR-6124	2	-22.7	2	19	111	133
TCONS_00011882	hsa-miR-6124	2	-21.97	2	19	3264	3283
TCONS_00208704	hsa-miR-6124	2	-22.83	2	19	3397	3416
TCONS_00208704	hsa-miR-6124	2	-12.72	2	11	2725	2744
TCONS_00020930	hsa-miR-6124	2	-23.82	2	19	687	707
TCONS_00020930	hsa-miR-6124	2	-19.31	2	19	663	682
TCONS_00173783	hsa-miR-6124	2	-16.34	2	13	748	767
TCONS_00173783	hsa-miR-6124	2	-14.59	2	15	461	480
TCONS_00266820	hsa-miR-6124	2	-24.78	2	17	385	404
TCONS_00266820	hsa-miR-6124	2	-25.53	2	16	185	204
TCONS_00246365	hsa-miR-6124	2	-17.01	2	14	169	188
TCONS_00246365	hsa-miR-6124	2	-19.53	2	13	55	74
TCONS_00123136	hsa-miR-6124	2	-21.76	2	19	88	105
TCONS_00123136	hsa-miR-6124	2	-10.1	2	9	121	140
TCONS_00238347	hsa-miR-6124	2	-20.43	2	19	240	261
TCONS_00238347	hsa-miR-6124	2	-14.98	2	19	96	115
TCONS_00300481	hsa-miR-6124	2	-17.16	2	19	214	233
TCONS_00300481	hsa-miR-6124	2	-22.43	2	19	23	43
TCONS_00003157	hsa-miR-6124	2	-14.73	2	14	193	212
TCONS_00003157	hsa-miR-6124	2	-17.95	2	9	175	194
TCONS_00056596	hsa-miR-6124	2	-22.04	2	19	88	107
TCONS_00056596	hsa-miR-6124	2	-25.95	2	19	1	21
TCONS_00072980	hsa-miR-6124	2	-20.24	2	19	20	39
TCONS_00072980	hsa-miR-6124	2	-17.8	2	19	43	62
TCONS_00187141	hsa-miR-6124	2	-18.53	2	11	77	96
TCONS_00187141	hsa-miR-6124	2	-27.81	2	19	34	52
TCONS_00161920	hsa-miR-6124	2	-13.37	2	13	1	13
TCONS_00161920	hsa-miR-6124	2	-16.82	2	13	165	184
TCONS_00199698	hsa-miR-6124	2	-16.67	2	19	136	155
TCONS_00199698	hsa-miR-6124	2	-20.94	3	19	123	142
TCONS_00049846	hsa-miR-6124	2	-28.02	2	19	202	223
TCONS_00049846	hsa-miR-6124	2	-30.57	2	19	170	189
TCONS_00239103	hsa-miR-6124	2	-18.62	2	14	43	62
TCONS_00239103	hsa-miR-6124	2	-10.85	2	9	98	117
TCONS_00033411	hsa-miR-6124	2	-19.05	2	18	14	33
TCONS_00033411	hsa-miR-6124	2	-12.72	2	9	71	90
TCONS_00221070	hsa-miR-6124	2	-20.95	2	19	90	109
TCONS_00221070	hsa-miR-6124	2	-22.62	2	19	119	139
TCONS_00236374	hsa-miR-6124	2	-26.78	2	19	200	219
TCONS_00236374	hsa-miR-6124	2	-25.53	2	19	157	180
TCONS_00016735	hsa-miR-6124	2	-19.36	2	19	94	113
TCONS_00016735	hsa-miR-6124	2	-20.96	2	19	21	41
TCONS_00070742	hsa-miR-6124	2	-23.18	2	19	161	180
TCONS_00070742	hsa-miR-6124	2	-16.24	2	18	147	166
TCONS_00136404	hsa-miR-6124	2	-16.36	2	10	141	160
TCONS_00136404	hsa-miR-6124	2	-18.93	2	19	176	195
TCONS_00163485	hsa-miR-638	2	-39.83	2	24	1165	1191
TCONS_00163485	hsa-miR-638	2	-47.49	2	24	503	525
TCONS_00023139	hsa-miR-638	2	-32.01	2	22	201	224
TCONS_00023139	hsa-miR-638	2	-26.98	2	23	75	98
TCONS_00032635	hsa-miR-638	2	-42.38	2	23	112	137
TCONS_00032635	hsa-miR-638	2	-37.75	2	22	5	27
TCONS_00009495	hsa-miR-638	2	-33.94	2	24	12	36
TCONS_00009495	hsa-miR-638	2	-36.62	2	24	52	76
TCONS_00230737	hsa-miR-92a-3p	2	-20.09	2	21	38	59
TCONS_00230737	hsa-miR-92a-3p	2	-11.64	2	16	1	17
TCONS_00042684	hsa-miR-92b-3p	2	-25.45	2	19	19175	19194
TCONS_00042684	hsa-miR-92b-3p	2	-21.16	2	15	21022	21043
TCONS_00230737	hsa-miR-92b-3p	2	-23.22	2	21	38	59
TCONS_00230737	hsa-miR-92b-3p	2	-12.05	2	16	1	17
TCONS_00070946	hsa-miR-92b-3p	2	-10.43	2	13	108	129
TCONS_00070946	hsa-miR-92b-3p	2	-13.05	2	13	143	165
TCONS_00184514	hsa-miR-92b-3p	2	-21.95	3	16	154	175
TCONS_00184514	hsa-miR-92b-3p	2	-16.87	2	21	183	204
TCONS_00011882	hsa-miR-98-5p	2	-17.74	2	21	2225	2247
TCONS_00011882	hsa-miR-98-5p	2	-19.14	2	21	271	292
TCONS_00305258	hsa-miR-98-5p	2	-13.88	2	18	45	65
TCONS_00305258	hsa-miR-98-5p	2	-13.6	2	21	15	35
TCONS_00204606	hsa-miR-98-5p	2	-17.12	2	21	208	233
TCONS_00204606	hsa-miR-98-5p	2	-14.25	2	17	59	79
TCONS_00087176	hsa-miR-98-5p	2	-16.74	2	21	112	133
TCONS_00087176	hsa-miR-98-5p	2	-17.66	2	18	184	205
