# Supplementary material for: A computationally constructed ceRNA interaction network based on a comparison of the SHEE and SHEEC cell lines
Source: Cell Mol Biol Lett. 2016 Sep 26;21:21. doi: 10.1186/s11658-016-0022-0 (PMC5415789; doi:10.1186/s11658-016-0022-0)
Supplement: Supplementary file 6 — Relationship between miRNAs and experiment validated genes. (XLS 1416 kb) [file 11658_2016_22_MOESM6_ESM.xls]

## Sheet: Sheet1
miRTarBase ID	miRNA	Species (miRNA)	Target Gene	Target Gene (Entrez Gene ID)	Species (Target Gene)	Experiments	Support Type	References (PMID)
MIRT000415	hsa-let-7a-5p	Homo sapiens	CDK6	1021	Homo sapiens	Luciferase reporter assay//Western blot//	Functional MTI	24383407
MIRT000415	hsa-let-7a-5p	Homo sapiens	CDK6	1021	Homo sapiens	CLASH	Functional MTI (Weak)	23622248
MIRT000417	hsa-let-7a-5p	Homo sapiens	MYC	4609	Homo sapiens	qRT-PCR//Western blot	Functional MTI	16651716
MIRT000417	hsa-let-7a-5p	Homo sapiens	MYC	4609	Homo sapiens	Western blot	Functional MTI	20033209
MIRT000417	hsa-let-7a-5p	Homo sapiens	MYC	4609	Homo sapiens	qRT-PCR	Functional MTI (Weak)	17942906
MIRT000417	hsa-let-7a-5p	Homo sapiens	MYC	4609	Homo sapiens	TRAP	Functional MTI (Weak)	24510096
MIRT000463	hsa-let-7a-5p	Homo sapiens	NKIRAS2	28511	Homo sapiens	ELISA//qRT-PCR//Luciferase reporter assay//Western blot	Functional MTI	20351193
MIRT001853	hsa-let-7a-5p	Homo sapiens	NF2	4771	Homo sapiens	Luciferase reporter assay//Microarray//qRT-PCR//Western blot//Reporter assay;Other	Functional MTI	17220301
MIRT001855	hsa-let-7a-5p	Homo sapiens	KRAS	3845	Homo sapiens	Luciferase reporter assay//Microarray	Functional MTI	15766527
MIRT001855	hsa-let-7a-5p	Homo sapiens	KRAS	3845	Homo sapiens	qRT-PCR//Western blot	Functional MTI	16651716
MIRT001855	hsa-let-7a-5p	Homo sapiens	KRAS	3845	Homo sapiens	Western blot	Functional MTI	20033209
MIRT002080	hsa-let-7a-5p	Homo sapiens	VDR	7421	Homo sapiens	Luciferase reporter assay	Non-Functional MTI	17890240
MIRT003902	hsa-let-7a-5p	Homo sapiens	APP	351	Homo sapiens	Luciferase reporter assay	Non-Functional MTI	19110058
MIRT003904	hsa-let-7a-5p	Homo sapiens	E2F1	1869	Homo sapiens	Western blot	Non-Functional MTI	19110058
MIRT004321	hsa-let-7a-5p	Homo sapiens	UHRF2	115426	Homo sapiens	qRT-PCR//Western blot//Luciferase reporter assay	Functional MTI	19818775
MIRT004830	hsa-let-7a-5p	Homo sapiens	NFKB1	4790	Homo sapiens	Microarray//qRT-PCR	Functional MTI (Weak)	17260024
MIRT004957	hsa-let-7a-5p	Homo sapiens	ZFP36L1	677	Homo sapiens	qRT-PCR	Functional MTI (Weak)	17942906
MIRT004958	hsa-let-7a-5p	Homo sapiens	THBS1	7057	Homo sapiens	qRT-PCR	Functional MTI (Weak)	17942906
MIRT004958	hsa-let-7a-5p	Homo sapiens	THBS1	7057	Homo sapiens	PAR-CLIP	Functional MTI (Weak)	24398324
MIRT004960	hsa-let-7a-5p	Homo sapiens	SLC20A1	6574	Homo sapiens	qRT-PCR	Functional MTI (Weak)	17942906
MIRT004960	hsa-let-7a-5p	Homo sapiens	SLC20A1	6574	Homo sapiens	PAR-CLIP	Functional MTI (Weak)	20371350
MIRT004960	hsa-let-7a-5p	Homo sapiens	SLC20A1	6574	Homo sapiens	PAR-CLIP	Functional MTI (Weak)	23592263
MIRT004965	hsa-let-7a-5p	Homo sapiens	AMMECR1	9949	Homo sapiens	qRT-PCR	Functional MTI (Weak)	17942906
MIRT006152	hsa-let-7a-5p	Homo sapiens	EWSR1	2130	Homo sapiens	Luciferase reporter assay//Microarray//qRT-PCR//Western blot	Functional MTI	21853155
MIRT032505	hsa-let-7a-5p	Homo sapiens	TMED7	51014	Homo sapiens	Western blot	Non-Functional MTI	19818775
MIRT032506	hsa-let-7a-5p	Homo sapiens	CDKN1A	1026	Homo sapiens	Western blot	Functional MTI	19818775
MIRT032506	hsa-let-7a-5p	Homo sapiens	CDKN1A	1026	Homo sapiens	PAR-CLIP	Functional MTI (Weak)	21572407
MIRT035541	hsa-let-7a-5p	Homo sapiens	EGFR	1956	Homo sapiens	Luciferase reporter assay	Functional MTI	23032975
MIRT052360	hsa-let-7a-5p	Homo sapiens	RIOK3	8780	Homo sapiens	CLASH	Functional MTI (Weak)	23622248
MIRT052363	hsa-let-7a-5p	Homo sapiens	TMEM39A	55254	Homo sapiens	CLASH	Functional MTI (Weak)	23622248
MIRT052368	hsa-let-7a-5p	Homo sapiens	PSMA2	5683	Homo sapiens	CLASH	Functional MTI (Weak)	23622248
MIRT052372	hsa-let-7a-5p	Homo sapiens	CIRH1A	84916	Homo sapiens	CLASH	Functional MTI (Weak)	23622248
MIRT052374	hsa-let-7a-5p	Homo sapiens	UBE3C	9690	Homo sapiens	CLASH	Functional MTI (Weak)	23622248
MIRT052376	hsa-let-7a-5p	Homo sapiens	MRPL15	29088	Homo sapiens	CLASH	Functional MTI (Weak)	23622248
MIRT052377	hsa-let-7a-5p	Homo sapiens	HIST2H2BF	440689	Homo sapiens	CLASH	Functional MTI (Weak)	23622248
MIRT052379	hsa-let-7a-5p	Homo sapiens	SMPDL3B	27293	Homo sapiens	CLASH	Functional MTI (Weak)	23622248
MIRT052380	hsa-let-7a-5p	Homo sapiens	HIST2H2BE	8349	Homo sapiens	CLASH	Functional MTI (Weak)	23622248
MIRT052384	hsa-let-7a-5p	Homo sapiens	BCAT1	586	Homo sapiens	CLASH	Functional MTI (Weak)	23622248
MIRT052386	hsa-let-7a-5p	Homo sapiens	FNDC3A	22862	Homo sapiens	PAR-CLIP	Functional MTI (Weak)	23592263
MIRT052386	hsa-let-7a-5p	Homo sapiens	FNDC3A	22862	Homo sapiens	CLASH	Functional MTI (Weak)	23622248
MIRT052388	hsa-let-7a-5p	Homo sapiens	CD276	80381	Homo sapiens	CLASH	Functional MTI (Weak)	23622248
MIRT052389	hsa-let-7a-5p	Homo sapiens	PHF6	84295	Homo sapiens	CLASH	Functional MTI (Weak)	23622248
MIRT052391	hsa-let-7a-5p	Homo sapiens	NOLC1	9221	Homo sapiens	CLASH	Functional MTI (Weak)	23622248
MIRT052393	hsa-let-7a-5p	Homo sapiens	PTP4A1	7803	Homo sapiens	CLASH	Functional MTI (Weak)	23622248
MIRT052396	hsa-let-7a-5p	Homo sapiens	RPL9	6133	Homo sapiens	CLASH	Functional MTI (Weak)	23622248
MIRT052399	hsa-let-7a-5p	Homo sapiens	GLUL	2752	Homo sapiens	CLASH	Functional MTI (Weak)	23622248
MIRT052400	hsa-let-7a-5p	Homo sapiens	HIST1H4D	8360	Homo sapiens	CLASH	Functional MTI (Weak)	23622248
MIRT052403	hsa-let-7a-5p	Homo sapiens	ACTB	60	Homo sapiens	CLASH	Functional MTI (Weak)	23622248
MIRT052405	hsa-let-7a-5p	Homo sapiens	ANO6	196527	Homo sapiens	CLASH	Functional MTI (Weak)	23622248
MIRT052406	hsa-let-7a-5p	Homo sapiens	CS	1431	Homo sapiens	CLASH	Functional MTI (Weak)	23622248
MIRT052409	hsa-let-7a-5p	Homo sapiens	LMNA	4000	Homo sapiens	CLASH	Functional MTI (Weak)	23622248
MIRT052415	hsa-let-7a-5p	Homo sapiens	HIST1H1D	3007	Homo sapiens	CLASH	Functional MTI (Weak)	23622248
MIRT052419	hsa-let-7a-5p	Homo sapiens	RPL30	6156	Homo sapiens	CLASH	Functional MTI (Weak)	23622248
MIRT052423	hsa-let-7a-5p	Homo sapiens	TTC22	55001	Homo sapiens	CLASH	Functional MTI (Weak)	23622248
MIRT052425	hsa-let-7a-5p	Homo sapiens	GCN1L1	10985	Homo sapiens	CLASH	Functional MTI (Weak)	23622248
MIRT052427	hsa-let-7a-5p	Homo sapiens	RQCD1	9125	Homo sapiens	CLASH	Functional MTI (Weak)	23622248
MIRT052430	hsa-let-7a-5p	Homo sapiens	NAA35	60560	Homo sapiens	CLASH	Functional MTI (Weak)	23622248
MIRT052431	hsa-let-7a-5p	Homo sapiens	SHMT2	6472	Homo sapiens	CLASH	Functional MTI (Weak)	23622248
MIRT052435	hsa-let-7a-5p	Homo sapiens	RPL4	6124	Homo sapiens	CLASH	Functional MTI (Weak)	23622248
MIRT052441	hsa-let-7a-5p	Homo sapiens	EEF2	1938	Homo sapiens	CLASH	Functional MTI (Weak)	23622248
MIRT052449	hsa-let-7a-5p	Homo sapiens	RPS15A	6210	Homo sapiens	CLASH	Functional MTI (Weak)	23622248
MIRT052450	hsa-let-7a-5p	Homo sapiens	RPS10	6204	Homo sapiens	CLASH	Functional MTI (Weak)	23622248
MIRT052451	hsa-let-7a-5p	Homo sapiens	AGO1	26523	Homo sapiens	Immunohistochemistry//Immunoprecipitaion//Luciferase reporter assay//Northern blot//qRT-PCR//Western blot	Functional MTI	23426184
MIRT052451	hsa-let-7a-5p	Homo sapiens	AGO1	26523	Homo sapiens	CLASH	Functional MTI (Weak)	23622248
MIRT052453	hsa-let-7a-5p	Homo sapiens	SP1	6667	Homo sapiens	CLASH	Functional MTI (Weak)	23622248
MIRT052456	hsa-let-7a-5p	Homo sapiens	CD2AP	23607	Homo sapiens	CLASH	Functional MTI (Weak)	23622248
MIRT052459	hsa-let-7a-5p	Homo sapiens	RPSA	3921	Homo sapiens	CLASH	Functional MTI (Weak)	23622248
MIRT052462	hsa-let-7a-5p	Homo sapiens	GORASP2	26003	Homo sapiens	CLASH	Functional MTI (Weak)	23622248
MIRT052465	hsa-let-7a-5p	Homo sapiens	CFL2	1073	Homo sapiens	CLASH	Functional MTI (Weak)	23622248
MIRT052469	hsa-let-7a-5p	Homo sapiens	SKA3	221150	Homo sapiens	CLASH	Functional MTI (Weak)	23622248
MIRT052470	hsa-let-7a-5p	Homo sapiens	DDX18	8886	Homo sapiens	CLASH	Functional MTI (Weak)	23622248
MIRT052471	hsa-let-7a-5p	Homo sapiens	FARSA	2193	Homo sapiens	CLASH	Functional MTI (Weak)	23622248
MIRT052480	hsa-let-7a-5p	Homo sapiens	TRAF7	84231	Homo sapiens	CLASH	Functional MTI (Weak)	23622248
MIRT052481	hsa-let-7a-5p	Homo sapiens	CD55	1604	Homo sapiens	CLASH	Functional MTI (Weak)	23622248
MIRT052486	hsa-let-7a-5p	Homo sapiens	MRS2	57380	Homo sapiens	CLASH	Functional MTI (Weak)	23622248
MIRT052487	hsa-let-7a-5p	Homo sapiens	TARS	6897	Homo sapiens	CLASH	Functional MTI (Weak)	23622248
MIRT052490	hsa-let-7a-5p	Homo sapiens	LIX1L	128077	Homo sapiens	CLASH	Functional MTI (Weak)	23622248
MIRT052491	hsa-let-7a-5p	Homo sapiens	RAD21	5885	Homo sapiens	CLASH	Functional MTI (Weak)	23622248
MIRT052494	hsa-let-7a-5p	Homo sapiens	SAMD4B	55095	Homo sapiens	CLASH	Functional MTI (Weak)	23622248
MIRT052500	hsa-let-7a-5p	Homo sapiens	ITM2B	9445	Homo sapiens	CLASH	Functional MTI (Weak)	23622248
MIRT052501	hsa-let-7a-5p	Homo sapiens	RPS13	6207	Homo sapiens	CLASH	Functional MTI (Weak)	23622248
MIRT052502	hsa-let-7a-5p	Homo sapiens	C1GALT1	56913	Homo sapiens	CLASH	Functional MTI (Weak)	23622248
MIRT052503	hsa-let-7a-5p	Homo sapiens	CARHSP1	23589	Homo sapiens	CLASH	Functional MTI (Weak)	23622248
MIRT052508	hsa-let-7a-5p	Homo sapiens	PPP2R2A	5520	Homo sapiens	PAR-CLIP	Functional MTI (Weak)	23446348
MIRT052508	hsa-let-7a-5p	Homo sapiens	PPP2R2A	5520	Homo sapiens	CLASH	Functional MTI (Weak)	23622248
MIRT052509	hsa-let-7a-5p	Homo sapiens	SRSF2	6427	Homo sapiens	CLASH	Functional MTI (Weak)	23622248
MIRT052510	hsa-let-7a-5p	Homo sapiens	CLPB	81570	Homo sapiens	CLASH	Functional MTI (Weak)	23622248
MIRT052522	hsa-let-7a-5p	Homo sapiens	BSDC1	55108	Homo sapiens	CLASH	Functional MTI (Weak)	23622248
MIRT052523	hsa-let-7a-5p	Homo sapiens	HMGN2	3151	Homo sapiens	CLASH	Functional MTI (Weak)	23622248
MIRT052534	hsa-let-7a-5p	Homo sapiens	S100PBP	64766	Homo sapiens	CLASH	Functional MTI (Weak)	23622248
MIRT052535	hsa-let-7a-5p	Homo sapiens	AIDA	64853	Homo sapiens	CLASH	Functional MTI (Weak)	23622248
MIRT052542	hsa-let-7a-5p	Homo sapiens	PIGN	23556	Homo sapiens	CLASH	Functional MTI (Weak)	23622248
MIRT052549	hsa-let-7a-5p	Homo sapiens	TMX2	51075	Homo sapiens	CLASH	Functional MTI (Weak)	23622248
MIRT052553	hsa-let-7a-5p	Homo sapiens	BAZ1B	9031	Homo sapiens	CLASH	Functional MTI (Weak)	23622248
MIRT052555	hsa-let-7a-5p	Homo sapiens	CDC25B	994	Homo sapiens	CLASH	Functional MTI (Weak)	23622248
MIRT052557	hsa-let-7a-5p	Homo sapiens	LRRC42	115353	Homo sapiens	CLASH	Functional MTI (Weak)	23622248
MIRT052558	hsa-let-7a-5p	Homo sapiens	NME4	4833	Homo sapiens	CLASH	Functional MTI (Weak)	23622248
MIRT052559	hsa-let-7a-5p	Homo sapiens	GGPS1	9453	Homo sapiens	CLASH	Functional MTI (Weak)	23622248
MIRT052577	hsa-let-7a-5p	Homo sapiens	RPL35A	6165	Homo sapiens	CLASH	Functional MTI (Weak)	23622248
MIRT052578	hsa-let-7a-5p	Homo sapiens	FNIP1	96459	Homo sapiens	CLASH	Functional MTI (Weak)	23622248
MIRT052586	hsa-let-7a-5p	Homo sapiens	RPS24	6229	Homo sapiens	CLASH	Functional MTI (Weak)	23622248
MIRT052587	hsa-let-7a-5p	Homo sapiens	WDR6	11180	Homo sapiens	CLASH	Functional MTI (Weak)	23622248
MIRT052594	hsa-let-7a-5p	Homo sapiens	UBA6	55236	Homo sapiens	CLASH	Functional MTI (Weak)	23622248
MIRT052598	hsa-let-7a-5p	Homo sapiens	CNBP	7555	Homo sapiens	CLASH	Functional MTI (Weak)	23622248
MIRT052599	hsa-let-7a-5p	Homo sapiens	TRIO	7204	Homo sapiens	CLASH	Functional MTI (Weak)	23622248
MIRT052602	hsa-let-7a-5p	Homo sapiens	PREB	10113	Homo sapiens	CLASH	Functional MTI (Weak)	23622248
MIRT052605	hsa-let-7a-5p	Homo sapiens	RAB13	5872	Homo sapiens	CLASH	Functional MTI (Weak)	23622248
MIRT052615	hsa-let-7a-5p	Homo sapiens	UHRF1	29128	Homo sapiens	CLASH	Functional MTI (Weak)	23622248
MIRT052621	hsa-let-7a-5p	Homo sapiens	KPNA6	23633	Homo sapiens	CLASH	Functional MTI (Weak)	23622248
MIRT052622	hsa-let-7a-5p	Homo sapiens	C7orf60	154743	Homo sapiens	CLASH	Functional MTI (Weak)	23622248
MIRT052626	hsa-let-7a-5p	Homo sapiens	SEL1L3	23231	Homo sapiens	CLASH	Functional MTI (Weak)	23622248
MIRT052634	hsa-let-7a-5p	Homo sapiens	IARS	3376	Homo sapiens	CLASH	Functional MTI (Weak)	23622248
MIRT053026	hsa-let-7a-5p	Homo sapiens	PAK1	5058	Homo sapiens	Immunofluorescence//qRT-PCR//Western blot//Luciferase reporter assay	Functional MTI	23339187
MIRT053129	hsa-let-7a-5p	Homo sapiens	AURKB	9212	Homo sapiens	Luciferase reporter assay//Western blot	Functional MTI	23769985
MIRT068151	hsa-let-7a-5p	Homo sapiens	TXLNA	200081	Homo sapiens	PAR-CLIP	Functional MTI (Weak)	21572407
MIRT068525	hsa-let-7a-5p	Homo sapiens	NHLRC3	387921	Homo sapiens	PAR-CLIP	Functional MTI (Weak)	20371350
MIRT068525	hsa-let-7a-5p	Homo sapiens	NHLRC3	387921	Homo sapiens	PAR-CLIP	Functional MTI (Weak)	21572407
MIRT068525	hsa-let-7a-5p	Homo sapiens	NHLRC3	387921	Homo sapiens	PAR-CLIP	Functional MTI (Weak)	24398324
MIRT084972	hsa-let-7a-5p	Homo sapiens	BACH1	571	Homo sapiens	PAR-CLIP	Functional MTI (Weak)	20371350
MIRT123313	hsa-let-7a-5p	Homo sapiens	CALU	813	Homo sapiens	PAR-CLIP	Functional MTI (Weak)	20371350
MIRT153843	hsa-let-7a-5p	Homo sapiens	NCOA3	8202	Homo sapiens	PAR-CLIP	Functional MTI (Weak)	24398324
MIRT215716	hsa-let-7a-5p	Homo sapiens	C5ORF51	285636	Homo sapiens	PAR-CLIP	Functional MTI (Weak)	20371350
MIRT215716	hsa-let-7a-5p	Homo sapiens	C5ORF51	285636	Homo sapiens	PAR-CLIP	Functional MTI (Weak)	21572407
MIRT215716	hsa-let-7a-5p	Homo sapiens	C5ORF51	285636	Homo sapiens	PAR-CLIP	Functional MTI (Weak)	23446348
MIRT215716	hsa-let-7a-5p	Homo sapiens	C5ORF51	285636	Homo sapiens	PAR-CLIP	Functional MTI (Weak)	23592263
MIRT215716	hsa-let-7a-5p	Homo sapiens	C5ORF51	285636	Homo sapiens	PAR-CLIP	Functional MTI (Weak)	24398324
MIRT255310	hsa-let-7a-5p	Homo sapiens	CDV3	55573	Homo sapiens	PAR-CLIP	Functional MTI (Weak)	21572407
MIRT260703	hsa-let-7a-5p	Homo sapiens	CLDN12	9069	Homo sapiens	PAR-CLIP	Functional MTI (Weak)	20371350
MIRT260703	hsa-let-7a-5p	Homo sapiens	CLDN12	9069	Homo sapiens	PAR-CLIP	Functional MTI (Weak)	23446348
MIRT260703	hsa-let-7a-5p	Homo sapiens	CLDN12	9069	Homo sapiens	PAR-CLIP	Functional MTI (Weak)	24398324
MIRT300033	hsa-let-7a-5p	Homo sapiens	BZW1	9689	Homo sapiens	PAR-CLIP	Functional MTI (Weak)	20371350
MIRT300033	hsa-let-7a-5p	Homo sapiens	BZW1	9689	Homo sapiens	PAR-CLIP	Functional MTI (Weak)	23592263
MIRT303316	hsa-let-7a-5p	Homo sapiens	MXD1	4084	Homo sapiens	PAR-CLIP	Functional MTI (Weak)	21572407
MIRT438636	hsa-let-7a-5p	Homo sapiens	TNFRSF10B	8795	Homo sapiens	qRT-PCR//Western blot	Functional MTI	24120475
MIRT451159	hsa-let-7a-5p	Homo sapiens	C19orf53	28974	Homo sapiens	PAR-CLIP	Functional MTI (Weak)	23592263
MIRT451698	hsa-let-7a-5p	Homo sapiens	C1RL	51279	Homo sapiens	PAR-CLIP	Functional MTI (Weak)	23592263
MIRT452435	hsa-let-7a-5p	Homo sapiens	QDPR	5860	Homo sapiens	PAR-CLIP	Functional MTI (Weak)	23592263
MIRT454858	hsa-let-7a-5p	Homo sapiens	ACOT9	23597	Homo sapiens	PAR-CLIP	Functional MTI (Weak)	23446348
MIRT454858	hsa-let-7a-5p	Homo sapiens	ACOT9	23597	Homo sapiens	PAR-CLIP	Functional MTI (Weak)	23592263
MIRT461172	hsa-let-7a-5p	Homo sapiens	SLC11A2	4891	Homo sapiens	HITS-CLIP	Functional MTI (Weak)	23313552
MIRT461172	hsa-let-7a-5p	Homo sapiens	SLC11A2	4891	Homo sapiens	PAR-CLIP	Functional MTI (Weak)	23592263
MIRT463665	hsa-let-7a-5p	Homo sapiens	YWHAZ	7534	Homo sapiens	PAR-CLIP	Functional MTI (Weak)	23592263
MIRT464269	hsa-let-7a-5p	Homo sapiens	VCL	7414	Homo sapiens	PAR-CLIP	Functional MTI (Weak)	23592263
MIRT469106	hsa-let-7a-5p	Homo sapiens	RNF144B	255488	Homo sapiens	PAR-CLIP	Functional MTI (Weak)	23592263
MIRT472671	hsa-let-7a-5p	Homo sapiens	NAA20	51126	Homo sapiens	PAR-CLIP	Functional MTI (Weak)	23592263
MIRT474018	hsa-let-7a-5p	Homo sapiens	LRRC20	55222	Homo sapiens	PAR-CLIP	Functional MTI (Weak)	23592263
MIRT476975	hsa-let-7a-5p	Homo sapiens	FAM83G	644815	Homo sapiens	PAR-CLIP	Functional MTI (Weak)	23592263
MIRT476975	hsa-let-7a-5p	Homo sapiens	FAM83G	644815	Homo sapiens	PAR-CLIP	Functional MTI (Weak)	24398324
MIRT477536	hsa-let-7a-5p	Homo sapiens	EIF4G2	1982	Homo sapiens	PAR-CLIP	Functional MTI (Weak)	21572407
MIRT477536	hsa-let-7a-5p	Homo sapiens	EIF4G2	1982	Homo sapiens	PAR-CLIP	Functional MTI (Weak)	23592263
MIRT479749	hsa-let-7a-5p	Homo sapiens	CCND1	595	Homo sapiens	PAR-CLIP	Functional MTI (Weak)	23592263
MIRT481366	hsa-let-7a-5p	Homo sapiens	ATG9A	79065	Homo sapiens	PAR-CLIP	Functional MTI (Weak)	23592263
MIRT481844	hsa-let-7a-5p	Homo sapiens	AP1S1	1174	Homo sapiens	PAR-CLIP	Functional MTI (Weak)	23592263
MIRT482188	hsa-let-7a-5p	Homo sapiens	AHR	196	Homo sapiens	PAR-CLIP	Functional MTI (Weak)	23592263
MIRT486663	hsa-let-7a-5p	Homo sapiens	ZNF28	7576	Homo sapiens	PAR-CLIP	Functional MTI (Weak)	23592263
MIRT496116	hsa-let-7a-5p	Homo sapiens	SNX17	9784	Homo sapiens	PAR-CLIP	Functional MTI (Weak)	22291592
MIRT500001	hsa-let-7a-5p	Homo sapiens	HIST1H2BD	3017	Homo sapiens	PAR-CLIP	Functional MTI (Weak)	23446348
MIRT500001	hsa-let-7a-5p	Homo sapiens	HIST1H2BD	3017	Homo sapiens	PAR-CLIP	Functional MTI (Weak)	24398324
MIRT500901	hsa-let-7a-5p	Homo sapiens	STRN	6801	Homo sapiens	PAR-CLIP	Functional MTI (Weak)	20371350
MIRT500901	hsa-let-7a-5p	Homo sapiens	STRN	6801	Homo sapiens	PAR-CLIP	Functional MTI (Weak)	24398324
MIRT501205	hsa-let-7a-5p	Homo sapiens	SUMO1	7341	Homo sapiens	PAR-CLIP	Functional MTI (Weak)	24398324
MIRT501243	hsa-let-7a-5p	Homo sapiens	SEMA4C	54910	Homo sapiens	PAR-CLIP	Functional MTI (Weak)	20371350
MIRT501243	hsa-let-7a-5p	Homo sapiens	SEMA4C	54910	Homo sapiens	PAR-CLIP	Functional MTI (Weak)	23446348
MIRT501243	hsa-let-7a-5p	Homo sapiens	SEMA4C	54910	Homo sapiens	PAR-CLIP	Functional MTI (Weak)	24398324
MIRT502848	hsa-let-7a-5p	Homo sapiens	CELF1	10658	Homo sapiens	PAR-CLIP	Functional MTI (Weak)	24398324
MIRT508936	hsa-let-7a-5p	Homo sapiens	AK4	205	Homo sapiens	PAR-CLIP	Functional MTI (Weak)	20371350
MIRT508936	hsa-let-7a-5p	Homo sapiens	AK4	205	Homo sapiens	PAR-CLIP	Functional MTI (Weak)	23446348
MIRT512749	hsa-let-7a-5p	Homo sapiens	CD59	966	Homo sapiens	PAR-CLIP	Functional MTI (Weak)	20371350
MIRT512749	hsa-let-7a-5p	Homo sapiens	CD59	966	Homo sapiens	PAR-CLIP	Functional MTI (Weak)	23446348
MIRT516087	hsa-let-7a-5p	Homo sapiens	ZBTB8OS	339487	Homo sapiens	PAR-CLIP	Functional MTI (Weak)	23446348
MIRT516087	hsa-let-7a-5p	Homo sapiens	ZBTB8OS	339487	Homo sapiens	HITS-CLIP	Functional MTI (Weak)	23706177
MIRT521389	hsa-let-7a-5p	Homo sapiens	RDX	5962	Homo sapiens	PAR-CLIP	Functional MTI (Weak)	21572407
MIRT521389	hsa-let-7a-5p	Homo sapiens	RDX	5962	Homo sapiens	PAR-CLIP	Functional MTI (Weak)	23446348
MIRT523984	hsa-let-7a-5p	Homo sapiens	DVL3	1857	Homo sapiens	PAR-CLIP	Functional MTI (Weak)	23446348
MIRT525732	hsa-let-7a-5p	Homo sapiens	SOD2	6648	Homo sapiens	PAR-CLIP	Functional MTI (Weak)	22012620
MIRT547378	hsa-let-7a-5p	Homo sapiens	MSI2	124540	Homo sapiens	PAR-CLIP	Functional MTI (Weak)	21572407
MIRT547838	hsa-let-7a-5p	Homo sapiens	IGF2BP3	10643	Homo sapiens	PAR-CLIP	Functional MTI (Weak)	20371350
MIRT547838	hsa-let-7a-5p	Homo sapiens	IGF2BP3	10643	Homo sapiens	PAR-CLIP	Functional MTI (Weak)	21572407
MIRT548538	hsa-let-7a-5p	Homo sapiens	DUSP1	1843	Homo sapiens	PAR-CLIP	Functional MTI (Weak)	21572407
MIRT549020	hsa-let-7a-5p	Homo sapiens	CBX5	23468	Homo sapiens	PAR-CLIP	Functional MTI (Weak)	21572407
MIRT549851	hsa-let-7a-5p	Homo sapiens	ECHDC1	55862	Homo sapiens	PAR-CLIP	Functional MTI (Weak)	21572407
MIRT550730	hsa-let-7a-5p	Homo sapiens	PMPCA	23203	Homo sapiens	PAR-CLIP	Functional MTI (Weak)	20371350
MIRT550730	hsa-let-7a-5p	Homo sapiens	PMPCA	23203	Homo sapiens	PAR-CLIP	Functional MTI (Weak)	21572407
MIRT561771	hsa-let-7a-5p	Homo sapiens	PEG10	23089	Homo sapiens	PAR-CLIP	Functional MTI (Weak)	20371350
MIRT568658	hsa-let-7a-5p	Homo sapiens	ABHD17C	58489	Homo sapiens	PAR-CLIP	Functional MTI (Weak)	20371350
MIRT569502	hsa-let-7a-5p	Homo sapiens	THYN1	29087	Homo sapiens	PAR-CLIP	Functional MTI (Weak)	20371350
MIRT573824	hsa-let-7a-5p	Homo sapiens	TGOLN2	10618	Homo sapiens	PAR-CLIP	Functional MTI (Weak)	20371350
MIRT680523	hsa-let-7a-5p	Homo sapiens	PRIM2	5558	Homo sapiens	HITS-CLIP	Functional MTI (Weak)	23706177
MIRT681275	hsa-let-7a-5p	Homo sapiens	RFC2	5982	Homo sapiens	HITS-CLIP	Functional MTI (Weak)	23706177
MIRT681509	hsa-let-7a-5p	Homo sapiens	STAT2	6773	Homo sapiens	HITS-CLIP	Functional MTI (Weak)	23706177
MIRT681662	hsa-let-7a-5p	Homo sapiens	DTX3L	151636	Homo sapiens	HITS-CLIP	Functional MTI (Weak)	23706177
MIRT681801	hsa-let-7a-5p	Homo sapiens	EIF4A3	9775	Homo sapiens	HITS-CLIP	Functional MTI (Weak)	23706177
MIRT682106	hsa-let-7a-5p	Homo sapiens	ITGA3	3675	Homo sapiens	HITS-CLIP	Functional MTI (Weak)	23313552
MIRT682106	hsa-let-7a-5p	Homo sapiens	ITGA3	3675	Homo sapiens	HITS-CLIP	Functional MTI (Weak)	23706177
MIRT682607	hsa-let-7a-5p	Homo sapiens	CPA4	51200	Homo sapiens	HITS-CLIP	Functional MTI (Weak)	23706177
MIRT700586	hsa-let-7a-5p	Homo sapiens	PRSS22	64063	Homo sapiens	HITS-CLIP	Functional MTI (Weak)	23313552
MIRT704031	hsa-let-7a-5p	Homo sapiens	EDEM3	80267	Homo sapiens	HITS-CLIP	Functional MTI (Weak)	23313552
MIRT705754	hsa-let-7a-5p	Homo sapiens	AMD1	262	Homo sapiens	HITS-CLIP	Functional MTI (Weak)	23313552
MIRT712374	hsa-let-7a-5p	Homo sapiens	NAP1L1	4673	Homo sapiens	HITS-CLIP	Functional MTI (Weak)	19536157
MIRT001580	hsa-let-7b-5p	Homo sapiens	UHRF1	29128	Homo sapiens	pSILAC//Proteomics;Other	Functional MTI (Weak)	18668040
MIRT001582	hsa-let-7b-5p	Homo sapiens	TYMS	7298	Homo sapiens	pSILAC//Proteomics;Other	Functional MTI (Weak)	18668040
MIRT001583	hsa-let-7b-5p	Homo sapiens	TTC9C	283237	Homo sapiens	pSILAC//Proteomics;Other	Functional MTI (Weak)	18668040
MIRT001585	hsa-let-7b-5p	Homo sapiens	TMEM2	23670	Homo sapiens	pSILAC//Proteomics;Other	Functional MTI (Weak)	18668040
MIRT001586	hsa-let-7b-5p	Homo sapiens	THBS1	7057	Homo sapiens	pSILAC//Proteomics;Other	Functional MTI (Weak)	18668040
MIRT001586	hsa-let-7b-5p	Homo sapiens	THBS1	7057	Homo sapiens	PAR-CLIP	Functional MTI (Weak)	24398324
MIRT001589	hsa-let-7b-5p	Homo sapiens	SPCS3	60559	Homo sapiens	pSILAC//Proteomics;Other	Functional MTI (Weak)	18668040
MIRT001590	hsa-let-7b-5p	Homo sapiens	SNAP23	8773	Homo sapiens	pSILAC//Proteomics;Other	Functional MTI (Weak)	18668040
MIRT001594	hsa-let-7b-5p	Homo sapiens	SLC25A13	10165	Homo sapiens	pSILAC//Proteomics;Other	Functional MTI (Weak)	18668040
MIRT001594	hsa-let-7b-5p	Homo sapiens	SLC25A13	10165	Homo sapiens	CLASH	Functional MTI (Weak)	23622248
MIRT001597	hsa-let-7b-5p	Homo sapiens	RPP38	10557	Homo sapiens	pSILAC//Proteomics;Other	Functional MTI (Weak)	18668040
MIRT001599	hsa-let-7b-5p	Homo sapiens	RHOB	388	Homo sapiens	pSILAC//Proteomics;Other	Functional MTI (Weak)	18668040
MIRT001602	hsa-let-7b-5p	Homo sapiens	PXDN	7837	Homo sapiens	pSILAC//Proteomics;Other	Functional MTI (Weak)	18668040
MIRT001604	hsa-let-7b-5p	Homo sapiens	PRIM1	5557	Homo sapiens	pSILAC//Proteomics;Other	Functional MTI (Weak)	18668040
MIRT001605	hsa-let-7b-5p	Homo sapiens	PPP1R7	5510	Homo sapiens	pSILAC//Proteomics;Other	Functional MTI (Weak)	18668040
MIRT001608	hsa-let-7b-5p	Homo sapiens	POLD2	5425	Homo sapiens	pSILAC//Proteomics;Other	Functional MTI (Weak)	18668040
MIRT001611	hsa-let-7b-5p	Homo sapiens	NXN	64359	Homo sapiens	pSILAC//Proteomics;Other	Functional MTI (Weak)	18668040
MIRT001612	hsa-let-7b-5p	Homo sapiens	NEDD4	4734	Homo sapiens	pSILAC//Proteomics;Other	Functional MTI (Weak)	18668040
MIRT001614	hsa-let-7b-5p	Homo sapiens	MRPS33	51650	Homo sapiens	pSILAC//Proteomics;Other	Functional MTI (Weak)	18668040
MIRT001623	hsa-let-7b-5p	Homo sapiens	IFRD1	3475	Homo sapiens	pSILAC//Proteomics;Other	Functional MTI (Weak)	18668040
MIRT001626	hsa-let-7b-5p	Homo sapiens	GYS1	2997	Homo sapiens	pSILAC//Proteomics;Other	Functional MTI (Weak)	18668040
MIRT001629	hsa-let-7b-5p	Homo sapiens	GPR56	9289	Homo sapiens	pSILAC//Proteomics;Other	Functional MTI (Weak)	18668040
MIRT001631	hsa-let-7b-5p	Homo sapiens	FNDC3A	22862	Homo sapiens	pSILAC//Proteomics;Other	Functional MTI (Weak)	18668040
MIRT001631	hsa-let-7b-5p	Homo sapiens	FNDC3A	22862	Homo sapiens	PAR-CLIP	Functional MTI (Weak)	23592263
MIRT001632	hsa-let-7b-5p	Homo sapiens	FAM96A	84191	Homo sapiens	pSILAC//Proteomics;Other	Functional MTI (Weak)	18668040
MIRT001635	hsa-let-7b-5p	Homo sapiens	DUSP23	54935	Homo sapiens	pSILAC//Proteomics;Other	Functional MTI (Weak)	18668040
MIRT001637	hsa-let-7b-5p	Homo sapiens	DSP	1832	Homo sapiens	pSILAC//Proteomics;Other	Functional MTI (Weak)	18668040
MIRT001637	hsa-let-7b-5p	Homo sapiens	DSP	1832	Homo sapiens	CLASH	Functional MTI (Weak)	23622248
MIRT001641	hsa-let-7b-5p	Homo sapiens	COMMD9	29099	Homo sapiens	pSILAC//Proteomics;Other	Functional MTI (Weak)	18668040
MIRT001642	hsa-let-7b-5p	Homo sapiens	CHMP2A	27243	Homo sapiens	pSILAC//Proteomics;Other	Functional MTI (Weak)	18668040
MIRT001644	hsa-let-7b-5p	Homo sapiens	CDIPT	10423	Homo sapiens	pSILAC//Proteomics;Other	Functional MTI (Weak)	18668040
MIRT001645	hsa-let-7b-5p	Homo sapiens	CARHSP1	23589	Homo sapiens	pSILAC//Proteomics;Other	Functional MTI (Weak)	18668040
MIRT001646	hsa-let-7b-5p	Homo sapiens	CAPG	822	Homo sapiens	pSILAC//Proteomics;Other	Functional MTI (Weak)	18668040
MIRT001649	hsa-let-7b-5p	Homo sapiens	AURKB	9212	Homo sapiens	pSILAC//Proteomics;Other	Functional MTI (Weak)	18668040
MIRT001852	hsa-let-7b-5p	Homo sapiens	ACTG1	71	Homo sapiens	CLASH	Functional MTI (Weak)	23622248
MIRT001852	hsa-let-7b-5p	Homo sapiens	ACTG1	71	Homo sapiens	Luciferase reporter assay//Reporter assay;Other	Non-Functional MTI	15131085
MIRT002297	hsa-let-7b-5p	Homo sapiens	CDK6	1021	Homo sapiens	Luciferase reporter assay//Microarray//Western blot	Functional MTI	17699775
MIRT002484	hsa-let-7b-5p	Homo sapiens	CCND1	595	Homo sapiens	Immunoblot//Immunofluorescence//Luciferase reporter assay//qRT-PCR//Reporter assay;Other	Functional MTI	18379589
MIRT002484	hsa-let-7b-5p	Homo sapiens	CCND1	595	Homo sapiens	immunoblot//Luciferase reporter assay//Northern blot//Western blot	Functional MTI	20133835
MIRT002484	hsa-let-7b-5p	Homo sapiens	CCND1	595	Homo sapiens	Immunoblot//Microarray//qRT-PCR//Western blot//Annexin V-FITC	Functional MTI	23806108
MIRT002484	hsa-let-7b-5p	Homo sapiens	CCND1	595	Homo sapiens	PAR-CLIP	Functional MTI (Weak)	23592263
MIRT003833	hsa-let-7b-5p	Homo sapiens	E2F5	1875	Homo sapiens	Microarray	Functional MTI (Weak)	17699775
MIRT003999	hsa-let-7b-5p	Homo sapiens	CCNA2	890	Homo sapiens	Immunoblot//Immunofluorescence//Luciferase reporter assay//qRT-PCR	Functional MTI	18379589
MIRT004952	hsa-let-7b-5p	Homo sapiens	SCAMP3	10067	Homo sapiens	qRT-PCR	Functional MTI (Weak)	17942906
MIRT005041	hsa-let-7b-5p	Homo sapiens	SIGMAR1	10280	Homo sapiens	Microarray	Functional MTI (Weak)	17699775
MIRT005041	hsa-let-7b-5p	Homo sapiens	SIGMAR1	10280	Homo sapiens	pSILAC//Proteomics	Functional MTI (Weak)	18668040
MIRT005043	hsa-let-7b-5p	Homo sapiens	NXT2	55916	Homo sapiens	Microarray	Functional MTI (Weak)	17699775
MIRT005047	hsa-let-7b-5p	Homo sapiens	YAP1	10413	Homo sapiens	Microarray	Functional MTI (Weak)	17699775
MIRT005051	hsa-let-7b-5p	Homo sapiens	AURKA	6790	Homo sapiens	Microarray	Functional MTI (Weak)	17699775
MIRT005051	hsa-let-7b-5p	Homo sapiens	AURKA	6790	Homo sapiens	Proteomics	Functional MTI (Weak)	18668040
MIRT005054	hsa-let-7b-5p	Homo sapiens	CBFB	865	Homo sapiens	Microarray	Functional MTI (Weak)	17699775
MIRT005055	hsa-let-7b-5p	Homo sapiens	RCAN1	1827	Homo sapiens	Microarray	Functional MTI (Weak)	17699775
MIRT005056	hsa-let-7b-5p	Homo sapiens	CDCA7	83879	Homo sapiens	Microarray	Functional MTI (Weak)	17699775
MIRT005060	hsa-let-7b-5p	Homo sapiens	DMD	1756	Homo sapiens	Microarray	Functional MTI (Weak)	17699775
MIRT005220	hsa-let-7b-5p	Homo sapiens	CCBL2	56267	Homo sapiens	pSILAC//Proteomics;Other	Functional MTI (Weak)	18668040
MIRT005221	hsa-let-7b-5p	Homo sapiens	DCTPP1	79077	Homo sapiens	pSILAC//Proteomics;Other	Functional MTI (Weak)	18668040
MIRT005222	hsa-let-7b-5p	Homo sapiens	EDEM3	80267	Homo sapiens	pSILAC//Proteomics;Other	Functional MTI (Weak)	18668040
MIRT005222	hsa-let-7b-5p	Homo sapiens	EDEM3	80267	Homo sapiens	HITS-CLIP	Functional MTI (Weak)	23313552
MIRT005224	hsa-let-7b-5p	Homo sapiens	CCDC115	84317	Homo sapiens	pSILAC//Proteomics;Other	Functional MTI (Weak)	18668040
MIRT005232	hsa-let-7b-5p	Homo sapiens	GGCT	79017	Homo sapiens	pSILAC//Proteomics;Other	Functional MTI (Weak)	18668040
MIRT005234	hsa-let-7b-5p	Homo sapiens	PRRC2A	7916	Homo sapiens	pSILAC//Proteomics	Functional MTI (Weak)	18668040
MIRT005234	hsa-let-7b-5p	Homo sapiens	PRRC2A	7916	Homo sapiens	CLASH	Functional MTI (Weak)	23622248
MIRT005236	hsa-let-7b-5p	Homo sapiens	GDE1	51573	Homo sapiens	pSILAC//Proteomics;Other	Functional MTI (Weak)	18668040
MIRT005239	hsa-let-7b-5p	Homo sapiens	NAA40	79829	Homo sapiens	pSILAC//Proteomics	Functional MTI (Weak)	18668040
MIRT005240	hsa-let-7b-5p	Homo sapiens	TRABD	80305	Homo sapiens	pSILAC//Proteomics;Other	Functional MTI (Weak)	18668040
MIRT005240	hsa-let-7b-5p	Homo sapiens	TRABD	80305	Homo sapiens	CLASH	Functional MTI (Weak)	23622248
MIRT005241	hsa-let-7b-5p	Homo sapiens	IGF2BP2	10644	Homo sapiens	Immunohistochemistry//Luciferase reporter assay//QRTPCR//Western blot	Functional MTI	23482325
MIRT005241	hsa-let-7b-5p	Homo sapiens	IGF2BP2	10644	Homo sapiens	pSILAC//Proteomics;Other	Functional MTI (Weak)	18668040
MIRT032194	hsa-let-7b-5p	Homo sapiens	NUBP2	10101	Homo sapiens	Proteomics	Functional MTI (Weak)	18668040
MIRT032195	hsa-let-7b-5p	Homo sapiens	GFM2	84340	Homo sapiens	Proteomics	Functional MTI (Weak)	18668040
MIRT032197	hsa-let-7b-5p	Homo sapiens	LDLR	3949	Homo sapiens	Proteomics	Functional MTI (Weak)	18668040
MIRT032199	hsa-let-7b-5p	Homo sapiens	PIH1D1	55011	Homo sapiens	Proteomics	Functional MTI (Weak)	18668040
MIRT032205	hsa-let-7b-5p	Homo sapiens	MOB1A	55233	Homo sapiens	Proteomics	Functional MTI (Weak)	18668040
MIRT032208	hsa-let-7b-5p	Homo sapiens	ANXA8L1	728113	Homo sapiens	Proteomics	Functional MTI (Weak)	18668040
MIRT032222	hsa-let-7b-5p	Homo sapiens	EIF4A1	1973	Homo sapiens	Proteomics	Functional MTI (Weak)	18668040
MIRT032225	hsa-let-7b-5p	Homo sapiens	BAZ1B	9031	Homo sapiens	Proteomics	Functional MTI (Weak)	18668040
MIRT032225	hsa-let-7b-5p	Homo sapiens	BAZ1B	9031	Homo sapiens	CLASH	Functional MTI (Weak)	23622248
MIRT032228	hsa-let-7b-5p	Homo sapiens	SEC11A	23478	Homo sapiens	Proteomics	Functional MTI (Weak)	18668040
MIRT032230	hsa-let-7b-5p	Homo sapiens	CMC1	152100	Homo sapiens	Proteomics	Functional MTI (Weak)	18668040
MIRT032232	hsa-let-7b-5p	Homo sapiens	ATG9A	79065	Homo sapiens	Proteomics	Functional MTI (Weak)	18668040
MIRT032232	hsa-let-7b-5p	Homo sapiens	ATG9A	79065	Homo sapiens	PAR-CLIP	Functional MTI (Weak)	23592263
MIRT032237	hsa-let-7b-5p	Homo sapiens	LPCAT3	10162	Homo sapiens	Proteomics	Functional MTI (Weak)	18668040
MIRT032241	hsa-let-7b-5p	Homo sapiens	BZW2	28969	Homo sapiens	Proteomics	Functional MTI (Weak)	18668040
MIRT032243	hsa-let-7b-5p	Homo sapiens	EIF4G2	1982	Homo sapiens	Proteomics	Functional MTI (Weak)	18668040
MIRT032243	hsa-let-7b-5p	Homo sapiens	EIF4G2	1982	Homo sapiens	PAR-CLIP	Functional MTI (Weak)	21572407
MIRT032243	hsa-let-7b-5p	Homo sapiens	EIF4G2	1982	Homo sapiens	PAR-CLIP	Functional MTI (Weak)	23592263
MIRT032251	hsa-let-7b-5p	Homo sapiens	TST	7263	Homo sapiens	Proteomics	Functional MTI (Weak)	18668040
MIRT032252	hsa-let-7b-5p	Homo sapiens	STIM1	6786	Homo sapiens	Proteomics	Functional MTI (Weak)	18668040
MIRT032259	hsa-let-7b-5p	Homo sapiens	NOLC1	9221	Homo sapiens	Proteomics	Functional MTI (Weak)	18668040
MIRT032264	hsa-let-7b-5p	Homo sapiens	SP100	6672	Homo sapiens	Proteomics	Functional MTI (Weak)	18668040
MIRT032265	hsa-let-7b-5p	Homo sapiens	DSG2	1829	Homo sapiens	Proteomics	Functional MTI (Weak)	18668040
MIRT032269	hsa-let-7b-5p	Homo sapiens	CHMP3	51652	Homo sapiens	Proteomics	Functional MTI (Weak)	18668040
MIRT032270	hsa-let-7b-5p	Homo sapiens	PAAF1	80227	Homo sapiens	Proteomics	Functional MTI (Weak)	18668040
MIRT032271	hsa-let-7b-5p	Homo sapiens	NVL	4931	Homo sapiens	Proteomics	Functional MTI (Weak)	18668040
MIRT032272	hsa-let-7b-5p	Homo sapiens	MRPL47	57129	Homo sapiens	Proteomics	Functional MTI (Weak)	18668040
MIRT032273	hsa-let-7b-5p	Homo sapiens	ARCN1	372	Homo sapiens	Proteomics	Functional MTI (Weak)	18668040
MIRT032275	hsa-let-7b-5p	Homo sapiens	DHX16	8449	Homo sapiens	Proteomics	Functional MTI (Weak)	18668040
MIRT032276	hsa-let-7b-5p	Homo sapiens	CPSF3L	54973	Homo sapiens	Proteomics	Functional MTI (Weak)	18668040
MIRT032277	hsa-let-7b-5p	Homo sapiens	UBE2M	9040	Homo sapiens	Proteomics	Functional MTI (Weak)	18668040
MIRT032278	hsa-let-7b-5p	Homo sapiens	UNC13D	201294	Homo sapiens	Proteomics	Functional MTI (Weak)	18668040
MIRT032281	hsa-let-7b-5p	Homo sapiens	DDX41	51428	Homo sapiens	Proteomics	Functional MTI (Weak)	18668040
MIRT032282	hsa-let-7b-5p	Homo sapiens	AKR1A1	10327	Homo sapiens	Proteomics	Functional MTI (Weak)	18668040
MIRT032285	hsa-let-7b-5p	Homo sapiens	ACSL1	2180	Homo sapiens	Proteomics	Functional MTI (Weak)	18668040
MIRT032286	hsa-let-7b-5p	Homo sapiens	WBSCR16	81554	Homo sapiens	Proteomics	Functional MTI (Weak)	18668040
MIRT032287	hsa-let-7b-5p	Homo sapiens	CHRAC1	54108	Homo sapiens	Proteomics	Functional MTI (Weak)	18668040
MIRT032288	hsa-let-7b-5p	Homo sapiens	FAM213A	84293	Homo sapiens	Proteomics	Functional MTI (Weak)	18668040
MIRT032291	hsa-let-7b-5p	Homo sapiens	IGSF3	3321	Homo sapiens	Proteomics	Functional MTI (Weak)	18668040
MIRT032292	hsa-let-7b-5p	Homo sapiens	MAP7	9053	Homo sapiens	Proteomics	Functional MTI (Weak)	18668040
MIRT032294	hsa-let-7b-5p	Homo sapiens	OSBPL10	114884	Homo sapiens	Proteomics	Functional MTI (Weak)	18668040
MIRT032296	hsa-let-7b-5p	Homo sapiens	ZC3H11A	9877	Homo sapiens	Proteomics	Functional MTI (Weak)	18668040
MIRT032297	hsa-let-7b-5p	Homo sapiens	IGF2BP3	10643	Homo sapiens	Proteomics	Functional MTI (Weak)	18668040
MIRT032297	hsa-let-7b-5p	Homo sapiens	IGF2BP3	10643	Homo sapiens	PAR-CLIP	Functional MTI (Weak)	20371350
MIRT032297	hsa-let-7b-5p	Homo sapiens	IGF2BP3	10643	Homo sapiens	PAR-CLIP	Functional MTI (Weak)	21572407
MIRT032299	hsa-let-7b-5p	Homo sapiens	USO1	8615	Homo sapiens	Proteomics	Functional MTI (Weak)	18668040
MIRT032300	hsa-let-7b-5p	Homo sapiens	MYO1E	4643	Homo sapiens	Proteomics	Functional MTI (Weak)	18668040
MIRT032304	hsa-let-7b-5p	Homo sapiens	UBE2D3	7323	Homo sapiens	Proteomics	Functional MTI (Weak)	18668040
MIRT032306	hsa-let-7b-5p	Homo sapiens	CS	1431	Homo sapiens	Proteomics	Functional MTI (Weak)	18668040
MIRT032307	hsa-let-7b-5p	Homo sapiens	CCNY	219771	Homo sapiens	Proteomics	Functional MTI (Weak)	18668040
MIRT032309	hsa-let-7b-5p	Homo sapiens	GALNT2	2590	Homo sapiens	Proteomics	Functional MTI (Weak)	18668040
MIRT032310	hsa-let-7b-5p	Homo sapiens	XRN1	54464	Homo sapiens	Proteomics	Functional MTI (Weak)	18668040
MIRT032311	hsa-let-7b-5p	Homo sapiens	SMARCC1	6599	Homo sapiens	Proteomics	Functional MTI (Weak)	18668040
MIRT032312	hsa-let-7b-5p	Homo sapiens	SCD	6319	Homo sapiens	Proteomics	Functional MTI (Weak)	18668040
MIRT032312	hsa-let-7b-5p	Homo sapiens	SCD	6319	Homo sapiens	CLASH	Functional MTI (Weak)	23622248
MIRT032316	hsa-let-7b-5p	Homo sapiens	WDR74	54663	Homo sapiens	Proteomics	Functional MTI (Weak)	18668040
MIRT032319	hsa-let-7b-5p	Homo sapiens	SLC9A3R1	9368	Homo sapiens	Proteomics	Functional MTI (Weak)	18668040
MIRT032320	hsa-let-7b-5p	Homo sapiens	IDI1	3422	Homo sapiens	Proteomics	Functional MTI (Weak)	18668040
MIRT032322	hsa-let-7b-5p	Homo sapiens	TES	26136	Homo sapiens	Proteomics	Functional MTI (Weak)	18668040
MIRT032323	hsa-let-7b-5p	Homo sapiens	TOE1	114034	Homo sapiens	Proteomics	Functional MTI (Weak)	18668040
MIRT032325	hsa-let-7b-5p	Homo sapiens	COX7B	1349	Homo sapiens	Proteomics	Functional MTI (Weak)	18668040
MIRT032326	hsa-let-7b-5p	Homo sapiens	NAA50	80218	Homo sapiens	Proteomics	Functional MTI (Weak)	18668040
MIRT032327	hsa-let-7b-5p	Homo sapiens	NUP35	129401	Homo sapiens	Proteomics	Functional MTI (Weak)	18668040
MIRT032328	hsa-let-7b-5p	Homo sapiens	SYNGR2	9144	Homo sapiens	Proteomics	Functional MTI (Weak)	18668040
MIRT032328	hsa-let-7b-5p	Homo sapiens	SYNGR2	9144	Homo sapiens	CLASH	Functional MTI (Weak)	23622248
MIRT032330	hsa-let-7b-5p	Homo sapiens	PDCD10	11235	Homo sapiens	Proteomics	Functional MTI (Weak)	18668040
MIRT032336	hsa-let-7b-5p	Homo sapiens	POLR2H	5437	Homo sapiens	Proteomics	Functional MTI (Weak)	18668040
MIRT032337	hsa-let-7b-5p	Homo sapiens	ELOVL1	64834	Homo sapiens	Proteomics	Functional MTI (Weak)	18668040
MIRT032340	hsa-let-7b-5p	Homo sapiens	MTFP1	51537	Homo sapiens	Proteomics	Functional MTI (Weak)	18668040
MIRT032347	hsa-let-7b-5p	Homo sapiens	EIF4A2	1974	Homo sapiens	Proteomics	Functional MTI (Weak)	18668040
MIRT032354	hsa-let-7b-5p	Homo sapiens	APRT	353	Homo sapiens	Proteomics	Functional MTI (Weak)	18668040
MIRT032356	hsa-let-7b-5p	Homo sapiens	PDK1	5163	Homo sapiens	Proteomics	Functional MTI (Weak)	18668040
MIRT032358	hsa-let-7b-5p	Homo sapiens	PAFAH1B3	5050	Homo sapiens	Proteomics	Functional MTI (Weak)	18668040
MIRT032360	hsa-let-7b-5p	Homo sapiens	REEP4	80346	Homo sapiens	Proteomics	Functional MTI (Weak)	18668040
MIRT032363	hsa-let-7b-5p	Homo sapiens	ATG4B	23192	Homo sapiens	Proteomics	Functional MTI (Weak)	18668040
MIRT032364	hsa-let-7b-5p	Homo sapiens	BAZ1A	11177	Homo sapiens	Proteomics	Functional MTI (Weak)	18668040
MIRT032366	hsa-let-7b-5p	Homo sapiens	FAM49B	51571	Homo sapiens	Proteomics	Functional MTI (Weak)	18668040
MIRT032367	hsa-let-7b-5p	Homo sapiens	POLR1B	84172	Homo sapiens	Proteomics	Functional MTI (Weak)	18668040
MIRT032371	hsa-let-7b-5p	Homo sapiens	CLPX	10845	Homo sapiens	Proteomics	Functional MTI (Weak)	18668040
MIRT032375	hsa-let-7b-5p	Homo sapiens	SLC38A2	54407	Homo sapiens	Proteomics	Functional MTI (Weak)	18668040
MIRT032379	hsa-let-7b-5p	Homo sapiens	PMF1	11243	Homo sapiens	Proteomics	Functional MTI (Weak)	18668040
MIRT032381	hsa-let-7b-5p	Homo sapiens	ORC4	5000	Homo sapiens	Proteomics	Functional MTI (Weak)	18668040
MIRT032387	hsa-let-7b-5p	Homo sapiens	RAB38	23682	Homo sapiens	Proteomics	Functional MTI (Weak)	18668040
MIRT032389	hsa-let-7b-5p	Homo sapiens	FOXRED1	55572	Homo sapiens	Proteomics	Functional MTI (Weak)	18668040
MIRT032391	hsa-let-7b-5p	Homo sapiens	CENPV	201161	Homo sapiens	Proteomics	Functional MTI (Weak)	18668040
MIRT032392	hsa-let-7b-5p	Homo sapiens	POLR2L	5441	Homo sapiens	Proteomics	Functional MTI (Weak)	18668040
MIRT032395	hsa-let-7b-5p	Homo sapiens	MIPEP	4285	Homo sapiens	Proteomics	Functional MTI (Weak)	18668040
MIRT032397	hsa-let-7b-5p	Homo sapiens	PRPS1	5631	Homo sapiens	Proteomics	Functional MTI (Weak)	18668040
MIRT032398	hsa-let-7b-5p	Homo sapiens	IMPDH2	3615	Homo sapiens	Proteomics	Functional MTI (Weak)	18668040
MIRT032405	hsa-let-7b-5p	Homo sapiens	USP15	9958	Homo sapiens	Proteomics	Functional MTI (Weak)	18668040
MIRT032407	hsa-let-7b-5p	Homo sapiens	MAT2B	27430	Homo sapiens	Proteomics	Functional MTI (Weak)	18668040
MIRT032410	hsa-let-7b-5p	Homo sapiens	DDX10	1662	Homo sapiens	Proteomics	Functional MTI (Weak)	18668040
MIRT032413	hsa-let-7b-5p	Homo sapiens	RNF40	9810	Homo sapiens	Proteomics	Functional MTI (Weak)	18668040
MIRT032416	hsa-let-7b-5p	Homo sapiens	GSR	2936	Homo sapiens	Proteomics	Functional MTI (Weak)	18668040
MIRT032416	hsa-let-7b-5p	Homo sapiens	GSR	2936	Homo sapiens	CLASH	Functional MTI (Weak)	23622248
MIRT032418	hsa-let-7b-5p	Homo sapiens	PLCB3	5331	Homo sapiens	Proteomics	Functional MTI (Weak)	18668040
MIRT032419	hsa-let-7b-5p	Homo sapiens	PGM3	5238	Homo sapiens	Proteomics	Functional MTI (Weak)	18668040
MIRT032420	hsa-let-7b-5p	Homo sapiens	RRP7A	27341	Homo sapiens	Proteomics	Functional MTI (Weak)	18668040
MIRT032421	hsa-let-7b-5p	Homo sapiens	LSM6	11157	Homo sapiens	Proteomics	Functional MTI (Weak)	18668040
MIRT032423	hsa-let-7b-5p	Homo sapiens	PIGU	128869	Homo sapiens	Proteomics	Functional MTI (Weak)	18668040
MIRT032424	hsa-let-7b-5p	Homo sapiens	CPSF1	29894	Homo sapiens	Proteomics	Functional MTI (Weak)	18668040
MIRT032425	hsa-let-7b-5p	Homo sapiens	NAA15	80155	Homo sapiens	Proteomics	Functional MTI (Weak)	18668040
MIRT032427	hsa-let-7b-5p	Homo sapiens	FLAD1	80308	Homo sapiens	Proteomics	Functional MTI (Weak)	18668040
MIRT032427	hsa-let-7b-5p	Homo sapiens	FLAD1	80308	Homo sapiens	CLASH	Functional MTI (Weak)	23622248
MIRT032429	hsa-let-7b-5p	Homo sapiens	CDCA8	55143	Homo sapiens	Proteomics	Functional MTI (Weak)	18668040
MIRT032430	hsa-let-7b-5p	Homo sapiens	SLC30A7	148867	Homo sapiens	Proteomics	Functional MTI (Weak)	18668040
MIRT032431	hsa-let-7b-5p	Homo sapiens	DPF2	5977	Homo sapiens	Proteomics	Functional MTI (Weak)	18668040
MIRT032436	hsa-let-7b-5p	Homo sapiens	CHD4	1108	Homo sapiens	Proteomics	Functional MTI (Weak)	18668040
MIRT032436	hsa-let-7b-5p	Homo sapiens	CHD4	1108	Homo sapiens	CLASH	Functional MTI (Weak)	23622248
MIRT032437	hsa-let-7b-5p	Homo sapiens	SMARCD1	6602	Homo sapiens	Proteomics	Functional MTI (Weak)	18668040
MIRT032437	hsa-let-7b-5p	Homo sapiens	SMARCD1	6602	Homo sapiens	CLASH	Functional MTI (Weak)	23622248
MIRT032442	hsa-let-7b-5p	Homo sapiens	RDX	5962	Homo sapiens	Proteomics	Functional MTI (Weak)	18668040
MIRT032442	hsa-let-7b-5p	Homo sapiens	RDX	5962	Homo sapiens	PAR-CLIP	Functional MTI (Weak)	21572407
MIRT032442	hsa-let-7b-5p	Homo sapiens	RDX	5962	Homo sapiens	PAR-CLIP	Functional MTI (Weak)	23446348
MIRT032443	hsa-let-7b-5p	Homo sapiens	LBR	3930	Homo sapiens	Proteomics	Functional MTI (Weak)	18668040
MIRT032451	hsa-let-7b-5p	Homo sapiens	TROVE2	6738	Homo sapiens	Proteomics	Functional MTI (Weak)	18668040
MIRT032455	hsa-let-7b-5p	Homo sapiens	TIMM9	26520	Homo sapiens	Proteomics	Functional MTI (Weak)	18668040
MIRT032457	hsa-let-7b-5p	Homo sapiens	SCRN1	9805	Homo sapiens	Proteomics	Functional MTI (Weak)	18668040
MIRT032459	hsa-let-7b-5p	Homo sapiens	MAP2K2	5605	Homo sapiens	Proteomics	Functional MTI (Weak)	18668040
MIRT032468	hsa-let-7b-5p	Homo sapiens	TTLL12	23170	Homo sapiens	Proteomics	Functional MTI (Weak)	18668040
MIRT032470	hsa-let-7b-5p	Homo sapiens	LRRC8A	56262	Homo sapiens	Proteomics	Functional MTI (Weak)	18668040
MIRT032471	hsa-let-7b-5p	Homo sapiens	EEF1E1	9521	Homo sapiens	Proteomics	Functional MTI (Weak)	18668040
MIRT032473	hsa-let-7b-5p	Homo sapiens	LSG1	55341	Homo sapiens	Proteomics	Functional MTI (Weak)	18668040
MIRT032474	hsa-let-7b-5p	Homo sapiens	PAPSS1	9061	Homo sapiens	Proteomics	Functional MTI (Weak)	18668040
MIRT032477	hsa-let-7b-5p	Homo sapiens	PSME3	10197	Homo sapiens	Proteomics	Functional MTI (Weak)	18668040
MIRT032477	hsa-let-7b-5p	Homo sapiens	PSME3	10197	Homo sapiens	CLASH	Functional MTI (Weak)	23622248
MIRT032481	hsa-let-7b-5p	Homo sapiens	HS2ST1	9653	Homo sapiens	Proteomics	Functional MTI (Weak)	18668040
MIRT032482	hsa-let-7b-5p	Homo sapiens	CRKL	1399	Homo sapiens	Proteomics	Functional MTI (Weak)	18668040
MIRT032485	hsa-let-7b-5p	Homo sapiens	UTP6	55813	Homo sapiens	Proteomics	Functional MTI (Weak)	18668040
MIRT032489	hsa-let-7b-5p	Homo sapiens	MARS	4141	Homo sapiens	Proteomics	Functional MTI (Weak)	18668040
MIRT032490	hsa-let-7b-5p	Homo sapiens	PVR	5817	Homo sapiens	Proteomics	Functional MTI (Weak)	18668040
MIRT032491	hsa-let-7b-5p	Homo sapiens	ANP32E	81611	Homo sapiens	Proteomics	Functional MTI (Weak)	18668040
MIRT032495	hsa-let-7b-5p	Homo sapiens	IMPDH1	3614	Homo sapiens	Proteomics	Functional MTI (Weak)	18668040
MIRT032496	hsa-let-7b-5p	Homo sapiens	TMEM167A	153339	Homo sapiens	Proteomics	Functional MTI (Weak)	18668040
MIRT051882	hsa-let-7b-5p	Homo sapiens	GATA6	2627	Homo sapiens	CLASH	Functional MTI (Weak)	23622248
MIRT051883	hsa-let-7b-5p	Homo sapiens	PAK1	5058	Homo sapiens	CLASH	Functional MTI (Weak)	23622248
MIRT051884	hsa-let-7b-5p	Homo sapiens	DDX17	10521	Homo sapiens	CLASH	Functional MTI (Weak)	23622248
MIRT051885	hsa-let-7b-5p	Homo sapiens	ATXN1L	342371	Homo sapiens	CLASH	Functional MTI (Weak)	23622248
MIRT051886	hsa-let-7b-5p	Homo sapiens	PLXNB2	23654	Homo sapiens	CLASH	Functional MTI (Weak)	23622248
MIRT051893	hsa-let-7b-5p	Homo sapiens	DBNL	28988	Homo sapiens	CLASH	Functional MTI (Weak)	23622248
MIRT051895	hsa-let-7b-5p	Homo sapiens	EEF2	1938	Homo sapiens	CLASH	Functional MTI (Weak)	23622248
MIRT051896	hsa-let-7b-5p	Homo sapiens	HIST1H1C	3006	Homo sapiens	CLASH	Functional MTI (Weak)	23622248
MIRT051897	hsa-let-7b-5p	Homo sapiens	AUP1	550	Homo sapiens	CLASH	Functional MTI (Weak)	23622248
MIRT051908	hsa-let-7b-5p	Homo sapiens	MRPS11	64963	Homo sapiens	CLASH	Functional MTI (Weak)	23622248
MIRT051913	hsa-let-7b-5p	Homo sapiens	ACTB	60	Homo sapiens	CLASH	Functional MTI (Weak)	23622248
MIRT051915	hsa-let-7b-5p	Homo sapiens	DCTD	1635	Homo sapiens	CLASH	Functional MTI (Weak)	23622248
MIRT051917	hsa-let-7b-5p	Homo sapiens	ENTPD4	9583	Homo sapiens	CLASH	Functional MTI (Weak)	23622248
MIRT051922	hsa-let-7b-5p	Homo sapiens	FSTL1	11167	Homo sapiens	CLASH	Functional MTI (Weak)	23622248
MIRT051923	hsa-let-7b-5p	Homo sapiens	NCAPD2	9918	Homo sapiens	CLASH	Functional MTI (Weak)	23622248
MIRT051924	hsa-let-7b-5p	Homo sapiens	HNRNPL	3191	Homo sapiens	CLASH	Functional MTI (Weak)	23622248
MIRT051926	hsa-let-7b-5p	Homo sapiens	SUMO2	6613	Homo sapiens	CLASH	Functional MTI (Weak)	23622248
MIRT051929	hsa-let-7b-5p	Homo sapiens	CD99	4267	Homo sapiens	CLASH	Functional MTI (Weak)	23622248
MIRT051931	hsa-let-7b-5p	Homo sapiens	NPTN	27020	Homo sapiens	CLASH	Functional MTI (Weak)	23622248
MIRT051936	hsa-let-7b-5p	Homo sapiens	HIF1A	3091	Homo sapiens	CLASH	Functional MTI (Weak)	23622248
MIRT051938	hsa-let-7b-5p	Homo sapiens	DCAF7	10238	Homo sapiens	CLASH	Functional MTI (Weak)	23622248
MIRT051940	hsa-let-7b-5p	Homo sapiens	ACTN4	81	Homo sapiens	CLASH	Functional MTI (Weak)	23622248
MIRT051943	hsa-let-7b-5p	Homo sapiens	CNOT2	4848	Homo sapiens	CLASH	Functional MTI (Weak)	23622248
MIRT051951	hsa-let-7b-5p	Homo sapiens	EFCAB14	9813	Homo sapiens	CLASH	Functional MTI (Weak)	23622248
MIRT051955	hsa-let-7b-5p	Homo sapiens	RPL18	6141	Homo sapiens	CLASH	Functional MTI (Weak)	23622248
MIRT051957	hsa-let-7b-5p	Homo sapiens	STIP1	10963	Homo sapiens	CLASH	Functional MTI (Weak)	23622248
MIRT051964	hsa-let-7b-5p	Homo sapiens	YWHAE	7531	Homo sapiens	CLASH	Functional MTI (Weak)	23622248
MIRT051965	hsa-let-7b-5p	Homo sapiens	SNRPE	6635	Homo sapiens	CLASH	Functional MTI (Weak)	23622248
MIRT051967	hsa-let-7b-5p	Homo sapiens	RPSA	3921	Homo sapiens	CLASH	Functional MTI (Weak)	23622248
MIRT051968	hsa-let-7b-5p	Homo sapiens	EEF1A1	1915	Homo sapiens	CLASH	Functional MTI (Weak)	23622248
MIRT051971	hsa-let-7b-5p	Homo sapiens	ARPP19	10776	Homo sapiens	CLASH	Functional MTI (Weak)	23622248
MIRT051972	hsa-let-7b-5p	Homo sapiens	UBA1	7317	Homo sapiens	CLASH	Functional MTI (Weak)	23622248
MIRT051977	hsa-let-7b-5p	Homo sapiens	NDUFA10	4705	Homo sapiens	CLASH	Functional MTI (Weak)	23622248
MIRT051978	hsa-let-7b-5p	Homo sapiens	RIOK3	8780	Homo sapiens	CLASH	Functional MTI (Weak)	23622248
MIRT051982	hsa-let-7b-5p	Homo sapiens	FAM178A	55719	Homo sapiens	CLASH	Functional MTI (Weak)	23622248
MIRT051986	hsa-let-7b-5p	Homo sapiens	OTUB1	55611	Homo sapiens	CLASH	Functional MTI (Weak)	23622248
MIRT051989	hsa-let-7b-5p	Homo sapiens	PTGFRN	5738	Homo sapiens	CLASH	Functional MTI (Weak)	23622248
MIRT051991	hsa-let-7b-5p	Homo sapiens	HES1	3280	Homo sapiens	CLASH	Functional MTI (Weak)	23622248
MIRT051994	hsa-let-7b-5p	Homo sapiens	ITGB5	3693	Homo sapiens	CLASH	Functional MTI (Weak)	23622248
MIRT051997	hsa-let-7b-5p	Homo sapiens	RPL12	6136	Homo sapiens	CLASH	Functional MTI (Weak)	23622248
MIRT052015	hsa-let-7b-5p	Homo sapiens	TUBA1B	10376	Homo sapiens	CLASH	Functional MTI (Weak)	23622248
MIRT052017	hsa-let-7b-5p	Homo sapiens	FLII	2314	Homo sapiens	CLASH	Functional MTI (Weak)	23622248
MIRT052019	hsa-let-7b-5p	Homo sapiens	GNAS	2778	Homo sapiens	CLASH	Functional MTI (Weak)	23622248
MIRT052020	hsa-let-7b-5p	Homo sapiens	ST13	6767	Homo sapiens	CLASH	Functional MTI (Weak)	23622248
MIRT052021	hsa-let-7b-5p	Homo sapiens	HSPA8	3312	Homo sapiens	CLASH	Functional MTI (Weak)	23622248
MIRT052028	hsa-let-7b-5p	Homo sapiens	FAM131A	131408	Homo sapiens	CLASH	Functional MTI (Weak)	23622248
MIRT052033	hsa-let-7b-5p	Homo sapiens	TSEN15	116461	Homo sapiens	CLASH	Functional MTI (Weak)	23622248
MIRT052034	hsa-let-7b-5p	Homo sapiens	C1GALT1	56913	Homo sapiens	CLASH	Functional MTI (Weak)	23622248
MIRT052043	hsa-let-7b-5p	Homo sapiens	ETFA	2108	Homo sapiens	CLASH	Functional MTI (Weak)	23622248
MIRT052045	hsa-let-7b-5p	Homo sapiens	FANCD2	2177	Homo sapiens	CLASH	Functional MTI (Weak)	23622248
MIRT052049	hsa-let-7b-5p	Homo sapiens	GNB1	2782	Homo sapiens	CLASH	Functional MTI (Weak)	23622248
MIRT052059	hsa-let-7b-5p	Homo sapiens	DYNC1H1	1778	Homo sapiens	CLASH	Functional MTI (Weak)	23622248
MIRT052060	hsa-let-7b-5p	Homo sapiens	SYNE2	23224	Homo sapiens	CLASH	Functional MTI (Weak)	23622248
MIRT052061	hsa-let-7b-5p	Homo sapiens	TPT1	7178	Homo sapiens	CLASH	Functional MTI (Weak)	23622248
MIRT052063	hsa-let-7b-5p	Homo sapiens	TUBGCP3	10426	Homo sapiens	CLASH	Functional MTI (Weak)	23622248
MIRT052067	hsa-let-7b-5p	Homo sapiens	BTG2	7832	Homo sapiens	CLASH	Functional MTI (Weak)	23622248
MIRT052068	hsa-let-7b-5p	Homo sapiens	TRIM28	10155	Homo sapiens	CLASH	Functional MTI (Weak)	23622248
MIRT052071	hsa-let-7b-5p	Homo sapiens	HIPK1	204851	Homo sapiens	CLASH	Functional MTI (Weak)	23622248
MIRT052072	hsa-let-7b-5p	Homo sapiens	PA2G4	5036	Homo sapiens	CLASH	Functional MTI (Weak)	23622248
MIRT052073	hsa-let-7b-5p	Homo sapiens	USP22	23326	Homo sapiens	CLASH	Functional MTI (Weak)	23622248
MIRT052077	hsa-let-7b-5p	Homo sapiens	ASPSCR1	79058	Homo sapiens	CLASH	Functional MTI (Weak)	23622248
MIRT052086	hsa-let-7b-5p	Homo sapiens	ASNA1	439	Homo sapiens	CLASH	Functional MTI (Weak)	23622248
MIRT052091	hsa-let-7b-5p	Homo sapiens	DDX18	8886	Homo sapiens	CLASH	Functional MTI (Weak)	23622248
MIRT052092	hsa-let-7b-5p	Homo sapiens	HNRNPF	3185	Homo sapiens	CLASH	Functional MTI (Weak)	23622248
MIRT052094	hsa-let-7b-5p	Homo sapiens	NAA20	51126	Homo sapiens	PAR-CLIP	Functional MTI (Weak)	23592263
MIRT052094	hsa-let-7b-5p	Homo sapiens	NAA20	51126	Homo sapiens	CLASH	Functional MTI (Weak)	23622248
MIRT052096	hsa-let-7b-5p	Homo sapiens	LACTB2	51110	Homo sapiens	CLASH	Functional MTI (Weak)	23622248
MIRT052100	hsa-let-7b-5p	Homo sapiens	AGO1	26523	Homo sapiens	Immunohistochemistry//Immunoprecipitaion//Luciferase reporter assay//Northern blot//qRT-PCR//Western blot	Functional MTI	23426184
MIRT052100	hsa-let-7b-5p	Homo sapiens	AGO1	26523	Homo sapiens	CLASH	Functional MTI (Weak)	23622248
MIRT052105	hsa-let-7b-5p	Homo sapiens	MYO1C	4641	Homo sapiens	CLASH	Functional MTI (Weak)	23622248
MIRT052111	hsa-let-7b-5p	Homo sapiens	NUSAP1	51203	Homo sapiens	CLASH	Functional MTI (Weak)	23622248
MIRT052113	hsa-let-7b-5p	Homo sapiens	EIF2AK1	27102	Homo sapiens	CLASH	Functional MTI (Weak)	23622248
MIRT052119	hsa-let-7b-5p	Homo sapiens	RALGAPB	57148	Homo sapiens	CLASH	Functional MTI (Weak)	23622248
MIRT052120	hsa-let-7b-5p	Homo sapiens	VPS41	27072	Homo sapiens	CLASH	Functional MTI (Weak)	23622248
MIRT052122	hsa-let-7b-5p	Homo sapiens	SC5D	6309	Homo sapiens	CLASH	Functional MTI (Weak)	23622248
MIRT052126	hsa-let-7b-5p	Homo sapiens	PPP2R2A	5520	Homo sapiens	PAR-CLIP	Functional MTI (Weak)	23446348
MIRT052126	hsa-let-7b-5p	Homo sapiens	PPP2R2A	5520	Homo sapiens	CLASH	Functional MTI (Weak)	23622248
MIRT052127	hsa-let-7b-5p	Homo sapiens	SUPT16H	11198	Homo sapiens	CLASH	Functional MTI (Weak)	23622248
MIRT052129	hsa-let-7b-5p	Homo sapiens	NFKBIA	4792	Homo sapiens	CLASH	Functional MTI (Weak)	23622248
MIRT052130	hsa-let-7b-5p	Homo sapiens	ZC3HAV1	56829	Homo sapiens	CLASH	Functional MTI (Weak)	23622248
MIRT052132	hsa-let-7b-5p	Homo sapiens	TRAPPC1	58485	Homo sapiens	CLASH	Functional MTI (Weak)	23622248
MIRT052136	hsa-let-7b-5p	Homo sapiens	NAA10	8260	Homo sapiens	CLASH	Functional MTI (Weak)	23622248
MIRT052138	hsa-let-7b-5p	Homo sapiens	GAPDH	2597	Homo sapiens	CLASH	Functional MTI (Weak)	23622248
MIRT052139	hsa-let-7b-5p	Homo sapiens	TXNL4A	10907	Homo sapiens	CLASH	Functional MTI (Weak)	23622248
MIRT052140	hsa-let-7b-5p	Homo sapiens	OXR1	55074	Homo sapiens	CLASH	Functional MTI (Weak)	23622248
MIRT052148	hsa-let-7b-5p	Homo sapiens	TMEM55B	90809	Homo sapiens	CLASH	Functional MTI (Weak)	23622248
MIRT052151	hsa-let-7b-5p	Homo sapiens	CD81	975	Homo sapiens	CLASH	Functional MTI (Weak)	23622248
MIRT052155	hsa-let-7b-5p	Homo sapiens	TIAM1	7074	Homo sapiens	CLASH	Functional MTI (Weak)	23622248
MIRT052156	hsa-let-7b-5p	Homo sapiens	SF3B1	23451	Homo sapiens	CLASH	Functional MTI (Weak)	23622248
MIRT052158	hsa-let-7b-5p	Homo sapiens	YEATS2	55689	Homo sapiens	CLASH	Functional MTI (Weak)	23622248
MIRT052162	hsa-let-7b-5p	Homo sapiens	GPI	2821	Homo sapiens	CLASH	Functional MTI (Weak)	23622248
MIRT052165	hsa-let-7b-5p	Homo sapiens	EAF1	85403	Homo sapiens	CLASH	Functional MTI (Weak)	23622248
MIRT052166	hsa-let-7b-5p	Homo sapiens	HMGB1	3146	Homo sapiens	CLASH	Functional MTI (Weak)	23622248
MIRT052169	hsa-let-7b-5p	Homo sapiens	USP54	159195	Homo sapiens	CLASH	Functional MTI (Weak)	23622248
MIRT052171	hsa-let-7b-5p	Homo sapiens	ERCC1	2067	Homo sapiens	CLASH	Functional MTI (Weak)	23622248
MIRT052176	hsa-let-7b-5p	Homo sapiens	MCM4	4173	Homo sapiens	CLASH	Functional MTI (Weak)	23622248
MIRT052182	hsa-let-7b-5p	Homo sapiens	NME4	4833	Homo sapiens	CLASH	Functional MTI (Weak)	23622248
MIRT052183	hsa-let-7b-5p	Homo sapiens	TERF2IP	54386	Homo sapiens	CLASH	Functional MTI (Weak)	23622248
MIRT052185	hsa-let-7b-5p	Homo sapiens	ERAP2	64167	Homo sapiens	CLASH	Functional MTI (Weak)	23622248
MIRT052190	hsa-let-7b-5p	Homo sapiens	CKB	1152	Homo sapiens	CLASH	Functional MTI (Weak)	23622248
MIRT052195	hsa-let-7b-5p	Homo sapiens	MRPL37	51253	Homo sapiens	CLASH	Functional MTI (Weak)	23622248
MIRT052196	hsa-let-7b-5p	Homo sapiens	XYLT2	64132	Homo sapiens	CLASH	Functional MTI (Weak)	23622248
MIRT052206	hsa-let-7b-5p	Homo sapiens	NACA	4666	Homo sapiens	CLASH	Functional MTI (Weak)	23622248
MIRT052207	hsa-let-7b-5p	Homo sapiens	DBNDD2	55861	Homo sapiens	CLASH	Functional MTI (Weak)	23622248
MIRT052211	hsa-let-7b-5p	Homo sapiens	EIF3D	8664	Homo sapiens	CLASH	Functional MTI (Weak)	23622248
MIRT052212	hsa-let-7b-5p	Homo sapiens	PTP4A2	8073	Homo sapiens	CLASH	Functional MTI (Weak)	23622248
MIRT052215	hsa-let-7b-5p	Homo sapiens	CYSTM1	84418	Homo sapiens	CLASH	Functional MTI (Weak)	23622248
MIRT052217	hsa-let-7b-5p	Homo sapiens	MYC	4609	Homo sapiens	CLASH	Functional MTI (Weak)	23622248
MIRT052217	hsa-let-7b-5p	Homo sapiens	MYC	4609	Homo sapiens	TRAP	Functional MTI (Weak)	24510096
MIRT052218	hsa-let-7b-5p	Homo sapiens	RBPJ	3516	Homo sapiens	CLASH	Functional MTI (Weak)	23622248
MIRT052221	hsa-let-7b-5p	Homo sapiens	HGS	9146	Homo sapiens	CLASH	Functional MTI (Weak)	23622248
MIRT052222	hsa-let-7b-5p	Homo sapiens	ZNF317	57693	Homo sapiens	CLASH	Functional MTI (Weak)	23622248
MIRT052225	hsa-let-7b-5p	Homo sapiens	SIKE1	80143	Homo sapiens	CLASH	Functional MTI (Weak)	23622248
MIRT052226	hsa-let-7b-5p	Homo sapiens	CKAP2	26586	Homo sapiens	CLASH	Functional MTI (Weak)	23622248
MIRT052231	hsa-let-7b-5p	Homo sapiens	PGM1	5236	Homo sapiens	CLASH	Functional MTI (Weak)	23622248
MIRT052235	hsa-let-7b-5p	Homo sapiens	RALB	5899	Homo sapiens	CLASH	Functional MTI (Weak)	23622248
MIRT052237	hsa-let-7b-5p	Homo sapiens	NRD1	4898	Homo sapiens	CLASH	Functional MTI (Weak)	23622248
MIRT052241	hsa-let-7b-5p	Homo sapiens	NT5DC2	64943	Homo sapiens	CLASH	Functional MTI (Weak)	23622248
MIRT052243	hsa-let-7b-5p	Homo sapiens	SNX12	29934	Homo sapiens	CLASH	Functional MTI (Weak)	23622248
MIRT052245	hsa-let-7b-5p	Homo sapiens	CIZ1	25792	Homo sapiens	CLASH	Functional MTI (Weak)	23622248
MIRT052247	hsa-let-7b-5p	Homo sapiens	GYG1	2992	Homo sapiens	CLASH	Functional MTI (Weak)	23622248
MIRT052260	hsa-let-7b-5p	Homo sapiens	RPS24	6229	Homo sapiens	CLASH	Functional MTI (Weak)	23622248
MIRT052261	hsa-let-7b-5p	Homo sapiens	PABPC1	26986	Homo sapiens	CLASH	Functional MTI (Weak)	23622248
MIRT052263	hsa-let-7b-5p	Homo sapiens	ISOC2	79763	Homo sapiens	CLASH	Functional MTI (Weak)	23622248
MIRT052264	hsa-let-7b-5p	Homo sapiens	SP1	6667	Homo sapiens	CLASH	Functional MTI (Weak)	23622248
MIRT052265	hsa-let-7b-5p	Homo sapiens	ZNF207	7756	Homo sapiens	CLASH	Functional MTI (Weak)	23622248
MIRT052269	hsa-let-7b-5p	Homo sapiens	PFKM	5213	Homo sapiens	CLASH	Functional MTI (Weak)	23622248
MIRT052270	hsa-let-7b-5p	Homo sapiens	CKS2	1164	Homo sapiens	CLASH	Functional MTI (Weak)	23622248
MIRT052271	hsa-let-7b-5p	Homo sapiens	YWHAZ	7534	Homo sapiens	PAR-CLIP	Functional MTI (Weak)	23592263
MIRT052271	hsa-let-7b-5p	Homo sapiens	YWHAZ	7534	Homo sapiens	CLASH	Functional MTI (Weak)	23622248
MIRT052274	hsa-let-7b-5p	Homo sapiens	C6orf62	81688	Homo sapiens	CLASH	Functional MTI (Weak)	23622248
MIRT052276	hsa-let-7b-5p	Homo sapiens	CD151	977	Homo sapiens	CLASH	Functional MTI (Weak)	23622248
MIRT052279	hsa-let-7b-5p	Homo sapiens	THOC5	8563	Homo sapiens	CLASH	Functional MTI (Weak)	23622248
MIRT052285	hsa-let-7b-5p	Homo sapiens	TMEM63B	55362	Homo sapiens	CLASH	Functional MTI (Weak)	23622248
MIRT052286	hsa-let-7b-5p	Homo sapiens	FAM84B	157638	Homo sapiens	CLASH	Functional MTI (Weak)	23622248
MIRT052293	hsa-let-7b-5p	Homo sapiens	BCAT1	586	Homo sapiens	CLASH	Functional MTI (Weak)	23622248
MIRT052297	hsa-let-7b-5p	Homo sapiens	ARL6IP1	23204	Homo sapiens	CLASH	Functional MTI (Weak)	23622248
MIRT052310	hsa-let-7b-5p	Homo sapiens	CBX6	23466	Homo sapiens	CLASH	Functional MTI (Weak)	23622248
MIRT052314	hsa-let-7b-5p	Homo sapiens	AIDA	64853	Homo sapiens	CLASH	Functional MTI (Weak)	23622248
MIRT052315	hsa-let-7b-5p	Homo sapiens	CUL2	8453	Homo sapiens	CLASH	Functional MTI (Weak)	23622248
MIRT052317	hsa-let-7b-5p	Homo sapiens	SNRPA	6626	Homo sapiens	CLASH	Functional MTI (Weak)	23622248
MIRT052318	hsa-let-7b-5p	Homo sapiens	CBX5	23468	Homo sapiens	PAR-CLIP	Functional MTI (Weak)	21572407
MIRT052318	hsa-let-7b-5p	Homo sapiens	CBX5	23468	Homo sapiens	CLASH	Functional MTI (Weak)	23622248
MIRT052319	hsa-let-7b-5p	Homo sapiens	TNPO1	3842	Homo sapiens	CLASH	Functional MTI (Weak)	23622248
MIRT052320	hsa-let-7b-5p	Homo sapiens	MCM7	4176	Homo sapiens	CLASH	Functional MTI (Weak)	23622248
MIRT052321	hsa-let-7b-5p	Homo sapiens	GGPS1	9453	Homo sapiens	CLASH	Functional MTI (Weak)	23622248
MIRT052324	hsa-let-7b-5p	Homo sapiens	GCN1L1	10985	Homo sapiens	CLASH	Functional MTI (Weak)	23622248
MIRT052325	hsa-let-7b-5p	Homo sapiens	RBM22	55696	Homo sapiens	CLASH	Functional MTI (Weak)	23622248
MIRT052326	hsa-let-7b-5p	Homo sapiens	TXLNA	200081	Homo sapiens	PAR-CLIP	Functional MTI (Weak)	21572407
MIRT052326	hsa-let-7b-5p	Homo sapiens	TXLNA	200081	Homo sapiens	CLASH	Functional MTI (Weak)	23622248
MIRT052331	hsa-let-7b-5p	Homo sapiens	WBP11	51729	Homo sapiens	CLASH	Functional MTI (Weak)	23622248
MIRT052336	hsa-let-7b-5p	Homo sapiens	HMGCS1	3157	Homo sapiens	CLASH	Functional MTI (Weak)	23622248
MIRT052337	hsa-let-7b-5p	Homo sapiens	HK1	3098	Homo sapiens	CLASH	Functional MTI (Weak)	23622248
MIRT052342	hsa-let-7b-5p	Homo sapiens	CUX1	1523	Homo sapiens	CLASH	Functional MTI (Weak)	23622248
MIRT052343	hsa-let-7b-5p	Homo sapiens	SOX13	9580	Homo sapiens	CLASH	Functional MTI (Weak)	23622248
MIRT052345	hsa-let-7b-5p	Homo sapiens	ATP1A1	476	Homo sapiens	CLASH	Functional MTI (Weak)	23622248
MIRT052347	hsa-let-7b-5p	Homo sapiens	LMAN2	10960	Homo sapiens	CLASH	Functional MTI (Weak)	23622248
MIRT052349	hsa-let-7b-5p	Homo sapiens	KPNA6	23633	Homo sapiens	CLASH	Functional MTI (Weak)	23622248
MIRT052351	hsa-let-7b-5p	Homo sapiens	NDRG1	10397	Homo sapiens	CLASH	Functional MTI (Weak)	23622248
MIRT052353	hsa-let-7b-5p	Homo sapiens	AATF	26574	Homo sapiens	CLASH	Functional MTI (Weak)	23622248
MIRT052355	hsa-let-7b-5p	Homo sapiens	MOV10	4343	Homo sapiens	CLASH	Functional MTI (Weak)	23622248
MIRT054832	hsa-let-7b-5p	Homo sapiens	TGFBR1	7046	Homo sapiens	GFP reporter assay//Western blot//ELISA	Functional MTI	24978044
MIRT068526	hsa-let-7b-5p	Homo sapiens	NHLRC3	387921	Homo sapiens	PAR-CLIP	Functional MTI (Weak)	20371350
MIRT068526	hsa-let-7b-5p	Homo sapiens	NHLRC3	387921	Homo sapiens	PAR-CLIP	Functional MTI (Weak)	21572407
MIRT068526	hsa-let-7b-5p	Homo sapiens	NHLRC3	387921	Homo sapiens	PAR-CLIP	Functional MTI (Weak)	24398324
MIRT084973	hsa-let-7b-5p	Homo sapiens	BACH1	571	Homo sapiens	PAR-CLIP	Functional MTI (Weak)	20371350
MIRT123314	hsa-let-7b-5p	Homo sapiens	CALU	813	Homo sapiens	PAR-CLIP	Functional MTI (Weak)	20371350
MIRT153844	hsa-let-7b-5p	Homo sapiens	NCOA3	8202	Homo sapiens	PAR-CLIP	Functional MTI (Weak)	24398324
MIRT215717	hsa-let-7b-5p	Homo sapiens	C5ORF51	285636	Homo sapiens	PAR-CLIP	Functional MTI (Weak)	20371350
MIRT215717	hsa-let-7b-5p	Homo sapiens	C5ORF51	285636	Homo sapiens	PAR-CLIP	Functional MTI (Weak)	21572407
MIRT215717	hsa-let-7b-5p	Homo sapiens	C5ORF51	285636	Homo sapiens	PAR-CLIP	Functional MTI (Weak)	23446348
MIRT215717	hsa-let-7b-5p	Homo sapiens	C5ORF51	285636	Homo sapiens	PAR-CLIP	Functional MTI (Weak)	23592263
MIRT215717	hsa-let-7b-5p	Homo sapiens	C5ORF51	285636	Homo sapiens	PAR-CLIP	Functional MTI (Weak)	24398324
MIRT218812	hsa-let-7b-5p	Homo sapiens	CDKN1A	1026	Homo sapiens	PAR-CLIP	Functional MTI (Weak)	21572407
MIRT255311	hsa-let-7b-5p	Homo sapiens	CDV3	55573	Homo sapiens	PAR-CLIP	Functional MTI (Weak)	21572407
MIRT260704	hsa-let-7b-5p	Homo sapiens	CLDN12	9069	Homo sapiens	PAR-CLIP	Functional MTI (Weak)	20371350
MIRT260704	hsa-let-7b-5p	Homo sapiens	CLDN12	9069	Homo sapiens	PAR-CLIP	Functional MTI (Weak)	23446348
MIRT260704	hsa-let-7b-5p	Homo sapiens	CLDN12	9069	Homo sapiens	PAR-CLIP	Functional MTI (Weak)	24398324
MIRT297441	hsa-let-7b-5p	Homo sapiens	SLC20A1	6574	Homo sapiens	PAR-CLIP	Functional MTI (Weak)	20371350
MIRT297441	hsa-let-7b-5p	Homo sapiens	SLC20A1	6574	Homo sapiens	PAR-CLIP	Functional MTI (Weak)	23592263
MIRT300034	hsa-let-7b-5p	Homo sapiens	BZW1	9689	Homo sapiens	PAR-CLIP	Functional MTI (Weak)	20371350
MIRT300034	hsa-let-7b-5p	Homo sapiens	BZW1	9689	Homo sapiens	PAR-CLIP	Functional MTI (Weak)	23592263
MIRT303317	hsa-let-7b-5p	Homo sapiens	MXD1	4084	Homo sapiens	PAR-CLIP	Functional MTI (Weak)	21572407
MIRT437977	hsa-let-7b-5p	Homo sapiens	AKT2	208	Homo sapiens	Luciferase reporter assay//qRT-PCR//Western blot	Functional MTI	25288334
MIRT438635	hsa-let-7b-5p	Homo sapiens	TNFRSF10B	8795	Homo sapiens	qRT-PCR//Western blot	Functional MTI	24120475
MIRT451158	hsa-let-7b-5p	Homo sapiens	C19orf53	28974	Homo sapiens	PAR-CLIP	Functional MTI (Weak)	23592263
MIRT451696	hsa-let-7b-5p	Homo sapiens	C1RL	51279	Homo sapiens	PAR-CLIP	Functional MTI (Weak)	23592263
MIRT452434	hsa-let-7b-5p	Homo sapiens	QDPR	5860	Homo sapiens	PAR-CLIP	Functional MTI (Weak)	23592263
MIRT454857	hsa-let-7b-5p	Homo sapiens	ACOT9	23597	Homo sapiens	PAR-CLIP	Functional MTI (Weak)	23446348
MIRT454857	hsa-let-7b-5p	Homo sapiens	ACOT9	23597	Homo sapiens	PAR-CLIP	Functional MTI (Weak)	23592263
MIRT461171	hsa-let-7b-5p	Homo sapiens	SLC11A2	4891	Homo sapiens	HITS-CLIP	Functional MTI (Weak)	23313552
MIRT461171	hsa-let-7b-5p	Homo sapiens	SLC11A2	4891	Homo sapiens	PAR-CLIP	Functional MTI (Weak)	23592263
MIRT464268	hsa-let-7b-5p	Homo sapiens	VCL	7414	Homo sapiens	PAR-CLIP	Functional MTI (Weak)	23592263
MIRT469105	hsa-let-7b-5p	Homo sapiens	RNF144B	255488	Homo sapiens	PAR-CLIP	Functional MTI (Weak)	23592263
MIRT474016	hsa-let-7b-5p	Homo sapiens	LRRC20	55222	Homo sapiens	PAR-CLIP	Functional MTI (Weak)	23592263
MIRT476977	hsa-let-7b-5p	Homo sapiens	FAM83G	644815	Homo sapiens	PAR-CLIP	Functional MTI (Weak)	23592263
MIRT476977	hsa-let-7b-5p	Homo sapiens	FAM83G	644815	Homo sapiens	PAR-CLIP	Functional MTI (Weak)	24398324
MIRT481849	hsa-let-7b-5p	Homo sapiens	AP1S1	1174	Homo sapiens	PAR-CLIP	Functional MTI (Weak)	23592263
MIRT482187	hsa-let-7b-5p	Homo sapiens	AHR	196	Homo sapiens	PAR-CLIP	Functional MTI (Weak)	23592263
MIRT486662	hsa-let-7b-5p	Homo sapiens	ZNF28	7576	Homo sapiens	PAR-CLIP	Functional MTI (Weak)	23592263
MIRT496115	hsa-let-7b-5p	Homo sapiens	SNX17	9784	Homo sapiens	PAR-CLIP	Functional MTI (Weak)	22291592
MIRT500000	hsa-let-7b-5p	Homo sapiens	HIST1H2BD	3017	Homo sapiens	PAR-CLIP	Functional MTI (Weak)	23446348
MIRT500000	hsa-let-7b-5p	Homo sapiens	HIST1H2BD	3017	Homo sapiens	PAR-CLIP	Functional MTI (Weak)	24398324
MIRT500904	hsa-let-7b-5p	Homo sapiens	STRN	6801	Homo sapiens	PAR-CLIP	Functional MTI (Weak)	20371350
MIRT500904	hsa-let-7b-5p	Homo sapiens	STRN	6801	Homo sapiens	PAR-CLIP	Functional MTI (Weak)	24398324
MIRT501213	hsa-let-7b-5p	Homo sapiens	SUMO1	7341	Homo sapiens	PAR-CLIP	Functional MTI (Weak)	24398324
MIRT501242	hsa-let-7b-5p	Homo sapiens	SEMA4C	54910	Homo sapiens	PAR-CLIP	Functional MTI (Weak)	20371350
MIRT501242	hsa-let-7b-5p	Homo sapiens	SEMA4C	54910	Homo sapiens	PAR-CLIP	Functional MTI (Weak)	23446348
MIRT501242	hsa-let-7b-5p	Homo sapiens	SEMA4C	54910	Homo sapiens	PAR-CLIP	Functional MTI (Weak)	24398324
MIRT502846	hsa-let-7b-5p	Homo sapiens	CELF1	10658	Homo sapiens	PAR-CLIP	Functional MTI (Weak)	24398324
MIRT508935	hsa-let-7b-5p	Homo sapiens	AK4	205	Homo sapiens	PAR-CLIP	Functional MTI (Weak)	20371350
MIRT508935	hsa-let-7b-5p	Homo sapiens	AK4	205	Homo sapiens	PAR-CLIP	Functional MTI (Weak)	23446348
MIRT512748	hsa-let-7b-5p	Homo sapiens	CD59	966	Homo sapiens	PAR-CLIP	Functional MTI (Weak)	20371350
MIRT512748	hsa-let-7b-5p	Homo sapiens	CD59	966	Homo sapiens	PAR-CLIP	Functional MTI (Weak)	23446348
MIRT516086	hsa-let-7b-5p	Homo sapiens	ZBTB8OS	339487	Homo sapiens	PAR-CLIP	Functional MTI (Weak)	23446348
MIRT516086	hsa-let-7b-5p	Homo sapiens	ZBTB8OS	339487	Homo sapiens	HITS-CLIP	Functional MTI (Weak)	23706177
MIRT523985	hsa-let-7b-5p	Homo sapiens	DVL3	1857	Homo sapiens	PAR-CLIP	Functional MTI (Weak)	23446348
MIRT525730	hsa-let-7b-5p	Homo sapiens	SOD2	6648	Homo sapiens	PAR-CLIP	Functional MTI (Weak)	22012620
MIRT547371	hsa-let-7b-5p	Homo sapiens	MSI2	124540	Homo sapiens	PAR-CLIP	Functional MTI (Weak)	21572407
MIRT548537	hsa-let-7b-5p	Homo sapiens	DUSP1	1843	Homo sapiens	PAR-CLIP	Functional MTI (Weak)	21572407
MIRT549850	hsa-let-7b-5p	Homo sapiens	ECHDC1	55862	Homo sapiens	PAR-CLIP	Functional MTI (Weak)	21572407
MIRT550729	hsa-let-7b-5p	Homo sapiens	PMPCA	23203	Homo sapiens	PAR-CLIP	Functional MTI (Weak)	20371350
MIRT550729	hsa-let-7b-5p	Homo sapiens	PMPCA	23203	Homo sapiens	PAR-CLIP	Functional MTI (Weak)	21572407
MIRT561775	hsa-let-7b-5p	Homo sapiens	PEG10	23089	Homo sapiens	PAR-CLIP	Functional MTI (Weak)	20371350
MIRT568657	hsa-let-7b-5p	Homo sapiens	ABHD17C	58489	Homo sapiens	PAR-CLIP	Functional MTI (Weak)	20371350
MIRT569501	hsa-let-7b-5p	Homo sapiens	THYN1	29087	Homo sapiens	PAR-CLIP	Functional MTI (Weak)	20371350
MIRT573823	hsa-let-7b-5p	Homo sapiens	TGOLN2	10618	Homo sapiens	PAR-CLIP	Functional MTI (Weak)	20371350
MIRT680522	hsa-let-7b-5p	Homo sapiens	PRIM2	5558	Homo sapiens	HITS-CLIP	Functional MTI (Weak)	23706177
MIRT681274	hsa-let-7b-5p	Homo sapiens	RFC2	5982	Homo sapiens	HITS-CLIP	Functional MTI (Weak)	23706177
MIRT681508	hsa-let-7b-5p	Homo sapiens	STAT2	6773	Homo sapiens	HITS-CLIP	Functional MTI (Weak)	23706177
MIRT681661	hsa-let-7b-5p	Homo sapiens	DTX3L	151636	Homo sapiens	HITS-CLIP	Functional MTI (Weak)	23706177
MIRT681800	hsa-let-7b-5p	Homo sapiens	EIF4A3	9775	Homo sapiens	HITS-CLIP	Functional MTI (Weak)	23706177
MIRT682105	hsa-let-7b-5p	Homo sapiens	ITGA3	3675	Homo sapiens	HITS-CLIP	Functional MTI (Weak)	23313552
MIRT682105	hsa-let-7b-5p	Homo sapiens	ITGA3	3675	Homo sapiens	HITS-CLIP	Functional MTI (Weak)	23706177
MIRT682606	hsa-let-7b-5p	Homo sapiens	CPA4	51200	Homo sapiens	HITS-CLIP	Functional MTI (Weak)	23706177
MIRT700587	hsa-let-7b-5p	Homo sapiens	PRSS22	64063	Homo sapiens	HITS-CLIP	Functional MTI (Weak)	23313552
MIRT705753	hsa-let-7b-5p	Homo sapiens	AMD1	262	Homo sapiens	HITS-CLIP	Functional MTI (Weak)	23313552
MIRT712370	hsa-let-7b-5p	Homo sapiens	NAP1L1	4673	Homo sapiens	HITS-CLIP	Functional MTI (Weak)	19536157
MIRT003901	hsa-let-7d-5p	Homo sapiens	APP	351	Homo sapiens	Luciferase reporter assay	Non-Functional MTI	19110058
MIRT004505	hsa-let-7d-5p	Homo sapiens	SLC11A2	4891	Homo sapiens	qRT-PCR//Luciferase reporter assay//Western blot	Functional MTI	20410187
MIRT004505	hsa-let-7d-5p	Homo sapiens	SLC11A2	4891	Homo sapiens	HITS-CLIP	Functional MTI (Weak)	23313552
MIRT004505	hsa-let-7d-5p	Homo sapiens	SLC11A2	4891	Homo sapiens	PAR-CLIP	Functional MTI (Weak)	23592263
MIRT032105	hsa-let-7d-5p	Homo sapiens	EIF4G2	1982	Homo sapiens	PAR-CLIP	Functional MTI (Weak)	21572407
MIRT032105	hsa-let-7d-5p	Homo sapiens	EIF4G2	1982	Homo sapiens	PAR-CLIP	Functional MTI (Weak)	23592263
MIRT032114	hsa-let-7d-5p	Homo sapiens	NAA20	51126	Homo sapiens	Sequencing	Functional MTI (Weak)	20371350
MIRT032114	hsa-let-7d-5p	Homo sapiens	NAA20	51126	Homo sapiens	PAR-CLIP	Functional MTI (Weak)	23592263
MIRT032117	hsa-let-7d-5p	Homo sapiens	PCNP	57092	Homo sapiens	Sequencing	Functional MTI (Weak)	20371350
MIRT032122	hsa-let-7d-5p	Homo sapiens	THBS1	7057	Homo sapiens	Sequencing	Functional MTI (Weak)	20371350
MIRT032122	hsa-let-7d-5p	Homo sapiens	THBS1	7057	Homo sapiens	PAR-CLIP	Functional MTI (Weak)	24398324
MIRT032127	hsa-let-7d-5p	Homo sapiens	TST	7263	Homo sapiens	Sequencing	Functional MTI (Weak)	20371350
MIRT032128	hsa-let-7d-5p	Homo sapiens	GPR137B	7107	Homo sapiens	Sequencing	Functional MTI (Weak)	20371350
MIRT032129	hsa-let-7d-5p	Homo sapiens	RALGAPB	57148	Homo sapiens	Sequencing	Functional MTI (Weak)	20371350
MIRT032130	hsa-let-7d-5p	Homo sapiens	IGF2BP3	10643	Homo sapiens	Sequencing//PAR-CLIP	Functional MTI (Weak)	20371350
MIRT032130	hsa-let-7d-5p	Homo sapiens	IGF2BP3	10643	Homo sapiens	PAR-CLIP	Functional MTI (Weak)	21572407
MIRT032134	hsa-let-7d-5p	Homo sapiens	GOLT1B	51026	Homo sapiens	Sequencing	Functional MTI (Weak)	20371350
MIRT032147	hsa-let-7d-5p	Homo sapiens	TMEM2	23670	Homo sapiens	Sequencing	Functional MTI (Weak)	20371350
MIRT032155	hsa-let-7d-5p	Homo sapiens	STK40	83931	Homo sapiens	Sequencing	Functional MTI (Weak)	20371350
MIRT032162	hsa-let-7d-5p	Homo sapiens	LBR	3930	Homo sapiens	Sequencing	Functional MTI (Weak)	20371350
MIRT032166	hsa-let-7d-5p	Homo sapiens	NHLRC3	387921	Homo sapiens	Sequencing//PAR-CLIP	Functional MTI (Weak)	20371350
MIRT032166	hsa-let-7d-5p	Homo sapiens	NHLRC3	387921	Homo sapiens	PAR-CLIP	Functional MTI (Weak)	21572407
MIRT032166	hsa-let-7d-5p	Homo sapiens	NHLRC3	387921	Homo sapiens	PAR-CLIP	Functional MTI (Weak)	24398324
MIRT032176	hsa-let-7d-5p	Homo sapiens	USP24	23358	Homo sapiens	Sequencing	Functional MTI (Weak)	20371350
MIRT032178	hsa-let-7d-5p	Homo sapiens	TGFBR1	7046	Homo sapiens	Sequencing	Functional MTI (Weak)	20371350
MIRT032182	hsa-let-7d-5p	Homo sapiens	TMEM135	65084	Homo sapiens	Sequencing	Functional MTI (Weak)	20371350
MIRT032183	hsa-let-7d-5p	Homo sapiens	SLC20A1	6574	Homo sapiens	Sequencing//PAR-CLIP	Functional MTI (Weak)	20371350
MIRT032183	hsa-let-7d-5p	Homo sapiens	SLC20A1	6574	Homo sapiens	PAR-CLIP	Functional MTI (Weak)	23592263
MIRT051711	hsa-let-7d-5p	Homo sapiens	PRR13	54458	Homo sapiens	CLASH	Functional MTI (Weak)	23622248
MIRT051714	hsa-let-7d-5p	Homo sapiens	RPL31	6160	Homo sapiens	CLASH	Functional MTI (Weak)	23622248
MIRT051716	hsa-let-7d-5p	Homo sapiens	MRPL51	51258	Homo sapiens	CLASH	Functional MTI (Weak)	23622248
MIRT051718	hsa-let-7d-5p	Homo sapiens	RPS6	6194	Homo sapiens	CLASH	Functional MTI (Weak)	23622248
MIRT051719	hsa-let-7d-5p	Homo sapiens	SENP5	205564	Homo sapiens	CLASH	Functional MTI (Weak)	23622248
MIRT051724	hsa-let-7d-5p	Homo sapiens	CIZ1	25792	Homo sapiens	CLASH	Functional MTI (Weak)	23622248
MIRT051726	hsa-let-7d-5p	Homo sapiens	LRRC42	115353	Homo sapiens	CLASH	Functional MTI (Weak)	23622248
MIRT051727	hsa-let-7d-5p	Homo sapiens	UTP6	55813	Homo sapiens	CLASH	Functional MTI (Weak)	23622248
MIRT068153	hsa-let-7d-5p	Homo sapiens	TXLNA	200081	Homo sapiens	PAR-CLIP	Functional MTI (Weak)	21572407
MIRT068788	hsa-let-7d-5p	Homo sapiens	FNDC3A	22862	Homo sapiens	PAR-CLIP	Functional MTI (Weak)	23592263
MIRT084975	hsa-let-7d-5p	Homo sapiens	BACH1	571	Homo sapiens	PAR-CLIP	Functional MTI (Weak)	20371350
MIRT123316	hsa-let-7d-5p	Homo sapiens	CALU	813	Homo sapiens	PAR-CLIP	Functional MTI (Weak)	20371350
MIRT153846	hsa-let-7d-5p	Homo sapiens	NCOA3	8202	Homo sapiens	PAR-CLIP	Functional MTI (Weak)	24398324
MIRT215719	hsa-let-7d-5p	Homo sapiens	C5ORF51	285636	Homo sapiens	PAR-CLIP	Functional MTI (Weak)	20371350
MIRT215719	hsa-let-7d-5p	Homo sapiens	C5ORF51	285636	Homo sapiens	PAR-CLIP	Functional MTI (Weak)	21572407
MIRT215719	hsa-let-7d-5p	Homo sapiens	C5ORF51	285636	Homo sapiens	PAR-CLIP	Functional MTI (Weak)	23446348
MIRT215719	hsa-let-7d-5p	Homo sapiens	C5ORF51	285636	Homo sapiens	PAR-CLIP	Functional MTI (Weak)	23592263
MIRT215719	hsa-let-7d-5p	Homo sapiens	C5ORF51	285636	Homo sapiens	PAR-CLIP	Functional MTI (Weak)	24398324
MIRT218814	hsa-let-7d-5p	Homo sapiens	CDKN1A	1026	Homo sapiens	PAR-CLIP	Functional MTI (Weak)	21572407
MIRT255313	hsa-let-7d-5p	Homo sapiens	CDV3	55573	Homo sapiens	PAR-CLIP	Functional MTI (Weak)	21572407
MIRT260706	hsa-let-7d-5p	Homo sapiens	CLDN12	9069	Homo sapiens	PAR-CLIP	Functional MTI (Weak)	20371350
MIRT260706	hsa-let-7d-5p	Homo sapiens	CLDN12	9069	Homo sapiens	PAR-CLIP	Functional MTI (Weak)	23446348
MIRT260706	hsa-let-7d-5p	Homo sapiens	CLDN12	9069	Homo sapiens	PAR-CLIP	Functional MTI (Weak)	24398324
MIRT300036	hsa-let-7d-5p	Homo sapiens	BZW1	9689	Homo sapiens	PAR-CLIP	Functional MTI (Weak)	20371350
MIRT300036	hsa-let-7d-5p	Homo sapiens	BZW1	9689	Homo sapiens	PAR-CLIP	Functional MTI (Weak)	23592263
MIRT303319	hsa-let-7d-5p	Homo sapiens	MXD1	4084	Homo sapiens	PAR-CLIP	Functional MTI (Weak)	21572407
MIRT322427	hsa-let-7d-5p	Homo sapiens	PPP2R2A	5520	Homo sapiens	PAR-CLIP	Functional MTI (Weak)	23446348
MIRT438633	hsa-let-7d-5p	Homo sapiens	TNFRSF10B	8795	Homo sapiens	qRT-PCR//Western blot	Functional MTI	24120475
MIRT439137	hsa-let-7d-5p	Homo sapiens	MYC	4609	Homo sapiens	TRAP	Functional MTI (Weak)	24510096
MIRT451156	hsa-let-7d-5p	Homo sapiens	C19orf53	28974	Homo sapiens	PAR-CLIP	Functional MTI (Weak)	23592263
MIRT451694	hsa-let-7d-5p	Homo sapiens	C1RL	51279	Homo sapiens	PAR-CLIP	Functional MTI (Weak)	23592263
MIRT452432	hsa-let-7d-5p	Homo sapiens	QDPR	5860	Homo sapiens	PAR-CLIP	Functional MTI (Weak)	23592263
MIRT454855	hsa-let-7d-5p	Homo sapiens	ACOT9	23597	Homo sapiens	PAR-CLIP	Functional MTI (Weak)	23446348
MIRT454855	hsa-let-7d-5p	Homo sapiens	ACOT9	23597	Homo sapiens	PAR-CLIP	Functional MTI (Weak)	23592263
MIRT463663	hsa-let-7d-5p	Homo sapiens	YWHAZ	7534	Homo sapiens	PAR-CLIP	Functional MTI (Weak)	23592263
MIRT464266	hsa-let-7d-5p	Homo sapiens	VCL	7414	Homo sapiens	PAR-CLIP	Functional MTI (Weak)	23592263
MIRT469103	hsa-let-7d-5p	Homo sapiens	RNF144B	255488	Homo sapiens	PAR-CLIP	Functional MTI (Weak)	23592263
MIRT474024	hsa-let-7d-5p	Homo sapiens	LRRC20	55222	Homo sapiens	PAR-CLIP	Functional MTI (Weak)	23592263
MIRT476974	hsa-let-7d-5p	Homo sapiens	FAM83G	644815	Homo sapiens	PAR-CLIP	Functional MTI (Weak)	23592263
MIRT476974	hsa-let-7d-5p	Homo sapiens	FAM83G	644815	Homo sapiens	PAR-CLIP	Functional MTI (Weak)	24398324
MIRT479750	hsa-let-7d-5p	Homo sapiens	CCND1	595	Homo sapiens	PAR-CLIP	Functional MTI (Weak)	23592263
MIRT481364	hsa-let-7d-5p	Homo sapiens	ATG9A	79065	Homo sapiens	PAR-CLIP	Functional MTI (Weak)	23592263
MIRT481853	hsa-let-7d-5p	Homo sapiens	AP1S1	1174	Homo sapiens	PAR-CLIP	Functional MTI (Weak)	23592263
MIRT482185	hsa-let-7d-5p	Homo sapiens	AHR	196	Homo sapiens	PAR-CLIP	Functional MTI (Weak)	23592263
MIRT486660	hsa-let-7d-5p	Homo sapiens	ZNF28	7576	Homo sapiens	PAR-CLIP	Functional MTI (Weak)	23592263
MIRT496113	hsa-let-7d-5p	Homo sapiens	SNX17	9784	Homo sapiens	PAR-CLIP	Functional MTI (Weak)	22291592
MIRT499998	hsa-let-7d-5p	Homo sapiens	HIST1H2BD	3017	Homo sapiens	PAR-CLIP	Functional MTI (Weak)	23446348
MIRT499998	hsa-let-7d-5p	Homo sapiens	HIST1H2BD	3017	Homo sapiens	PAR-CLIP	Functional MTI (Weak)	24398324
MIRT500899	hsa-let-7d-5p	Homo sapiens	STRN	6801	Homo sapiens	PAR-CLIP	Functional MTI (Weak)	20371350
MIRT500899	hsa-let-7d-5p	Homo sapiens	STRN	6801	Homo sapiens	PAR-CLIP	Functional MTI (Weak)	24398324
MIRT501209	hsa-let-7d-5p	Homo sapiens	SUMO1	7341	Homo sapiens	PAR-CLIP	Functional MTI (Weak)	24398324
MIRT501247	hsa-let-7d-5p	Homo sapiens	SEMA4C	54910	Homo sapiens	PAR-CLIP	Functional MTI (Weak)	20371350
MIRT501247	hsa-let-7d-5p	Homo sapiens	SEMA4C	54910	Homo sapiens	PAR-CLIP	Functional MTI (Weak)	23446348
MIRT501247	hsa-let-7d-5p	Homo sapiens	SEMA4C	54910	Homo sapiens	PAR-CLIP	Functional MTI (Weak)	24398324
MIRT502840	hsa-let-7d-5p	Homo sapiens	CELF1	10658	Homo sapiens	PAR-CLIP	Functional MTI (Weak)	24398324
MIRT508933	hsa-let-7d-5p	Homo sapiens	AK4	205	Homo sapiens	PAR-CLIP	Functional MTI (Weak)	20371350
MIRT508933	hsa-let-7d-5p	Homo sapiens	AK4	205	Homo sapiens	PAR-CLIP	Functional MTI (Weak)	23446348
MIRT512747	hsa-let-7d-5p	Homo sapiens	CD59	966	Homo sapiens	PAR-CLIP	Functional MTI (Weak)	20371350
MIRT512747	hsa-let-7d-5p	Homo sapiens	CD59	966	Homo sapiens	PAR-CLIP	Functional MTI (Weak)	23446348
MIRT516084	hsa-let-7d-5p	Homo sapiens	ZBTB8OS	339487	Homo sapiens	PAR-CLIP	Functional MTI (Weak)	23446348
MIRT516084	hsa-let-7d-5p	Homo sapiens	ZBTB8OS	339487	Homo sapiens	HITS-CLIP	Functional MTI (Weak)	23706177
MIRT521390	hsa-let-7d-5p	Homo sapiens	RDX	5962	Homo sapiens	PAR-CLIP	Functional MTI (Weak)	21572407
MIRT521390	hsa-let-7d-5p	Homo sapiens	RDX	5962	Homo sapiens	PAR-CLIP	Functional MTI (Weak)	23446348
MIRT523983	hsa-let-7d-5p	Homo sapiens	DVL3	1857	Homo sapiens	PAR-CLIP	Functional MTI (Weak)	23446348
MIRT525728	hsa-let-7d-5p	Homo sapiens	SOD2	6648	Homo sapiens	PAR-CLIP	Functional MTI (Weak)	22012620
MIRT547372	hsa-let-7d-5p	Homo sapiens	MSI2	124540	Homo sapiens	PAR-CLIP	Functional MTI (Weak)	21572407
MIRT548535	hsa-let-7d-5p	Homo sapiens	DUSP1	1843	Homo sapiens	PAR-CLIP	Functional MTI (Weak)	21572407
MIRT549022	hsa-let-7d-5p	Homo sapiens	CBX5	23468	Homo sapiens	PAR-CLIP	Functional MTI (Weak)	21572407
MIRT549848	hsa-let-7d-5p	Homo sapiens	ECHDC1	55862	Homo sapiens	PAR-CLIP	Functional MTI (Weak)	21572407
MIRT550727	hsa-let-7d-5p	Homo sapiens	PMPCA	23203	Homo sapiens	PAR-CLIP	Functional MTI (Weak)	20371350
MIRT550727	hsa-let-7d-5p	Homo sapiens	PMPCA	23203	Homo sapiens	PAR-CLIP	Functional MTI (Weak)	21572407
MIRT561776	hsa-let-7d-5p	Homo sapiens	PEG10	23089	Homo sapiens	PAR-CLIP	Functional MTI (Weak)	20371350
MIRT568649	hsa-let-7d-5p	Homo sapiens	ABHD17C	58489	Homo sapiens	PAR-CLIP	Functional MTI (Weak)	20371350
MIRT569499	hsa-let-7d-5p	Homo sapiens	THYN1	29087	Homo sapiens	PAR-CLIP	Functional MTI (Weak)	20371350
MIRT573821	hsa-let-7d-5p	Homo sapiens	TGOLN2	10618	Homo sapiens	PAR-CLIP	Functional MTI (Weak)	20371350
MIRT680520	hsa-let-7d-5p	Homo sapiens	PRIM2	5558	Homo sapiens	HITS-CLIP	Functional MTI (Weak)	23706177
MIRT681272	hsa-let-7d-5p	Homo sapiens	RFC2	5982	Homo sapiens	HITS-CLIP	Functional MTI (Weak)	23706177
MIRT681507	hsa-let-7d-5p	Homo sapiens	STAT2	6773	Homo sapiens	HITS-CLIP	Functional MTI (Weak)	23706177
MIRT681659	hsa-let-7d-5p	Homo sapiens	DTX3L	151636	Homo sapiens	HITS-CLIP	Functional MTI (Weak)	23706177
MIRT681798	hsa-let-7d-5p	Homo sapiens	EIF4A3	9775	Homo sapiens	HITS-CLIP	Functional MTI (Weak)	23706177
MIRT682103	hsa-let-7d-5p	Homo sapiens	ITGA3	3675	Homo sapiens	HITS-CLIP	Functional MTI (Weak)	23313552
MIRT682103	hsa-let-7d-5p	Homo sapiens	ITGA3	3675	Homo sapiens	HITS-CLIP	Functional MTI (Weak)	23706177
MIRT682605	hsa-let-7d-5p	Homo sapiens	CPA4	51200	Homo sapiens	HITS-CLIP	Functional MTI (Weak)	23706177
MIRT700588	hsa-let-7d-5p	Homo sapiens	PRSS22	64063	Homo sapiens	HITS-CLIP	Functional MTI (Weak)	23313552
MIRT704030	hsa-let-7d-5p	Homo sapiens	EDEM3	80267	Homo sapiens	HITS-CLIP	Functional MTI (Weak)	23313552
MIRT705751	hsa-let-7d-5p	Homo sapiens	AMD1	262	Homo sapiens	HITS-CLIP	Functional MTI (Weak)	23313552
MIRT712372	hsa-let-7d-5p	Homo sapiens	NAP1L1	4673	Homo sapiens	HITS-CLIP	Functional MTI (Weak)	19536157
MIRT004678	hsa-let-7f-5p	Homo sapiens	KLK6	5653	Homo sapiens	ELISA//Luciferase reporter assay//qRT-PCR	Functional MTI	18627289
MIRT032089	hsa-let-7f-5p	Homo sapiens	MYC	4609	Homo sapiens	qRT-PCR	Functional MTI (Weak)	19956384
MIRT032089	hsa-let-7f-5p	Homo sapiens	MYC	4609	Homo sapiens	TRAP	Functional MTI (Weak)	24510096
MIRT032092	hsa-let-7f-5p	Homo sapiens	CCND1	595	Homo sapiens	Luciferase reporter assay	Functional MTI	22894925
MIRT032092	hsa-let-7f-5p	Homo sapiens	CCND1	595	Homo sapiens	qRT-PCR	Functional MTI (Weak)	19956384
MIRT032092	hsa-let-7f-5p	Homo sapiens	CCND1	595	Homo sapiens	PAR-CLIP	Functional MTI (Weak)	23592263
MIRT032095	hsa-let-7f-5p	Homo sapiens	CDKN1A	1026	Homo sapiens	qRT-PCR	Functional MTI (Weak)	19956384
MIRT032095	hsa-let-7f-5p	Homo sapiens	CDKN1A	1026	Homo sapiens	PAR-CLIP	Functional MTI (Weak)	21572407
MIRT051353	hsa-let-7f-5p	Homo sapiens	MEF2D	4209	Homo sapiens	CLASH	Functional MTI (Weak)	23622248
MIRT051362	hsa-let-7f-5p	Homo sapiens	GLUL	2752	Homo sapiens	CLASH	Functional MTI (Weak)	23622248
MIRT051367	hsa-let-7f-5p	Homo sapiens	CNOT8	9337	Homo sapiens	CLASH	Functional MTI (Weak)	23622248
MIRT051371	hsa-let-7f-5p	Homo sapiens	ARL6IP1	23204	Homo sapiens	CLASH	Functional MTI (Weak)	23622248
MIRT051372	hsa-let-7f-5p	Homo sapiens	SP1	6667	Homo sapiens	CLASH	Functional MTI (Weak)	23622248
MIRT051373	hsa-let-7f-5p	Homo sapiens	YWHAQ	10971	Homo sapiens	CLASH	Functional MTI (Weak)	23622248
MIRT051378	hsa-let-7f-5p	Homo sapiens	SMARCC1	6599	Homo sapiens	CLASH	Functional MTI (Weak)	23622248
MIRT051383	hsa-let-7f-5p	Homo sapiens	BAZ1B	9031	Homo sapiens	CLASH	Functional MTI (Weak)	23622248
MIRT051385	hsa-let-7f-5p	Homo sapiens	DYNC1LI2	1783	Homo sapiens	CLASH	Functional MTI (Weak)	23622248
MIRT051391	hsa-let-7f-5p	Homo sapiens	ATP5B	506	Homo sapiens	CLASH	Functional MTI (Weak)	23622248
MIRT051392	hsa-let-7f-5p	Homo sapiens	GTF2E1	2960	Homo sapiens	CLASH	Functional MTI (Weak)	23622248
MIRT051399	hsa-let-7f-5p	Homo sapiens	CNEP1R1	255919	Homo sapiens	CLASH	Functional MTI (Weak)	23622248
MIRT051404	hsa-let-7f-5p	Homo sapiens	HNRNPA2B1	3181	Homo sapiens	CLASH	Functional MTI (Weak)	23622248
MIRT051408	hsa-let-7f-5p	Homo sapiens	SART3	9733	Homo sapiens	CLASH	Functional MTI (Weak)	23622248
MIRT051410	hsa-let-7f-5p	Homo sapiens	THOC5	8563	Homo sapiens	CLASH	Functional MTI (Weak)	23622248
MIRT053474	hsa-let-7f-5p	Homo sapiens	MYH9	4627	Homo sapiens	Immunohistochemistry//Luciferase reporter assay//qRT-PCR//Western blot	Functional MTI	21533124
MIRT053626	hsa-let-7f-5p	Homo sapiens	CALM1	801	Homo sapiens	Microarray	Functional MTI (Weak)	22942087
MIRT053629	hsa-let-7f-5p	Homo sapiens	ACTR10	55860	Homo sapiens	Microarray	Functional MTI (Weak)	22942087
MIRT053632	hsa-let-7f-5p	Homo sapiens	FZD4	8322	Homo sapiens	Microarray	Functional MTI (Weak)	22942087
MIRT053633	hsa-let-7f-5p	Homo sapiens	TGFBR1	7046	Homo sapiens	Microarray	Functional MTI (Weak)	22942087
MIRT054390	hsa-let-7f-5p	Homo sapiens	ELF4	2000	Homo sapiens	Luciferase reporter assay	Functional MTI	22894925
MIRT054391	hsa-let-7f-5p	Homo sapiens	DYRK2	8445	Homo sapiens	Luciferase reporter assay	Functional MTI	22894925
MIRT068155	hsa-let-7f-5p	Homo sapiens	TXLNA	200081	Homo sapiens	PAR-CLIP	Functional MTI (Weak)	21572407
MIRT068529	hsa-let-7f-5p	Homo sapiens	NHLRC3	387921	Homo sapiens	PAR-CLIP	Functional MTI (Weak)	20371350
MIRT068529	hsa-let-7f-5p	Homo sapiens	NHLRC3	387921	Homo sapiens	PAR-CLIP	Functional MTI (Weak)	21572407
MIRT068529	hsa-let-7f-5p	Homo sapiens	NHLRC3	387921	Homo sapiens	PAR-CLIP	Functional MTI (Weak)	24398324
MIRT068790	hsa-let-7f-5p	Homo sapiens	FNDC3A	22862	Homo sapiens	PAR-CLIP	Functional MTI (Weak)	23592263
MIRT084977	hsa-let-7f-5p	Homo sapiens	BACH1	571	Homo sapiens	PAR-CLIP	Functional MTI (Weak)	20371350
MIRT123318	hsa-let-7f-5p	Homo sapiens	CALU	813	Homo sapiens	PAR-CLIP	Functional MTI (Weak)	20371350
MIRT153848	hsa-let-7f-5p	Homo sapiens	NCOA3	8202	Homo sapiens	PAR-CLIP	Functional MTI (Weak)	24398324
MIRT215721	hsa-let-7f-5p	Homo sapiens	C5ORF51	285636	Homo sapiens	PAR-CLIP	Functional MTI (Weak)	20371350
MIRT215721	hsa-let-7f-5p	Homo sapiens	C5ORF51	285636	Homo sapiens	PAR-CLIP	Functional MTI (Weak)	21572407
MIRT215721	hsa-let-7f-5p	Homo sapiens	C5ORF51	285636	Homo sapiens	PAR-CLIP	Functional MTI (Weak)	23446348
MIRT215721	hsa-let-7f-5p	Homo sapiens	C5ORF51	285636	Homo sapiens	PAR-CLIP	Functional MTI (Weak)	23592263
MIRT215721	hsa-let-7f-5p	Homo sapiens	C5ORF51	285636	Homo sapiens	PAR-CLIP	Functional MTI (Weak)	24398324
MIRT255315	hsa-let-7f-5p	Homo sapiens	CDV3	55573	Homo sapiens	PAR-CLIP	Functional MTI (Weak)	21572407
MIRT260708	hsa-let-7f-5p	Homo sapiens	CLDN12	9069	Homo sapiens	PAR-CLIP	Functional MTI (Weak)	20371350
MIRT260708	hsa-let-7f-5p	Homo sapiens	CLDN12	9069	Homo sapiens	PAR-CLIP	Functional MTI (Weak)	23446348
MIRT260708	hsa-let-7f-5p	Homo sapiens	CLDN12	9069	Homo sapiens	PAR-CLIP	Functional MTI (Weak)	24398324
MIRT297444	hsa-let-7f-5p	Homo sapiens	SLC20A1	6574	Homo sapiens	PAR-CLIP	Functional MTI (Weak)	20371350
MIRT297444	hsa-let-7f-5p	Homo sapiens	SLC20A1	6574	Homo sapiens	PAR-CLIP	Functional MTI (Weak)	23592263
MIRT300038	hsa-let-7f-5p	Homo sapiens	BZW1	9689	Homo sapiens	PAR-CLIP	Functional MTI (Weak)	20371350
MIRT300038	hsa-let-7f-5p	Homo sapiens	BZW1	9689	Homo sapiens	PAR-CLIP	Functional MTI (Weak)	23592263
MIRT303321	hsa-let-7f-5p	Homo sapiens	MXD1	4084	Homo sapiens	PAR-CLIP	Functional MTI (Weak)	21572407
MIRT322429	hsa-let-7f-5p	Homo sapiens	PPP2R2A	5520	Homo sapiens	PAR-CLIP	Functional MTI (Weak)	23446348
MIRT437990	hsa-let-7f-5p	Homo sapiens	HDAC2	3066	Homo sapiens	qRT-PCR	Functional MTI (Weak)	24405266
MIRT451154	hsa-let-7f-5p	Homo sapiens	C19orf53	28974	Homo sapiens	PAR-CLIP	Functional MTI (Weak)	23592263
MIRT451692	hsa-let-7f-5p	Homo sapiens	C1RL	51279	Homo sapiens	PAR-CLIP	Functional MTI (Weak)	23592263
MIRT452430	hsa-let-7f-5p	Homo sapiens	QDPR	5860	Homo sapiens	PAR-CLIP	Functional MTI (Weak)	23592263
MIRT454853	hsa-let-7f-5p	Homo sapiens	ACOT9	23597	Homo sapiens	PAR-CLIP	Functional MTI (Weak)	23446348
MIRT454853	hsa-let-7f-5p	Homo sapiens	ACOT9	23597	Homo sapiens	PAR-CLIP	Functional MTI (Weak)	23592263
MIRT461168	hsa-let-7f-5p	Homo sapiens	SLC11A2	4891	Homo sapiens	HITS-CLIP	Functional MTI (Weak)	23313552
MIRT461168	hsa-let-7f-5p	Homo sapiens	SLC11A2	4891	Homo sapiens	PAR-CLIP	Functional MTI (Weak)	23592263
MIRT463661	hsa-let-7f-5p	Homo sapiens	YWHAZ	7534	Homo sapiens	PAR-CLIP	Functional MTI (Weak)	23592263
MIRT464264	hsa-let-7f-5p	Homo sapiens	VCL	7414	Homo sapiens	PAR-CLIP	Functional MTI (Weak)	23592263
MIRT469101	hsa-let-7f-5p	Homo sapiens	RNF144B	255488	Homo sapiens	PAR-CLIP	Functional MTI (Weak)	23592263
MIRT472673	hsa-let-7f-5p	Homo sapiens	NAA20	51126	Homo sapiens	PAR-CLIP	Functional MTI (Weak)	23592263
MIRT474025	hsa-let-7f-5p	Homo sapiens	LRRC20	55222	Homo sapiens	PAR-CLIP	Functional MTI (Weak)	23592263
MIRT476978	hsa-let-7f-5p	Homo sapiens	FAM83G	644815	Homo sapiens	PAR-CLIP	Functional MTI (Weak)	23592263
MIRT476978	hsa-let-7f-5p	Homo sapiens	FAM83G	644815	Homo sapiens	PAR-CLIP	Functional MTI (Weak)	24398324
MIRT477540	hsa-let-7f-5p	Homo sapiens	EIF4G2	1982	Homo sapiens	PAR-CLIP	Functional MTI (Weak)	21572407
MIRT477540	hsa-let-7f-5p	Homo sapiens	EIF4G2	1982	Homo sapiens	PAR-CLIP	Functional MTI (Weak)	23592263
MIRT481362	hsa-let-7f-5p	Homo sapiens	ATG9A	79065	Homo sapiens	PAR-CLIP	Functional MTI (Weak)	23592263
MIRT481845	hsa-let-7f-5p	Homo sapiens	AP1S1	1174	Homo sapiens	PAR-CLIP	Functional MTI (Weak)	23592263
MIRT482183	hsa-let-7f-5p	Homo sapiens	AHR	196	Homo sapiens	PAR-CLIP	Functional MTI (Weak)	23592263
MIRT486658	hsa-let-7f-5p	Homo sapiens	ZNF28	7576	Homo sapiens	PAR-CLIP	Functional MTI (Weak)	23592263
MIRT496110	hsa-let-7f-5p	Homo sapiens	SNX17	9784	Homo sapiens	PAR-CLIP	Functional MTI (Weak)	22291592
MIRT499996	hsa-let-7f-5p	Homo sapiens	HIST1H2BD	3017	Homo sapiens	PAR-CLIP	Functional MTI (Weak)	23446348
MIRT499996	hsa-let-7f-5p	Homo sapiens	HIST1H2BD	3017	Homo sapiens	PAR-CLIP	Functional MTI (Weak)	24398324
MIRT500816	hsa-let-7f-5p	Homo sapiens	THBS1	7057	Homo sapiens	PAR-CLIP	Functional MTI (Weak)	24398324
MIRT500903	hsa-let-7f-5p	Homo sapiens	STRN	6801	Homo sapiens	PAR-CLIP	Functional MTI (Weak)	20371350
MIRT500903	hsa-let-7f-5p	Homo sapiens	STRN	6801	Homo sapiens	PAR-CLIP	Functional MTI (Weak)	24398324
MIRT501211	hsa-let-7f-5p	Homo sapiens	SUMO1	7341	Homo sapiens	PAR-CLIP	Functional MTI (Weak)	24398324
MIRT501246	hsa-let-7f-5p	Homo sapiens	SEMA4C	54910	Homo sapiens	PAR-CLIP	Functional MTI (Weak)	20371350
MIRT501246	hsa-let-7f-5p	Homo sapiens	SEMA4C	54910	Homo sapiens	PAR-CLIP	Functional MTI (Weak)	23446348
MIRT501246	hsa-let-7f-5p	Homo sapiens	SEMA4C	54910	Homo sapiens	PAR-CLIP	Functional MTI (Weak)	24398324
MIRT502843	hsa-let-7f-5p	Homo sapiens	CELF1	10658	Homo sapiens	PAR-CLIP	Functional MTI (Weak)	24398324
MIRT508931	hsa-let-7f-5p	Homo sapiens	AK4	205	Homo sapiens	PAR-CLIP	Functional MTI (Weak)	20371350
MIRT508931	hsa-let-7f-5p	Homo sapiens	AK4	205	Homo sapiens	PAR-CLIP	Functional MTI (Weak)	23446348
MIRT512744	hsa-let-7f-5p	Homo sapiens	CD59	966	Homo sapiens	PAR-CLIP	Functional MTI (Weak)	20371350
MIRT512744	hsa-let-7f-5p	Homo sapiens	CD59	966	Homo sapiens	PAR-CLIP	Functional MTI (Weak)	23446348
MIRT516082	hsa-let-7f-5p	Homo sapiens	ZBTB8OS	339487	Homo sapiens	PAR-CLIP	Functional MTI (Weak)	23446348
MIRT516082	hsa-let-7f-5p	Homo sapiens	ZBTB8OS	339487	Homo sapiens	HITS-CLIP	Functional MTI (Weak)	23706177
MIRT521393	hsa-let-7f-5p	Homo sapiens	RDX	5962	Homo sapiens	PAR-CLIP	Functional MTI (Weak)	21572407
MIRT521393	hsa-let-7f-5p	Homo sapiens	RDX	5962	Homo sapiens	PAR-CLIP	Functional MTI (Weak)	23446348
MIRT523980	hsa-let-7f-5p	Homo sapiens	DVL3	1857	Homo sapiens	PAR-CLIP	Functional MTI (Weak)	23446348
MIRT525726	hsa-let-7f-5p	Homo sapiens	SOD2	6648	Homo sapiens	PAR-CLIP	Functional MTI (Weak)	22012620
MIRT547375	hsa-let-7f-5p	Homo sapiens	MSI2	124540	Homo sapiens	PAR-CLIP	Functional MTI (Weak)	21572407
MIRT547832	hsa-let-7f-5p	Homo sapiens	IGF2BP3	10643	Homo sapiens	PAR-CLIP	Functional MTI (Weak)	20371350
MIRT547832	hsa-let-7f-5p	Homo sapiens	IGF2BP3	10643	Homo sapiens	PAR-CLIP	Functional MTI (Weak)	21572407
MIRT548531	hsa-let-7f-5p	Homo sapiens	DUSP1	1843	Homo sapiens	PAR-CLIP	Functional MTI (Weak)	21572407
MIRT549027	hsa-let-7f-5p	Homo sapiens	CBX5	23468	Homo sapiens	PAR-CLIP	Functional MTI (Weak)	21572407
MIRT549846	hsa-let-7f-5p	Homo sapiens	ECHDC1	55862	Homo sapiens	PAR-CLIP	Functional MTI (Weak)	21572407
MIRT550726	hsa-let-7f-5p	Homo sapiens	PMPCA	23203	Homo sapiens	PAR-CLIP	Functional MTI (Weak)	20371350
MIRT550726	hsa-let-7f-5p	Homo sapiens	PMPCA	23203	Homo sapiens	PAR-CLIP	Functional MTI (Weak)	21572407
MIRT561774	hsa-let-7f-5p	Homo sapiens	PEG10	23089	Homo sapiens	PAR-CLIP	Functional MTI (Weak)	20371350
MIRT568654	hsa-let-7f-5p	Homo sapiens	ABHD17C	58489	Homo sapiens	PAR-CLIP	Functional MTI (Weak)	20371350
MIRT569497	hsa-let-7f-5p	Homo sapiens	THYN1	29087	Homo sapiens	PAR-CLIP	Functional MTI (Weak)	20371350
MIRT573819	hsa-let-7f-5p	Homo sapiens	TGOLN2	10618	Homo sapiens	PAR-CLIP	Functional MTI (Weak)	20371350
MIRT680518	hsa-let-7f-5p	Homo sapiens	PRIM2	5558	Homo sapiens	HITS-CLIP	Functional MTI (Weak)	23706177
MIRT681270	hsa-let-7f-5p	Homo sapiens	RFC2	5982	Homo sapiens	HITS-CLIP	Functional MTI (Weak)	23706177
MIRT681505	hsa-let-7f-5p	Homo sapiens	STAT2	6773	Homo sapiens	HITS-CLIP	Functional MTI (Weak)	23706177
MIRT681657	hsa-let-7f-5p	Homo sapiens	DTX3L	151636	Homo sapiens	HITS-CLIP	Functional MTI (Weak)	23706177
MIRT681796	hsa-let-7f-5p	Homo sapiens	EIF4A3	9775	Homo sapiens	HITS-CLIP	Functional MTI (Weak)	23706177
MIRT682101	hsa-let-7f-5p	Homo sapiens	ITGA3	3675	Homo sapiens	HITS-CLIP	Functional MTI (Weak)	23313552
MIRT682101	hsa-let-7f-5p	Homo sapiens	ITGA3	3675	Homo sapiens	HITS-CLIP	Functional MTI (Weak)	23706177
MIRT682603	hsa-let-7f-5p	Homo sapiens	CPA4	51200	Homo sapiens	HITS-CLIP	Functional MTI (Weak)	23706177
MIRT700590	hsa-let-7f-5p	Homo sapiens	PRSS22	64063	Homo sapiens	HITS-CLIP	Functional MTI (Weak)	23313552
MIRT704032	hsa-let-7f-5p	Homo sapiens	EDEM3	80267	Homo sapiens	HITS-CLIP	Functional MTI (Weak)	23313552
MIRT705749	hsa-let-7f-5p	Homo sapiens	AMD1	262	Homo sapiens	HITS-CLIP	Functional MTI (Weak)	23313552
MIRT712366	hsa-let-7f-5p	Homo sapiens	NAP1L1	4673	Homo sapiens	HITS-CLIP	Functional MTI (Weak)	19536157
MIRT000399	hsa-let-7g-5p	Homo sapiens	KRAS	3845	Homo sapiens	Luciferase reporter assay	Functional MTI	18308936
MIRT000475	hsa-let-7g-5p	Homo sapiens	MYC	4609	Homo sapiens	qRT-PCR//Luciferase reporter assay//Western blot//Western blot;qRT-PCR;Other	Functional MTI	20309945
MIRT000475	hsa-let-7g-5p	Homo sapiens	MYC	4609	Homo sapiens	TRAP	Functional MTI (Weak)	24510096
MIRT000475	hsa-let-7g-5p	Homo sapiens	MYC	4609	Homo sapiens	qRT-PCR	Non-Functional MTI (Weak)	21618519
MIRT004489	hsa-let-7g-5p	Homo sapiens	CDKN2A	1029	Homo sapiens	qRT-PCR//Luciferase reporter assay//Western blot//Western blot;qRT-PCR;Proteomics;Other	Functional MTI	20309945
MIRT004490	hsa-let-7g-5p	Homo sapiens	BCL2L1	598	Homo sapiens	Luciferase reporter assay//qRT-PCR//Western blot	Functional MTI	20347499
MIRT006162	hsa-let-7g-5p	Homo sapiens	FN1	2335	Homo sapiens	Luciferase reporter assay//Microarray//Western blot	Functional MTI	21868760
MIRT024118	hsa-let-7g-5p	Homo sapiens	EIF4G2	1982	Homo sapiens	PAR-CLIP	Functional MTI (Weak)	21572407
MIRT024118	hsa-let-7g-5p	Homo sapiens	EIF4G2	1982	Homo sapiens	PAR-CLIP	Functional MTI (Weak)	23592263
MIRT046555	hsa-let-7g-5p	Homo sapiens	DCAF8	50717	Homo sapiens	CLASH	Functional MTI (Weak)	23622248
MIRT046556	hsa-let-7g-5p	Homo sapiens	EEF1A1	1915	Homo sapiens	CLASH	Functional MTI (Weak)	23622248
MIRT046557	hsa-let-7g-5p	Homo sapiens	UBE3C	9690	Homo sapiens	CLASH	Functional MTI (Weak)	23622248
MIRT046558	hsa-let-7g-5p	Homo sapiens	RPL12	6136	Homo sapiens	CLASH	Functional MTI (Weak)	23622248
MIRT046559	hsa-let-7g-5p	Homo sapiens	SFT2D1	113402	Homo sapiens	CLASH	Functional MTI (Weak)	23622248
MIRT046562	hsa-let-7g-5p	Homo sapiens	AGO1	26523	Homo sapiens	Immunohistochemistry//Immunoprecipitaion//Luciferase reporter assay//Northern blot//qRT-PCR//Western blot	Functional MTI	23426184
MIRT046562	hsa-let-7g-5p	Homo sapiens	AGO1	26523	Homo sapiens	CLASH	Functional MTI (Weak)	23622248
MIRT046563	hsa-let-7g-5p	Homo sapiens	RAB21	23011	Homo sapiens	CLASH	Functional MTI (Weak)	23622248
MIRT046564	hsa-let-7g-5p	Homo sapiens	HMGB1	3146	Homo sapiens	CLASH	Functional MTI (Weak)	23622248
MIRT046568	hsa-let-7g-5p	Homo sapiens	SART3	9733	Homo sapiens	CLASH	Functional MTI (Weak)	23622248
MIRT054662	hsa-let-7g-5p	Homo sapiens	THBS1	7057	Homo sapiens	Luciferase reporter assay//qRT-PCR//Western blot	Functional MTI	24291274
MIRT054662	hsa-let-7g-5p	Homo sapiens	THBS1	7057	Homo sapiens	PAR-CLIP	Functional MTI (Weak)	24398324
MIRT054663	hsa-let-7g-5p	Homo sapiens	TGFBR1	7046	Homo sapiens	Luciferase reporter assay//qRT-PCR//Western blot	Functional MTI	24291274
MIRT068157	hsa-let-7g-5p	Homo sapiens	TXLNA	200081	Homo sapiens	PAR-CLIP	Functional MTI (Weak)	21572407
MIRT068532	hsa-let-7g-5p	Homo sapiens	NHLRC3	387921	Homo sapiens	PAR-CLIP	Functional MTI (Weak)	20371350
MIRT068532	hsa-let-7g-5p	Homo sapiens	NHLRC3	387921	Homo sapiens	PAR-CLIP	Functional MTI (Weak)	21572407
MIRT068532	hsa-let-7g-5p	Homo sapiens	NHLRC3	387921	Homo sapiens	PAR-CLIP	Functional MTI (Weak)	24398324
MIRT068792	hsa-let-7g-5p	Homo sapiens	FNDC3A	22862	Homo sapiens	PAR-CLIP	Functional MTI (Weak)	23592263
MIRT084979	hsa-let-7g-5p	Homo sapiens	BACH1	571	Homo sapiens	PAR-CLIP	Functional MTI (Weak)	20371350
MIRT123321	hsa-let-7g-5p	Homo sapiens	CALU	813	Homo sapiens	PAR-CLIP	Functional MTI (Weak)	20371350
MIRT153856	hsa-let-7g-5p	Homo sapiens	NCOA3	8202	Homo sapiens	PAR-CLIP	Functional MTI (Weak)	24398324
MIRT215724	hsa-let-7g-5p	Homo sapiens	C5ORF51	285636	Homo sapiens	PAR-CLIP	Functional MTI (Weak)	20371350
MIRT215724	hsa-let-7g-5p	Homo sapiens	C5ORF51	285636	Homo sapiens	PAR-CLIP	Functional MTI (Weak)	21572407
MIRT215724	hsa-let-7g-5p	Homo sapiens	C5ORF51	285636	Homo sapiens	PAR-CLIP	Functional MTI (Weak)	23446348
MIRT215724	hsa-let-7g-5p	Homo sapiens	C5ORF51	285636	Homo sapiens	PAR-CLIP	Functional MTI (Weak)	23592263
MIRT215724	hsa-let-7g-5p	Homo sapiens	C5ORF51	285636	Homo sapiens	PAR-CLIP	Functional MTI (Weak)	24398324
MIRT218816	hsa-let-7g-5p	Homo sapiens	CDKN1A	1026	Homo sapiens	PAR-CLIP	Functional MTI (Weak)	21572407
MIRT255318	hsa-let-7g-5p	Homo sapiens	CDV3	55573	Homo sapiens	PAR-CLIP	Functional MTI (Weak)	21572407
MIRT260711	hsa-let-7g-5p	Homo sapiens	CLDN12	9069	Homo sapiens	PAR-CLIP	Functional MTI (Weak)	20371350
MIRT260711	hsa-let-7g-5p	Homo sapiens	CLDN12	9069	Homo sapiens	PAR-CLIP	Functional MTI (Weak)	23446348
MIRT260711	hsa-let-7g-5p	Homo sapiens	CLDN12	9069	Homo sapiens	PAR-CLIP	Functional MTI (Weak)	24398324
MIRT297445	hsa-let-7g-5p	Homo sapiens	SLC20A1	6574	Homo sapiens	PAR-CLIP	Functional MTI (Weak)	20371350
MIRT297445	hsa-let-7g-5p	Homo sapiens	SLC20A1	6574	Homo sapiens	PAR-CLIP	Functional MTI (Weak)	23592263
MIRT300041	hsa-let-7g-5p	Homo sapiens	BZW1	9689	Homo sapiens	PAR-CLIP	Functional MTI (Weak)	20371350
MIRT300041	hsa-let-7g-5p	Homo sapiens	BZW1	9689	Homo sapiens	PAR-CLIP	Functional MTI (Weak)	23592263
MIRT303323	hsa-let-7g-5p	Homo sapiens	MXD1	4084	Homo sapiens	PAR-CLIP	Functional MTI (Weak)	21572407
MIRT322431	hsa-let-7g-5p	Homo sapiens	PPP2R2A	5520	Homo sapiens	PAR-CLIP	Functional MTI (Weak)	23446348
MIRT437976	hsa-let-7g-5p	Homo sapiens	AKT2	208	Homo sapiens	Luciferase reporter assay//qRT-PCR//Western blot	Functional MTI	25288334
MIRT438631	hsa-let-7g-5p	Homo sapiens	TNFRSF10B	8795	Homo sapiens	qRT-PCR//Western blot	Functional MTI	24120475
MIRT451153	hsa-let-7g-5p	Homo sapiens	C19orf53	28974	Homo sapiens	PAR-CLIP	Functional MTI (Weak)	23592263
MIRT451691	hsa-let-7g-5p	Homo sapiens	C1RL	51279	Homo sapiens	PAR-CLIP	Functional MTI (Weak)	23592263
MIRT452429	hsa-let-7g-5p	Homo sapiens	QDPR	5860	Homo sapiens	PAR-CLIP	Functional MTI (Weak)	23592263
MIRT454852	hsa-let-7g-5p	Homo sapiens	ACOT9	23597	Homo sapiens	PAR-CLIP	Functional MTI (Weak)	23446348
MIRT454852	hsa-let-7g-5p	Homo sapiens	ACOT9	23597	Homo sapiens	PAR-CLIP	Functional MTI (Weak)	23592263
MIRT461167	hsa-let-7g-5p	Homo sapiens	SLC11A2	4891	Homo sapiens	HITS-CLIP	Functional MTI (Weak)	23313552
MIRT461167	hsa-let-7g-5p	Homo sapiens	SLC11A2	4891	Homo sapiens	PAR-CLIP	Functional MTI (Weak)	23592263
MIRT463660	hsa-let-7g-5p	Homo sapiens	YWHAZ	7534	Homo sapiens	PAR-CLIP	Functional MTI (Weak)	23592263
MIRT464263	hsa-let-7g-5p	Homo sapiens	VCL	7414	Homo sapiens	PAR-CLIP	Functional MTI (Weak)	23592263
MIRT469100	hsa-let-7g-5p	Homo sapiens	RNF144B	255488	Homo sapiens	PAR-CLIP	Functional MTI (Weak)	23592263
MIRT472674	hsa-let-7g-5p	Homo sapiens	NAA20	51126	Homo sapiens	PAR-CLIP	Functional MTI (Weak)	23592263
MIRT474026	hsa-let-7g-5p	Homo sapiens	LRRC20	55222	Homo sapiens	PAR-CLIP	Functional MTI (Weak)	23592263
MIRT476979	hsa-let-7g-5p	Homo sapiens	FAM83G	644815	Homo sapiens	PAR-CLIP	Functional MTI (Weak)	23592263
MIRT476979	hsa-let-7g-5p	Homo sapiens	FAM83G	644815	Homo sapiens	PAR-CLIP	Functional MTI (Weak)	24398324
MIRT479748	hsa-let-7g-5p	Homo sapiens	CCND1	595	Homo sapiens	PAR-CLIP	Functional MTI (Weak)	23592263
MIRT481361	hsa-let-7g-5p	Homo sapiens	ATG9A	79065	Homo sapiens	PAR-CLIP	Functional MTI (Weak)	23592263
MIRT481850	hsa-let-7g-5p	Homo sapiens	AP1S1	1174	Homo sapiens	PAR-CLIP	Functional MTI (Weak)	23592263
MIRT482182	hsa-let-7g-5p	Homo sapiens	AHR	196	Homo sapiens	PAR-CLIP	Functional MTI (Weak)	23592263
MIRT486657	hsa-let-7g-5p	Homo sapiens	ZNF28	7576	Homo sapiens	PAR-CLIP	Functional MTI (Weak)	23592263
MIRT496109	hsa-let-7g-5p	Homo sapiens	SNX17	9784	Homo sapiens	PAR-CLIP	Functional MTI (Weak)	22291592
MIRT499995	hsa-let-7g-5p	Homo sapiens	HIST1H2BD	3017	Homo sapiens	PAR-CLIP	Functional MTI (Weak)	23446348
MIRT499995	hsa-let-7g-5p	Homo sapiens	HIST1H2BD	3017	Homo sapiens	PAR-CLIP	Functional MTI (Weak)	24398324
MIRT500905	hsa-let-7g-5p	Homo sapiens	STRN	6801	Homo sapiens	PAR-CLIP	Functional MTI (Weak)	20371350
MIRT500905	hsa-let-7g-5p	Homo sapiens	STRN	6801	Homo sapiens	PAR-CLIP	Functional MTI (Weak)	24398324
MIRT501208	hsa-let-7g-5p	Homo sapiens	SUMO1	7341	Homo sapiens	PAR-CLIP	Functional MTI (Weak)	24398324
MIRT501244	hsa-let-7g-5p	Homo sapiens	SEMA4C	54910	Homo sapiens	PAR-CLIP	Functional MTI (Weak)	20371350
MIRT501244	hsa-let-7g-5p	Homo sapiens	SEMA4C	54910	Homo sapiens	PAR-CLIP	Functional MTI (Weak)	23446348
MIRT501244	hsa-let-7g-5p	Homo sapiens	SEMA4C	54910	Homo sapiens	PAR-CLIP	Functional MTI (Weak)	24398324
MIRT502844	hsa-let-7g-5p	Homo sapiens	CELF1	10658	Homo sapiens	PAR-CLIP	Functional MTI (Weak)	24398324
MIRT508930	hsa-let-7g-5p	Homo sapiens	AK4	205	Homo sapiens	PAR-CLIP	Functional MTI (Weak)	20371350
MIRT508930	hsa-let-7g-5p	Homo sapiens	AK4	205	Homo sapiens	PAR-CLIP	Functional MTI (Weak)	23446348
MIRT512743	hsa-let-7g-5p	Homo sapiens	CD59	966	Homo sapiens	PAR-CLIP	Functional MTI (Weak)	20371350
MIRT512743	hsa-let-7g-5p	Homo sapiens	CD59	966	Homo sapiens	PAR-CLIP	Functional MTI (Weak)	23446348
MIRT516081	hsa-let-7g-5p	Homo sapiens	ZBTB8OS	339487	Homo sapiens	PAR-CLIP	Functional MTI (Weak)	23446348
MIRT516081	hsa-let-7g-5p	Homo sapiens	ZBTB8OS	339487	Homo sapiens	HITS-CLIP	Functional MTI (Weak)	23706177
MIRT521388	hsa-let-7g-5p	Homo sapiens	RDX	5962	Homo sapiens	PAR-CLIP	Functional MTI (Weak)	21572407
MIRT521388	hsa-let-7g-5p	Homo sapiens	RDX	5962	Homo sapiens	PAR-CLIP	Functional MTI (Weak)	23446348
MIRT523988	hsa-let-7g-5p	Homo sapiens	DVL3	1857	Homo sapiens	PAR-CLIP	Functional MTI (Weak)	23446348
MIRT525725	hsa-let-7g-5p	Homo sapiens	SOD2	6648	Homo sapiens	PAR-CLIP	Functional MTI (Weak)	22012620
MIRT547376	hsa-let-7g-5p	Homo sapiens	MSI2	124540	Homo sapiens	PAR-CLIP	Functional MTI (Weak)	21572407
MIRT547835	hsa-let-7g-5p	Homo sapiens	IGF2BP3	10643	Homo sapiens	PAR-CLIP	Functional MTI (Weak)	20371350
MIRT547835	hsa-let-7g-5p	Homo sapiens	IGF2BP3	10643	Homo sapiens	PAR-CLIP	Functional MTI (Weak)	21572407
MIRT548530	hsa-let-7g-5p	Homo sapiens	DUSP1	1843	Homo sapiens	PAR-CLIP	Functional MTI (Weak)	21572407
MIRT549023	hsa-let-7g-5p	Homo sapiens	CBX5	23468	Homo sapiens	PAR-CLIP	Functional MTI (Weak)	21572407
MIRT549845	hsa-let-7g-5p	Homo sapiens	ECHDC1	55862	Homo sapiens	PAR-CLIP	Functional MTI (Weak)	21572407
MIRT550725	hsa-let-7g-5p	Homo sapiens	PMPCA	23203	Homo sapiens	PAR-CLIP	Functional MTI (Weak)	20371350
MIRT550725	hsa-let-7g-5p	Homo sapiens	PMPCA	23203	Homo sapiens	PAR-CLIP	Functional MTI (Weak)	21572407
MIRT561780	hsa-let-7g-5p	Homo sapiens	PEG10	23089	Homo sapiens	PAR-CLIP	Functional MTI (Weak)	20371350
MIRT568659	hsa-let-7g-5p	Homo sapiens	ABHD17C	58489	Homo sapiens	PAR-CLIP	Functional MTI (Weak)	20371350
MIRT569496	hsa-let-7g-5p	Homo sapiens	THYN1	29087	Homo sapiens	PAR-CLIP	Functional MTI (Weak)	20371350
MIRT573818	hsa-let-7g-5p	Homo sapiens	TGOLN2	10618	Homo sapiens	PAR-CLIP	Functional MTI (Weak)	20371350
MIRT680517	hsa-let-7g-5p	Homo sapiens	PRIM2	5558	Homo sapiens	HITS-CLIP	Functional MTI (Weak)	23706177
MIRT681269	hsa-let-7g-5p	Homo sapiens	RFC2	5982	Homo sapiens	HITS-CLIP	Functional MTI (Weak)	23706177
MIRT681504	hsa-let-7g-5p	Homo sapiens	STAT2	6773	Homo sapiens	HITS-CLIP	Functional MTI (Weak)	23706177
MIRT681656	hsa-let-7g-5p	Homo sapiens	DTX3L	151636	Homo sapiens	HITS-CLIP	Functional MTI (Weak)	23706177
MIRT681795	hsa-let-7g-5p	Homo sapiens	EIF4A3	9775	Homo sapiens	HITS-CLIP	Functional MTI (Weak)	23706177
MIRT682100	hsa-let-7g-5p	Homo sapiens	ITGA3	3675	Homo sapiens	HITS-CLIP	Functional MTI (Weak)	23313552
MIRT682100	hsa-let-7g-5p	Homo sapiens	ITGA3	3675	Homo sapiens	HITS-CLIP	Functional MTI (Weak)	23706177
MIRT682602	hsa-let-7g-5p	Homo sapiens	CPA4	51200	Homo sapiens	HITS-CLIP	Functional MTI (Weak)	23706177
MIRT700591	hsa-let-7g-5p	Homo sapiens	PRSS22	64063	Homo sapiens	HITS-CLIP	Functional MTI (Weak)	23313552
MIRT704033	hsa-let-7g-5p	Homo sapiens	EDEM3	80267	Homo sapiens	HITS-CLIP	Functional MTI (Weak)	23313552
MIRT705748	hsa-let-7g-5p	Homo sapiens	AMD1	262	Homo sapiens	HITS-CLIP	Functional MTI (Weak)	23313552
MIRT712368	hsa-let-7g-5p	Homo sapiens	NAP1L1	4673	Homo sapiens	HITS-CLIP	Functional MTI (Weak)	19536157
MIRT024113	hsa-let-7i-5p	Homo sapiens	EIF4G2	1982	Homo sapiens	PAR-CLIP	Functional MTI (Weak)	21572407
MIRT024113	hsa-let-7i-5p	Homo sapiens	EIF4G2	1982	Homo sapiens	PAR-CLIP	Functional MTI (Weak)	23592263
MIRT046547	hsa-let-7i-5p	Homo sapiens	EGLN3	112399	Homo sapiens	CLASH	Functional MTI (Weak)	23622248
MIRT046548	hsa-let-7i-5p	Homo sapiens	TNS3	64759	Homo sapiens	CLASH	Functional MTI (Weak)	23622248
MIRT046554	hsa-let-7i-5p	Homo sapiens	DDOST	1650	Homo sapiens	CLASH	Functional MTI (Weak)	23622248
MIRT068158	hsa-let-7i-5p	Homo sapiens	TXLNA	200081	Homo sapiens	PAR-CLIP	Functional MTI (Weak)	21572407
MIRT068533	hsa-let-7i-5p	Homo sapiens	NHLRC3	387921	Homo sapiens	PAR-CLIP	Functional MTI (Weak)	20371350
MIRT068533	hsa-let-7i-5p	Homo sapiens	NHLRC3	387921	Homo sapiens	PAR-CLIP	Functional MTI (Weak)	21572407
MIRT068533	hsa-let-7i-5p	Homo sapiens	NHLRC3	387921	Homo sapiens	PAR-CLIP	Functional MTI (Weak)	24398324
MIRT068793	hsa-let-7i-5p	Homo sapiens	FNDC3A	22862	Homo sapiens	PAR-CLIP	Functional MTI (Weak)	23592263
MIRT084980	hsa-let-7i-5p	Homo sapiens	BACH1	571	Homo sapiens	PAR-CLIP	Functional MTI (Weak)	20371350
MIRT123322	hsa-let-7i-5p	Homo sapiens	CALU	813	Homo sapiens	PAR-CLIP	Functional MTI (Weak)	20371350
MIRT153857	hsa-let-7i-5p	Homo sapiens	NCOA3	8202	Homo sapiens	PAR-CLIP	Functional MTI (Weak)	24398324
MIRT215725	hsa-let-7i-5p	Homo sapiens	C5ORF51	285636	Homo sapiens	PAR-CLIP	Functional MTI (Weak)	20371350
MIRT215725	hsa-let-7i-5p	Homo sapiens	C5ORF51	285636	Homo sapiens	PAR-CLIP	Functional MTI (Weak)	21572407
MIRT215725	hsa-let-7i-5p	Homo sapiens	C5ORF51	285636	Homo sapiens	PAR-CLIP	Functional MTI (Weak)	23446348
MIRT215725	hsa-let-7i-5p	Homo sapiens	C5ORF51	285636	Homo sapiens	PAR-CLIP	Functional MTI (Weak)	23592263
MIRT215725	hsa-let-7i-5p	Homo sapiens	C5ORF51	285636	Homo sapiens	PAR-CLIP	Functional MTI (Weak)	24398324
MIRT218817	hsa-let-7i-5p	Homo sapiens	CDKN1A	1026	Homo sapiens	PAR-CLIP	Functional MTI (Weak)	21572407
MIRT255319	hsa-let-7i-5p	Homo sapiens	CDV3	55573	Homo sapiens	PAR-CLIP	Functional MTI (Weak)	21572407
MIRT260712	hsa-let-7i-5p	Homo sapiens	CLDN12	9069	Homo sapiens	PAR-CLIP	Functional MTI (Weak)	20371350
MIRT260712	hsa-let-7i-5p	Homo sapiens	CLDN12	9069	Homo sapiens	PAR-CLIP	Functional MTI (Weak)	23446348
MIRT260712	hsa-let-7i-5p	Homo sapiens	CLDN12	9069	Homo sapiens	PAR-CLIP	Functional MTI (Weak)	24398324
MIRT297446	hsa-let-7i-5p	Homo sapiens	SLC20A1	6574	Homo sapiens	PAR-CLIP	Functional MTI (Weak)	20371350
MIRT297446	hsa-let-7i-5p	Homo sapiens	SLC20A1	6574	Homo sapiens	PAR-CLIP	Functional MTI (Weak)	23592263
MIRT300042	hsa-let-7i-5p	Homo sapiens	BZW1	9689	Homo sapiens	PAR-CLIP	Functional MTI (Weak)	20371350
MIRT300042	hsa-let-7i-5p	Homo sapiens	BZW1	9689	Homo sapiens	PAR-CLIP	Functional MTI (Weak)	23592263
MIRT303324	hsa-let-7i-5p	Homo sapiens	MXD1	4084	Homo sapiens	PAR-CLIP	Functional MTI (Weak)	21572407
MIRT322432	hsa-let-7i-5p	Homo sapiens	PPP2R2A	5520	Homo sapiens	PAR-CLIP	Functional MTI (Weak)	23446348
MIRT439133	hsa-let-7i-5p	Homo sapiens	MYC	4609	Homo sapiens	TRAP	Functional MTI (Weak)	24510096
MIRT451152	hsa-let-7i-5p	Homo sapiens	C19orf53	28974	Homo sapiens	PAR-CLIP	Functional MTI (Weak)	23592263
MIRT451690	hsa-let-7i-5p	Homo sapiens	C1RL	51279	Homo sapiens	PAR-CLIP	Functional MTI (Weak)	23592263
MIRT452428	hsa-let-7i-5p	Homo sapiens	QDPR	5860	Homo sapiens	PAR-CLIP	Functional MTI (Weak)	23592263
MIRT454851	hsa-let-7i-5p	Homo sapiens	ACOT9	23597	Homo sapiens	PAR-CLIP	Functional MTI (Weak)	23446348
MIRT454851	hsa-let-7i-5p	Homo sapiens	ACOT9	23597	Homo sapiens	PAR-CLIP	Functional MTI (Weak)	23592263
MIRT461166	hsa-let-7i-5p	Homo sapiens	SLC11A2	4891	Homo sapiens	HITS-CLIP	Functional MTI (Weak)	23313552
MIRT461166	hsa-let-7i-5p	Homo sapiens	SLC11A2	4891	Homo sapiens	PAR-CLIP	Functional MTI (Weak)	23592263
MIRT463659	hsa-let-7i-5p	Homo sapiens	YWHAZ	7534	Homo sapiens	PAR-CLIP	Functional MTI (Weak)	23592263
MIRT464262	hsa-let-7i-5p	Homo sapiens	VCL	7414	Homo sapiens	PAR-CLIP	Functional MTI (Weak)	23592263
MIRT469099	hsa-let-7i-5p	Homo sapiens	RNF144B	255488	Homo sapiens	PAR-CLIP	Functional MTI (Weak)	23592263
MIRT472675	hsa-let-7i-5p	Homo sapiens	NAA20	51126	Homo sapiens	PAR-CLIP	Functional MTI (Weak)	23592263
MIRT474021	hsa-let-7i-5p	Homo sapiens	LRRC20	55222	Homo sapiens	PAR-CLIP	Functional MTI (Weak)	23592263
MIRT476980	hsa-let-7i-5p	Homo sapiens	FAM83G	644815	Homo sapiens	PAR-CLIP	Functional MTI (Weak)	23592263
MIRT476980	hsa-let-7i-5p	Homo sapiens	FAM83G	644815	Homo sapiens	PAR-CLIP	Functional MTI (Weak)	24398324
MIRT479753	hsa-let-7i-5p	Homo sapiens	CCND1	595	Homo sapiens	PAR-CLIP	Functional MTI (Weak)	23592263
MIRT481360	hsa-let-7i-5p	Homo sapiens	ATG9A	79065	Homo sapiens	PAR-CLIP	Functional MTI (Weak)	23592263
MIRT481847	hsa-let-7i-5p	Homo sapiens	AP1S1	1174	Homo sapiens	PAR-CLIP	Functional MTI (Weak)	23592263
MIRT482181	hsa-let-7i-5p	Homo sapiens	AHR	196	Homo sapiens	PAR-CLIP	Functional MTI (Weak)	23592263
MIRT486656	hsa-let-7i-5p	Homo sapiens	ZNF28	7576	Homo sapiens	PAR-CLIP	Functional MTI (Weak)	23592263
MIRT496107	hsa-let-7i-5p	Homo sapiens	SNX17	9784	Homo sapiens	PAR-CLIP	Functional MTI (Weak)	22291592
MIRT499994	hsa-let-7i-5p	Homo sapiens	HIST1H2BD	3017	Homo sapiens	PAR-CLIP	Functional MTI (Weak)	23446348
MIRT499994	hsa-let-7i-5p	Homo sapiens	HIST1H2BD	3017	Homo sapiens	PAR-CLIP	Functional MTI (Weak)	24398324
MIRT500820	hsa-let-7i-5p	Homo sapiens	THBS1	7057	Homo sapiens	PAR-CLIP	Functional MTI (Weak)	24398324
MIRT500897	hsa-let-7i-5p	Homo sapiens	STRN	6801	Homo sapiens	PAR-CLIP	Functional MTI (Weak)	20371350
MIRT500897	hsa-let-7i-5p	Homo sapiens	STRN	6801	Homo sapiens	PAR-CLIP	Functional MTI (Weak)	24398324
MIRT501204	hsa-let-7i-5p	Homo sapiens	SUMO1	7341	Homo sapiens	PAR-CLIP	Functional MTI (Weak)	24398324
MIRT501245	hsa-let-7i-5p	Homo sapiens	SEMA4C	54910	Homo sapiens	PAR-CLIP	Functional MTI (Weak)	20371350
MIRT501245	hsa-let-7i-5p	Homo sapiens	SEMA4C	54910	Homo sapiens	PAR-CLIP	Functional MTI (Weak)	23446348
MIRT501245	hsa-let-7i-5p	Homo sapiens	SEMA4C	54910	Homo sapiens	PAR-CLIP	Functional MTI (Weak)	24398324
MIRT502842	hsa-let-7i-5p	Homo sapiens	CELF1	10658	Homo sapiens	PAR-CLIP	Functional MTI (Weak)	24398324
MIRT508929	hsa-let-7i-5p	Homo sapiens	AK4	205	Homo sapiens	PAR-CLIP	Functional MTI (Weak)	20371350
MIRT508929	hsa-let-7i-5p	Homo sapiens	AK4	205	Homo sapiens	PAR-CLIP	Functional MTI (Weak)	23446348
MIRT512741	hsa-let-7i-5p	Homo sapiens	CD59	966	Homo sapiens	PAR-CLIP	Functional MTI (Weak)	20371350
MIRT512741	hsa-let-7i-5p	Homo sapiens	CD59	966	Homo sapiens	PAR-CLIP	Functional MTI (Weak)	23446348
MIRT516080	hsa-let-7i-5p	Homo sapiens	ZBTB8OS	339487	Homo sapiens	PAR-CLIP	Functional MTI (Weak)	23446348
MIRT516080	hsa-let-7i-5p	Homo sapiens	ZBTB8OS	339487	Homo sapiens	HITS-CLIP	Functional MTI (Weak)	23706177
MIRT521387	hsa-let-7i-5p	Homo sapiens	RDX	5962	Homo sapiens	PAR-CLIP	Functional MTI (Weak)	21572407
MIRT521387	hsa-let-7i-5p	Homo sapiens	RDX	5962	Homo sapiens	PAR-CLIP	Functional MTI (Weak)	23446348
MIRT523986	hsa-let-7i-5p	Homo sapiens	DVL3	1857	Homo sapiens	PAR-CLIP	Functional MTI (Weak)	23446348
MIRT525724	hsa-let-7i-5p	Homo sapiens	SOD2	6648	Homo sapiens	PAR-CLIP	Functional MTI (Weak)	22012620
MIRT547377	hsa-let-7i-5p	Homo sapiens	MSI2	124540	Homo sapiens	PAR-CLIP	Functional MTI (Weak)	21572407
MIRT547837	hsa-let-7i-5p	Homo sapiens	IGF2BP3	10643	Homo sapiens	PAR-CLIP	Functional MTI (Weak)	20371350
MIRT547837	hsa-let-7i-5p	Homo sapiens	IGF2BP3	10643	Homo sapiens	PAR-CLIP	Functional MTI (Weak)	21572407
MIRT548529	hsa-let-7i-5p	Homo sapiens	DUSP1	1843	Homo sapiens	PAR-CLIP	Functional MTI (Weak)	21572407
MIRT549025	hsa-let-7i-5p	Homo sapiens	CBX5	23468	Homo sapiens	PAR-CLIP	Functional MTI (Weak)	21572407
MIRT549844	hsa-let-7i-5p	Homo sapiens	ECHDC1	55862	Homo sapiens	PAR-CLIP	Functional MTI (Weak)	21572407
MIRT550724	hsa-let-7i-5p	Homo sapiens	PMPCA	23203	Homo sapiens	PAR-CLIP	Functional MTI (Weak)	20371350
MIRT550724	hsa-let-7i-5p	Homo sapiens	PMPCA	23203	Homo sapiens	PAR-CLIP	Functional MTI (Weak)	21572407
MIRT561773	hsa-let-7i-5p	Homo sapiens	PEG10	23089	Homo sapiens	PAR-CLIP	Functional MTI (Weak)	20371350
MIRT568650	hsa-let-7i-5p	Homo sapiens	ABHD17C	58489	Homo sapiens	PAR-CLIP	Functional MTI (Weak)	20371350
MIRT569495	hsa-let-7i-5p	Homo sapiens	THYN1	29087	Homo sapiens	PAR-CLIP	Functional MTI (Weak)	20371350
MIRT573817	hsa-let-7i-5p	Homo sapiens	TGOLN2	10618	Homo sapiens	PAR-CLIP	Functional MTI (Weak)	20371350
MIRT680516	hsa-let-7i-5p	Homo sapiens	PRIM2	5558	Homo sapiens	HITS-CLIP	Functional MTI (Weak)	23706177
MIRT681268	hsa-let-7i-5p	Homo sapiens	RFC2	5982	Homo sapiens	HITS-CLIP	Functional MTI (Weak)	23706177
MIRT681503	hsa-let-7i-5p	Homo sapiens	STAT2	6773	Homo sapiens	HITS-CLIP	Functional MTI (Weak)	23706177
MIRT681655	hsa-let-7i-5p	Homo sapiens	DTX3L	151636	Homo sapiens	HITS-CLIP	Functional MTI (Weak)	23706177
MIRT681794	hsa-let-7i-5p	Homo sapiens	EIF4A3	9775	Homo sapiens	HITS-CLIP	Functional MTI (Weak)	23706177
MIRT682099	hsa-let-7i-5p	Homo sapiens	ITGA3	3675	Homo sapiens	HITS-CLIP	Functional MTI (Weak)	23313552
MIRT682099	hsa-let-7i-5p	Homo sapiens	ITGA3	3675	Homo sapiens	HITS-CLIP	Functional MTI (Weak)	23706177
MIRT682601	hsa-let-7i-5p	Homo sapiens	CPA4	51200	Homo sapiens	HITS-CLIP	Functional MTI (Weak)	23706177
MIRT700584	hsa-let-7i-5p	Homo sapiens	PRSS22	64063	Homo sapiens	HITS-CLIP	Functional MTI (Weak)	23313552
MIRT704034	hsa-let-7i-5p	Homo sapiens	EDEM3	80267	Homo sapiens	HITS-CLIP	Functional MTI (Weak)	23313552
MIRT705747	hsa-let-7i-5p	Homo sapiens	AMD1	262	Homo sapiens	HITS-CLIP	Functional MTI (Weak)	23313552
MIRT712364	hsa-let-7i-5p	Homo sapiens	NAP1L1	4673	Homo sapiens	HITS-CLIP	Functional MTI (Weak)	19536157
MIRT451392	hsa-miR-1237-5p	Homo sapiens	FARSA	2193	Homo sapiens	PAR-CLIP	Functional MTI (Weak)	23592263
MIRT455045	hsa-miR-1237-5p	Homo sapiens	MEN1	4221	Homo sapiens	PAR-CLIP	Functional MTI (Weak)	23592263
MIRT461281	hsa-miR-1237-5p	Homo sapiens	COX10	1352	Homo sapiens	PAR-CLIP	Functional MTI (Weak)	23592263
MIRT464947	hsa-miR-1237-5p	Homo sapiens	TXLNA	200081	Homo sapiens	PAR-CLIP	Functional MTI (Weak)	21572407
MIRT464947	hsa-miR-1237-5p	Homo sapiens	TXLNA	200081	Homo sapiens	PAR-CLIP	Functional MTI (Weak)	23592263
MIRT472525	hsa-miR-1237-5p	Homo sapiens	NACC1	112939	Homo sapiens	PAR-CLIP	Functional MTI (Weak)	23592263
MIRT478746	hsa-miR-1237-5p	Homo sapiens	CS	1431	Homo sapiens	PAR-CLIP	Functional MTI (Weak)	23592263
MIRT487744	hsa-miR-1237-5p	Homo sapiens	MIB2	142678	Homo sapiens	PAR-CLIP	Functional MTI (Weak)	23592263
MIRT489746	hsa-miR-1237-5p	Homo sapiens	TACC3	10460	Homo sapiens	PAR-CLIP	Functional MTI (Weak)	23592263
MIRT489961	hsa-miR-1237-5p	Homo sapiens	GNB2	2783	Homo sapiens	PAR-CLIP	Functional MTI (Weak)	23592263
MIRT492874	hsa-miR-1237-5p	Homo sapiens	NFIX	4784	Homo sapiens	PAR-CLIP	Functional MTI (Weak)	23592263
MIRT493979	hsa-miR-1237-5p	Homo sapiens	EIF1	10209	Homo sapiens	PAR-CLIP	Functional MTI (Weak)	20371350
MIRT493979	hsa-miR-1237-5p	Homo sapiens	EIF1	10209	Homo sapiens	PAR-CLIP	Functional MTI (Weak)	23592263
MIRT509627	hsa-miR-1237-5p	Homo sapiens	RRP7A	27341	Homo sapiens	PAR-CLIP	Functional MTI (Weak)	20371350
MIRT509627	hsa-miR-1237-5p	Homo sapiens	RRP7A	27341	Homo sapiens	PAR-CLIP	Functional MTI (Weak)	23446348
MIRT621204	hsa-miR-1237-5p	Homo sapiens	ARPC1B	10095	Homo sapiens	HITS-CLIP	Functional MTI (Weak)	23824327
MIRT670547	hsa-miR-1237-5p	Homo sapiens	SHISA2	387914	Homo sapiens	HITS-CLIP	Functional MTI (Weak)	23824327
MIRT144370	hsa-miR-1275	Homo sapiens	SF3B3	23450	Homo sapiens	PAR-CLIP	Functional MTI (Weak)	23592263
MIRT146654	hsa-miR-1275	Homo sapiens	MINK1	50488	Homo sapiens	HITS-CLIP	Functional MTI (Weak)	23313552
MIRT238510	hsa-miR-1275	Homo sapiens	HNRNPAB	3182	Homo sapiens	PAR-CLIP	Functional MTI (Weak)	20371350
MIRT455039	hsa-miR-1275	Homo sapiens	MEN1	4221	Homo sapiens	PAR-CLIP	Functional MTI (Weak)	23592263
MIRT462581	hsa-miR-1275	Homo sapiens	MYL12A	10627	Homo sapiens	PAR-CLIP	Functional MTI (Weak)	23592263
MIRT464670	hsa-miR-1275	Homo sapiens	UBE2V1	7335	Homo sapiens	PAR-CLIP	Functional MTI (Weak)	23592263
MIRT465933	hsa-miR-1275	Homo sapiens	TMEM189-UBE2V1	387522	Homo sapiens	PAR-CLIP	Functional MTI (Weak)	23592263
MIRT468854	hsa-miR-1275	Homo sapiens	RREB1	6239	Homo sapiens	PAR-CLIP	Functional MTI (Weak)	23592263
MIRT468901	hsa-miR-1275	Homo sapiens	RPS6KA4	8986	Homo sapiens	PAR-CLIP	Functional MTI (Weak)	23592263
MIRT469190	hsa-miR-1275	Homo sapiens	RICTOR	253260	Homo sapiens	PAR-CLIP	Functional MTI (Weak)	23592263
MIRT469772	hsa-miR-1275	Homo sapiens	RAB15	376267	Homo sapiens	PAR-CLIP	Functional MTI (Weak)	23592263
MIRT469935	hsa-miR-1275	Homo sapiens	PTPRF	5792	Homo sapiens	PAR-CLIP	Functional MTI (Weak)	23592263
MIRT470001	hsa-miR-1275	Homo sapiens	PTPLB	201562	Homo sapiens	PAR-CLIP	Functional MTI (Weak)	23592263
MIRT470933	hsa-miR-1275	Homo sapiens	PKM	5315	Homo sapiens	PAR-CLIP	Functional MTI (Weak)	23592263
MIRT472512	hsa-miR-1275	Homo sapiens	NACC1	112939	Homo sapiens	PAR-CLIP	Functional MTI (Weak)	23592263
MIRT477859	hsa-miR-1275	Homo sapiens	DYRK2	8445	Homo sapiens	PAR-CLIP	Functional MTI (Weak)	23592263
MIRT482514	hsa-miR-1275	Homo sapiens	ACTB	60	Homo sapiens	PAR-CLIP	Functional MTI (Weak)	23592263
MIRT484179	hsa-miR-1275	Homo sapiens	SUMO1	7341	Homo sapiens	PAR-CLIP	Functional MTI (Weak)	23592263
MIRT484461	hsa-miR-1275	Homo sapiens	DDX6	1656	Homo sapiens	PAR-CLIP	Functional MTI (Weak)	23592263
MIRT485594	hsa-miR-1275	Homo sapiens	FOSL1	8061	Homo sapiens	PAR-CLIP	Functional MTI (Weak)	20371350
MIRT485594	hsa-miR-1275	Homo sapiens	FOSL1	8061	Homo sapiens	PAR-CLIP	Functional MTI (Weak)	23592263
MIRT486809	hsa-miR-1275	Homo sapiens	NDOR1	27158	Homo sapiens	PAR-CLIP	Functional MTI (Weak)	23592263
MIRT489758	hsa-miR-1275	Homo sapiens	GRINA	2907	Homo sapiens	PAR-CLIP	Functional MTI (Weak)	23592263
MIRT490016	hsa-miR-1275	Homo sapiens	PIEZO1	9780	Homo sapiens	PAR-CLIP	Functional MTI (Weak)	23592263
MIRT490597	hsa-miR-1275	Homo sapiens	SLC47A1	55244	Homo sapiens	PAR-CLIP	Functional MTI (Weak)	20371350
MIRT490597	hsa-miR-1275	Homo sapiens	SLC47A1	55244	Homo sapiens	PAR-CLIP	Functional MTI (Weak)	23592263
MIRT493028	hsa-miR-1275	Homo sapiens	NAA50	80218	Homo sapiens	PAR-CLIP	Functional MTI (Weak)	23592263
MIRT555902	hsa-miR-1275	Homo sapiens	ORMDL3	94103	Homo sapiens	PAR-CLIP	Functional MTI (Weak)	21572407
MIRT574619	hsa-miR-1275	Homo sapiens	LPCAT3	10162	Homo sapiens	PAR-CLIP	Functional MTI (Weak)	20371350
MIRT617659	hsa-miR-1275	Homo sapiens	RSRC1	51319	Homo sapiens	HITS-CLIP	Functional MTI (Weak)	23824327
MIRT621199	hsa-miR-1275	Homo sapiens	ARPC1B	10095	Homo sapiens	HITS-CLIP	Functional MTI (Weak)	23824327
MIRT635553	hsa-miR-1275	Homo sapiens	LEPREL1	55214	Homo sapiens	HITS-CLIP	Functional MTI (Weak)	23824327
MIRT659458	hsa-miR-1275	Homo sapiens	CLPB	81570	Homo sapiens	HITS-CLIP	Functional MTI (Weak)	23313552
MIRT659458	hsa-miR-1275	Homo sapiens	CLPB	81570	Homo sapiens	HITS-CLIP	Functional MTI (Weak)	23824327
MIRT668953	hsa-miR-1275	Homo sapiens	CNBP	7555	Homo sapiens	HITS-CLIP	Functional MTI (Weak)	23824327
MIRT712138	hsa-miR-1275	Homo sapiens	TAOK1	57551	Homo sapiens	HITS-CLIP	Functional MTI (Weak)	19536157
MIRT000805	hsa-miR-16-5p	Homo sapiens	ACTR1A	10121	Homo sapiens	proteomics analysis	Functional MTI (Weak)	18362358
MIRT000807	hsa-miR-16-5p	Homo sapiens	TPI1	7167	Homo sapiens	proteomics analysis	Functional MTI (Weak)	18362358
MIRT000809	hsa-miR-16-5p	Homo sapiens	PDCD4	27250	Homo sapiens	qRT-PCR	Functional MTI (Weak)	18362358
MIRT000809	hsa-miR-16-5p	Homo sapiens	PDCD4	27250	Homo sapiens	HITS-CLIP	Functional MTI (Weak)	22473208
MIRT000811	hsa-miR-16-5p	Homo sapiens	RAB21	23011	Homo sapiens	qRT-PCR	Functional MTI (Weak)	18362358
MIRT000834	hsa-miR-16-5p	Homo sapiens	ECHDC1	55862	Homo sapiens	Microarray	Functional MTI (Weak)	18362358
MIRT000848	hsa-miR-16-5p	Homo sapiens	GOLPH3L	55204	Homo sapiens	Microarray	Functional MTI (Weak)	18362358
MIRT000850	hsa-miR-16-5p	Homo sapiens	GTF2H1	2965	Homo sapiens	Microarray	Functional MTI (Weak)	18362358
MIRT000852	hsa-miR-16-5p	Homo sapiens	H3F3B	3021	Homo sapiens	Microarray	Functional MTI (Weak)	18362358
MIRT000867	hsa-miR-16-5p	Homo sapiens	JUN	3725	Homo sapiens	Microarray	Functional MTI (Weak)	18362358
MIRT000883	hsa-miR-16-5p	Homo sapiens	OMA1	115209	Homo sapiens	Microarray	Functional MTI (Weak)	18362358
MIRT000887	hsa-miR-16-5p	Homo sapiens	PDCD6IP	10015	Homo sapiens	Microarray	Functional MTI (Weak)	18362358
MIRT000895	hsa-miR-16-5p	Homo sapiens	PRIM1	5557	Homo sapiens	Microarray	Functional MTI (Weak)	18362358
MIRT000897	hsa-miR-16-5p	Homo sapiens	RAD51C	5889	Homo sapiens	Microarray	Functional MTI (Weak)	18362358
MIRT000899	hsa-miR-16-5p	Homo sapiens	RHOT1	55288	Homo sapiens	Microarray	Functional MTI (Weak)	18362358
MIRT000905	hsa-miR-16-5p	Homo sapiens	SLC35A1	10559	Homo sapiens	Microarray	Functional MTI (Weak)	18362358
MIRT000909	hsa-miR-16-5p	Homo sapiens	TIA1	7072	Homo sapiens	Microarray	Functional MTI (Weak)	18362358
MIRT000913	hsa-miR-16-5p	Homo sapiens	UGDH	7358	Homo sapiens	Microarray	Functional MTI (Weak)	18362358
MIRT000913	hsa-miR-16-5p	Homo sapiens	UGDH	7358	Homo sapiens	Proteomics	Functional MTI (Weak)	18668040
MIRT000915	hsa-miR-16-5p	Homo sapiens	UGP2	7360	Homo sapiens	Microarray	Functional MTI (Weak)	18362358
MIRT000939	hsa-miR-16-5p	Homo sapiens	CDK6	1021	Homo sapiens	qRT-PCR//flow//Luciferase reporter assay//Western blot	Functional MTI	18701644
MIRT000939	hsa-miR-16-5p	Homo sapiens	CDK6	1021	Homo sapiens	PAR-CLIP	Functional MTI (Weak)	23592263
MIRT001225	hsa-miR-16-5p	Homo sapiens	CCND1	595	Homo sapiens	Western blot//Luciferase reporter assay	Functional MTI	18483394
MIRT001225	hsa-miR-16-5p	Homo sapiens	CCND1	595	Homo sapiens	qRT-PCR//flow//Western blot//Luciferase reporter assay	Functional MTI	18701644
MIRT001225	hsa-miR-16-5p	Homo sapiens	CCND1	595	Homo sapiens	Luciferase reporter assay	Functional MTI	18931683
MIRT001225	hsa-miR-16-5p	Homo sapiens	CCND1	595	Homo sapiens	Luciferase reporter assay	Functional MTI	19549910
MIRT001225	hsa-miR-16-5p	Homo sapiens	CCND1	595	Homo sapiens	qRT-PCR//Luciferase reporter assay//Western blot	Functional MTI	19591824
MIRT001225	hsa-miR-16-5p	Homo sapiens	CCND1	595	Homo sapiens	Western blot	Functional MTI	24148817
MIRT001225	hsa-miR-16-5p	Homo sapiens	CCND1	595	Homo sapiens	PAR-CLIP	Functional MTI (Weak)	24398324
MIRT001396	hsa-miR-16-5p	Homo sapiens	YIF1B	90522	Homo sapiens	pSILAC//Proteomics;Other	Functional MTI (Weak)	18668040
MIRT001396	hsa-miR-16-5p	Homo sapiens	YIF1B	90522	Homo sapiens	Sequencing	Functional MTI (Weak)	20371350
MIRT001397	hsa-miR-16-5p	Homo sapiens	VTI1B	10490	Homo sapiens	pSILAC//Proteomics	Functional MTI (Weak)	18668040
MIRT001397	hsa-miR-16-5p	Homo sapiens	VTI1B	10490	Homo sapiens	Microarray	Functional MTI (Weak)	21199864
MIRT001400	hsa-miR-16-5p	Homo sapiens	UBE2V1	7335	Homo sapiens	pSILAC	Functional MTI (Weak)	18668040
MIRT001400	hsa-miR-16-5p	Homo sapiens	UBE2V1	7335	Homo sapiens	PAR-CLIP	Functional MTI (Weak)	20371350
MIRT001400	hsa-miR-16-5p	Homo sapiens	UBE2V1	7335	Homo sapiens	PAR-CLIP	Functional MTI (Weak)	21572407
MIRT001400	hsa-miR-16-5p	Homo sapiens	UBE2V1	7335	Homo sapiens	PAR-CLIP	Functional MTI (Weak)	23446348
MIRT001400	hsa-miR-16-5p	Homo sapiens	UBE2V1	7335	Homo sapiens	PAR-CLIP	Functional MTI (Weak)	23592263
MIRT001401	hsa-miR-16-5p	Homo sapiens	UBE2S	27338	Homo sapiens	pSILAC//Proteomics;Other	Functional MTI (Weak)	18668040
MIRT001402	hsa-miR-16-5p	Homo sapiens	TXN2	25828	Homo sapiens	pSILAC//Proteomics;Other	Functional MTI (Weak)	18668040
MIRT001403	hsa-miR-16-5p	Homo sapiens	TPM3	7170	Homo sapiens	pSILAC//Proteomics;Other	Functional MTI (Weak)	18668040
MIRT001403	hsa-miR-16-5p	Homo sapiens	TPM3	7170	Homo sapiens	PAR-CLIP	Functional MTI (Weak)	21572407
MIRT001406	hsa-miR-16-5p	Homo sapiens	TMEM43	79188	Homo sapiens	pSILAC//Proteomics;Other	Functional MTI (Weak)	18668040
MIRT001406	hsa-miR-16-5p	Homo sapiens	TMEM43	79188	Homo sapiens	Sequencing	Functional MTI (Weak)	20371350
MIRT001407	hsa-miR-16-5p	Homo sapiens	TMEM109	79073	Homo sapiens	pSILAC//Proteomics;Other	Functional MTI (Weak)	18668040
MIRT001407	hsa-miR-16-5p	Homo sapiens	TMEM109	79073	Homo sapiens	HITS-CLIP	Functional MTI (Weak)	22473208
MIRT001408	hsa-miR-16-5p	Homo sapiens	SRPRB	58477	Homo sapiens	pSILAC//Proteomics;Other	Functional MTI (Weak)	18668040
MIRT001408	hsa-miR-16-5p	Homo sapiens	SRPRB	58477	Homo sapiens	PAR-CLIP	Functional MTI (Weak)	20371350
MIRT001408	hsa-miR-16-5p	Homo sapiens	SRPRB	58477	Homo sapiens	PAR-CLIP	Functional MTI (Weak)	21572407
MIRT001408	hsa-miR-16-5p	Homo sapiens	SRPRB	58477	Homo sapiens	HITS-CLIP	Functional MTI (Weak)	22473208
MIRT001410	hsa-miR-16-5p	Homo sapiens	SQSTM1	8878	Homo sapiens	pSILAC//Proteomics;Other	Functional MTI (Weak)	18668040
MIRT001411	hsa-miR-16-5p	Homo sapiens	SPTLC1	10558	Homo sapiens	pSILAC//Proteomics;Other	Functional MTI (Weak)	18668040
MIRT001411	hsa-miR-16-5p	Homo sapiens	SPTLC1	10558	Homo sapiens	HITS-CLIP	Functional MTI (Weak)	22473208
MIRT001412	hsa-miR-16-5p	Homo sapiens	SLC7A1	6541	Homo sapiens	pSILAC//Proteomics;Other	Functional MTI (Weak)	18668040
MIRT001415	hsa-miR-16-5p	Homo sapiens	SLC25A22	79751	Homo sapiens	pSILAC//Proteomics;Other	Functional MTI (Weak)	18668040
MIRT001415	hsa-miR-16-5p	Homo sapiens	SLC25A22	79751	Homo sapiens	HITS-CLIP	Functional MTI (Weak)	22473208
MIRT001416	hsa-miR-16-5p	Homo sapiens	SLC16A3	9123	Homo sapiens	pSILAC//Proteomics;Other	Functional MTI (Weak)	18668040
MIRT001419	hsa-miR-16-5p	Homo sapiens	SERPINE2	5270	Homo sapiens	pSILAC//Proteomics;Other	Functional MTI (Weak)	18668040
MIRT001427	hsa-miR-16-5p	Homo sapiens	PSAT1	29968	Homo sapiens	pSILAC//Proteomics;Other	Functional MTI (Weak)	18668040
MIRT001427	hsa-miR-16-5p	Homo sapiens	PSAT1	29968	Homo sapiens	PAR-CLIP	Functional MTI (Weak)	20371350
MIRT001427	hsa-miR-16-5p	Homo sapiens	PSAT1	29968	Homo sapiens	PAR-CLIP	Functional MTI (Weak)	21572407
MIRT001427	hsa-miR-16-5p	Homo sapiens	PSAT1	29968	Homo sapiens	HITS-CLIP	Functional MTI (Weak)	22473208
MIRT001427	hsa-miR-16-5p	Homo sapiens	PSAT1	29968	Homo sapiens	PAR-CLIP	Functional MTI (Weak)	23446348
MIRT001429	hsa-miR-16-5p	Homo sapiens	PPIF	10105	Homo sapiens	pSILAC//Proteomics;Other	Functional MTI (Weak)	18668040
MIRT001431	hsa-miR-16-5p	Homo sapiens	PISD	23761	Homo sapiens	pSILAC	Functional MTI (Weak)	18668040
MIRT001431	hsa-miR-16-5p	Homo sapiens	PISD	23761	Homo sapiens	PAR-CLIP	Functional MTI (Weak)	20371350
MIRT001431	hsa-miR-16-5p	Homo sapiens	PISD	23761	Homo sapiens	PAR-CLIP	Functional MTI (Weak)	21572407
MIRT001431	hsa-miR-16-5p	Homo sapiens	PISD	23761	Homo sapiens	PAR-CLIP	Functional MTI (Weak)	23446348
MIRT001431	hsa-miR-16-5p	Homo sapiens	PISD	23761	Homo sapiens	PAR-CLIP	Functional MTI (Weak)	23592263
MIRT001431	hsa-miR-16-5p	Homo sapiens	PISD	23761	Homo sapiens	PAR-CLIP	Functional MTI (Weak)	24398324
MIRT001432	hsa-miR-16-5p	Homo sapiens	PHLDB2	90102	Homo sapiens	pSILAC//Proteomics	Functional MTI (Weak)	18668040
MIRT001433	hsa-miR-16-5p	Homo sapiens	PANX1	24145	Homo sapiens	pSILAC//Proteomics;Other	Functional MTI (Weak)	18668040
MIRT001434	hsa-miR-16-5p	Homo sapiens	PAFAH1B2	5049	Homo sapiens	pSILAC//Proteomics;Other	Functional MTI (Weak)	18668040
MIRT001434	hsa-miR-16-5p	Homo sapiens	PAFAH1B2	5049	Homo sapiens	PAR-CLIP	Functional MTI (Weak)	20371350
MIRT001435	hsa-miR-16-5p	Homo sapiens	NPR3	4883	Homo sapiens	pSILAC//Proteomics;Other	Functional MTI (Weak)	18668040
MIRT001440	hsa-miR-16-5p	Homo sapiens	MRPL20	55052	Homo sapiens	pSILAC	Functional MTI (Weak)	18668040
MIRT001446	hsa-miR-16-5p	Homo sapiens	LAMC1	3915	Homo sapiens	pSILAC//Proteomics;Other	Functional MTI (Weak)	18668040
MIRT001446	hsa-miR-16-5p	Homo sapiens	LAMC1	3915	Homo sapiens	PAR-CLIP	Functional MTI (Weak)	23592263
MIRT001447	hsa-miR-16-5p	Homo sapiens	KPNA3	3839	Homo sapiens	pSILAC//Proteomics;Other	Functional MTI (Weak)	18668040
MIRT001447	hsa-miR-16-5p	Homo sapiens	KPNA3	3839	Homo sapiens	PAR-CLIP//HITS-CLIP	Functional MTI (Weak)	21572407
MIRT001448	hsa-miR-16-5p	Homo sapiens	KCNN4	3783	Homo sapiens	pSILAC//Proteomics;Other	Functional MTI (Weak)	18668040
MIRT001449	hsa-miR-16-5p	Homo sapiens	ITGA2	3673	Homo sapiens	pSILAC//Proteomics;Other	Functional MTI (Weak)	18668040
MIRT001449	hsa-miR-16-5p	Homo sapiens	ITGA2	3673	Homo sapiens	Sequencing	Functional MTI (Weak)	20371350
MIRT001449	hsa-miR-16-5p	Homo sapiens	ITGA2	3673	Homo sapiens	PAR-CLIP	Functional MTI (Weak)	21572407
MIRT001449	hsa-miR-16-5p	Homo sapiens	ITGA2	3673	Homo sapiens	qRT-PCR	Functional MTI (Weak)	24064622
MIRT001452	hsa-miR-16-5p	Homo sapiens	IFRD2	7866	Homo sapiens	pSILAC//Proteomics;Other	Functional MTI (Weak)	18668040
MIRT001454	hsa-miR-16-5p	Homo sapiens	IFRD1	3475	Homo sapiens	pSILAC//Proteomics;Other	Functional MTI (Weak)	18668040
MIRT001455	hsa-miR-16-5p	Homo sapiens	HMOX1	3162	Homo sapiens	pSILAC//Proteomics;Other	Functional MTI (Weak)	18668040
MIRT001456	hsa-miR-16-5p	Homo sapiens	HSPA1A	3303	Homo sapiens	Microarray	Functional MTI (Weak)	18362358
MIRT001456	hsa-miR-16-5p	Homo sapiens	HSPA1A	3303	Homo sapiens	pSILAC//Proteomics	Functional MTI (Weak)	18668040
MIRT001465	hsa-miR-16-5p	Homo sapiens	GFM1	85476	Homo sapiens	pSILAC//Proteomics;Other	Functional MTI (Weak)	18668040
MIRT001467	hsa-miR-16-5p	Homo sapiens	FNDC3B	64778	Homo sapiens	pSILAC//Proteomics;Other	Functional MTI (Weak)	18668040
MIRT001467	hsa-miR-16-5p	Homo sapiens	FNDC3B	64778	Homo sapiens	Sequencing	Functional MTI (Weak)	20371350
MIRT001469	hsa-miR-16-5p	Homo sapiens	EIF4E	1977	Homo sapiens	pSILAC//Proteomics;Other	Functional MTI (Weak)	18668040
MIRT001470	hsa-miR-16-5p	Homo sapiens	EGFR	1956	Homo sapiens	pSILAC//Proteomics;Other	Functional MTI (Weak)	18668040
MIRT001472	hsa-miR-16-5p	Homo sapiens	CHORDC1	26973	Homo sapiens	pSILAC//Proteomics;Other	Functional MTI (Weak)	18668040
MIRT001473	hsa-miR-16-5p	Homo sapiens	CDK5RAP1	51654	Homo sapiens	pSILAC//Proteomics;Other	Functional MTI (Weak)	18668040
MIRT001476	hsa-miR-16-5p	Homo sapiens	ATG9A	79065	Homo sapiens	pSILAC//Proteomics;Other	Functional MTI (Weak)	18668040
MIRT001476	hsa-miR-16-5p	Homo sapiens	ATG9A	79065	Homo sapiens	Sequencing//PAR-CLIP	Functional MTI (Weak)	20371350
MIRT001476	hsa-miR-16-5p	Homo sapiens	ATG9A	79065	Homo sapiens	PAR-CLIP	Functional MTI (Weak)	21572407
MIRT001476	hsa-miR-16-5p	Homo sapiens	ATG9A	79065	Homo sapiens	HITS-CLIP	Functional MTI (Weak)	22473208
MIRT001476	hsa-miR-16-5p	Homo sapiens	ATG9A	79065	Homo sapiens	PAR-CLIP	Functional MTI (Weak)	24398324
MIRT001477	hsa-miR-16-5p	Homo sapiens	SNX15	29907	Homo sapiens	Proteomics	Functional MTI (Weak)	18668040
MIRT001478	hsa-miR-16-5p	Homo sapiens	ARL2	402	Homo sapiens	Luciferase reporter assay//qRT-PCR//Western blot//Reporter assay;Microarray;Other	Functional MTI	21199864
MIRT001478	hsa-miR-16-5p	Homo sapiens	ARL2	402	Homo sapiens	pSILAC//Proteomics;Other	Functional MTI (Weak)	18668040
MIRT001480	hsa-miR-16-5p	Homo sapiens	ADSS	159	Homo sapiens	pSILAC//Proteomics;Other	Functional MTI (Weak)	18668040
MIRT002475	hsa-miR-16-5p	Homo sapiens	CFL2	1073	Homo sapiens	proteomics analysis	Functional MTI (Weak)	18362358
MIRT003326	hsa-miR-16-5p	Homo sapiens	RPS6	6194	Homo sapiens	Proteomics	Functional MTI (Weak)	18668040
MIRT003328	hsa-miR-16-5p	Homo sapiens	BRCA1	672	Homo sapiens	Luciferase reporter assay	Functional MTI	19144710
MIRT003329	hsa-miR-16-5p	Homo sapiens	AKT3	10000	Homo sapiens	Luciferase reporter assay	Functional MTI	23233752
MIRT003329	hsa-miR-16-5p	Homo sapiens	AKT3	10000	Homo sapiens	PAR-CLIP	Functional MTI (Weak)	21572407
MIRT003329	hsa-miR-16-5p	Homo sapiens	AKT3	10000	Homo sapiens	PAR-CLIP	Functional MTI (Weak)	23592263
MIRT003890	hsa-miR-16-5p	Homo sapiens	VEGFA	7422	Homo sapiens	ELISA//Luciferase reporter assay	Functional MTI	18320040
MIRT003890	hsa-miR-16-5p	Homo sapiens	VEGFA	7422	Homo sapiens	Luciferase reporter assay//Western blot	Functional MTI	19144909
MIRT003890	hsa-miR-16-5p	Homo sapiens	VEGFA	7422	Homo sapiens	Luciferase reporter assay//qRT-PCR//Western blot	Functional MTI	21885851
MIRT003890	hsa-miR-16-5p	Homo sapiens	VEGFA	7422	Homo sapiens	Luciferase reporter assay	Functional MTI	23083510
MIRT003890	hsa-miR-16-5p	Homo sapiens	VEGFA	7422	Homo sapiens	Luciferase reporter assay//qRT-PCR//Western blot	Functional MTI	23104180
MIRT003890	hsa-miR-16-5p	Homo sapiens	VEGFA	7422	Homo sapiens	Luciferase reporter assay	Functional MTI	23233752
MIRT003890	hsa-miR-16-5p	Homo sapiens	VEGFA	7422	Homo sapiens	PAR-CLIP	Functional MTI (Weak)	20371350
MIRT003890	hsa-miR-16-5p	Homo sapiens	VEGFA	7422	Homo sapiens	PAR-CLIP//HITS-CLIP	Functional MTI (Weak)	21572407
MIRT003890	hsa-miR-16-5p	Homo sapiens	VEGFA	7422	Homo sapiens	PAR-CLIP	Functional MTI (Weak)	22012620
MIRT003890	hsa-miR-16-5p	Homo sapiens	VEGFA	7422	Homo sapiens	HITS-CLIP	Functional MTI (Weak)	22473208
MIRT003890	hsa-miR-16-5p	Homo sapiens	VEGFA	7422	Homo sapiens	PAR-CLIP	Functional MTI (Weak)	23446348
MIRT003890	hsa-miR-16-5p	Homo sapiens	VEGFA	7422	Homo sapiens	PAR-CLIP	Functional MTI (Weak)	23592263
MIRT003890	hsa-miR-16-5p	Homo sapiens	VEGFA	7422	Homo sapiens	PAR-CLIP	Functional MTI (Weak)	24398324
MIRT003890	hsa-miR-16-5p	Homo sapiens	VEGFA	7422	Homo sapiens	Luciferase reporter assay//Reporter assay	Non-Functional MTI	15131085
MIRT004367	hsa-miR-16-5p	Homo sapiens	VPS45	11311	Homo sapiens	Microarray	Functional MTI (Weak)	18362358
MIRT004369	hsa-miR-16-5p	Homo sapiens	SKAP2	8935	Homo sapiens	Microarray//qRT-PCR	Functional MTI (Weak)	18362358
MIRT004371	hsa-miR-16-5p	Homo sapiens	FAM69A	388650	Homo sapiens	Microarray	Functional MTI (Weak)	18362358
MIRT004372	hsa-miR-16-5p	Homo sapiens	C2orf74	339804	Homo sapiens	Microarray	Functional MTI (Weak)	18362358
MIRT004381	hsa-miR-16-5p	Homo sapiens	ANAPC16	119504	Homo sapiens	Microarray	Functional MTI (Weak)	18362358
MIRT004742	hsa-miR-16-5p	Homo sapiens	AURKB	9212	Homo sapiens	Proteomics	Functional MTI (Weak)	18668040
MIRT004742	hsa-miR-16-5p	Homo sapiens	AURKB	9212	Homo sapiens	Microarray//qRT-PCR	Functional MTI (Weak)	19738602
MIRT005086	hsa-miR-16-5p	Homo sapiens	CAPRIN1	4076	Homo sapiens	Luciferase reporter assay//qRT-PCR//Western blot	Functional MTI	19250063
MIRT005261	hsa-miR-16-5p	Homo sapiens	C9orf89	84270	Homo sapiens	pSILAC//Proteomics;Other	Functional MTI (Weak)	18668040
MIRT005262	hsa-miR-16-5p	Homo sapiens	MMS19	64210	Homo sapiens	pSILAC//Proteomics;Other	Functional MTI (Weak)	18668040
MIRT005262	hsa-miR-16-5p	Homo sapiens	MMS19	64210	Homo sapiens	Microarray	Functional MTI (Weak)	21199864
MIRT005264	hsa-miR-16-5p	Homo sapiens	PNPLA6	10908	Homo sapiens	pSILAC//Proteomics;Other	Functional MTI (Weak)	18668040
MIRT005264	hsa-miR-16-5p	Homo sapiens	PNPLA6	10908	Homo sapiens	Sequencing	Functional MTI (Weak)	20371350
MIRT005264	hsa-miR-16-5p	Homo sapiens	PNPLA6	10908	Homo sapiens	PAR-CLIP	Functional MTI (Weak)	23592263
MIRT005268	hsa-miR-16-5p	Homo sapiens	C9orf114	51490	Homo sapiens	pSILAC//Proteomics;Other	Functional MTI (Weak)	18668040
MIRT005269	hsa-miR-16-5p	Homo sapiens	PTCD3	55037	Homo sapiens	pSILAC//Proteomics;Other	Functional MTI (Weak)	18668040
MIRT005271	hsa-miR-16-5p	Homo sapiens	NAA15	80155	Homo sapiens	pSILAC//Proteomics	Functional MTI (Weak)	18668040
MIRT005271	hsa-miR-16-5p	Homo sapiens	NAA15	80155	Homo sapiens	Sequencing	Functional MTI (Weak)	20371350
MIRT005437	hsa-miR-16-5p	Homo sapiens	LAMTOR3	8649	Homo sapiens	pSILAC//Proteomics	Functional MTI (Weak)	18668040
MIRT005764	hsa-miR-16-5p	Homo sapiens	TP53	7157	Homo sapiens	Immunoblot//Luciferase reporter assay	Functional MTI	21205967
MIRT006528	hsa-miR-16-5p	Homo sapiens	NFKB1	4790	Homo sapiens	ChIP-seq	Functional MTI (Weak)	21081469
MIRT006534	hsa-miR-16-5p	Homo sapiens	ZYX	7791	Homo sapiens	Luciferase reporter assay//qRT-PCR//Western blot	Functional MTI	21360639
MIRT006795	hsa-miR-16-5p	Homo sapiens	FGFR1	2260	Homo sapiens	Luciferase reporter assay//qRT-PCR//Western blot	Functional MTI	21885851
MIRT006870	hsa-miR-16-5p	Homo sapiens	PIM1	5292	Homo sapiens	Luciferase reporter assay	Functional MTI	22970245
MIRT006870	hsa-miR-16-5p	Homo sapiens	PIM1	5292	Homo sapiens	PAR-CLIP	Functional MTI (Weak)	23446348
MIRT031374	hsa-miR-16-5p	Homo sapiens	DSP	1832	Homo sapiens	Proteomics	Functional MTI (Weak)	18668040
MIRT031375	hsa-miR-16-5p	Homo sapiens	RPL10	6134	Homo sapiens	Proteomics	Functional MTI (Weak)	18668040
MIRT031375	hsa-miR-16-5p	Homo sapiens	RPL10	6134	Homo sapiens	CLASH	Functional MTI (Weak)	23622248
MIRT031376	hsa-miR-16-5p	Homo sapiens	SEC11A	23478	Homo sapiens	Proteomics	Functional MTI (Weak)	18668040
MIRT031378	hsa-miR-16-5p	Homo sapiens	RPS27	6232	Homo sapiens	Proteomics	Functional MTI (Weak)	18668040
MIRT031382	hsa-miR-16-5p	Homo sapiens	NT5C3A	51251	Homo sapiens	Proteomics	Functional MTI (Weak)	18668040
MIRT031384	hsa-miR-16-5p	Homo sapiens	SMAD1	4086	Homo sapiens	Proteomics	Functional MTI (Weak)	18668040
MIRT031385	hsa-miR-16-5p	Homo sapiens	TRIM32	22954	Homo sapiens	Proteomics	Functional MTI (Weak)	18668040
MIRT031387	hsa-miR-16-5p	Homo sapiens	RPL4	6124	Homo sapiens	Proteomics	Functional MTI (Weak)	18668040
MIRT031390	hsa-miR-16-5p	Homo sapiens	EIF1	10209	Homo sapiens	Proteomics	Functional MTI (Weak)	18668040
MIRT031391	hsa-miR-16-5p	Homo sapiens	PON2	5445	Homo sapiens	Proteomics	Functional MTI (Weak)	18668040
MIRT031394	hsa-miR-16-5p	Homo sapiens	UBE2C	11065	Homo sapiens	Proteomics	Functional MTI (Weak)	18668040
MIRT031397	hsa-miR-16-5p	Homo sapiens	YBX3	8531	Homo sapiens	Proteomics	Functional MTI (Weak)	18668040
MIRT031401	hsa-miR-16-5p	Homo sapiens	TMBIM6	7009	Homo sapiens	Proteomics	Functional MTI (Weak)	18668040
MIRT031402	hsa-miR-16-5p	Homo sapiens	RPL12	6136	Homo sapiens	Proteomics	Functional MTI (Weak)	18668040
MIRT031409	hsa-miR-16-5p	Homo sapiens	CD44	960	Homo sapiens	Proteomics	Functional MTI (Weak)	18668040
MIRT031410	hsa-miR-16-5p	Homo sapiens	SARS	6301	Homo sapiens	Proteomics	Functional MTI (Weak)	18668040
MIRT031413	hsa-miR-16-5p	Homo sapiens	AUP1	550	Homo sapiens	Proteomics	Functional MTI (Weak)	18668040
MIRT031413	hsa-miR-16-5p	Homo sapiens	AUP1	550	Homo sapiens	CLASH	Functional MTI (Weak)	23622248
MIRT031414	hsa-miR-16-5p	Homo sapiens	SLC1A5	6510	Homo sapiens	Proteomics	Functional MTI (Weak)	18668040
MIRT031414	hsa-miR-16-5p	Homo sapiens	SLC1A5	6510	Homo sapiens	CLASH	Functional MTI (Weak)	23622248
MIRT031416	hsa-miR-16-5p	Homo sapiens	AP2M1	1173	Homo sapiens	Proteomics	Functional MTI (Weak)	18668040
MIRT031417	hsa-miR-16-5p	Homo sapiens	DHX36	170506	Homo sapiens	Proteomics	Functional MTI (Weak)	18668040
MIRT031423	hsa-miR-16-5p	Homo sapiens	SMPD4	55627	Homo sapiens	Proteomics	Functional MTI (Weak)	18668040
MIRT031424	hsa-miR-16-5p	Homo sapiens	WDR18	57418	Homo sapiens	Proteomics	Functional MTI (Weak)	18668040
MIRT031429	hsa-miR-16-5p	Homo sapiens	ELP3	55140	Homo sapiens	Proteomics	Functional MTI (Weak)	18668040
MIRT031431	hsa-miR-16-5p	Homo sapiens	GRB2	2885	Homo sapiens	Proteomics	Functional MTI (Weak)	18668040
MIRT031431	hsa-miR-16-5p	Homo sapiens	GRB2	2885	Homo sapiens	PAR-CLIP	Functional MTI (Weak)	20371350
MIRT031431	hsa-miR-16-5p	Homo sapiens	GRB2	2885	Homo sapiens	PAR-CLIP	Functional MTI (Weak)	21572407
MIRT031435	hsa-miR-16-5p	Homo sapiens	FNTA	2339	Homo sapiens	Proteomics	Functional MTI (Weak)	18668040
MIRT031436	hsa-miR-16-5p	Homo sapiens	TMEM126A	84233	Homo sapiens	Proteomics	Functional MTI (Weak)	18668040
MIRT031437	hsa-miR-16-5p	Homo sapiens	WBP11	51729	Homo sapiens	Proteomics	Functional MTI (Weak)	18668040
MIRT031438	hsa-miR-16-5p	Homo sapiens	ALDH2	217	Homo sapiens	Proteomics	Functional MTI (Weak)	18668040
MIRT031439	hsa-miR-16-5p	Homo sapiens	PCMT1	5110	Homo sapiens	Proteomics	Functional MTI (Weak)	18668040
MIRT031439	hsa-miR-16-5p	Homo sapiens	PCMT1	5110	Homo sapiens	HITS-CLIP	Functional MTI (Weak)	22473208
MIRT031442	hsa-miR-16-5p	Homo sapiens	DDHD2	23259	Homo sapiens	Sequencing	Functional MTI (Weak)	20371350
MIRT031448	hsa-miR-16-5p	Homo sapiens	BFAR	51283	Homo sapiens	Sequencing	Functional MTI (Weak)	20371350
MIRT031453	hsa-miR-16-5p	Homo sapiens	N4BP1	9683	Homo sapiens	Sequencing//PAR-CLIP	Functional MTI (Weak)	20371350
MIRT031453	hsa-miR-16-5p	Homo sapiens	N4BP1	9683	Homo sapiens	HITS-CLIP	Functional MTI (Weak)	22473208
MIRT031455	hsa-miR-16-5p	Homo sapiens	TIMM10B	26515	Homo sapiens	Proteomics	Functional MTI (Weak)	18668040
MIRT031455	hsa-miR-16-5p	Homo sapiens	TIMM10B	26515	Homo sapiens	Sequencing	Functional MTI (Weak)	20371350
MIRT031456	hsa-miR-16-5p	Homo sapiens	KIF5B	3799	Homo sapiens	Proteomics	Functional MTI (Weak)	18668040
MIRT031456	hsa-miR-16-5p	Homo sapiens	KIF5B	3799	Homo sapiens	Sequencing//PAR-CLIP	Functional MTI (Weak)	20371350
MIRT031456	hsa-miR-16-5p	Homo sapiens	KIF5B	3799	Homo sapiens	PAR-CLIP	Functional MTI (Weak)	21572407
MIRT031456	hsa-miR-16-5p	Homo sapiens	KIF5B	3799	Homo sapiens	HITS-CLIP	Functional MTI (Weak)	22473208
MIRT031456	hsa-miR-16-5p	Homo sapiens	KIF5B	3799	Homo sapiens	PAR-CLIP	Functional MTI (Weak)	23446348
MIRT031456	hsa-miR-16-5p	Homo sapiens	KIF5B	3799	Homo sapiens	CLASH	Functional MTI (Weak)	23622248
MIRT031456	hsa-miR-16-5p	Homo sapiens	KIF5B	3799	Homo sapiens	PAR-CLIP	Functional MTI (Weak)	24398324
MIRT031460	hsa-miR-16-5p	Homo sapiens	TNFRSF12A	51330	Homo sapiens	Proteomics	Functional MTI (Weak)	18668040
MIRT031462	hsa-miR-16-5p	Homo sapiens	TPT1	7178	Homo sapiens	Proteomics	Functional MTI (Weak)	18668040
MIRT031465	hsa-miR-16-5p	Homo sapiens	RPL9	6133	Homo sapiens	Proteomics	Functional MTI (Weak)	18668040
MIRT031468	hsa-miR-16-5p	Homo sapiens	PDF	64146	Homo sapiens	Proteomics	Functional MTI (Weak)	18668040
MIRT031470	hsa-miR-16-5p	Homo sapiens	EIF2B5	8893	Homo sapiens	Proteomics	Functional MTI (Weak)	18668040
MIRT031471	hsa-miR-16-5p	Homo sapiens	NAA10	8260	Homo sapiens	Proteomics	Functional MTI (Weak)	18668040
MIRT031474	hsa-miR-16-5p	Homo sapiens	CD55	1604	Homo sapiens	Proteomics	Functional MTI (Weak)	18668040
MIRT031475	hsa-miR-16-5p	Homo sapiens	EIF3E	3646	Homo sapiens	Proteomics	Functional MTI (Weak)	18668040
MIRT031476	hsa-miR-16-5p	Homo sapiens	INF2	64423	Homo sapiens	Proteomics	Functional MTI (Weak)	18668040
MIRT031478	hsa-miR-16-5p	Homo sapiens	WBSCR16	81554	Homo sapiens	Proteomics	Functional MTI (Weak)	18668040
MIRT031480	hsa-miR-16-5p	Homo sapiens	VMP1	81671	Homo sapiens	Proteomics	Functional MTI (Weak)	18668040
MIRT031481	hsa-miR-16-5p	Homo sapiens	SYF2	25949	Homo sapiens	Proteomics	Functional MTI (Weak)	18668040
MIRT031483	hsa-miR-16-5p	Homo sapiens	POFUT1	23509	Homo sapiens	Proteomics	Functional MTI (Weak)	18668040
MIRT031484	hsa-miR-16-5p	Homo sapiens	ENY2	56943	Homo sapiens	Proteomics	Functional MTI (Weak)	18668040
MIRT031487	hsa-miR-16-5p	Homo sapiens	WDR43	23160	Homo sapiens	Proteomics	Functional MTI (Weak)	18668040
MIRT031489	hsa-miR-16-5p	Homo sapiens	SNX12	29934	Homo sapiens	Proteomics	Functional MTI (Weak)	18668040
MIRT031490	hsa-miR-16-5p	Homo sapiens	XPO1	7514	Homo sapiens	Proteomics	Functional MTI (Weak)	18668040
MIRT031493	hsa-miR-16-5p	Homo sapiens	LAMTOR1	55004	Homo sapiens	Proteomics	Functional MTI (Weak)	18668040
MIRT031494	hsa-miR-16-5p	Homo sapiens	TGFBI	7045	Homo sapiens	Proteomics	Functional MTI (Weak)	18668040
MIRT031495	hsa-miR-16-5p	Homo sapiens	ANAPC13	25847	Homo sapiens	Microarray	Functional MTI (Weak)	21199864
MIRT031495	hsa-miR-16-5p	Homo sapiens	ANAPC13	25847	Homo sapiens	PAR-CLIP	Functional MTI (Weak)	21572407
MIRT031498	hsa-miR-16-5p	Homo sapiens	DNAJA2	10294	Homo sapiens	Proteomics	Functional MTI (Weak)	18668040
MIRT031499	hsa-miR-16-5p	Homo sapiens	USP9X	8239	Homo sapiens	Proteomics	Functional MTI (Weak)	18668040
MIRT031506	hsa-miR-16-5p	Homo sapiens	TRIM44	54765	Homo sapiens	Sequencing	Functional MTI (Weak)	20371350
MIRT031508	hsa-miR-16-5p	Homo sapiens	HNRNPA2B1	3181	Homo sapiens	Sequencing//PAR-CLIP	Functional MTI (Weak)	20371350
MIRT031508	hsa-miR-16-5p	Homo sapiens	HNRNPA2B1	3181	Homo sapiens	CLASH	Functional MTI (Weak)	23622248
MIRT031510	hsa-miR-16-5p	Homo sapiens	CEP55	55165	Homo sapiens	Sequencing//PAR-CLIP	Functional MTI (Weak)	20371350
MIRT031510	hsa-miR-16-5p	Homo sapiens	CEP55	55165	Homo sapiens	PAR-CLIP	Functional MTI (Weak)	21572407
MIRT031510	hsa-miR-16-5p	Homo sapiens	CEP55	55165	Homo sapiens	PAR-CLIP	Functional MTI (Weak)	23446348
MIRT031510	hsa-miR-16-5p	Homo sapiens	CEP55	55165	Homo sapiens	PAR-CLIP	Functional MTI (Weak)	24398324
MIRT031511	hsa-miR-16-5p	Homo sapiens	IVNS1ABP	10625	Homo sapiens	Sequencing//PAR-CLIP	Functional MTI (Weak)	20371350
MIRT031511	hsa-miR-16-5p	Homo sapiens	IVNS1ABP	10625	Homo sapiens	PAR-CLIP	Functional MTI (Weak)	21572407
MIRT031511	hsa-miR-16-5p	Homo sapiens	IVNS1ABP	10625	Homo sapiens	PAR-CLIP	Functional MTI (Weak)	23592263
MIRT031517	hsa-miR-16-5p	Homo sapiens	ATP13A3	79572	Homo sapiens	Sequencing	Functional MTI (Weak)	20371350
MIRT031517	hsa-miR-16-5p	Homo sapiens	ATP13A3	79572	Homo sapiens	HITS-CLIP	Functional MTI (Weak)	22473208
MIRT031525	hsa-miR-16-5p	Homo sapiens	FTL	2512	Homo sapiens	Proteomics	Functional MTI (Weak)	18668040
MIRT031527	hsa-miR-16-5p	Homo sapiens	YBX1	4904	Homo sapiens	Proteomics	Functional MTI (Weak)	18668040
MIRT031528	hsa-miR-16-5p	Homo sapiens	NDUFA9	4704	Homo sapiens	Proteomics	Functional MTI (Weak)	18668040
MIRT031531	hsa-miR-16-5p	Homo sapiens	MICU2	221154	Homo sapiens	Proteomics	Functional MTI (Weak)	18668040
MIRT031532	hsa-miR-16-5p	Homo sapiens	BCCIP	56647	Homo sapiens	Proteomics	Functional MTI (Weak)	18668040
MIRT031534	hsa-miR-16-5p	Homo sapiens	CIRH1A	84916	Homo sapiens	Proteomics	Functional MTI (Weak)	18668040
MIRT031536	hsa-miR-16-5p	Homo sapiens	SERPINB5	5268	Homo sapiens	Proteomics	Functional MTI (Weak)	18668040
MIRT031540	hsa-miR-16-5p	Homo sapiens	DDX41	51428	Homo sapiens	Proteomics	Functional MTI (Weak)	18668040
MIRT031547	hsa-miR-16-5p	Homo sapiens	C2orf47	79568	Homo sapiens	Proteomics	Functional MTI (Weak)	18668040
MIRT031548	hsa-miR-16-5p	Homo sapiens	CDIPT	10423	Homo sapiens	Proteomics	Functional MTI (Weak)	18668040
MIRT031549	hsa-miR-16-5p	Homo sapiens	PLRG1	5356	Homo sapiens	Proteomics	Functional MTI (Weak)	18668040
MIRT031549	hsa-miR-16-5p	Homo sapiens	PLRG1	5356	Homo sapiens	PAR-CLIP	Functional MTI (Weak)	20371350
MIRT031549	hsa-miR-16-5p	Homo sapiens	PLRG1	5356	Homo sapiens	PAR-CLIP	Functional MTI (Weak)	23446348
MIRT031551	hsa-miR-16-5p	Homo sapiens	G3BP2	9908	Homo sapiens	Proteomics	Functional MTI (Weak)	18668040
MIRT031552	hsa-miR-16-5p	Homo sapiens	PRKAR1A	5573	Homo sapiens	Proteomics	Functional MTI (Weak)	18668040
MIRT031557	hsa-miR-16-5p	Homo sapiens	CDC23	8697	Homo sapiens	Proteomics	Functional MTI (Weak)	18668040
MIRT031558	hsa-miR-16-5p	Homo sapiens	MALSU1	115416	Homo sapiens	Proteomics	Functional MTI (Weak)	18668040
MIRT031559	hsa-miR-16-5p	Homo sapiens	RACGAP1	29127	Homo sapiens	Proteomics	Functional MTI (Weak)	18668040
MIRT031559	hsa-miR-16-5p	Homo sapiens	RACGAP1	29127	Homo sapiens	PAR-CLIP	Functional MTI (Weak)	21572407
MIRT031560	hsa-miR-16-5p	Homo sapiens	USP7	7874	Homo sapiens	Proteomics	Functional MTI (Weak)	18668040
MIRT031561	hsa-miR-16-5p	Homo sapiens	ZC3H11A	9877	Homo sapiens	Proteomics	Functional MTI (Weak)	18668040
MIRT031562	hsa-miR-16-5p	Homo sapiens	SRP72	6731	Homo sapiens	Proteomics	Functional MTI (Weak)	18668040
MIRT031563	hsa-miR-16-5p	Homo sapiens	BZW1	9689	Homo sapiens	Proteomics	Functional MTI (Weak)	18668040
MIRT031563	hsa-miR-16-5p	Homo sapiens	BZW1	9689	Homo sapiens	PAR-CLIP	Functional MTI (Weak)	20371350
MIRT031563	hsa-miR-16-5p	Homo sapiens	BZW1	9689	Homo sapiens	PAR-CLIP	Functional MTI (Weak)	21572407
MIRT031563	hsa-miR-16-5p	Homo sapiens	BZW1	9689	Homo sapiens	PAR-CLIP	Functional MTI (Weak)	22012620
MIRT031563	hsa-miR-16-5p	Homo sapiens	BZW1	9689	Homo sapiens	PAR-CLIP	Functional MTI (Weak)	23446348
MIRT031563	hsa-miR-16-5p	Homo sapiens	BZW1	9689	Homo sapiens	PAR-CLIP	Functional MTI (Weak)	23592263
MIRT031563	hsa-miR-16-5p	Homo sapiens	BZW1	9689	Homo sapiens	PAR-CLIP	Functional MTI (Weak)	24398324
MIRT031566	hsa-miR-16-5p	Homo sapiens	KDSR	2531	Homo sapiens	Proteomics	Functional MTI (Weak)	18668040
MIRT031567	hsa-miR-16-5p	Homo sapiens	TERF2IP	54386	Homo sapiens	Sequencing	Functional MTI (Weak)	20371350
MIRT031571	hsa-miR-16-5p	Homo sapiens	LAMP2	3920	Homo sapiens	Sequencing//PAR-CLIP	Functional MTI (Weak)	20371350
MIRT031571	hsa-miR-16-5p	Homo sapiens	LAMP2	3920	Homo sapiens	PAR-CLIP	Functional MTI (Weak)	21572407
MIRT031571	hsa-miR-16-5p	Homo sapiens	LAMP2	3920	Homo sapiens	PAR-CLIP	Functional MTI (Weak)	23446348
MIRT031573	hsa-miR-16-5p	Homo sapiens	HIST2H2BE	8349	Homo sapiens	Sequencing	Functional MTI (Weak)	20371350
MIRT031573	hsa-miR-16-5p	Homo sapiens	HIST2H2BE	8349	Homo sapiens	PAR-CLIP	Functional MTI (Weak)	21572407
MIRT031577	hsa-miR-16-5p	Homo sapiens	SP1	6667	Homo sapiens	Sequencing	Functional MTI (Weak)	20371350
MIRT031578	hsa-miR-16-5p	Homo sapiens	CYB561A3	220002	Homo sapiens	Sequencing	Functional MTI (Weak)	20371350
MIRT031578	hsa-miR-16-5p	Homo sapiens	CYB561A3	220002	Homo sapiens	HITS-CLIP	Functional MTI (Weak)	22473208
MIRT031583	hsa-miR-16-5p	Homo sapiens	TMEM55B	90809	Homo sapiens	Sequencing	Functional MTI (Weak)	20371350
MIRT031583	hsa-miR-16-5p	Homo sapiens	TMEM55B	90809	Homo sapiens	HITS-CLIP	Functional MTI (Weak)	22473208
MIRT031586	hsa-miR-16-5p	Homo sapiens	SEH1L	81929	Homo sapiens	Sequencing	Functional MTI (Weak)	20371350
MIRT031589	hsa-miR-16-5p	Homo sapiens	CDK17	5128	Homo sapiens	Sequencing	Functional MTI (Weak)	20371350
MIRT031589	hsa-miR-16-5p	Homo sapiens	CDK17	5128	Homo sapiens	PAR-CLIP	Functional MTI (Weak)	21572407
MIRT031589	hsa-miR-16-5p	Homo sapiens	CDK17	5128	Homo sapiens	HITS-CLIP	Functional MTI (Weak)	22473208
MIRT031593	hsa-miR-16-5p	Homo sapiens	MPDU1	9526	Homo sapiens	Proteomics	Functional MTI (Weak)	18668040
MIRT031595	hsa-miR-16-5p	Homo sapiens	NCAPG	64151	Homo sapiens	Proteomics	Functional MTI (Weak)	18668040
MIRT031598	hsa-miR-16-5p	Homo sapiens	NAMPT	10135	Homo sapiens	Proteomics	Functional MTI (Weak)	18668040
MIRT031600	hsa-miR-16-5p	Homo sapiens	COMMD10	51397	Homo sapiens	Microarray	Functional MTI (Weak)	21199864
MIRT031603	hsa-miR-16-5p	Homo sapiens	EPHA2	1969	Homo sapiens	Proteomics	Functional MTI (Weak)	18668040
MIRT031605	hsa-miR-16-5p	Homo sapiens	PTPRJ	5795	Homo sapiens	Proteomics	Functional MTI (Weak)	18668040
MIRT031605	hsa-miR-16-5p	Homo sapiens	PTPRJ	5795	Homo sapiens	HITS-CLIP	Functional MTI (Weak)	22473208
MIRT031608	hsa-miR-16-5p	Homo sapiens	HSPA9	3313	Homo sapiens	Proteomics	Functional MTI (Weak)	18668040
MIRT031609	hsa-miR-16-5p	Homo sapiens	SLC25A6	293	Homo sapiens	Proteomics	Functional MTI (Weak)	18668040
MIRT031611	hsa-miR-16-5p	Homo sapiens	CLNS1A	1207	Homo sapiens	Proteomics	Functional MTI (Weak)	18668040
MIRT031615	hsa-miR-16-5p	Homo sapiens	CDC20	991	Homo sapiens	Proteomics	Functional MTI (Weak)	18668040
MIRT031616	hsa-miR-16-5p	Homo sapiens	PSMD12	5718	Homo sapiens	Proteomics	Functional MTI (Weak)	18668040
MIRT031618	hsa-miR-16-5p	Homo sapiens	EEF1A1	1915	Homo sapiens	Proteomics	Functional MTI (Weak)	18668040
MIRT031618	hsa-miR-16-5p	Homo sapiens	EEF1A1	1915	Homo sapiens	CLASH	Functional MTI (Weak)	23622248
MIRT031621	hsa-miR-16-5p	Homo sapiens	ELOVL5	60481	Homo sapiens	Proteomics	Functional MTI (Weak)	18668040
MIRT031623	hsa-miR-16-5p	Homo sapiens	NOL11	25926	Homo sapiens	Proteomics	Functional MTI (Weak)	18668040
MIRT031625	hsa-miR-16-5p	Homo sapiens	CCDC58	131076	Homo sapiens	Proteomics	Functional MTI (Weak)	18668040
MIRT031626	hsa-miR-16-5p	Homo sapiens	LARP4	113251	Homo sapiens	Proteomics	Functional MTI (Weak)	18668040
MIRT031629	hsa-miR-16-5p	Homo sapiens	RPRD1B	58490	Homo sapiens	Proteomics	Functional MTI (Weak)	18668040
MIRT031630	hsa-miR-16-5p	Homo sapiens	RANGAP1	5905	Homo sapiens	Proteomics	Functional MTI (Weak)	18668040
MIRT031632	hsa-miR-16-5p	Homo sapiens	MRPL10	124995	Homo sapiens	Proteomics	Functional MTI (Weak)	18668040
MIRT031636	hsa-miR-16-5p	Homo sapiens	EIF4G1	1981	Homo sapiens	Proteomics	Functional MTI (Weak)	18668040
MIRT031637	hsa-miR-16-5p	Homo sapiens	SMAD5	4090	Homo sapiens	Proteomics	Functional MTI (Weak)	18668040
MIRT031639	hsa-miR-16-5p	Homo sapiens	MAP7	9053	Homo sapiens	Luciferase reporter assay//Western blot//Microarray//qRT-PCR	Functional MTI	23941513
MIRT031639	hsa-miR-16-5p	Homo sapiens	MAP7	9053	Homo sapiens	Microarray	Functional MTI (Weak)	21199864
MIRT031641	hsa-miR-16-5p	Homo sapiens	NUP50	10762	Homo sapiens	Proteomics	Functional MTI (Weak)	18668040
MIRT031641	hsa-miR-16-5p	Homo sapiens	NUP50	10762	Homo sapiens	PAR-CLIP	Functional MTI (Weak)	20371350
MIRT031641	hsa-miR-16-5p	Homo sapiens	NUP50	10762	Homo sapiens	PAR-CLIP	Functional MTI (Weak)	21572407
MIRT031641	hsa-miR-16-5p	Homo sapiens	NUP50	10762	Homo sapiens	HITS-CLIP	Functional MTI (Weak)	22473208
MIRT031641	hsa-miR-16-5p	Homo sapiens	NUP50	10762	Homo sapiens	PAR-CLIP	Functional MTI (Weak)	23446348
MIRT031641	hsa-miR-16-5p	Homo sapiens	NUP50	10762	Homo sapiens	CLASH	Functional MTI (Weak)	23622248
MIRT031645	hsa-miR-16-5p	Homo sapiens	NDUFA4	4697	Homo sapiens	Sequencing	Functional MTI (Weak)	20371350
MIRT031650	hsa-miR-16-5p	Homo sapiens	CARD10	29775	Homo sapiens	Sequencing	Functional MTI (Weak)	20371350
MIRT031650	hsa-miR-16-5p	Homo sapiens	CARD10	29775	Homo sapiens	PAR-CLIP	Functional MTI (Weak)	23592263
MIRT031665	hsa-miR-16-5p	Homo sapiens	ASNS	440	Homo sapiens	Proteomics	Functional MTI (Weak)	18668040
MIRT031668	hsa-miR-16-5p	Homo sapiens	SLC29A1	2030	Homo sapiens	Proteomics	Functional MTI (Weak)	18668040
MIRT031668	hsa-miR-16-5p	Homo sapiens	SLC29A1	2030	Homo sapiens	PAR-CLIP	Functional MTI (Weak)	20371350
MIRT031668	hsa-miR-16-5p	Homo sapiens	SLC29A1	2030	Homo sapiens	PAR-CLIP	Functional MTI (Weak)	21572407
MIRT031669	hsa-miR-16-5p	Homo sapiens	STAU1	6780	Homo sapiens	Proteomics	Functional MTI (Weak)	18668040
MIRT031671	hsa-miR-16-5p	Homo sapiens	RPS2	6187	Homo sapiens	Proteomics	Functional MTI (Weak)	18668040
MIRT031674	hsa-miR-16-5p	Homo sapiens	SPATA5	166378	Homo sapiens	Proteomics	Functional MTI (Weak)	18668040
MIRT031677	hsa-miR-16-5p	Homo sapiens	PSMD11	5717	Homo sapiens	Proteomics	Functional MTI (Weak)	18668040
MIRT031678	hsa-miR-16-5p	Homo sapiens	STRAP	11171	Homo sapiens	Proteomics	Functional MTI (Weak)	18668040
MIRT031680	hsa-miR-16-5p	Homo sapiens	SLIRP	81892	Homo sapiens	Proteomics	Functional MTI (Weak)	18668040
MIRT031681	hsa-miR-16-5p	Homo sapiens	GALNT3	2591	Homo sapiens	Proteomics	Functional MTI (Weak)	18668040
MIRT031685	hsa-miR-16-5p	Homo sapiens	PRNP	5621	Homo sapiens	Proteomics	Functional MTI (Weak)	18668040
MIRT031686	hsa-miR-16-5p	Homo sapiens	SLC38A2	54407	Homo sapiens	Proteomics	Functional MTI (Weak)	18668040
MIRT031688	hsa-miR-16-5p	Homo sapiens	GTPBP8	29083	Homo sapiens	Proteomics	Functional MTI (Weak)	18668040
MIRT031690	hsa-miR-16-5p	Homo sapiens	VIM	7431	Homo sapiens	Proteomics	Functional MTI (Weak)	18668040
MIRT031692	hsa-miR-16-5p	Homo sapiens	SUPT16H	11198	Homo sapiens	Proteomics	Functional MTI (Weak)	18668040
MIRT031692	hsa-miR-16-5p	Homo sapiens	SUPT16H	11198	Homo sapiens	HITS-CLIP	Functional MTI (Weak)	22473208
MIRT031693	hsa-miR-16-5p	Homo sapiens	ELOVL1	64834	Homo sapiens	Proteomics	Functional MTI (Weak)	18668040
MIRT031696	hsa-miR-16-5p	Homo sapiens	CDK9	1025	Homo sapiens	Proteomics	Functional MTI (Weak)	18668040
MIRT031699	hsa-miR-16-5p	Homo sapiens	RBMS3	27303	Homo sapiens	Proteomics	Functional MTI (Weak)	18668040
MIRT031706	hsa-miR-16-5p	Homo sapiens	TMEM87A	25963	Homo sapiens	Proteomics	Functional MTI (Weak)	18668040
MIRT031707	hsa-miR-16-5p	Homo sapiens	PPT1	5538	Homo sapiens	Proteomics	Functional MTI (Weak)	18668040
MIRT031708	hsa-miR-16-5p	Homo sapiens	RPLP0	6175	Homo sapiens	Proteomics	Functional MTI (Weak)	18668040
MIRT031708	hsa-miR-16-5p	Homo sapiens	RPLP0	6175	Homo sapiens	CLASH	Functional MTI (Weak)	23622248
MIRT031709	hsa-miR-16-5p	Homo sapiens	PPP2R1A	5518	Homo sapiens	Proteomics	Functional MTI (Weak)	18668040
MIRT031710	hsa-miR-16-5p	Homo sapiens	EIF4B	1975	Homo sapiens	Proteomics	Functional MTI (Weak)	18668040
MIRT031710	hsa-miR-16-5p	Homo sapiens	EIF4B	1975	Homo sapiens	CLASH	Functional MTI (Weak)	23622248
MIRT031711	hsa-miR-16-5p	Homo sapiens	SRPK1	6732	Homo sapiens	Proteomics	Functional MTI (Weak)	18668040
MIRT031711	hsa-miR-16-5p	Homo sapiens	SRPK1	6732	Homo sapiens	HITS-CLIP	Functional MTI (Weak)	22473208
MIRT031715	hsa-miR-16-5p	Homo sapiens	CDV3	55573	Homo sapiens	Sequencing	Functional MTI (Weak)	20371350
MIRT031715	hsa-miR-16-5p	Homo sapiens	CDV3	55573	Homo sapiens	HITS-CLIP	Functional MTI (Weak)	22473208
MIRT031717	hsa-miR-16-5p	Homo sapiens	FAM89A	375061	Homo sapiens	Sequencing	Functional MTI (Weak)	20371350
MIRT031718	hsa-miR-16-5p	Homo sapiens	SLC25A39	51629	Homo sapiens	Sequencing	Functional MTI (Weak)	20371350
MIRT031719	hsa-miR-16-5p	Homo sapiens	GLRX	2745	Homo sapiens	Sequencing	Functional MTI (Weak)	20371350
MIRT031727	hsa-miR-16-5p	Homo sapiens	DMTF1	9988	Homo sapiens	Sequencing	Functional MTI (Weak)	20371350
MIRT031727	hsa-miR-16-5p	Homo sapiens	DMTF1	9988	Homo sapiens	PAR-CLIP	Functional MTI (Weak)	21572407
MIRT031727	hsa-miR-16-5p	Homo sapiens	DMTF1	9988	Homo sapiens	HITS-CLIP	Functional MTI (Weak)	22473208
MIRT031729	hsa-miR-16-5p	Homo sapiens	SLC11A2	4891	Homo sapiens	Sequencing	Functional MTI (Weak)	20371350
MIRT031742	hsa-miR-16-5p	Homo sapiens	EIF5	1983	Homo sapiens	Proteomics	Functional MTI (Weak)	18668040
MIRT031743	hsa-miR-16-5p	Homo sapiens	RABGGTB	5876	Homo sapiens	Proteomics	Functional MTI (Weak)	18668040
MIRT031749	hsa-miR-16-5p	Homo sapiens	CIB1	10519	Homo sapiens	Proteomics	Functional MTI (Weak)	18668040
MIRT031751	hsa-miR-16-5p	Homo sapiens	OGDH	4967	Homo sapiens	Proteomics	Functional MTI (Weak)	18668040
MIRT031753	hsa-miR-16-5p	Homo sapiens	EEF2	1938	Homo sapiens	Proteomics	Functional MTI (Weak)	18668040
MIRT031754	hsa-miR-16-5p	Homo sapiens	DNAJB1	3337	Homo sapiens	Proteomics	Functional MTI (Weak)	18668040
MIRT031757	hsa-miR-16-5p	Homo sapiens	TNFAIP2	7127	Homo sapiens	Proteomics	Functional MTI (Weak)	18668040
MIRT031760	hsa-miR-16-5p	Homo sapiens	CNOT7	29883	Homo sapiens	Proteomics	Functional MTI (Weak)	18668040
MIRT031761	hsa-miR-16-5p	Homo sapiens	DMD	1756	Homo sapiens	Proteomics	Functional MTI (Weak)	18668040
MIRT031763	hsa-miR-16-5p	Homo sapiens	SDHAF2	54949	Homo sapiens	Proteomics	Functional MTI (Weak)	18668040
MIRT031767	hsa-miR-16-5p	Homo sapiens	VAMP8	8673	Homo sapiens	Proteomics	Functional MTI (Weak)	18668040
MIRT031769	hsa-miR-16-5p	Homo sapiens	DKC1	1736	Homo sapiens	Proteomics	Functional MTI (Weak)	18668040
MIRT031771	hsa-miR-16-5p	Homo sapiens	LRPPRC	10128	Homo sapiens	Proteomics	Functional MTI (Weak)	18668040
MIRT031771	hsa-miR-16-5p	Homo sapiens	LRPPRC	10128	Homo sapiens	HITS-CLIP	Functional MTI (Weak)	22473208
MIRT031772	hsa-miR-16-5p	Homo sapiens	DDX54	79039	Homo sapiens	Proteomics	Functional MTI (Weak)	18668040
MIRT031777	hsa-miR-16-5p	Homo sapiens	NCAPD2	9918	Homo sapiens	Proteomics	Functional MTI (Weak)	18668040
MIRT031778	hsa-miR-16-5p	Homo sapiens	DCAF7	10238	Homo sapiens	Proteomics	Functional MTI (Weak)	18668040
MIRT031779	hsa-miR-16-5p	Homo sapiens	SFXN1	94081	Homo sapiens	Proteomics	Functional MTI (Weak)	18668040
MIRT031780	hsa-miR-16-5p	Homo sapiens	YIPF4	84272	Homo sapiens	Proteomics	Functional MTI (Weak)	18668040
MIRT031782	hsa-miR-16-5p	Homo sapiens	RBMS1	5937	Homo sapiens	Proteomics	Functional MTI (Weak)	18668040
MIRT031784	hsa-miR-16-5p	Homo sapiens	PHC3	80012	Homo sapiens	Sequencing	Functional MTI (Weak)	20371350
MIRT031784	hsa-miR-16-5p	Homo sapiens	PHC3	80012	Homo sapiens	PAR-CLIP	Functional MTI (Weak)	21572407
MIRT031784	hsa-miR-16-5p	Homo sapiens	PHC3	80012	Homo sapiens	HITS-CLIP	Functional MTI (Weak)	22473208
MIRT031786	hsa-miR-16-5p	Homo sapiens	CCT3	7203	Homo sapiens	Sequencing	Functional MTI (Weak)	20371350
MIRT031787	hsa-miR-16-5p	Homo sapiens	IFT74	80173	Homo sapiens	Sequencing	Functional MTI (Weak)	20371350
MIRT031787	hsa-miR-16-5p	Homo sapiens	IFT74	80173	Homo sapiens	HITS-CLIP	Functional MTI (Weak)	22473208
MIRT031789	hsa-miR-16-5p	Homo sapiens	ZNF207	7756	Homo sapiens	Sequencing	Functional MTI (Weak)	20371350
MIRT031790	hsa-miR-16-5p	Homo sapiens	RNF149	284996	Homo sapiens	Sequencing	Functional MTI (Weak)	20371350
MIRT031790	hsa-miR-16-5p	Homo sapiens	RNF149	284996	Homo sapiens	PAR-CLIP//HITS-CLIP	Functional MTI (Weak)	21572407
MIRT031792	hsa-miR-16-5p	Homo sapiens	BTG2	7832	Homo sapiens	Sequencing	Functional MTI (Weak)	20371350
MIRT031792	hsa-miR-16-5p	Homo sapiens	BTG2	7832	Homo sapiens	HITS-CLIP	Functional MTI (Weak)	22473208
MIRT031794	hsa-miR-16-5p	Homo sapiens	ATP5G3	518	Homo sapiens	Sequencing	Functional MTI (Weak)	20371350
MIRT031794	hsa-miR-16-5p	Homo sapiens	ATP5G3	518	Homo sapiens	PAR-CLIP	Functional MTI (Weak)	21572407
MIRT031799	hsa-miR-16-5p	Homo sapiens	HSPD1	3329	Homo sapiens	Proteomics	Functional MTI (Weak)	18668040
MIRT031800	hsa-miR-16-5p	Homo sapiens	IMPDH2	3615	Homo sapiens	Proteomics	Functional MTI (Weak)	18668040
MIRT031801	hsa-miR-16-5p	Homo sapiens	COA6	388753	Homo sapiens	Proteomics	Functional MTI (Weak)	18668040
MIRT031802	hsa-miR-16-5p	Homo sapiens	ASPH	444	Homo sapiens	Microarray	Functional MTI (Weak)	21199864
MIRT031803	hsa-miR-16-5p	Homo sapiens	CDKN2A	1029	Homo sapiens	Proteomics	Functional MTI (Weak)	18668040
MIRT031812	hsa-miR-16-5p	Homo sapiens	TRAP1	10131	Homo sapiens	Proteomics	Functional MTI (Weak)	18668040
MIRT031812	hsa-miR-16-5p	Homo sapiens	TRAP1	10131	Homo sapiens	CLASH	Functional MTI (Weak)	23622248
MIRT031814	hsa-miR-16-5p	Homo sapiens	VASN	114990	Homo sapiens	Proteomics	Functional MTI (Weak)	18668040
MIRT031815	hsa-miR-16-5p	Homo sapiens	SLC3A2	6520	Homo sapiens	Proteomics	Functional MTI (Weak)	18668040
MIRT031816	hsa-miR-16-5p	Homo sapiens	DDX31	64794	Homo sapiens	Proteomics	Functional MTI (Weak)	18668040
MIRT031817	hsa-miR-16-5p	Homo sapiens	EIF3K	27335	Homo sapiens	Proteomics	Functional MTI (Weak)	18668040
MIRT031824	hsa-miR-16-5p	Homo sapiens	PA2G4	5036	Homo sapiens	Proteomics	Functional MTI (Weak)	18668040
MIRT031826	hsa-miR-16-5p	Homo sapiens	KDM2A	22992	Homo sapiens	Proteomics	Functional MTI (Weak)	18668040
MIRT031828	hsa-miR-16-5p	Homo sapiens	HEATR1	55127	Homo sapiens	Proteomics	Functional MTI (Weak)	18668040
MIRT031830	hsa-miR-16-5p	Homo sapiens	RPL13	6137	Homo sapiens	Proteomics	Functional MTI (Weak)	18668040
MIRT031832	hsa-miR-16-5p	Homo sapiens	CKAP5	9793	Homo sapiens	Proteomics	Functional MTI (Weak)	18668040
MIRT031833	hsa-miR-16-5p	Homo sapiens	SLC7A5	8140	Homo sapiens	Proteomics	Functional MTI (Weak)	18668040
MIRT031833	hsa-miR-16-5p	Homo sapiens	SLC7A5	8140	Homo sapiens	HITS-CLIP	Functional MTI (Weak)	22473208
MIRT031834	hsa-miR-16-5p	Homo sapiens	SEC61A1	29927	Homo sapiens	Proteomics	Functional MTI (Weak)	18668040
MIRT031835	hsa-miR-16-5p	Homo sapiens	PSME4	23198	Homo sapiens	Proteomics	Functional MTI (Weak)	18668040
MIRT031838	hsa-miR-16-5p	Homo sapiens	APP	351	Homo sapiens	Proteomics	Functional MTI (Weak)	18668040
MIRT031838	hsa-miR-16-5p	Homo sapiens	APP	351	Homo sapiens	PAR-CLIP	Functional MTI (Weak)	21572407
MIRT031839	hsa-miR-16-5p	Homo sapiens	SPCS3	60559	Homo sapiens	Proteomics	Functional MTI (Weak)	18668040
MIRT031843	hsa-miR-16-5p	Homo sapiens	DDX3X	1654	Homo sapiens	Proteomics	Functional MTI (Weak)	18668040
MIRT031843	hsa-miR-16-5p	Homo sapiens	DDX3X	1654	Homo sapiens	PAR-CLIP	Functional MTI (Weak)	20371350
MIRT031843	hsa-miR-16-5p	Homo sapiens	DDX3X	1654	Homo sapiens	PAR-CLIP	Functional MTI (Weak)	21572407
MIRT031843	hsa-miR-16-5p	Homo sapiens	DDX3X	1654	Homo sapiens	PAR-CLIP	Functional MTI (Weak)	23446348
MIRT031843	hsa-miR-16-5p	Homo sapiens	DDX3X	1654	Homo sapiens	PAR-CLIP	Functional MTI (Weak)	24398324
MIRT031847	hsa-miR-16-5p	Homo sapiens	SF3A3	10946	Homo sapiens	Sequencing	Functional MTI (Weak)	20371350
MIRT031848	hsa-miR-16-5p	Homo sapiens	FEM1C	56929	Homo sapiens	Sequencing	Functional MTI (Weak)	20371350
MIRT031849	hsa-miR-16-5p	Homo sapiens	PDE4D	5144	Homo sapiens	Sequencing	Functional MTI (Weak)	20371350
MIRT031849	hsa-miR-16-5p	Homo sapiens	PDE4D	5144	Homo sapiens	PAR-CLIP	Functional MTI (Weak)	21572407
MIRT031849	hsa-miR-16-5p	Homo sapiens	PDE4D	5144	Homo sapiens	PAR-CLIP	Functional MTI (Weak)	23592263
MIRT031859	hsa-miR-16-5p	Homo sapiens	SLC9A6	10479	Homo sapiens	Sequencing	Functional MTI (Weak)	20371350
MIRT031859	hsa-miR-16-5p	Homo sapiens	SLC9A6	10479	Homo sapiens	HITS-CLIP	Functional MTI (Weak)	22473208
MIRT031860	hsa-miR-16-5p	Homo sapiens	USP15	9958	Homo sapiens	Sequencing//PAR-CLIP	Functional MTI (Weak)	20371350
MIRT031864	hsa-miR-16-5p	Homo sapiens	GNB1	2782	Homo sapiens	Sequencing//PAR-CLIP	Functional MTI (Weak)	20371350
MIRT031864	hsa-miR-16-5p	Homo sapiens	GNB1	2782	Homo sapiens	Microarray	Functional MTI (Weak)	21199864
MIRT031864	hsa-miR-16-5p	Homo sapiens	GNB1	2782	Homo sapiens	PAR-CLIP	Functional MTI (Weak)	21572407
MIRT031864	hsa-miR-16-5p	Homo sapiens	GNB1	2782	Homo sapiens	HITS-CLIP	Functional MTI (Weak)	22473208
MIRT031864	hsa-miR-16-5p	Homo sapiens	GNB1	2782	Homo sapiens	PAR-CLIP	Functional MTI (Weak)	23592263
MIRT031872	hsa-miR-16-5p	Homo sapiens	UTP3	57050	Homo sapiens	Proteomics	Functional MTI (Weak)	18668040
MIRT031873	hsa-miR-16-5p	Homo sapiens	CDCA8	55143	Homo sapiens	Proteomics	Functional MTI (Weak)	18668040
MIRT031874	hsa-miR-16-5p	Homo sapiens	RPL30	6156	Homo sapiens	Proteomics	Functional MTI (Weak)	18668040
MIRT031876	hsa-miR-16-5p	Homo sapiens	ITGB4	3691	Homo sapiens	Proteomics	Functional MTI (Weak)	18668040
MIRT031877	hsa-miR-16-5p	Homo sapiens	UXT	8409	Homo sapiens	Proteomics	Functional MTI (Weak)	18668040
MIRT031881	hsa-miR-16-5p	Homo sapiens	CNPY3	10695	Homo sapiens	Proteomics	Functional MTI (Weak)	18668040
MIRT031882	hsa-miR-16-5p	Homo sapiens	PABPC4	8761	Homo sapiens	Proteomics	Functional MTI (Weak)	18668040
MIRT031882	hsa-miR-16-5p	Homo sapiens	PABPC4	8761	Homo sapiens	CLASH	Functional MTI (Weak)	23622248
MIRT031883	hsa-miR-16-5p	Homo sapiens	CXorf40B	541578	Homo sapiens	Microarray	Functional MTI (Weak)	21199864
MIRT031886	hsa-miR-16-5p	Homo sapiens	RAB12	201475	Homo sapiens	Proteomics	Functional MTI (Weak)	18668040
MIRT031891	hsa-miR-16-5p	Homo sapiens	TMEM41A	90407	Homo sapiens	Proteomics	Functional MTI (Weak)	18668040
MIRT031893	hsa-miR-16-5p	Homo sapiens	TTC17	55761	Homo sapiens	Proteomics	Functional MTI (Weak)	18668040
MIRT031897	hsa-miR-16-5p	Homo sapiens	XPOT	11260	Homo sapiens	Proteomics	Functional MTI (Weak)	18668040
MIRT031898	hsa-miR-16-5p	Homo sapiens	PSME3	10197	Homo sapiens	Proteomics	Functional MTI (Weak)	18668040
MIRT031898	hsa-miR-16-5p	Homo sapiens	PSME3	10197	Homo sapiens	CLASH	Functional MTI (Weak)	23622248
MIRT031900	hsa-miR-16-5p	Homo sapiens	HSPA5	3309	Homo sapiens	Proteomics	Functional MTI (Weak)	18668040
MIRT031907	hsa-miR-16-5p	Homo sapiens	LMO7	4008	Homo sapiens	Proteomics	Functional MTI (Weak)	18668040
MIRT031909	hsa-miR-16-5p	Homo sapiens	CSDE1	7812	Homo sapiens	Proteomics	Functional MTI (Weak)	18668040
MIRT031909	hsa-miR-16-5p	Homo sapiens	CSDE1	7812	Homo sapiens	HITS-CLIP	Functional MTI (Weak)	22473208
MIRT031913	hsa-miR-16-5p	Homo sapiens	NHLRC3	387921	Homo sapiens	Sequencing	Functional MTI (Weak)	20371350
MIRT031914	hsa-miR-16-5p	Homo sapiens	ACBD5	91452	Homo sapiens	Sequencing	Functional MTI (Weak)	20371350
MIRT031921	hsa-miR-16-5p	Homo sapiens	MLLT6	4302	Homo sapiens	Sequencing	Functional MTI (Weak)	20371350
MIRT031921	hsa-miR-16-5p	Homo sapiens	MLLT6	4302	Homo sapiens	HITS-CLIP	Functional MTI (Weak)	22473208
MIRT031922	hsa-miR-16-5p	Homo sapiens	GTPBP1	9567	Homo sapiens	Sequencing	Functional MTI (Weak)	20371350
MIRT031928	hsa-miR-16-5p	Homo sapiens	RNF144B	255488	Homo sapiens	Sequencing	Functional MTI (Weak)	20371350
MIRT031937	hsa-miR-16-5p	Homo sapiens	GOLT1B	51026	Homo sapiens	Proteomics	Functional MTI (Weak)	18668040
MIRT031937	hsa-miR-16-5p	Homo sapiens	GOLT1B	51026	Homo sapiens	Sequencing	Functional MTI (Weak)	20371350
MIRT031939	hsa-miR-16-5p	Homo sapiens	LAMB3	3914	Homo sapiens	Proteomics	Functional MTI (Weak)	18668040
MIRT031940	hsa-miR-16-5p	Homo sapiens	MTHFD2	10797	Homo sapiens	Proteomics	Functional MTI (Weak)	18668040
MIRT031942	hsa-miR-16-5p	Homo sapiens	RPS25	6230	Homo sapiens	Proteomics	Functional MTI (Weak)	18668040
MIRT031943	hsa-miR-16-5p	Homo sapiens	WARS	7453	Homo sapiens	Proteomics	Functional MTI (Weak)	18668040
MIRT031944	hsa-miR-16-5p	Homo sapiens	GLT8D1	55830	Homo sapiens	Proteomics	Functional MTI (Weak)	18668040
MIRT031945	hsa-miR-16-5p	Homo sapiens	RPL3	6122	Homo sapiens	Proteomics	Functional MTI (Weak)	18668040
MIRT031947	hsa-miR-16-5p	Homo sapiens	LYAR	55646	Homo sapiens	Proteomics	Functional MTI (Weak)	18668040
MIRT031948	hsa-miR-16-5p	Homo sapiens	DUSP14	11072	Homo sapiens	Proteomics	Functional MTI (Weak)	18668040
MIRT031951	hsa-miR-16-5p	Homo sapiens	FTH1	2495	Homo sapiens	Proteomics	Functional MTI (Weak)	18668040
MIRT031953	hsa-miR-16-5p	Homo sapiens	SSSCA1	10534	Homo sapiens	Proteomics	Functional MTI (Weak)	18668040
MIRT031954	hsa-miR-16-5p	Homo sapiens	RPL21	6144	Homo sapiens	Proteomics	Functional MTI (Weak)	18668040
MIRT031957	hsa-miR-16-5p	Homo sapiens	ACTG1	71	Homo sapiens	Proteomics	Functional MTI (Weak)	18668040
MIRT031957	hsa-miR-16-5p	Homo sapiens	ACTG1	71	Homo sapiens	CLASH	Functional MTI (Weak)	23622248
MIRT031958	hsa-miR-16-5p	Homo sapiens	PCK2	5106	Homo sapiens	Proteomics	Functional MTI (Weak)	18668040
MIRT031960	hsa-miR-16-5p	Homo sapiens	LSG1	55341	Homo sapiens	Proteomics	Functional MTI (Weak)	18668040
MIRT031963	hsa-miR-16-5p	Homo sapiens	MRPS23	51649	Homo sapiens	Proteomics	Functional MTI (Weak)	18668040
MIRT031964	hsa-miR-16-5p	Homo sapiens	MARS	4141	Homo sapiens	Proteomics	Functional MTI (Weak)	18668040
MIRT031972	hsa-miR-16-5p	Homo sapiens	TTLL12	23170	Homo sapiens	Proteomics	Functional MTI (Weak)	18668040
MIRT031972	hsa-miR-16-5p	Homo sapiens	TTLL12	23170	Homo sapiens	CLASH	Functional MTI (Weak)	23622248
MIRT031973	hsa-miR-16-5p	Homo sapiens	PVR	5817	Homo sapiens	Proteomics	Functional MTI (Weak)	18668040
MIRT031978	hsa-miR-16-5p	Homo sapiens	RPSA	3921	Homo sapiens	Proteomics	Functional MTI (Weak)	18668040
MIRT031982	hsa-miR-16-5p	Homo sapiens	HNRNPDL	9987	Homo sapiens	Proteomics	Functional MTI (Weak)	18668040
MIRT031982	hsa-miR-16-5p	Homo sapiens	HNRNPDL	9987	Homo sapiens	PAR-CLIP	Functional MTI (Weak)	20371350
MIRT031982	hsa-miR-16-5p	Homo sapiens	HNRNPDL	9987	Homo sapiens	PAR-CLIP	Functional MTI (Weak)	21572407
MIRT031982	hsa-miR-16-5p	Homo sapiens	HNRNPDL	9987	Homo sapiens	PAR-CLIP	Functional MTI (Weak)	23446348
MIRT031985	hsa-miR-16-5p	Homo sapiens	AP2B1	163	Homo sapiens	Proteomics	Functional MTI (Weak)	18668040
MIRT031986	hsa-miR-16-5p	Homo sapiens	BTF3	689	Homo sapiens	Proteomics	Functional MTI (Weak)	18668040
MIRT031988	hsa-miR-16-5p	Homo sapiens	KIF1B	23095	Homo sapiens	Microarray	Functional MTI (Weak)	21199864
MIRT031990	hsa-miR-16-5p	Homo sapiens	RPL14	9045	Homo sapiens	Proteomics	Functional MTI (Weak)	18668040
MIRT031990	hsa-miR-16-5p	Homo sapiens	RPL14	9045	Homo sapiens	PAR-CLIP	Functional MTI (Weak)	21572407
MIRT031990	hsa-miR-16-5p	Homo sapiens	RPL14	9045	Homo sapiens	HITS-CLIP	Functional MTI (Weak)	23824327
MIRT031997	hsa-miR-16-5p	Homo sapiens	CPSF7	79869	Homo sapiens	Sequencing//PAR-CLIP	Functional MTI (Weak)	20371350
MIRT031997	hsa-miR-16-5p	Homo sapiens	CPSF7	79869	Homo sapiens	PAR-CLIP	Functional MTI (Weak)	21572407
MIRT031997	hsa-miR-16-5p	Homo sapiens	CPSF7	79869	Homo sapiens	PAR-CLIP	Functional MTI (Weak)	23592263
MIRT031998	hsa-miR-16-5p	Homo sapiens	CRKL	1399	Homo sapiens	Sequencing	Functional MTI (Weak)	20371350
MIRT031998	hsa-miR-16-5p	Homo sapiens	CRKL	1399	Homo sapiens	PAR-CLIP	Functional MTI (Weak)	21572407
MIRT032002	hsa-miR-16-5p	Homo sapiens	MYO5B	4645	Homo sapiens	Sequencing	Functional MTI (Weak)	20371350
MIRT032003	hsa-miR-16-5p	Homo sapiens	PDK4	5166	Homo sapiens	Sequencing	Functional MTI (Weak)	20371350
MIRT032009	hsa-miR-16-5p	Homo sapiens	TMEM189-UBE2V1	387522	Homo sapiens	Proteomics	Functional MTI (Weak)	18668040
MIRT032009	hsa-miR-16-5p	Homo sapiens	TMEM189-UBE2V1	387522	Homo sapiens	PAR-CLIP	Functional MTI (Weak)	20371350
MIRT032009	hsa-miR-16-5p	Homo sapiens	TMEM189-UBE2V1	387522	Homo sapiens	Microarray	Functional MTI (Weak)	21199864
MIRT032009	hsa-miR-16-5p	Homo sapiens	TMEM189-UBE2V1	387522	Homo sapiens	PAR-CLIP	Functional MTI (Weak)	21572407
MIRT032009	hsa-miR-16-5p	Homo sapiens	TMEM189-UBE2V1	387522	Homo sapiens	PAR-CLIP	Functional MTI (Weak)	23446348
MIRT032009	hsa-miR-16-5p	Homo sapiens	TMEM189-UBE2V1	387522	Homo sapiens	PAR-CLIP	Functional MTI (Weak)	23592263
MIRT032010	hsa-miR-16-5p	Homo sapiens	AK2	204	Homo sapiens	Proteomics	Functional MTI (Weak)	18668040
MIRT032012	hsa-miR-16-5p	Homo sapiens	PSPH	5723	Homo sapiens	Proteomics	Functional MTI (Weak)	18668040
MIRT032013	hsa-miR-16-5p	Homo sapiens	RPL31	6160	Homo sapiens	Proteomics	Functional MTI (Weak)	18668040
MIRT032014	hsa-miR-16-5p	Homo sapiens	FAM96B	51647	Homo sapiens	Proteomics	Functional MTI (Weak)	18668040
MIRT032016	hsa-miR-16-5p	Homo sapiens	STIP1	10963	Homo sapiens	Proteomics	Functional MTI (Weak)	18668040
MIRT032024	hsa-miR-16-5p	Homo sapiens	LAMTOR4	389541	Homo sapiens	Proteomics	Functional MTI (Weak)	18668040
MIRT032025	hsa-miR-16-5p	Homo sapiens	RPL6	6128	Homo sapiens	Proteomics	Functional MTI (Weak)	18668040
MIRT032027	hsa-miR-16-5p	Homo sapiens	POLR1C	9533	Homo sapiens	Proteomics	Functional MTI (Weak)	18668040
MIRT032029	hsa-miR-16-5p	Homo sapiens	MRPS35	60488	Homo sapiens	Proteomics	Functional MTI (Weak)	18668040
MIRT032031	hsa-miR-16-5p	Homo sapiens	GARS	2617	Homo sapiens	Proteomics	Functional MTI (Weak)	18668040
MIRT032033	hsa-miR-16-5p	Homo sapiens	NACA	4666	Homo sapiens	Proteomics	Functional MTI (Weak)	18668040
MIRT032035	hsa-miR-16-5p	Homo sapiens	PDLIM5	10611	Homo sapiens	Proteomics	Functional MTI (Weak)	18668040
MIRT032039	hsa-miR-16-5p	Homo sapiens	MORF4L1	10933	Homo sapiens	Proteomics	Functional MTI (Weak)	18668040
MIRT032041	hsa-miR-16-5p	Homo sapiens	SCAMP3	10067	Homo sapiens	Proteomics	Functional MTI (Weak)	18668040
MIRT032042	hsa-miR-16-5p	Homo sapiens	FAM129B	64855	Homo sapiens	Proteomics	Functional MTI (Weak)	18668040
MIRT032043	hsa-miR-16-5p	Homo sapiens	PLEC	5339	Homo sapiens	Proteomics	Functional MTI (Weak)	18668040
MIRT032046	hsa-miR-16-5p	Homo sapiens	IARS	3376	Homo sapiens	Proteomics	Functional MTI (Weak)	18668040
MIRT032048	hsa-miR-16-5p	Homo sapiens	EFNB2	1948	Homo sapiens	Proteomics	Functional MTI (Weak)	18668040
MIRT032048	hsa-miR-16-5p	Homo sapiens	EFNB2	1948	Homo sapiens	PAR-CLIP	Functional MTI (Weak)	20371350
MIRT032048	hsa-miR-16-5p	Homo sapiens	EFNB2	1948	Homo sapiens	PAR-CLIP	Functional MTI (Weak)	22012620
MIRT032051	hsa-miR-16-5p	Homo sapiens	TNPO1	3842	Homo sapiens	Proteomics	Functional MTI (Weak)	18668040
MIRT032054	hsa-miR-16-5p	Homo sapiens	LMAN2L	81562	Homo sapiens	Proteomics	Functional MTI (Weak)	18668040
MIRT032058	hsa-miR-16-5p	Homo sapiens	CALU	813	Homo sapiens	Sequencing	Functional MTI (Weak)	20371350
MIRT032058	hsa-miR-16-5p	Homo sapiens	CALU	813	Homo sapiens	HITS-CLIP	Functional MTI (Weak)	22473208
MIRT032058	hsa-miR-16-5p	Homo sapiens	CALU	813	Homo sapiens	PAR-CLIP	Functional MTI (Weak)	23592263
MIRT032061	hsa-miR-16-5p	Homo sapiens	FAM168A	23201	Homo sapiens	Sequencing	Functional MTI (Weak)	20371350
MIRT032068	hsa-miR-16-5p	Homo sapiens	PHF19	26147	Homo sapiens	Sequencing//PAR-CLIP	Functional MTI (Weak)	20371350
MIRT032075	hsa-miR-16-5p	Homo sapiens	YWHAH	7533	Homo sapiens	Proteomics	Functional MTI (Weak)	18668040
MIRT032075	hsa-miR-16-5p	Homo sapiens	YWHAH	7533	Homo sapiens	Sequencing//PAR-CLIP	Functional MTI (Weak)	20371350
MIRT032076	hsa-miR-16-5p	Homo sapiens	MOV10	4343	Homo sapiens	Proteomics	Functional MTI (Weak)	18668040
MIRT032076	hsa-miR-16-5p	Homo sapiens	MOV10	4343	Homo sapiens	Sequencing	Functional MTI (Weak)	20371350
MIRT051066	hsa-miR-16-5p	Homo sapiens	OTUD7B	56957	Homo sapiens	CLASH	Functional MTI (Weak)	23622248
MIRT051068	hsa-miR-16-5p	Homo sapiens	RSL1D1	26156	Homo sapiens	CLASH	Functional MTI (Weak)	23622248
MIRT051083	hsa-miR-16-5p	Homo sapiens	RPS24	6229	Homo sapiens	CLASH	Functional MTI (Weak)	23622248
MIRT051088	hsa-miR-16-5p	Homo sapiens	MLF2	8079	Homo sapiens	CLASH	Functional MTI (Weak)	23622248
MIRT051089	hsa-miR-16-5p	Homo sapiens	HNRNPF	3185	Homo sapiens	CLASH	Functional MTI (Weak)	23622248
MIRT051090	hsa-miR-16-5p	Homo sapiens	ZNF638	27332	Homo sapiens	CLASH	Functional MTI (Weak)	23622248
MIRT051097	hsa-miR-16-5p	Homo sapiens	DDX6	1656	Homo sapiens	CLASH	Functional MTI (Weak)	23622248
MIRT051099	hsa-miR-16-5p	Homo sapiens	IDS	3423	Homo sapiens	CLASH	Functional MTI (Weak)	23622248
MIRT051101	hsa-miR-16-5p	Homo sapiens	PIP4K2B	8396	Homo sapiens	CLASH	Functional MTI (Weak)	23622248
MIRT051105	hsa-miR-16-5p	Homo sapiens	ACTN4	81	Homo sapiens	CLASH	Functional MTI (Weak)	23622248
MIRT051110	hsa-miR-16-5p	Homo sapiens	MOB3C	148932	Homo sapiens	CLASH	Functional MTI (Weak)	23622248
MIRT051117	hsa-miR-16-5p	Homo sapiens	HSPA8	3312	Homo sapiens	CLASH	Functional MTI (Weak)	23622248
MIRT051120	hsa-miR-16-5p	Homo sapiens	RPS3	6188	Homo sapiens	CLASH	Functional MTI (Weak)	23622248
MIRT051122	hsa-miR-16-5p	Homo sapiens	HNRNPL	3191	Homo sapiens	CLASH	Functional MTI (Weak)	23622248
MIRT051124	hsa-miR-16-5p	Homo sapiens	VKORC1	79001	Homo sapiens	CLASH	Functional MTI (Weak)	23622248
MIRT051127	hsa-miR-16-5p	Homo sapiens	LSM5	23658	Homo sapiens	CLASH	Functional MTI (Weak)	23622248
MIRT051135	hsa-miR-16-5p	Homo sapiens	RIOK3	8780	Homo sapiens	CLASH	Functional MTI (Weak)	23622248
MIRT051140	hsa-miR-16-5p	Homo sapiens	USMG5	84833	Homo sapiens	CLASH	Functional MTI (Weak)	23622248
MIRT051142	hsa-miR-16-5p	Homo sapiens	YIPF2	78992	Homo sapiens	CLASH	Functional MTI (Weak)	23622248
MIRT051144	hsa-miR-16-5p	Homo sapiens	HIST1H1C	3006	Homo sapiens	CLASH	Functional MTI (Weak)	23622248
MIRT051145	hsa-miR-16-5p	Homo sapiens	SF3B3	23450	Homo sapiens	CLASH	Functional MTI (Weak)	23622248
MIRT051150	hsa-miR-16-5p	Homo sapiens	POLB	5423	Homo sapiens	CLASH	Functional MTI (Weak)	23622248
MIRT051154	hsa-miR-16-5p	Homo sapiens	IPO5	3843	Homo sapiens	CLASH	Functional MTI (Weak)	23622248
MIRT051156	hsa-miR-16-5p	Homo sapiens	LIMA1	51474	Homo sapiens	CLASH	Functional MTI (Weak)	23622248
MIRT051158	hsa-miR-16-5p	Homo sapiens	FAM208A	23272	Homo sapiens	CLASH	Functional MTI (Weak)	23622248
MIRT051160	hsa-miR-16-5p	Homo sapiens	NGFRAP1	27018	Homo sapiens	CLASH	Functional MTI (Weak)	23622248
MIRT051166	hsa-miR-16-5p	Homo sapiens	RPS17	6218	Homo sapiens	CLASH	Functional MTI (Weak)	23622248
MIRT051167	hsa-miR-16-5p	Homo sapiens	ATP6V0E1	8992	Homo sapiens	CLASH	Functional MTI (Weak)	23622248
MIRT051171	hsa-miR-16-5p	Homo sapiens	ATP5A1	498	Homo sapiens	CLASH	Functional MTI (Weak)	23622248
MIRT051173	hsa-miR-16-5p	Homo sapiens	RAN	5901	Homo sapiens	CLASH	Functional MTI (Weak)	23622248
MIRT051178	hsa-miR-16-5p	Homo sapiens	LONP1	9361	Homo sapiens	CLASH	Functional MTI (Weak)	23622248
MIRT051180	hsa-miR-16-5p	Homo sapiens	GPAA1	8733	Homo sapiens	CLASH	Functional MTI (Weak)	23622248
MIRT051181	hsa-miR-16-5p	Homo sapiens	VCL	7414	Homo sapiens	HITS-CLIP	Functional MTI (Weak)	22473208
MIRT051181	hsa-miR-16-5p	Homo sapiens	VCL	7414	Homo sapiens	CLASH	Functional MTI (Weak)	23622248
MIRT051184	hsa-miR-16-5p	Homo sapiens	KANSL3	55683	Homo sapiens	CLASH	Functional MTI (Weak)	23622248
MIRT051188	hsa-miR-16-5p	Homo sapiens	CECR5	27440	Homo sapiens	CLASH	Functional MTI (Weak)	23622248
MIRT051189	hsa-miR-16-5p	Homo sapiens	TDRD3	81550	Homo sapiens	CLASH	Functional MTI (Weak)	23622248
MIRT051191	hsa-miR-16-5p	Homo sapiens	TES	26136	Homo sapiens	CLASH	Functional MTI (Weak)	23622248
MIRT051195	hsa-miR-16-5p	Homo sapiens	HMGN1	3150	Homo sapiens	CLASH	Functional MTI (Weak)	23622248
MIRT051196	hsa-miR-16-5p	Homo sapiens	THAP7	80764	Homo sapiens	CLASH	Functional MTI (Weak)	23622248
MIRT051197	hsa-miR-16-5p	Homo sapiens	GNB2	2783	Homo sapiens	CLASH	Functional MTI (Weak)	23622248
MIRT051199	hsa-miR-16-5p	Homo sapiens	SART1	9092	Homo sapiens	CLASH	Functional MTI (Weak)	23622248
MIRT051202	hsa-miR-16-5p	Homo sapiens	ABCB7	22	Homo sapiens	CLASH	Functional MTI (Weak)	23622248
MIRT051205	hsa-miR-16-5p	Homo sapiens	PLD3	23646	Homo sapiens	CLASH	Functional MTI (Weak)	23622248
MIRT051208	hsa-miR-16-5p	Homo sapiens	GOT2	2806	Homo sapiens	CLASH	Functional MTI (Weak)	23622248
MIRT051209	hsa-miR-16-5p	Homo sapiens	SBF1	6305	Homo sapiens	CLASH	Functional MTI (Weak)	23622248
MIRT051212	hsa-miR-16-5p	Homo sapiens	HM13	81502	Homo sapiens	CLASH	Functional MTI (Weak)	23622248
MIRT051216	hsa-miR-16-5p	Homo sapiens	TUBA1A	7846	Homo sapiens	CLASH	Functional MTI (Weak)	23622248
MIRT051219	hsa-miR-16-5p	Homo sapiens	FECH	2235	Homo sapiens	CLASH	Functional MTI (Weak)	23622248
MIRT051220	hsa-miR-16-5p	Homo sapiens	CNN3	1266	Homo sapiens	CLASH	Functional MTI (Weak)	23622248
MIRT051221	hsa-miR-16-5p	Homo sapiens	DHX35	60625	Homo sapiens	CLASH	Functional MTI (Weak)	23622248
MIRT051228	hsa-miR-16-5p	Homo sapiens	TMED7	51014	Homo sapiens	CLASH	Functional MTI (Weak)	23622248
MIRT051232	hsa-miR-16-5p	Homo sapiens	SLMO2	51012	Homo sapiens	CLASH	Functional MTI (Weak)	23622248
MIRT051234	hsa-miR-16-5p	Homo sapiens	TCP1	6950	Homo sapiens	CLASH	Functional MTI (Weak)	23622248
MIRT051235	hsa-miR-16-5p	Homo sapiens	MAP3K7	6885	Homo sapiens	PAR-CLIP	Functional MTI (Weak)	20371350
MIRT051235	hsa-miR-16-5p	Homo sapiens	MAP3K7	6885	Homo sapiens	CLASH	Functional MTI (Weak)	23622248
MIRT051239	hsa-miR-16-5p	Homo sapiens	HIST1H2BC	8347	Homo sapiens	CLASH	Functional MTI (Weak)	23622248
MIRT051241	hsa-miR-16-5p	Homo sapiens	CREB3L2	64764	Homo sapiens	CLASH	Functional MTI (Weak)	23622248
MIRT051243	hsa-miR-16-5p	Homo sapiens	NMD3	51068	Homo sapiens	CLASH	Functional MTI (Weak)	23622248
MIRT051247	hsa-miR-16-5p	Homo sapiens	XPO6	23214	Homo sapiens	CLASH	Functional MTI (Weak)	23622248
MIRT051251	hsa-miR-16-5p	Homo sapiens	ACTB	60	Homo sapiens	CLASH	Functional MTI (Weak)	23622248
MIRT051252	hsa-miR-16-5p	Homo sapiens	TRAF4	9618	Homo sapiens	CLASH	Functional MTI (Weak)	23622248
MIRT051253	hsa-miR-16-5p	Homo sapiens	TFRC	7037	Homo sapiens	CLASH	Functional MTI (Weak)	23622248
MIRT051258	hsa-miR-16-5p	Homo sapiens	ZBTB2	57621	Homo sapiens	CLASH	Functional MTI (Weak)	23622248
MIRT051260	hsa-miR-16-5p	Homo sapiens	TSR1	55720	Homo sapiens	CLASH	Functional MTI (Weak)	23622248
MIRT051261	hsa-miR-16-5p	Homo sapiens	GTPBP4	23560	Homo sapiens	CLASH	Functional MTI (Weak)	23622248
MIRT051266	hsa-miR-16-5p	Homo sapiens	PDXK	8566	Homo sapiens	CLASH	Functional MTI (Weak)	23622248
MIRT051267	hsa-miR-16-5p	Homo sapiens	NUP98	4928	Homo sapiens	CLASH	Functional MTI (Weak)	23622248
MIRT051273	hsa-miR-16-5p	Homo sapiens	HIST1H4B	8366	Homo sapiens	CLASH	Functional MTI (Weak)	23622248
MIRT051277	hsa-miR-16-5p	Homo sapiens	CTSD	1509	Homo sapiens	CLASH	Functional MTI (Weak)	23622248
MIRT051281	hsa-miR-16-5p	Homo sapiens	LAPTM4B	55353	Homo sapiens	CLASH	Functional MTI (Weak)	23622248
MIRT051291	hsa-miR-16-5p	Homo sapiens	NT5DC2	64943	Homo sapiens	CLASH	Functional MTI (Weak)	23622248
MIRT051292	hsa-miR-16-5p	Homo sapiens	IBTK	25998	Homo sapiens	CLASH	Functional MTI (Weak)	23622248
MIRT051294	hsa-miR-16-5p	Homo sapiens	BAZ1B	9031	Homo sapiens	CLASH	Functional MTI (Weak)	23622248
MIRT051296	hsa-miR-16-5p	Homo sapiens	TGOLN2	10618	Homo sapiens	CLASH	Functional MTI (Weak)	23622248
MIRT051297	hsa-miR-16-5p	Homo sapiens	GOLGA7	51125	Homo sapiens	CLASH	Functional MTI (Weak)	23622248
MIRT051299	hsa-miR-16-5p	Homo sapiens	ATP5C1	509	Homo sapiens	CLASH	Functional MTI (Weak)	23622248
MIRT051302	hsa-miR-16-5p	Homo sapiens	HEATR3	55027	Homo sapiens	CLASH	Functional MTI (Weak)	23622248
MIRT051303	hsa-miR-16-5p	Homo sapiens	DHX38	9785	Homo sapiens	CLASH	Functional MTI (Weak)	23622248
MIRT051306	hsa-miR-16-5p	Homo sapiens	CCDC59	29080	Homo sapiens	CLASH	Functional MTI (Weak)	23622248
MIRT051307	hsa-miR-16-5p	Homo sapiens	SEMA4C	54910	Homo sapiens	CLASH	Functional MTI (Weak)	23622248
MIRT051310	hsa-miR-16-5p	Homo sapiens	MED12	9968	Homo sapiens	CLASH	Functional MTI (Weak)	23622248
MIRT053089	hsa-miR-16-5p	Homo sapiens	RAF1	5894	Homo sapiens	Luciferase reporter assay//Western blot	Functional MTI	23507142
MIRT053090	hsa-miR-16-5p	Homo sapiens	KRAS	3845	Homo sapiens	Luciferase reporter assay//Western blot	Functional MTI	23507142
MIRT054284	hsa-miR-16-5p	Homo sapiens	YAP1	10413	Homo sapiens	Flow//Luciferase reporter assay//qRT-PCR//Western blot	Functional MTI	25743273
MIRT061245	hsa-miR-16-5p	Homo sapiens	AMOTL1	154810	Homo sapiens	PAR-CLIP	Functional MTI (Weak)	20371350
MIRT061245	hsa-miR-16-5p	Homo sapiens	AMOTL1	154810	Homo sapiens	PAR-CLIP//HITS-CLIP	Functional MTI (Weak)	21572407
MIRT061245	hsa-miR-16-5p	Homo sapiens	AMOTL1	154810	Homo sapiens	PAR-CLIP	Functional MTI (Weak)	22012620
MIRT061245	hsa-miR-16-5p	Homo sapiens	AMOTL1	154810	Homo sapiens	PAR-CLIP	Functional MTI (Weak)	23446348
MIRT061245	hsa-miR-16-5p	Homo sapiens	AMOTL1	154810	Homo sapiens	PAR-CLIP	Functional MTI (Weak)	23592263
MIRT061245	hsa-miR-16-5p	Homo sapiens	AMOTL1	154810	Homo sapiens	PAR-CLIP	Functional MTI (Weak)	24398324
MIRT063395	hsa-miR-16-5p	Homo sapiens	ETNK1	55500	Homo sapiens	HITS-CLIP	Functional MTI (Weak)	22473208
MIRT065712	hsa-miR-16-5p	Homo sapiens	TARBP2	6895	Homo sapiens	PAR-CLIP	Functional MTI (Weak)	20371350
MIRT065712	hsa-miR-16-5p	Homo sapiens	TARBP2	6895	Homo sapiens	PAR-CLIP	Functional MTI (Weak)	21572407
MIRT071207	hsa-miR-16-5p	Homo sapiens	FCF1	51077	Homo sapiens	PAR-CLIP	Functional MTI (Weak)	21572407
MIRT076792	hsa-miR-16-5p	Homo sapiens	GOSR1	9527	Homo sapiens	PAR-CLIP	Functional MTI (Weak)	21572407
MIRT077782	hsa-miR-16-5p	Homo sapiens	MINK1	50488	Homo sapiens	HITS-CLIP	Functional MTI (Weak)	22473208
MIRT088103	hsa-miR-16-5p	Homo sapiens	SEPT2	4735	Homo sapiens	HITS-CLIP	Functional MTI (Weak)	22473208
MIRT089207	hsa-miR-16-5p	Homo sapiens	ACTR2	10097	Homo sapiens	PAR-CLIP	Functional MTI (Weak)	21572407
MIRT089207	hsa-miR-16-5p	Homo sapiens	ACTR2	10097	Homo sapiens	HITS-CLIP	Functional MTI (Weak)	22473208
MIRT092191	hsa-miR-16-5p	Homo sapiens	ITPR1	3708	Homo sapiens	HITS-CLIP	Functional MTI (Weak)	22473208
MIRT092210	hsa-miR-16-5p	Homo sapiens	BHLHE40	8553	Homo sapiens	HITS-CLIP	Functional MTI (Weak)	22473208
MIRT096235	hsa-miR-16-5p	Homo sapiens	CANX	821	Homo sapiens	PAR-CLIP	Functional MTI (Weak)	21572407
MIRT100897	hsa-miR-16-5p	Homo sapiens	CD2AP	23607	Homo sapiens	PAR-CLIP	Functional MTI (Weak)	21572407
MIRT106734	hsa-miR-16-5p	Homo sapiens	RAD23B	5887	Homo sapiens	PAR-CLIP	Functional MTI (Weak)	20371350
MIRT106734	hsa-miR-16-5p	Homo sapiens	RAD23B	5887	Homo sapiens	HITS-CLIP	Functional MTI (Weak)	22473208
MIRT110052	hsa-miR-16-5p	Homo sapiens	OGT	8473	Homo sapiens	PAR-CLIP	Functional MTI (Weak)	20371350
MIRT110052	hsa-miR-16-5p	Homo sapiens	OGT	8473	Homo sapiens	PAR-CLIP	Functional MTI (Weak)	21572407
MIRT110052	hsa-miR-16-5p	Homo sapiens	OGT	8473	Homo sapiens	HITS-CLIP	Functional MTI (Weak)	22473208
MIRT110052	hsa-miR-16-5p	Homo sapiens	OGT	8473	Homo sapiens	PAR-CLIP	Functional MTI (Weak)	23446348
MIRT117656	hsa-miR-16-5p	Homo sapiens	SCAMP4	113178	Homo sapiens	PAR-CLIP	Functional MTI (Weak)	20371350
MIRT120681	hsa-miR-16-5p	Homo sapiens	PAK2	5062	Homo sapiens	PAR-CLIP	Functional MTI (Weak)	21572407
MIRT129056	hsa-miR-16-5p	Homo sapiens	ARCN1	372	Homo sapiens	HITS-CLIP	Functional MTI (Weak)	22473208
MIRT131098	hsa-miR-16-5p	Homo sapiens	TMEM138	51524	Homo sapiens	HITS-CLIP	Functional MTI (Weak)	22473208
MIRT132735	hsa-miR-16-5p	Homo sapiens	RASSF5	83593	Homo sapiens	HITS-CLIP	Functional MTI (Weak)	22473208
MIRT140821	hsa-miR-16-5p	Homo sapiens	SMAD3	4088	Homo sapiens	HITS-CLIP	Functional MTI (Weak)	22473208
MIRT146497	hsa-miR-16-5p	Homo sapiens	SNX11	29916	Homo sapiens	HITS-CLIP	Functional MTI (Weak)	22473208
MIRT152737	hsa-miR-16-5p	Homo sapiens	KIF3B	9371	Homo sapiens	HITS-CLIP	Functional MTI (Weak)	22473208
MIRT168681	hsa-miR-16-5p	Homo sapiens	CDKN1A	1026	Homo sapiens	HITS-CLIP	Functional MTI (Weak)	22473208
MIRT170734	hsa-miR-16-5p	Homo sapiens	UBE3C	9690	Homo sapiens	HITS-CLIP	Functional MTI (Weak)	22473208
MIRT171598	hsa-miR-16-5p	Homo sapiens	SUN1	23353	Homo sapiens	HITS-CLIP	Functional MTI (Weak)	22473208
MIRT194238	hsa-miR-16-5p	Homo sapiens	FAM103A1	83640	Homo sapiens	PAR-CLIP	Functional MTI (Weak)	20371350
MIRT194238	hsa-miR-16-5p	Homo sapiens	FAM103A1	83640	Homo sapiens	PAR-CLIP	Functional MTI (Weak)	21572407
MIRT194238	hsa-miR-16-5p	Homo sapiens	FAM103A1	83640	Homo sapiens	PAR-CLIP	Functional MTI (Weak)	23446348
MIRT196276	hsa-miR-16-5p	Homo sapiens	PAFAH1B1	5048	Homo sapiens	HITS-CLIP	Functional MTI (Weak)	22473208
MIRT196451	hsa-miR-16-5p	Homo sapiens	TAOK1	57551	Homo sapiens	PAR-CLIP	Functional MTI (Weak)	21572407
MIRT212605	hsa-miR-16-5p	Homo sapiens	RBPJ	3516	Homo sapiens	PAR-CLIP	Functional MTI (Weak)	20371350
MIRT212605	hsa-miR-16-5p	Homo sapiens	RBPJ	3516	Homo sapiens	PAR-CLIP	Functional MTI (Weak)	22012620
MIRT212605	hsa-miR-16-5p	Homo sapiens	RBPJ	3516	Homo sapiens	PAR-CLIP	Functional MTI (Weak)	23446348
MIRT212605	hsa-miR-16-5p	Homo sapiens	RBPJ	3516	Homo sapiens	PAR-CLIP	Functional MTI (Weak)	23592263
MIRT217744	hsa-miR-16-5p	Homo sapiens	TBPL1	9519	Homo sapiens	PAR-CLIP	Functional MTI (Weak)	21572407
MIRT217744	hsa-miR-16-5p	Homo sapiens	TBPL1	9519	Homo sapiens	HITS-CLIP	Functional MTI (Weak)	22473208
MIRT223682	hsa-miR-16-5p	Homo sapiens	FZD6	8323	Homo sapiens	PAR-CLIP	Functional MTI (Weak)	21572407
MIRT223682	hsa-miR-16-5p	Homo sapiens	FZD6	8323	Homo sapiens	HITS-CLIP	Functional MTI (Weak)	23313552
MIRT223682	hsa-miR-16-5p	Homo sapiens	FZD6	8323	Homo sapiens	PAR-CLIP	Functional MTI (Weak)	24398324
MIRT229861	hsa-miR-16-5p	Homo sapiens	YIPF6	286451	Homo sapiens	PAR-CLIP	Functional MTI (Weak)	21572407
MIRT251488	hsa-miR-16-5p	Homo sapiens	DYNLL2	140735	Homo sapiens	PAR-CLIP	Functional MTI (Weak)	20371350
MIRT251488	hsa-miR-16-5p	Homo sapiens	DYNLL2	140735	Homo sapiens	PAR-CLIP	Functional MTI (Weak)	23446348
MIRT256306	hsa-miR-16-5p	Homo sapiens	CDC42SE2	56990	Homo sapiens	PAR-CLIP	Functional MTI (Weak)	21572407
MIRT265077	hsa-miR-16-5p	Homo sapiens	CHEK1	1111	Homo sapiens	Luciferase reporter assay//Western blot	Functional MTI	24336073
MIRT265077	hsa-miR-16-5p	Homo sapiens	CHEK1	1111	Homo sapiens	HITS-CLIP	Functional MTI (Weak)	22473208
MIRT265077	hsa-miR-16-5p	Homo sapiens	CHEK1	1111	Homo sapiens	HITS-CLIP	Functional MTI (Weak)	23313552
MIRT295811	hsa-miR-16-5p	Homo sapiens	CHMP4B	128866	Homo sapiens	PAR-CLIP	Functional MTI (Weak)	20371350
MIRT300101	hsa-miR-16-5p	Homo sapiens	STRADB	55437	Homo sapiens	PAR-CLIP	Functional MTI (Weak)	20371350
MIRT302612	hsa-miR-16-5p	Homo sapiens	CRIM1	51232	Homo sapiens	PAR-CLIP	Functional MTI (Weak)	20371350
MIRT302612	hsa-miR-16-5p	Homo sapiens	CRIM1	51232	Homo sapiens	PAR-CLIP	Functional MTI (Weak)	21572407
MIRT302612	hsa-miR-16-5p	Homo sapiens	CRIM1	51232	Homo sapiens	PAR-CLIP	Functional MTI (Weak)	23446348
MIRT307142	hsa-miR-16-5p	Homo sapiens	CTDSPL	10217	Homo sapiens	PAR-CLIP	Functional MTI (Weak)	20371350
MIRT307142	hsa-miR-16-5p	Homo sapiens	CTDSPL	10217	Homo sapiens	PAR-CLIP	Functional MTI (Weak)	21572407
MIRT317723	hsa-miR-16-5p	Homo sapiens	PPIL1	51645	Homo sapiens	PAR-CLIP	Functional MTI (Weak)	20371350
MIRT317723	hsa-miR-16-5p	Homo sapiens	PPIL1	51645	Homo sapiens	PAR-CLIP	Functional MTI (Weak)	21572407
MIRT317723	hsa-miR-16-5p	Homo sapiens	PPIL1	51645	Homo sapiens	HITS-CLIP	Functional MTI (Weak)	22473208
MIRT317723	hsa-miR-16-5p	Homo sapiens	PPIL1	51645	Homo sapiens	PAR-CLIP	Functional MTI (Weak)	23446348
MIRT326302	hsa-miR-16-5p	Homo sapiens	OCRL	4952	Homo sapiens	HITS-CLIP	Functional MTI (Weak)	23313552
MIRT437349	hsa-miR-16-5p	Homo sapiens	RICTOR	253260	Homo sapiens	Luciferase reporter assay	Functional MTI	25311506
MIRT439105	hsa-miR-16-5p	Homo sapiens	MYC	4609	Homo sapiens	TRAP	Functional MTI (Weak)	24510096
MIRT451837	hsa-miR-16-5p	Homo sapiens	ALDH3B1	221	Homo sapiens	PAR-CLIP	Functional MTI (Weak)	23592263
MIRT453286	hsa-miR-16-5p	Homo sapiens	EFTUD2	9343	Homo sapiens	PAR-CLIP	Functional MTI (Weak)	23592263
MIRT453752	hsa-miR-16-5p	Homo sapiens	CSNK1E	1454	Homo sapiens	PAR-CLIP	Functional MTI (Weak)	23592263
MIRT454968	hsa-miR-16-5p	Homo sapiens	TPM2	7169	Homo sapiens	PAR-CLIP	Functional MTI (Weak)	23592263
MIRT466296	hsa-miR-16-5p	Homo sapiens	TM4SF1	4071	Homo sapiens	PAR-CLIP	Functional MTI (Weak)	23592263
MIRT469088	hsa-miR-16-5p	Homo sapiens	RNF168	165918	Homo sapiens	PAR-CLIP	Functional MTI (Weak)	23592263
MIRT477563	hsa-miR-16-5p	Homo sapiens	EIF1AX	1964	Homo sapiens	PAR-CLIP	Functional MTI (Weak)	20371350
MIRT477563	hsa-miR-16-5p	Homo sapiens	EIF1AX	1964	Homo sapiens	PAR-CLIP	Functional MTI (Weak)	21572407
MIRT477563	hsa-miR-16-5p	Homo sapiens	EIF1AX	1964	Homo sapiens	PAR-CLIP	Functional MTI (Weak)	23446348
MIRT477563	hsa-miR-16-5p	Homo sapiens	EIF1AX	1964	Homo sapiens	PAR-CLIP	Functional MTI (Weak)	23592263
MIRT498982	hsa-miR-16-5p	Homo sapiens	ORC4	5000	Homo sapiens	PAR-CLIP	Functional MTI (Weak)	20371350
MIRT498982	hsa-miR-16-5p	Homo sapiens	ORC4	5000	Homo sapiens	PAR-CLIP	Functional MTI (Weak)	21572407
MIRT498982	hsa-miR-16-5p	Homo sapiens	ORC4	5000	Homo sapiens	PAR-CLIP	Functional MTI (Weak)	23446348
MIRT498982	hsa-miR-16-5p	Homo sapiens	ORC4	5000	Homo sapiens	PAR-CLIP	Functional MTI (Weak)	24398324
MIRT499454	hsa-miR-16-5p	Homo sapiens	ODF2L	57489	Homo sapiens	PAR-CLIP	Functional MTI (Weak)	20371350
MIRT499454	hsa-miR-16-5p	Homo sapiens	ODF2L	57489	Homo sapiens	PAR-CLIP	Functional MTI (Weak)	21572407
MIRT499454	hsa-miR-16-5p	Homo sapiens	ODF2L	57489	Homo sapiens	PAR-CLIP	Functional MTI (Weak)	23446348
MIRT499454	hsa-miR-16-5p	Homo sapiens	ODF2L	57489	Homo sapiens	PAR-CLIP	Functional MTI (Weak)	24398324
MIRT507881	hsa-miR-16-5p	Homo sapiens	CBX6	23466	Homo sapiens	PAR-CLIP	Functional MTI (Weak)	23446348
MIRT518093	hsa-miR-16-5p	Homo sapiens	TRIM35	23087	Homo sapiens	PAR-CLIP	Functional MTI (Weak)	23446348
MIRT521053	hsa-miR-16-5p	Homo sapiens	SLC2A3	6515	Homo sapiens	PAR-CLIP	Functional MTI (Weak)	21572407
MIRT521053	hsa-miR-16-5p	Homo sapiens	SLC2A3	6515	Homo sapiens	PAR-CLIP	Functional MTI (Weak)	23446348
MIRT543527	hsa-miR-16-5p	Homo sapiens	PRSS21	10942	Homo sapiens	PAR-CLIP	Functional MTI (Weak)	21572407
MIRT543799	hsa-miR-16-5p	Homo sapiens	RALGAPB	57148	Homo sapiens	PAR-CLIP	Functional MTI (Weak)	20371350
MIRT543799	hsa-miR-16-5p	Homo sapiens	RALGAPB	57148	Homo sapiens	PAR-CLIP	Functional MTI (Weak)	21572407
MIRT544573	hsa-miR-16-5p	Homo sapiens	POLDIP3	84271	Homo sapiens	PAR-CLIP	Functional MTI (Weak)	21572407
MIRT545188	hsa-miR-16-5p	Homo sapiens	MAP4K2	5871	Homo sapiens	PAR-CLIP	Functional MTI (Weak)	20371350
MIRT545188	hsa-miR-16-5p	Homo sapiens	MAP4K2	5871	Homo sapiens	PAR-CLIP	Functional MTI (Weak)	21572407
MIRT545974	hsa-miR-16-5p	Homo sapiens	YWHAQ	10971	Homo sapiens	PAR-CLIP	Functional MTI (Weak)	21572407
MIRT547464	hsa-miR-16-5p	Homo sapiens	MBD4	8930	Homo sapiens	PAR-CLIP	Functional MTI (Weak)	21572407
MIRT547551	hsa-miR-16-5p	Homo sapiens	LRRFIP2	9209	Homo sapiens	PAR-CLIP	Functional MTI (Weak)	20371350
MIRT547551	hsa-miR-16-5p	Homo sapiens	LRRFIP2	9209	Homo sapiens	PAR-CLIP	Functional MTI (Weak)	21572407
MIRT548220	hsa-miR-16-5p	Homo sapiens	FKBP1A	2280	Homo sapiens	PAR-CLIP	Functional MTI (Weak)	21572407
MIRT548724	hsa-miR-16-5p	Homo sapiens	CRK	1398	Homo sapiens	PAR-CLIP	Functional MTI (Weak)	21572407
MIRT548807	hsa-miR-16-5p	Homo sapiens	CLIP4	79745	Homo sapiens	PAR-CLIP	Functional MTI (Weak)	20371350
MIRT548807	hsa-miR-16-5p	Homo sapiens	CLIP4	79745	Homo sapiens	PAR-CLIP	Functional MTI (Weak)	21572407
MIRT549120	hsa-miR-16-5p	Homo sapiens	C11orf24	53838	Homo sapiens	PAR-CLIP	Functional MTI (Weak)	20371350
MIRT549120	hsa-miR-16-5p	Homo sapiens	C11orf24	53838	Homo sapiens	PAR-CLIP	Functional MTI (Weak)	21572407
MIRT553616	hsa-miR-16-5p	Homo sapiens	TM7SF3	51768	Homo sapiens	PAR-CLIP	Functional MTI (Weak)	21572407
MIRT553774	hsa-miR-16-5p	Homo sapiens	TAF13	6884	Homo sapiens	PAR-CLIP	Functional MTI (Weak)	20371350
MIRT553774	hsa-miR-16-5p	Homo sapiens	TAF13	6884	Homo sapiens	PAR-CLIP	Functional MTI (Weak)	21572407
MIRT559533	hsa-miR-16-5p	Homo sapiens	ARHGAP12	94134	Homo sapiens	PAR-CLIP	Functional MTI (Weak)	20371350
MIRT559533	hsa-miR-16-5p	Homo sapiens	ARHGAP12	94134	Homo sapiens	PAR-CLIP	Functional MTI (Weak)	21572407
MIRT559533	hsa-miR-16-5p	Homo sapiens	ARHGAP12	94134	Homo sapiens	HITS-CLIP	Functional MTI (Weak)	22473208
MIRT562029	hsa-miR-16-5p	Homo sapiens	LANCL1	10314	Homo sapiens	PAR-CLIP	Functional MTI (Weak)	20371350
MIRT564554	hsa-miR-16-5p	Homo sapiens	CCDC80	151887	Homo sapiens	PAR-CLIP	Functional MTI (Weak)	20371350
MIRT566123	hsa-miR-16-5p	Homo sapiens	RASEF	158158	Homo sapiens	PAR-CLIP	Functional MTI (Weak)	20371350
MIRT568023	hsa-miR-16-5p	Homo sapiens	CMTM4	146223	Homo sapiens	PAR-CLIP	Functional MTI (Weak)	20371350
MIRT571121	hsa-miR-16-5p	Homo sapiens	UBE2H	7328	Homo sapiens	PAR-CLIP	Functional MTI (Weak)	20371350
MIRT574059	hsa-miR-16-5p	Homo sapiens	PROSC	11212	Homo sapiens	PAR-CLIP	Functional MTI (Weak)	20371350
MIRT621500	hsa-miR-16-5p	Homo sapiens	GPRC5A	9052	Homo sapiens	HITS-CLIP	Functional MTI (Weak)	23313552
MIRT621500	hsa-miR-16-5p	Homo sapiens	GPRC5A	9052	Homo sapiens	HITS-CLIP	Functional MTI (Weak)	23824327
MIRT645512	hsa-miR-16-5p	Homo sapiens	BSPRY	54836	Homo sapiens	HITS-CLIP	Functional MTI (Weak)	23824327
MIRT682516	hsa-miR-16-5p	Homo sapiens	GLP2R	9340	Homo sapiens	HITS-CLIP	Functional MTI (Weak)	23706177
MIRT702094	hsa-miR-16-5p	Homo sapiens	MCFD2	90411	Homo sapiens	HITS-CLIP	Functional MTI (Weak)	23313552
MIRT702875	hsa-miR-16-5p	Homo sapiens	HNRNPA1	3178	Homo sapiens	HITS-CLIP	Functional MTI (Weak)	23313552
MIRT716434	hsa-miR-16-5p	Homo sapiens	RAB15	376267	Homo sapiens	HITS-CLIP	Functional MTI (Weak)	19536157
MIRT726129	hsa-miR-16-5p	Homo sapiens	CHMP3	51652	Homo sapiens	HITS-CLIP	Functional MTI (Weak)	22473208
MIRT726306	hsa-miR-16-5p	Homo sapiens	TMEM135	65084	Homo sapiens	HITS-CLIP	Functional MTI (Weak)	22473208
MIRT726679	hsa-miR-16-5p	Homo sapiens	RPS5	6193	Homo sapiens	HITS-CLIP	Functional MTI (Weak)	22473208
MIRT726684	hsa-miR-16-5p	Homo sapiens	RPL36	25873	Homo sapiens	HITS-CLIP	Functional MTI (Weak)	22473208
MIRT726711	hsa-miR-16-5p	Homo sapiens	RNPS1	10921	Homo sapiens	HITS-CLIP	Functional MTI (Weak)	22473208
MIRT726718	hsa-miR-16-5p	Homo sapiens	RNH1	6050	Homo sapiens	HITS-CLIP	Functional MTI (Weak)	22473208
MIRT726755	hsa-miR-16-5p	Homo sapiens	RFWD2	64326	Homo sapiens	HITS-CLIP	Functional MTI (Weak)	22473208
MIRT726852	hsa-miR-16-5p	Homo sapiens	PSMB5	5693	Homo sapiens	HITS-CLIP	Functional MTI (Weak)	22473208
MIRT726966	hsa-miR-16-5p	Homo sapiens	PGD	5226	Homo sapiens	HITS-CLIP	Functional MTI (Weak)	22473208
MIRT727026	hsa-miR-16-5p	Homo sapiens	TM9SF2	9375	Homo sapiens	HITS-CLIP	Functional MTI (Weak)	22473208
MIRT727037	hsa-miR-16-5p	Homo sapiens	OTUB1	55611	Homo sapiens	HITS-CLIP	Functional MTI (Weak)	22473208
MIRT727152	hsa-miR-16-5p	Homo sapiens	MRPL40	64976	Homo sapiens	HITS-CLIP	Functional MTI (Weak)	22473208
MIRT727221	hsa-miR-16-5p	Homo sapiens	MED11	400569	Homo sapiens	HITS-CLIP	Functional MTI (Weak)	22473208
MIRT727296	hsa-miR-16-5p	Homo sapiens	LITAF	9516	Homo sapiens	HITS-CLIP	Functional MTI (Weak)	22473208
MIRT727481	hsa-miR-16-5p	Homo sapiens	HYOU1	10525	Homo sapiens	HITS-CLIP	Functional MTI (Weak)	22473208
MIRT727520	hsa-miR-16-5p	Homo sapiens	GSK3B	2932	Homo sapiens	HITS-CLIP	Functional MTI (Weak)	22473208
MIRT727602	hsa-miR-16-5p	Homo sapiens	GANAB	23193	Homo sapiens	HITS-CLIP	Functional MTI (Weak)	22473208
MIRT727617	hsa-miR-16-5p	Homo sapiens	GABARAP	11337	Homo sapiens	HITS-CLIP	Functional MTI (Weak)	22473208
MIRT727646	hsa-miR-16-5p	Homo sapiens	FRYL	285527	Homo sapiens	HITS-CLIP	Functional MTI (Weak)	22473208
MIRT727915	hsa-miR-16-5p	Homo sapiens	CUL2	8453	Homo sapiens	HITS-CLIP	Functional MTI (Weak)	22473208
MIRT727996	hsa-miR-16-5p	Homo sapiens	RHOV	171177	Homo sapiens	HITS-CLIP	Functional MTI (Weak)	22473208
MIRT728091	hsa-miR-16-5p	Homo sapiens	C6orf106	64771	Homo sapiens	HITS-CLIP	Functional MTI (Weak)	22473208
MIRT728193	hsa-miR-16-5p	Homo sapiens	BSG	682	Homo sapiens	HITS-CLIP	Functional MTI (Weak)	22473208
MIRT000243	hsa-miR-181a-5p	Homo sapiens	NLK	51701	Homo sapiens	Luciferase reporter assay	Functional MTI	19585654
MIRT000244	hsa-miR-181a-5p	Homo sapiens	GATA6	2627	Homo sapiens	Luciferase reporter assay	Functional MTI	19585654
MIRT000244	hsa-miR-181a-5p	Homo sapiens	GATA6	2627	Homo sapiens	Microarray	Functional MTI (Weak)	17612493
MIRT005575	hsa-miR-181a-5p	Homo sapiens	DDIT4	54541	Homo sapiens	Immunoblot//Luciferase reporter assay//qRT-PCR	Functional MTI	21274007
MIRT005575	hsa-miR-181a-5p	Homo sapiens	DDIT4	54541	Homo sapiens	PAR-CLIP	Functional MTI (Weak)	21572407
MIRT006194	hsa-miR-181a-5p	Homo sapiens	RALA	5898	Homo sapiens	Flow//Luciferase reporter assay//Microarray//qRT-PCR//Western blot	Functional MTI	22442671
MIRT006194	hsa-miR-181a-5p	Homo sapiens	RALA	5898	Homo sapiens	Microarray//qRT-PCR	Functional MTI (Weak)	22815788
MIRT006483	hsa-miR-181a-5p	Homo sapiens	DUSP5	1847	Homo sapiens	Luciferase reporter assay//Western blot	Functional MTI	17382377
MIRT006483	hsa-miR-181a-5p	Homo sapiens	DUSP5	1847	Homo sapiens	HITS-CLIP	Functional MTI (Weak)	22473208
MIRT006851	hsa-miR-181a-5p	Homo sapiens	FOS	2353	Homo sapiens	Luciferase reporter assay	Functional MTI	22956783
MIRT006939	hsa-miR-181a-5p	Homo sapiens	KLF6	1316	Homo sapiens	Luciferase reporter assay//qRT-PCR//Western blot	Functional MTI	22581522
MIRT006939	hsa-miR-181a-5p	Homo sapiens	KLF6	1316	Homo sapiens	Luciferase reporter assay//qRT-PCR//Western blot	Functional MTI	25182666
MIRT006950	hsa-miR-181a-5p	Homo sapiens	XIAP	331	Homo sapiens	Luciferase reporter assay	Functional MTI	22610076
MIRT025041	hsa-miR-181a-5p	Homo sapiens	CD46	4179	Homo sapiens	Microarray	Functional MTI (Weak)	17612493
MIRT025051	hsa-miR-181a-5p	Homo sapiens	ATF7IP2	80063	Homo sapiens	Microarray	Functional MTI (Weak)	17612493
MIRT025055	hsa-miR-181a-5p	Homo sapiens	PROSC	11212	Homo sapiens	Microarray	Functional MTI (Weak)	17612493
MIRT025064	hsa-miR-181a-5p	Homo sapiens	TMEM45A	55076	Homo sapiens	Microarray	Functional MTI (Weak)	17612493
MIRT025075	hsa-miR-181a-5p	Homo sapiens	GCNT1	2650	Homo sapiens	Microarray	Functional MTI (Weak)	17612493
MIRT025084	hsa-miR-181a-5p	Homo sapiens	FKBP10	60681	Homo sapiens	Microarray	Functional MTI (Weak)	17612493
MIRT025085	hsa-miR-181a-5p	Homo sapiens	SMCHD1	23347	Homo sapiens	Microarray	Functional MTI (Weak)	17612493
MIRT025087	hsa-miR-181a-5p	Homo sapiens	INCENP	3619	Homo sapiens	Microarray	Functional MTI (Weak)	17612493
MIRT025087	hsa-miR-181a-5p	Homo sapiens	INCENP	3619	Homo sapiens	HITS-CLIP	Functional MTI (Weak)	22473208
MIRT025097	hsa-miR-181a-5p	Homo sapiens	FBXO28	23219	Homo sapiens	Sequencing	Functional MTI (Weak)	20371350
MIRT025099	hsa-miR-181a-5p	Homo sapiens	TIAL1	7073	Homo sapiens	Sequencing	Functional MTI (Weak)	20371350
MIRT025104	hsa-miR-181a-5p	Homo sapiens	PITPNB	23760	Homo sapiens	Sequencing	Functional MTI (Weak)	20371350
MIRT025105	hsa-miR-181a-5p	Homo sapiens	SCD	6319	Homo sapiens	Sequencing	Functional MTI (Weak)	20371350
MIRT025105	hsa-miR-181a-5p	Homo sapiens	SCD	6319	Homo sapiens	PAR-CLIP	Functional MTI (Weak)	21572407
MIRT025105	hsa-miR-181a-5p	Homo sapiens	SCD	6319	Homo sapiens	PAR-CLIP	Functional MTI (Weak)	23446348
MIRT025106	hsa-miR-181a-5p	Homo sapiens	H3F3B	3021	Homo sapiens	Sequencing	Functional MTI (Weak)	20371350
MIRT025110	hsa-miR-181a-5p	Homo sapiens	MOB1A	55233	Homo sapiens	Sequencing	Functional MTI (Weak)	20371350
MIRT025116	hsa-miR-181a-5p	Homo sapiens	ARHGAP12	94134	Homo sapiens	Sequencing	Functional MTI (Weak)	20371350
MIRT025122	hsa-miR-181a-5p	Homo sapiens	TRIM2	23321	Homo sapiens	Sequencing	Functional MTI (Weak)	20371350
MIRT025128	hsa-miR-181a-5p	Homo sapiens	OTUD1	220213	Homo sapiens	Microarray	Functional MTI (Weak)	17612493
MIRT025128	hsa-miR-181a-5p	Homo sapiens	OTUD1	220213	Homo sapiens	PAR-CLIP	Functional MTI (Weak)	20371350
MIRT025129	hsa-miR-181a-5p	Homo sapiens	ATP6V0E1	8992	Homo sapiens	Microarray	Functional MTI (Weak)	17612493
MIRT025132	hsa-miR-181a-5p	Homo sapiens	SH3BGRL	6451	Homo sapiens	Microarray	Functional MTI (Weak)	17612493
MIRT025133	hsa-miR-181a-5p	Homo sapiens	GPR137B	7107	Homo sapiens	Microarray	Functional MTI (Weak)	17612493
MIRT025139	hsa-miR-181a-5p	Homo sapiens	TMEM14A	28978	Homo sapiens	Microarray	Functional MTI (Weak)	17612493
MIRT025140	hsa-miR-181a-5p	Homo sapiens	TAF2	6873	Homo sapiens	Microarray	Functional MTI (Weak)	17612493
MIRT025141	hsa-miR-181a-5p	Homo sapiens	IDS	3423	Homo sapiens	Microarray	Functional MTI (Weak)	17612493
MIRT025152	hsa-miR-181a-5p	Homo sapiens	HMGB2	3148	Homo sapiens	Microarray	Functional MTI (Weak)	17612493
MIRT025154	hsa-miR-181a-5p	Homo sapiens	BTBD3	22903	Homo sapiens	Microarray	Functional MTI (Weak)	17612493
MIRT025155	hsa-miR-181a-5p	Homo sapiens	SRPK2	6733	Homo sapiens	Microarray	Functional MTI (Weak)	17612493
MIRT025156	hsa-miR-181a-5p	Homo sapiens	DNAJC7	7266	Homo sapiens	Microarray	Functional MTI (Weak)	17612493
MIRT025163	hsa-miR-181a-5p	Homo sapiens	KIAA0101	9768	Homo sapiens	Microarray	Functional MTI (Weak)	17612493
MIRT025165	hsa-miR-181a-5p	Homo sapiens	AMMECR1	9949	Homo sapiens	Microarray	Functional MTI (Weak)	17612493
MIRT025174	hsa-miR-181a-5p	Homo sapiens	MOB3B	79817	Homo sapiens	Microarray	Functional MTI (Weak)	17612493
MIRT025179	hsa-miR-181a-5p	Homo sapiens	SLC7A11	23657	Homo sapiens	Microarray	Functional MTI (Weak)	17612493
MIRT025187	hsa-miR-181a-5p	Homo sapiens	HSPA13	6782	Homo sapiens	Sequencing	Functional MTI (Weak)	20371350
MIRT025190	hsa-miR-181a-5p	Homo sapiens	SLC37A3	84255	Homo sapiens	Sequencing	Functional MTI (Weak)	20371350
MIRT025193	hsa-miR-181a-5p	Homo sapiens	TM9SF3	56889	Homo sapiens	Sequencing	Functional MTI (Weak)	20371350
MIRT025200	hsa-miR-181a-5p	Homo sapiens	DDX3X	1654	Homo sapiens	Luciferase reporter assay//qRT-PCR//Western blot	Functional MTI	22492871
MIRT025200	hsa-miR-181a-5p	Homo sapiens	DDX3X	1654	Homo sapiens	Sequencing	Functional MTI (Weak)	20371350
MIRT025200	hsa-miR-181a-5p	Homo sapiens	DDX3X	1654	Homo sapiens	PAR-CLIP	Functional MTI (Weak)	22012620
MIRT025200	hsa-miR-181a-5p	Homo sapiens	DDX3X	1654	Homo sapiens	PAR-CLIP	Functional MTI (Weak)	23592263
MIRT025200	hsa-miR-181a-5p	Homo sapiens	DDX3X	1654	Homo sapiens	CLASH	Functional MTI (Weak)	23622248
MIRT025201	hsa-miR-181a-5p	Homo sapiens	KRAS	3845	Homo sapiens	Luciferase reporter assay//qRT-PCR//Western blot	Functional MTI	23752186
MIRT025201	hsa-miR-181a-5p	Homo sapiens	KRAS	3845	Homo sapiens	Sequencing	Functional MTI (Weak)	20371350
MIRT025202	hsa-miR-181a-5p	Homo sapiens	LBR	3930	Homo sapiens	Sequencing//PAR-CLIP	Functional MTI (Weak)	20371350
MIRT025202	hsa-miR-181a-5p	Homo sapiens	LBR	3930	Homo sapiens	HITS-CLIP	Functional MTI (Weak)	22473208
MIRT047305	hsa-miR-181a-5p	Homo sapiens	RPS8	6202	Homo sapiens	CLASH	Functional MTI (Weak)	23622248
MIRT047306	hsa-miR-181a-5p	Homo sapiens	STAG2	10735	Homo sapiens	CLASH	Functional MTI (Weak)	23622248
MIRT047311	hsa-miR-181a-5p	Homo sapiens	RPL14	9045	Homo sapiens	CLASH	Functional MTI (Weak)	23622248
MIRT047312	hsa-miR-181a-5p	Homo sapiens	KCTD2	23510	Homo sapiens	CLASH	Functional MTI (Weak)	23622248
MIRT047313	hsa-miR-181a-5p	Homo sapiens	UBA2	10054	Homo sapiens	CLASH	Functional MTI (Weak)	23622248
MIRT047318	hsa-miR-181a-5p	Homo sapiens	LAMA3	3909	Homo sapiens	CLASH	Functional MTI (Weak)	23622248
MIRT047321	hsa-miR-181a-5p	Homo sapiens	HNRNPAB	3182	Homo sapiens	CLASH	Functional MTI (Weak)	23622248
MIRT047325	hsa-miR-181a-5p	Homo sapiens	PGD	5226	Homo sapiens	CLASH	Functional MTI (Weak)	23622248
MIRT047328	hsa-miR-181a-5p	Homo sapiens	PABPC1	26986	Homo sapiens	CLASH	Functional MTI (Weak)	23622248
MIRT047329	hsa-miR-181a-5p	Homo sapiens	GANAB	23193	Homo sapiens	CLASH	Functional MTI (Weak)	23622248
MIRT047335	hsa-miR-181a-5p	Homo sapiens	BRCA1	672	Homo sapiens	CLASH	Functional MTI (Weak)	23622248
MIRT047340	hsa-miR-181a-5p	Homo sapiens	TNIP1	10318	Homo sapiens	CLASH	Functional MTI (Weak)	23622248
MIRT052976	hsa-miR-181a-5p	Homo sapiens	PBX3	5090	Homo sapiens	Luciferase reporter assay//qRT-PCR//Western blot	Functional MTI	22251480
MIRT052992	hsa-miR-181a-5p	Homo sapiens	TIMP1	7076	Homo sapiens	Luciferase reporter assay//qRT-PCR//Western blot	Functional MTI	22492871
MIRT053197	hsa-miR-181a-5p	Homo sapiens	ATG5	9474	Homo sapiens	Immunoblot//Luciferase reporter assay//qRT-PCR	Functional MTI	23322078
MIRT053663	hsa-miR-181a-5p	Homo sapiens	TGFBR1	7046	Homo sapiens	Luciferase reporter assay//qRT-PCR//Western blot	Functional MTI	22714950
MIRT053663	hsa-miR-181a-5p	Homo sapiens	TGFBR1	7046	Homo sapiens	Microarray	Functional MTI (Weak)	22942087
MIRT053694	hsa-miR-181a-5p	Homo sapiens	MMP14	4323	Homo sapiens	Microarray	Functional MTI (Weak)	22942087
MIRT054422	hsa-miR-181a-5p	Homo sapiens	E2F5	1875	Homo sapiens	Immunohistochemistry//Luciferase reporter assay//qRT-PCR//Western blot	Functional MTI	24529171
MIRT068600	hsa-miR-181a-5p	Homo sapiens	NHLRC3	387921	Homo sapiens	HITS-CLIP	Functional MTI (Weak)	22473208
MIRT081140	hsa-miR-181a-5p	Homo sapiens	LDLR	3949	Homo sapiens	HITS-CLIP	Functional MTI (Weak)	23313552
MIRT088064	hsa-miR-181a-5p	Homo sapiens	SEPT2	4735	Homo sapiens	PAR-CLIP	Functional MTI (Weak)	21572407
MIRT088064	hsa-miR-181a-5p	Homo sapiens	SEPT2	4735	Homo sapiens	PAR-CLIP	Functional MTI (Weak)	23446348
MIRT097056	hsa-miR-181a-5p	Homo sapiens	TNPO1	3842	Homo sapiens	PAR-CLIP	Functional MTI (Weak)	23592263
MIRT133211	hsa-miR-181a-5p	Homo sapiens	PEBP1	5037	Homo sapiens	HITS-CLIP	Functional MTI (Weak)	22473208
MIRT137301	hsa-miR-181a-5p	Homo sapiens	IPO5	3843	Homo sapiens	HITS-CLIP	Functional MTI (Weak)	22473208
MIRT149117	hsa-miR-181a-5p	Homo sapiens	LRRC8D	55144	Homo sapiens	HITS-CLIP	Functional MTI (Weak)	22473208
MIRT149977	hsa-miR-181a-5p	Homo sapiens	ZNF136	7695	Homo sapiens	HITS-CLIP	Functional MTI (Weak)	22473208
MIRT152745	hsa-miR-181a-5p	Homo sapiens	KIF3B	9371	Homo sapiens	HITS-CLIP	Functional MTI (Weak)	22473208
MIRT153852	hsa-miR-181a-5p	Homo sapiens	NCOA3	8202	Homo sapiens	HITS-CLIP	Functional MTI (Weak)	22473208
MIRT161695	hsa-miR-181a-5p	Homo sapiens	FNDC3B	64778	Homo sapiens	HITS-CLIP	Functional MTI (Weak)	22473208
MIRT172788	hsa-miR-181a-5p	Homo sapiens	SLC25A37	51312	Homo sapiens	HITS-CLIP	Functional MTI (Weak)	22473208
MIRT182137	hsa-miR-181a-5p	Homo sapiens	ADRBK1	156	Homo sapiens	HITS-CLIP	Functional MTI (Weak)	22473208
MIRT194174	hsa-miR-181a-5p	Homo sapiens	ZFAND6	54469	Homo sapiens	PAR-CLIP	Functional MTI (Weak)	20371350
MIRT194174	hsa-miR-181a-5p	Homo sapiens	ZFAND6	54469	Homo sapiens	PAR-CLIP//HITS-CLIP	Functional MTI (Weak)	21572407
MIRT194174	hsa-miR-181a-5p	Homo sapiens	ZFAND6	54469	Homo sapiens	PAR-CLIP	Functional MTI (Weak)	23446348
MIRT199773	hsa-miR-181a-5p	Homo sapiens	MRPL34	64981	Homo sapiens	PAR-CLIP	Functional MTI (Weak)	21572407
MIRT231560	hsa-miR-181a-5p	Homo sapiens	DRAM1	55332	Homo sapiens	HITS-CLIP	Functional MTI (Weak)	22473208
MIRT237875	hsa-miR-181a-5p	Homo sapiens	WHSC1	7468	Homo sapiens	PAR-CLIP	Functional MTI (Weak)	21572407
MIRT237875	hsa-miR-181a-5p	Homo sapiens	WHSC1	7468	Homo sapiens	PAR-CLIP	Functional MTI (Weak)	23592263
MIRT253450	hsa-miR-181a-5p	Homo sapiens	FKBP1A	2280	Homo sapiens	PAR-CLIP	Functional MTI (Weak)	21572407
MIRT273444	hsa-miR-181a-5p	Homo sapiens	DAZAP2	9802	Homo sapiens	HITS-CLIP	Functional MTI (Weak)	22473208
MIRT279875	hsa-miR-181a-5p	Homo sapiens	ZFP36L1	677	Homo sapiens	HITS-CLIP	Functional MTI (Weak)	22473208
MIRT305128	hsa-miR-181a-5p	Homo sapiens	SLC35G2	80723	Homo sapiens	PAR-CLIP	Functional MTI (Weak)	21572407
MIRT437399	hsa-miR-181a-5p	Homo sapiens	ABCG2	9429	Homo sapiens	Luciferase reporter assay//Microarray//qRT-PCR//Western blot	Functional MTI	23780685
[truncated: 4,529 more rows]
