# Supplementary material for: A computationally constructed ceRNA interaction network based on a comparison of the SHEE and SHEEC cell lines
Source: Cell Mol Biol Lett. 2016 Sep 26;21:21. doi: 10.1186/s11658-016-0022-0 (PMC5415789; doi:10.1186/s11658-016-0022-0)
Supplement: Supplementary file 7 — Relationship between miRNAs, experiment validated genes and lncRNAs. (XLS 6019 kb) [file 11658_2016_22_MOESM7_ESM.xls]

## Sheet: ceRNA network
lncRNA_ID	miRNA_ID	TargetScan Sites Num.	miRanda Sites Num.	validated miRNA target genes	validated genes num.
TCONS_00042684	hsa-miR-342-3p	12	15	IDH3B, ZNF766, FIBP, RPS9, ISOC2, PPIE, PSAT1, CANX, ATF4, RPL26, TNS3, RPL15, FN3KRP, IDS, HNRNPC, GOT2, PRKCSH, GART, PTRF, ACTG1, CBX1, RALGAPB, PA2G4, STRN, XPOT, JUN, SOD2, EEF2, TCP1, TRAP1, SF3B3, TACC1, CXADR, INSIG1, CAMK2N1, TIAM1, SREBF1, SREBF	86
TCONS_00042684	hsa-miR-6124	10	14	KIF5B, CDKN1A, CELF1, CTNND1, YIPF6, BCL2L12, RAC1, SP1, TMEM106B, COPRS, CCDC80, SOD2, RAD21, PDIA5, NHP2L1, NASP, EIF1AX, C5orf51, AP1S1, AMOTL2, UBTF, PIK3C3, SFT2D2, EEF2, CSDE1, TUBA1B, RAN, PTP4A2, LYPD6, UNKL, CD2AP, CYB5B, ANXA5, CORO1C, TPM3, SER	48
TCONS_00163485	hsa-miR-3960	8	7	NDUFA11, CSTF2, PEG10, MFI2, SLC47A1, ZBTB7B, MARVELD1, RPL14	8
TCONS_00042684	hsa-let-7b-5p	7	5	UHRF1, TYMS, TTC9C, TMEM2, THBS1, SPCS3, SNAP23, SLC25A13, RPP38, RHOB, PXDN, PRIM1, PPP1R7, POLD2, NXN, NEDD4, MRPS33, IFRD1, GYS1, GPR56, FNDC3A, FAM96A, DUSP23, DSP, COMMD9, CHMP2A, CDIPT, CARHSP1, CAPG, AURKB, ACTG1, CDK6, CCND1, E2F5, CCNA2, SCAMP3,	382
TCONS_00042684	hsa-let-7d-5p	7	5	APP, SLC11A2, EIF4G2, NAA20, PCNP, THBS1, TST, GPR137B, RALGAPB, IGF2BP3, GOLT1B, TMEM2, STK40, LBR, NHLRC3, USP24, TGFBR1, TMEM135, SLC20A1, PRR13, RPL31, MRPL51, RPS6, SENP5, CIZ1, LRRC42, UTP6, TXLNA, FNDC3A, BACH1, CALU, NCOA3, C5ORF51, CDKN1A, CDV3,	87
TCONS_00042684	hsa-let-7f-5p	7	6	KLK6, MYC, CCND1, CDKN1A, MEF2D, GLUL, CNOT8, ARL6IP1, SP1, YWHAQ, SMARCC1, BAZ1B, DYNC1LI2, ATP5B, GTF2E1, CNEP1R1, HNRNPA2B1, SART3, THOC5, MYH9, CALM1, ACTR10, FZD4, TGFBR1, ELF4, DYRK2, TXLNA, NHLRC3, FNDC3A, BACH1, CALU, NCOA3, C5ORF51, CDV3, CLDN12,	90
TCONS_00042684	hsa-let-7g-5p	7	6	KRAS, MYC, CDKN2A, BCL2L1, FN1, EIF4G2, DCAF8, EEF1A1, UBE3C, RPL12, SFT2D1, AGO1, RAB21, HMGB1, SART3, THBS1, TGFBR1, TXLNA, NHLRC3, FNDC3A, BACH1, CALU, NCOA3, C5ORF51, CDKN1A, CDV3, CLDN12, SLC20A1, BZW1, MXD1, PPP2R2A, AKT2, TNFRSF10B, C19orf53, C1RL,	82
TCONS_00042684	hsa-let-7i-5p	7	6	EIF4G2, EGLN3, TNS3, DDOST, TXLNA, NHLRC3, FNDC3A, BACH1, CALU, NCOA3, C5ORF51, CDKN1A, CDV3, CLDN12, SLC20A1, BZW1, MXD1, PPP2R2A, MYC, C19orf53, C1RL, QDPR, ACOT9, SLC11A2, YWHAZ, VCL, RNF144B, NAA20, LRRC20, FAM83G, CCND1, ATG9A, AP1S1, AHR, ZNF28, SNX	69
TCONS_00042684	hsa-miR-24-3p	7	7	CDK4, CCNA2, AURKB, MYC, DHFR, MAPK14, TRIB3, CDKN2A, BRCA1, ZNF217, TBPL1, DDHD2, UBE2C, UGDH, GTF2E1, MED22, SCML1, TOMM22, PRIM1, MALSU1, TCEA3, SUMO3, GLYR1, NAE1, ACTL6A, NCBP2, SLC7A2, EXOSC8, R3HDM4, NASP, STRADB, CCDC59, CIRBP, S100P, SLC52A2, ADD	257
TCONS_00187209	hsa-miR-342-3p	7	6	IDH3B, ZNF766, FIBP, RPS9, ISOC2, PPIE, PSAT1, CANX, ATF4, RPL26, TNS3, RPL15, FN3KRP, IDS, HNRNPC, GOT2, PRKCSH, GART, PTRF, ACTG1, CBX1, RALGAPB, PA2G4, STRN, XPOT, JUN, SOD2, EEF2, TCP1, TRAP1, SF3B3, TACC1, CXADR, INSIG1, CAMK2N1, TIAM1, SREBF1, SREBF	86
TCONS_00042684	hsa-miR-4758-3p	7	6	GHITM, RBM14, CAD, DPY19L1, EPAS1, MKNK2, CMSS1, DYNLL2, IFRD2, PDLIM5, HPSE, RIMKLB, CCND1, SAPCD2, PEX16, PGK1	16
TCONS_00042684	hsa-miR-98-5p	7	6	E2F1, MYC, NCOA3, ZFP36L1, ZMPSTE24, THBS1, SLC20A1, CNOT4, AMMECR1, CBX5, CCL5, ZFAND3, GCNT2, SNX24, WBP11, BFAR, VPS54, GATA6, TIMM17B, FADS3, MED8, ARCN1, KPNA6, TPST2, TMEM45A, SUPV3L1, BIRC3, MYBBP1A, CA9, CYB5R3, CPOX, MKNK2, LPCAT3, SNX5, HMMR, RN	241
TCONS_00042684	hsa-let-7a-5p	6	7	CDK6, MYC, NKIRAS2, NF2, KRAS, VDR, APP, E2F1, UHRF2, NFKB1, ZFP36L1, THBS1, SLC20A1, AMMECR1, EWSR1, TMED7, CDKN1A, EGFR, RIOK3, TMEM39A, PSMA2, CIRH1A, UBE3C, MRPL15, HIST2H2BF, SMPDL3B, HIST2H2BE, BCAT1, FNDC3A, CD276, PHF6, NOLC1, PTP4A1, RPL9, GLUL,	162
TCONS_00042684	hsa-miR-23c	6	5	TSNAX, TNPO1, ETNK1, TMED7, STARD7, SERINC3, SDHD, NACC1, MCFD2, HMGB2, HMGCS1, HS2ST1, NOL11, ERBB2IP, TRIM59, LMNB1, TPM3, LMAN2, ARL6IP1, RPSAP58, TNFAIP8, NDUFV3, SOD2, TBL2, FNIP1, CELF1, PTGFRN, USP5, ADAM17, DYNC2LI1, BSDC1	31
TCONS_00042684	hsa-miR-26a-5p	6	3	CDK8, CDC6, LIF, PTEN, SMAD1, MYC, STRADB, GSK3B, CDK6, ARL4C, HIST1H4E, ABCB7, SCRN1, ARCN1, RASA1, GGA2, MFHAS1, UBA2, DCAF7, MTRF1, WBSCR16, HSPA8, TCP1, SLC25A5, LSM14A, ALG10B, RPL13A, AGO1, RAB18, RPS27A, RPS26, KCTD5, TKT, AURKAIP1, ATP1A1, COASY,	146
TCONS_00042684	hsa-miR-26b-5p	6	4	EPHA2, CDK6, ARL4C, TIMP1, TRMT2B, ZDHHC7, SYNCRIP, PFKFB3, DONSON, C1GALT1C1, WDR83OS, SRP14, NMRK1, ZBTB25, PODXL, DUSP1, FOXF2, TSPAN13, DBNL, ACN9, COQ2, PPAP2A, AUP1, SEC61G, ZNF141, UGDH, EIF4A1, KIAA1033, VPS54, MED22, GCNT2, PTCD3, ITFG1, TNKS, AT	537
TCONS_00042684	hsa-miR-3919	6	5	LMNB1, SYNGR2, ITGA2, MYC, LDB1, MRPS21, UGCG, UBE2G1, SLC7A1, SGK1, PTRF, DVL3, DHX36, CNBP, MAPRE1, LAPTM4B, CD59, ZMYM1, PQLC1, BUB1, NUP37, INCENP, HMGB2, RPS26, SET, SF1, CREB3L2, EXOC5, AGO1, USP5, G3BP2	31
TCONS_00042684	hsa-miR-181a-5p	5	4	NLK, GATA6, DDIT4, RALA, DUSP5, FOS, KLF6, XIAP, CD46, ATF7IP2, PROSC, TMEM45A, GCNT1, FKBP10, SMCHD1, INCENP, FBXO28, TIAL1, PITPNB, SCD, H3F3B, MOB1A, ARHGAP12, TRIM2, OTUD1, ATP6V0E1, SH3BGRL, GPR137B, TMEM14A, TAF2, IDS, HMGB2, BTBD3, SRPK2, DNAJC7, K	135
TCONS_00090571	hsa-miR-197-3p	5	5	RAD51, WDR6, USO1, CPSF1, DCBLD2, HMGN1, CLIC1, RBM4, IER3, GORASP2, UMPS, GSTO1, EIF4H, EEF1A1, AGO1, CBX5, PLCB3, NCL, SPG20, PRIM1, H2AFZ, ACTG1, JTB, HNRNPH1, CEP152, STRN, PPP2CA, CKS1B, MORC3, PBX2, MCM7, RSRC2, HNRNPA2B1, HNRNPA1, SCD, MORN2, ADAR,	111
TCONS_00045674	hsa-miR-3665	5	5	COQ10B, DCAF7, ZDHHC18, RAC1, RPL30, LY6E, ALKBH5, TPM2, KCTD2, B4GALT7, THBS1, PTRF, KLF3, EPHB2, CRTAP, ATXN1L, RAB5C, GNAS, ZNF85, MRPL17, ELF4, ORC4, SEPHS1, RNF11, ELP6, TANGO2, MTA1, LSM3, WDR41, SNRPD3, PTK2B	31
TCONS_00042684	hsa-miR-4301	5	7	LDLR, LDLR, CPSF6, BACH1, PEX3, ATP5G3, C2orf15, RPS27, MRPL30, KANSL3, PAFAH1B1, DNPEP, POP4, PTAFR, ETV3, PTPN12, SREBF1, QSOX1	18
TCONS_00042684	hsa-miR-4514	5	5	XRCC6, ADRBK1, TMEM214, CS, PARD6B, SRSF2, YIPF4, C18orf32, SFT2D2, RAB15, PQLC1, TXLNA, VASN, XRCC3, MLLT6, TCEB2, VEGFB, FAM208A, CSRP1, OSBPL2, ITPRIPL2, XPO6, QDPR, PTPLB, FYTTD1, DARS, CAV1, ATP1B3, PTK2B	29
TCONS_00042684	hsa-miR-1237-5p	4	4	FARSA, MEN1, COX10, TXLNA, NACC1, CS, MIB2, TACC3, GNB2, NFIX, EIF1, RRP7A, ARPC1B, SHISA2	14
TCONS_00042684	hsa-miR-182-5p	4	6	CDKN1A, RARG, TSC22D3, PDCD4, FOXF2, BRIP1, CBX6, CASC3, LSM14A, UBA1, RPS3, TMEM184C, ETV3, UBP1, STAG2, TNKS1BP1, ACTN4, TUBA1B, ANO6, LBR, ATP13A3, PTEN, GSK3B, NUP50, NDRG1, THBS1, ULBP2, RASA2, PITPNM3, SERPINH1, ATXN1L, MBD4, GATSL2, RPS23, PODXL, M	47
TCONS_00042684	hsa-miR-200c-3p	4	4	FN1, ERRFI1, XIAP, TIMP2, VEGFA, IKBKB, RHOA, ERBB2IP, VAC14, KLF11, SHC1, ILF3, USP22, ETS1, DUSP1, RND3, SP1, CFL2, SEC23A, ZNF217, RASSF8, ACSL4, SHCBP1, CAB39, ATP5G3, DNAJB6, DDIT4, PARD6B, KRAS, ROCK2, SERPINH1, PRRG4, JUN, CELF1, LMNB1, TRIM56, CLP	45
TCONS_00266875	hsa-miR-342-3p	4	4	IDH3B, ZNF766, FIBP, RPS9, ISOC2, PPIE, PSAT1, CANX, ATF4, RPL26, TNS3, RPL15, FN3KRP, IDS, HNRNPC, GOT2, PRKCSH, GART, PTRF, ACTG1, CBX1, RALGAPB, PA2G4, STRN, XPOT, JUN, SOD2, EEF2, TCP1, TRAP1, SF3B3, TACC1, CXADR, INSIG1, CAMK2N1, TIAM1, SREBF1, SREBF	86
TCONS_00142663	hsa-miR-4492	4	3	TSKU, NF2, TMEM109, SERPINH1, FARSA, CDCA8, MYL12A, HMOX1, SYNGR2, PHF19, NDOR1, ATP8B1, PODXL, SAMD4B, RNF4, PTDSS2, TIAL1, GDE1, ELK1, SFT2D2, STAC, SLC39A11	22
TCONS_00229530	hsa-miR-4516	4	4	STAT3, PIM1, TNFAIP1, SCOC, NKIRAS2, RBM38, SLC25A36, DAZAP2, DCAF7, HMGN2, RAC3, TRIB3, ELP6, CCDC80, SMYD2, SOD2, ALKBH5, TPM2, KDM5C, YARS, MYL12A, UBE2G1, TP53, SLC7A5, RAB2B, PSMD11, MBD4, LRRC20, COL5A1, CDKN1A, CANX, NXN, SUMO1, REXO2, SEMA3F, GATA	52
TCONS_00142663	hsa-miR-4687-3p	4	4	RHOA, FHL2, TXNIP, SLC37A4, ADAP1, YES1, RPS17, FOLR1, ALPI, PPP1R26	10
TCONS_00042684	hsa-miR-6087	4	6	PSMG1, TANGO2, ZNF394, MYADM, HECTD3, LIX1L, SNAP23, RNF20, NF2, NACC1, GM2A, CNBP, CSTF2, PEG10, BCAM, TIAL1, RRP7A, TRIM59, TPM3, TMEM109, UQCRQ, MAPKAPK5, MINOS1, OSMR, FNIP1, PRR13, ZMYM1, SEPHS1, NDEL1, VPS8, C1GALT1C1	31
TCONS_00042684	hsa-miR-1275	3	4	SF3B3, MINK1, HNRNPAB, MEN1, MYL12A, UBE2V1, TMEM189-UBE2V1, RREB1, RPS6KA4, RICTOR, RAB15, PTPRF, PTPLB, PKM, NACC1, DYRK2, ACTB, SUMO1, DDX6, FOSL1, NDOR1, GRINA, PIEZO1, SLC47A1, NAA50, ORMDL3, LPCAT3, RSRC1, ARPC1B, LEPREL1, CLPB, CNBP, TAOK1	33
TCONS_00042684	hsa-miR-16-5p	3	3	ACTR1A, TPI1, PDCD4, RAB21, ECHDC1, GOLPH3L, GTF2H1, H3F3B, JUN, OMA1, PDCD6IP, PRIM1, RAD51C, RHOT1, SLC35A1, TIA1, UGDH, UGP2, CDK6, CCND1, YIF1B, VTI1B, UBE2V1, UBE2S, TXN2, TPM3, TMEM43, TMEM109, SRPRB, SQSTM1, SPTLC1, SLC7A1, SLC25A22, SLC16A3, SERPI	545
TCONS_00306574	hsa-miR-16-5p	3	2	ACTR1A, TPI1, PDCD4, RAB21, ECHDC1, GOLPH3L, GTF2H1, H3F3B, JUN, OMA1, PDCD6IP, PRIM1, RAD51C, RHOT1, SLC35A1, TIA1, UGDH, UGP2, CDK6, CCND1, YIF1B, VTI1B, UBE2V1, UBE2S, TXN2, TPM3, TMEM43, TMEM109, SRPRB, SQSTM1, SPTLC1, SLC7A1, SLC25A22, SLC16A3, SERPI	545
TCONS_00042684	hsa-miR-195-5p	3	3	CDK6, CCND1, VEGFA, KRT7, RAF1, SLC2A3, CDK4, CAB39, BCL2L2, ABCB7, NOLC1, RPL10, TPI1, SH3BGRL2, AGO1, ARL2, WNT7A, CEP55, AMOTL1, BTG2, ETNK1, TARBP2, USP15, FCF1, GOSR1, MINK1, PNPLA6, YWHAH, SEPT2, ACTR2, CDV3, ITPR1, BHLHE40, CANX, PCMT1, PIM1, CD2AP	188
TCONS_00306574	hsa-miR-195-5p	3	4	CDK6, CCND1, VEGFA, KRT7, RAF1, SLC2A3, CDK4, CAB39, BCL2L2, ABCB7, NOLC1, RPL10, TPI1, SH3BGRL2, AGO1, ARL2, WNT7A, CEP55, AMOTL1, BTG2, ETNK1, TARBP2, USP15, FCF1, GOSR1, MINK1, PNPLA6, YWHAH, SEPT2, ACTR2, CDV3, ITPR1, BHLHE40, CANX, PCMT1, PIM1, CD2AP	188
TCONS_00031611	hsa-miR-24-3p	3	3	CDK4, CCNA2, AURKB, MYC, DHFR, MAPK14, TRIB3, CDKN2A, BRCA1, ZNF217, TBPL1, DDHD2, UBE2C, UGDH, GTF2E1, MED22, SCML1, TOMM22, PRIM1, MALSU1, TCEA3, SUMO3, GLYR1, NAE1, ACTL6A, NCBP2, SLC7A2, EXOSC8, R3HDM4, NASP, STRADB, CCDC59, CIRBP, S100P, SLC52A2, ADD	257
TCONS_00287673	hsa-miR-24-3p	3	2	CDK4, CCNA2, AURKB, MYC, DHFR, MAPK14, TRIB3, CDKN2A, BRCA1, ZNF217, TBPL1, DDHD2, UBE2C, UGDH, GTF2E1, MED22, SCML1, TOMM22, PRIM1, MALSU1, TCEA3, SUMO3, GLYR1, NAE1, ACTL6A, NCBP2, SLC7A2, EXOSC8, R3HDM4, NASP, STRADB, CCDC59, CIRBP, S100P, SLC52A2, ADD	257
TCONS_00230737	hsa-miR-25-3p	3	2	PRMT5, KLF4, CDKN1C, TP53, CDH1, PTEN, RPSA, CDK4, GAPDH, NPM1, CHRAC1, ACTL6A, UBR1, SLC4A7, SREBF1, FNDC3B, HIST2H2BF, HYAL1, ANKIB1, BZW1, CHCHD10, EXOC6B, EEF1A1, RPS28, DNM1L, DEAF1, ACP1, TVP23B, ZBTB8OS, ITGB1, NHP2, RPL7A, FECH, ETFA, PRKAR1A, PDK	140
TCONS_00042684	hsa-miR-30c-1-3p	3	2	SLC39A8, FTSJ1, SRRT, GHITM, XIAP, BTF3L4, DYRK2, PLEKHB2, PIM3, PRRG4, TANGO2, SUMF2, NRG4, RNASEH2B, FAM83B, CDCP1, CXCL16, TNFRSF10B, ZNF317, YWHAE, TMEM184C, PSMD11, CTNND1, PTP4A1, CCNB1IP1, MCM7, SF3B3, LSG1, TRAM2, TMEM41B, GLUL, ESCO2, ALG10B, BUB	104
TCONS_00225405	hsa-miR-30c-1-3p	3	3	SLC39A8, FTSJ1, SRRT, GHITM, XIAP, BTF3L4, DYRK2, PLEKHB2, PIM3, PRRG4, TANGO2, SUMF2, NRG4, RNASEH2B, FAM83B, CDCP1, CXCL16, TNFRSF10B, ZNF317, YWHAE, TMEM184C, PSMD11, CTNND1, PTP4A1, CCNB1IP1, MCM7, SF3B3, LSG1, TRAM2, TMEM41B, GLUL, ESCO2, ALG10B, BUB	104
TCONS_00185437	hsa-miR-3128	3	3	C18ORF25, PAFAH1B2, KCTD5, MRGBP, NUP50, AMD1, GOLGA7, PARP1, CLPB, TNPO1, SPRTN, DPF2, MYLK3, YIPF4, PDE3A, SLC6A8, HIF1A, KANSL3	18
TCONS_00284316	hsa-miR-4516	3	3	STAT3, PIM1, TNFAIP1, SCOC, NKIRAS2, RBM38, SLC25A36, DAZAP2, DCAF7, HMGN2, RAC3, TRIB3, ELP6, CCDC80, SMYD2, SOD2, ALKBH5, TPM2, KDM5C, YARS, MYL12A, UBE2G1, TP53, SLC7A5, RAB2B, PSMD11, MBD4, LRRC20, COL5A1, CDKN1A, CANX, NXN, SUMO1, REXO2, SEMA3F, GATA	52
TCONS_00042684	hsa-miR-4687-3p	3	4	RHOA, FHL2, TXNIP, SLC37A4, ADAP1, YES1, RPS17, FOLR1, ALPI, PPP1R26	10
TCONS_00094931	hsa-miR-4758-3p	3	3	GHITM, RBM14, CAD, DPY19L1, EPAS1, MKNK2, CMSS1, DYNLL2, IFRD2, PDLIM5, HPSE, RIMKLB, CCND1, SAPCD2, PEX16, PGK1	16
TCONS_00154099	hsa-miR-483-5p	3	3	ALCAM, NUCB1, TROVE2, G3BP1, CAPZB, NDUFV3, ALG10B, RNF20, API5, PPDPF, SLC26A2, YIPF4, ZMYM1, TAOK1, MLLT6, PLIN3, LYPLA1, UTP6, DENND6A, MAVS, RHOBTB3, RSBN1L, ATP5G1, GDE1, FLYWCH2, LARS, MAP4K2, HEATR5A, NCBP2, C19orf52	30
TCONS_00042684	hsa-miR-5787	3	10	TSKU, NF2, SUPT16H, SEC22C, PTEN, PODXL, ADAR, ARL8A, GJA5, KRT8, ORC4, SLC2A1, FAM127B, THOC5, TRAM2, TMEM43, HECA, TGOLN2, FAM129B, IMP4, MINOS1, PTDSS2, PARP2, PLIN3, TIAL1, GDE1, MSH5, YES1, ATL3, ELP2, SHISA2, SFT2D2, MED17, RPL37A, TMEM248, PARD6B,	41
TCONS_00123510	hsa-miR-5787	3	3	TSKU, NF2, SUPT16H, SEC22C, PTEN, PODXL, ADAR, ARL8A, GJA5, KRT8, ORC4, SLC2A1, FAM127B, THOC5, TRAM2, TMEM43, HECA, TGOLN2, FAM129B, IMP4, MINOS1, PTDSS2, PARP2, PLIN3, TIAL1, GDE1, MSH5, YES1, ATL3, ELP2, SHISA2, SFT2D2, MED17, RPL37A, TMEM248, PARD6B,	41
TCONS_00142663	hsa-miR-5787	3	4	TSKU, NF2, SUPT16H, SEC22C, PTEN, PODXL, ADAR, ARL8A, GJA5, KRT8, ORC4, SLC2A1, FAM127B, THOC5, TRAM2, TMEM43, HECA, TGOLN2, FAM129B, IMP4, MINOS1, PTDSS2, PARP2, PLIN3, TIAL1, GDE1, MSH5, YES1, ATL3, ELP2, SHISA2, SFT2D2, MED17, RPL37A, TMEM248, PARD6B,	41
TCONS_00042684	hsa-miR-6089	3	5	TPT1, SEH1L, RGL2, PRRC2A, KCTD5, DHX36, CRTAP, BBX, CAD, ALG10B, CMSS1, GGA2, EIF2S3, ZNF770, SH3D19, MINOS1, TANGO2, SFT2D2, SCNM1, CCDC80, FYTTD1	21
TCONS_00230737	hsa-miR-92a-3p	3	2	ITGA5, THBS1, CDH1, TXLNA, TPT1, NEK2, RPS24, FAM83G, SLC20A1, CUX1, DDX23, PON2, GCHFR, POLE, HSD17B10, IK, ASAH1, DAZAP1, CHCHD10, BSG, NMD3, RPL11, INSIG1, HMGCR, RPL24, RAD23B, PSMD11, TALDO1, CLNS1A, NUCB1, USP9X, SEC14L1, EIF3I, NCL, EEF2, RASA1, CC	479
TCONS_00230737	hsa-miR-92b-3p	3	2	CDKN1C, PRMT5, NLK, GSTM3, NCL, HPS6, WARS, DDX3X, UROD, IK, MRPL53, ABCA3, NPM1, SFXN1, ATP5G3, ADCK4, NCAPD2, RNF168, DEXI, PHF23, FLNB, YWHAE, RAN, GSS, PRKCSH, HAGH, USF1, CEP152, NONO, GNB2, TPT1, OGFR, LARS, RPL8, MMS19, GATA6, RPS28, POFUT1, RPLP0,	207
TCONS_00042684	hsa-let-7a-5p	2	7	CDK6, MYC, NKIRAS2, NF2, KRAS, VDR, APP, E2F1, UHRF2, NFKB1, ZFP36L1, THBS1, SLC20A1, AMMECR1, EWSR1, TMED7, CDKN1A, EGFR, RIOK3, TMEM39A, PSMA2, CIRH1A, UBE3C, MRPL15, HIST2H2BF, SMPDL3B, HIST2H2BE, BCAT1, FNDC3A, CD276, PHF6, NOLC1, PTP4A1, RPL9, GLUL,	162
TCONS_00025901	hsa-miR-1237-5p	2	2	FARSA, MEN1, COX10, TXLNA, NACC1, CS, MIB2, TACC3, GNB2, NFIX, EIF1, RRP7A, ARPC1B, SHISA2	14
TCONS_00038842	hsa-miR-1275	2	2	SF3B3, MINK1, HNRNPAB, MEN1, MYL12A, UBE2V1, TMEM189-UBE2V1, RREB1, RPS6KA4, RICTOR, RAB15, PTPRF, PTPLB, PKM, NACC1, DYRK2, ACTB, SUMO1, DDX6, FOSL1, NDOR1, GRINA, PIEZO1, SLC47A1, NAA50, ORMDL3, LPCAT3, RSRC1, ARPC1B, LEPREL1, CLPB, CNBP, TAOK1	33
TCONS_00159717	hsa-miR-1275	2	2	SF3B3, MINK1, HNRNPAB, MEN1, MYL12A, UBE2V1, TMEM189-UBE2V1, RREB1, RPS6KA4, RICTOR, RAB15, PTPRF, PTPLB, PKM, NACC1, DYRK2, ACTB, SUMO1, DDX6, FOSL1, NDOR1, GRINA, PIEZO1, SLC47A1, NAA50, ORMDL3, LPCAT3, RSRC1, ARPC1B, LEPREL1, CLPB, CNBP, TAOK1	33
TCONS_00095882	hsa-miR-16-5p	2	2	ACTR1A, TPI1, PDCD4, RAB21, ECHDC1, GOLPH3L, GTF2H1, H3F3B, JUN, OMA1, PDCD6IP, PRIM1, RAD51C, RHOT1, SLC35A1, TIA1, UGDH, UGP2, CDK6, CCND1, YIF1B, VTI1B, UBE2V1, UBE2S, TXN2, TPM3, TMEM43, TMEM109, SRPRB, SQSTM1, SPTLC1, SLC7A1, SLC25A22, SLC16A3, SERPI	545
TCONS_00199847	hsa-miR-16-5p	2	2	ACTR1A, TPI1, PDCD4, RAB21, ECHDC1, GOLPH3L, GTF2H1, H3F3B, JUN, OMA1, PDCD6IP, PRIM1, RAD51C, RHOT1, SLC35A1, TIA1, UGDH, UGP2, CDK6, CCND1, YIF1B, VTI1B, UBE2V1, UBE2S, TXN2, TPM3, TMEM43, TMEM109, SRPRB, SQSTM1, SPTLC1, SLC7A1, SLC25A22, SLC16A3, SERPI	545
TCONS_00276005	hsa-miR-16-5p	2	2	ACTR1A, TPI1, PDCD4, RAB21, ECHDC1, GOLPH3L, GTF2H1, H3F3B, JUN, OMA1, PDCD6IP, PRIM1, RAD51C, RHOT1, SLC35A1, TIA1, UGDH, UGP2, CDK6, CCND1, YIF1B, VTI1B, UBE2V1, UBE2S, TXN2, TPM3, TMEM43, TMEM109, SRPRB, SQSTM1, SPTLC1, SLC7A1, SLC25A22, SLC16A3, SERPI	545
TCONS_00000204	hsa-miR-181a-5p	2	3	NLK, GATA6, DDIT4, RALA, DUSP5, FOS, KLF6, XIAP, CD46, ATF7IP2, PROSC, TMEM45A, GCNT1, FKBP10, SMCHD1, INCENP, FBXO28, TIAL1, PITPNB, SCD, H3F3B, MOB1A, ARHGAP12, TRIM2, OTUD1, ATP6V0E1, SH3BGRL, GPR137B, TMEM14A, TAF2, IDS, HMGB2, BTBD3, SRPK2, DNAJC7, K	135
TCONS_00279342	hsa-miR-181a-5p	2	2	NLK, GATA6, DDIT4, RALA, DUSP5, FOS, KLF6, XIAP, CD46, ATF7IP2, PROSC, TMEM45A, GCNT1, FKBP10, SMCHD1, INCENP, FBXO28, TIAL1, PITPNB, SCD, H3F3B, MOB1A, ARHGAP12, TRIM2, OTUD1, ATP6V0E1, SH3BGRL, GPR137B, TMEM14A, TAF2, IDS, HMGB2, BTBD3, SRPK2, DNAJC7, K	135
TCONS_00236555	hsa-miR-182-5p	2	2	CDKN1A, RARG, TSC22D3, PDCD4, FOXF2, BRIP1, CBX6, CASC3, LSM14A, UBA1, RPS3, TMEM184C, ETV3, UBP1, STAG2, TNKS1BP1, ACTN4, TUBA1B, ANO6, LBR, ATP13A3, PTEN, GSK3B, NUP50, NDRG1, THBS1, ULBP2, RASA2, PITPNM3, SERPINH1, ATXN1L, MBD4, GATSL2, RPS23, PODXL, M	47
TCONS_00012604	hsa-miR-195-5p	2	2	CDK6, CCND1, VEGFA, KRT7, RAF1, SLC2A3, CDK4, CAB39, BCL2L2, ABCB7, NOLC1, RPL10, TPI1, SH3BGRL2, AGO1, ARL2, WNT7A, CEP55, AMOTL1, BTG2, ETNK1, TARBP2, USP15, FCF1, GOSR1, MINK1, PNPLA6, YWHAH, SEPT2, ACTR2, CDV3, ITPR1, BHLHE40, CANX, PCMT1, PIM1, CD2AP	188
TCONS_00095882	hsa-miR-195-5p	2	2	CDK6, CCND1, VEGFA, KRT7, RAF1, SLC2A3, CDK4, CAB39, BCL2L2, ABCB7, NOLC1, RPL10, TPI1, SH3BGRL2, AGO1, ARL2, WNT7A, CEP55, AMOTL1, BTG2, ETNK1, TARBP2, USP15, FCF1, GOSR1, MINK1, PNPLA6, YWHAH, SEPT2, ACTR2, CDV3, ITPR1, BHLHE40, CANX, PCMT1, PIM1, CD2AP	188
TCONS_00199847	hsa-miR-195-5p	2	2	CDK6, CCND1, VEGFA, KRT7, RAF1, SLC2A3, CDK4, CAB39, BCL2L2, ABCB7, NOLC1, RPL10, TPI1, SH3BGRL2, AGO1, ARL2, WNT7A, CEP55, AMOTL1, BTG2, ETNK1, TARBP2, USP15, FCF1, GOSR1, MINK1, PNPLA6, YWHAH, SEPT2, ACTR2, CDV3, ITPR1, BHLHE40, CANX, PCMT1, PIM1, CD2AP	188
TCONS_00276005	hsa-miR-195-5p	2	2	CDK6, CCND1, VEGFA, KRT7, RAF1, SLC2A3, CDK4, CAB39, BCL2L2, ABCB7, NOLC1, RPL10, TPI1, SH3BGRL2, AGO1, ARL2, WNT7A, CEP55, AMOTL1, BTG2, ETNK1, TARBP2, USP15, FCF1, GOSR1, MINK1, PNPLA6, YWHAH, SEPT2, ACTR2, CDV3, ITPR1, BHLHE40, CANX, PCMT1, PIM1, CD2AP	188
TCONS_00053906	hsa-miR-196a-5p	2	2	S100A9, KRT5, ANXA1, HOXB7, BACH1, HMOX1, PDCD4, SRRT, NHLRC3, PHC3, NUP50, LBR, STK40, TMEM135, LGR4, IGF2BP3, RAB31, SLC20A1, USP24, TMEM2, CCDC47, TMX2, KLHL7, RFC2, GLUL, GSTK1, SAP18, TSKU, RPS2, ZFP64, EWSR1, APP, HIST1H2BB, TUBA1B, USP19, PSMD8, TR	93
TCONS_00227310	hsa-miR-196a-5p	2	2	S100A9, KRT5, ANXA1, HOXB7, BACH1, HMOX1, PDCD4, SRRT, NHLRC3, PHC3, NUP50, LBR, STK40, TMEM135, LGR4, IGF2BP3, RAB31, SLC20A1, USP24, TMEM2, CCDC47, TMX2, KLHL7, RFC2, GLUL, GSTK1, SAP18, TSKU, RPS2, ZFP64, EWSR1, APP, HIST1H2BB, TUBA1B, USP19, PSMD8, TR	93
TCONS_00046251	hsa-miR-197-3p	2	2	RAD51, WDR6, USO1, CPSF1, DCBLD2, HMGN1, CLIC1, RBM4, IER3, GORASP2, UMPS, GSTO1, EIF4H, EEF1A1, AGO1, CBX5, PLCB3, NCL, SPG20, PRIM1, H2AFZ, ACTG1, JTB, HNRNPH1, CEP152, STRN, PPP2CA, CKS1B, MORC3, PBX2, MCM7, RSRC2, HNRNPA2B1, HNRNPA1, SCD, MORN2, ADAR,	111
TCONS_00096019	hsa-miR-197-3p	2	2	RAD51, WDR6, USO1, CPSF1, DCBLD2, HMGN1, CLIC1, RBM4, IER3, GORASP2, UMPS, GSTO1, EIF4H, EEF1A1, AGO1, CBX5, PLCB3, NCL, SPG20, PRIM1, H2AFZ, ACTG1, JTB, HNRNPH1, CEP152, STRN, PPP2CA, CKS1B, MORC3, PBX2, MCM7, RSRC2, HNRNPA2B1, HNRNPA1, SCD, MORN2, ADAR,	111
TCONS_00152855	hsa-miR-197-3p	2	2	RAD51, WDR6, USO1, CPSF1, DCBLD2, HMGN1, CLIC1, RBM4, IER3, GORASP2, UMPS, GSTO1, EIF4H, EEF1A1, AGO1, CBX5, PLCB3, NCL, SPG20, PRIM1, H2AFZ, ACTG1, JTB, HNRNPH1, CEP152, STRN, PPP2CA, CKS1B, MORC3, PBX2, MCM7, RSRC2, HNRNPA2B1, HNRNPA1, SCD, MORN2, ADAR,	111
TCONS_00076517	hsa-miR-23c	2	2	TSNAX, TNPO1, ETNK1, TMED7, STARD7, SERINC3, SDHD, NACC1, MCFD2, HMGB2, HMGCS1, HS2ST1, NOL11, ERBB2IP, TRIM59, LMNB1, TPM3, LMAN2, ARL6IP1, RPSAP58, TNFAIP8, NDUFV3, SOD2, TBL2, FNIP1, CELF1, PTGFRN, USP5, ADAM17, DYNC2LI1, BSDC1	31
TCONS_00163611	hsa-miR-23c	2	2	TSNAX, TNPO1, ETNK1, TMED7, STARD7, SERINC3, SDHD, NACC1, MCFD2, HMGB2, HMGCS1, HS2ST1, NOL11, ERBB2IP, TRIM59, LMNB1, TPM3, LMAN2, ARL6IP1, RPSAP58, TNFAIP8, NDUFV3, SOD2, TBL2, FNIP1, CELF1, PTGFRN, USP5, ADAM17, DYNC2LI1, BSDC1	31
TCONS_00239884	hsa-miR-23c	2	2	TSNAX, TNPO1, ETNK1, TMED7, STARD7, SERINC3, SDHD, NACC1, MCFD2, HMGB2, HMGCS1, HS2ST1, NOL11, ERBB2IP, TRIM59, LMNB1, TPM3, LMAN2, ARL6IP1, RPSAP58, TNFAIP8, NDUFV3, SOD2, TBL2, FNIP1, CELF1, PTGFRN, USP5, ADAM17, DYNC2LI1, BSDC1	31
TCONS_00274331	hsa-miR-23c	2	2	TSNAX, TNPO1, ETNK1, TMED7, STARD7, SERINC3, SDHD, NACC1, MCFD2, HMGB2, HMGCS1, HS2ST1, NOL11, ERBB2IP, TRIM59, LMNB1, TPM3, LMAN2, ARL6IP1, RPSAP58, TNFAIP8, NDUFV3, SOD2, TBL2, FNIP1, CELF1, PTGFRN, USP5, ADAM17, DYNC2LI1, BSDC1	31
TCONS_00280721	hsa-miR-23c	2	2	TSNAX, TNPO1, ETNK1, TMED7, STARD7, SERINC3, SDHD, NACC1, MCFD2, HMGB2, HMGCS1, HS2ST1, NOL11, ERBB2IP, TRIM59, LMNB1, TPM3, LMAN2, ARL6IP1, RPSAP58, TNFAIP8, NDUFV3, SOD2, TBL2, FNIP1, CELF1, PTGFRN, USP5, ADAM17, DYNC2LI1, BSDC1	31
TCONS_00006226	hsa-miR-24-3p	2	2	CDK4, CCNA2, AURKB, MYC, DHFR, MAPK14, TRIB3, CDKN2A, BRCA1, ZNF217, TBPL1, DDHD2, UBE2C, UGDH, GTF2E1, MED22, SCML1, TOMM22, PRIM1, MALSU1, TCEA3, SUMO3, GLYR1, NAE1, ACTL6A, NCBP2, SLC7A2, EXOSC8, R3HDM4, NASP, STRADB, CCDC59, CIRBP, S100P, SLC52A2, ADD	257
TCONS_00070946	hsa-miR-25-3p	2	2	PRMT5, KLF4, CDKN1C, TP53, CDH1, PTEN, RPSA, CDK4, GAPDH, NPM1, CHRAC1, ACTL6A, UBR1, SLC4A7, SREBF1, FNDC3B, HIST2H2BF, HYAL1, ANKIB1, BZW1, CHCHD10, EXOC6B, EEF1A1, RPS28, DNM1L, DEAF1, ACP1, TVP23B, ZBTB8OS, ITGB1, NHP2, RPL7A, FECH, ETFA, PRKAR1A, PDK	140
TCONS_00287673	hsa-miR-26a-5p	2	2	CDK8, CDC6, LIF, PTEN, SMAD1, MYC, STRADB, GSK3B, CDK6, ARL4C, HIST1H4E, ABCB7, SCRN1, ARCN1, RASA1, GGA2, MFHAS1, UBA2, DCAF7, MTRF1, WBSCR16, HSPA8, TCP1, SLC25A5, LSM14A, ALG10B, RPL13A, AGO1, RAB18, RPS27A, RPS26, KCTD5, TKT, AURKAIP1, ATP1A1, COASY,	146
TCONS_00009186	hsa-miR-30a-5p	2	2	HNRNPM, TNFRSF10B, ITGA2, TMEM87A, SEC62, JUN, NT5E, LMNB2, SLC4A7, TMEM41B, MBNL1, TMEM59, TMED10, IFRD1, SLC7A11, PTGFRN, NCEH1, SEC23A, DPY19L1, LTN1, NPR3, SLC38A2, PTPRK, G3BP1, STMN1, MET, MPDU1, RAD23B, PGM1, SLC12A4, CDCP1, ADPGK, PAFAH1B2, TMED7,	251
TCONS_00042684	hsa-miR-30a-5p	2	2	HNRNPM, TNFRSF10B, ITGA2, TMEM87A, SEC62, JUN, NT5E, LMNB2, SLC4A7, TMEM41B, MBNL1, TMEM59, TMED10, IFRD1, SLC7A11, PTGFRN, NCEH1, SEC23A, DPY19L1, LTN1, NPR3, SLC38A2, PTPRK, G3BP1, STMN1, MET, MPDU1, RAD23B, PGM1, SLC12A4, CDCP1, ADPGK, PAFAH1B2, TMED7,	251
TCONS_00224465	hsa-miR-30a-5p	2	2	HNRNPM, TNFRSF10B, ITGA2, TMEM87A, SEC62, JUN, NT5E, LMNB2, SLC4A7, TMEM41B, MBNL1, TMEM59, TMED10, IFRD1, SLC7A11, PTGFRN, NCEH1, SEC23A, DPY19L1, LTN1, NPR3, SLC38A2, PTPRK, G3BP1, STMN1, MET, MPDU1, RAD23B, PGM1, SLC12A4, CDCP1, ADPGK, PAFAH1B2, TMED7,	251
TCONS_00214609	hsa-miR-30c-1-3p	2	2	SLC39A8, FTSJ1, SRRT, GHITM, XIAP, BTF3L4, DYRK2, PLEKHB2, PIM3, PRRG4, TANGO2, SUMF2, NRG4, RNASEH2B, FAM83B, CDCP1, CXCL16, TNFRSF10B, ZNF317, YWHAE, TMEM184C, PSMD11, CTNND1, PTP4A1, CCNB1IP1, MCM7, SF3B3, LSG1, TRAM2, TMEM41B, GLUL, ESCO2, ALG10B, BUB	104
TCONS_00239068	hsa-miR-30c-1-3p	2	2	SLC39A8, FTSJ1, SRRT, GHITM, XIAP, BTF3L4, DYRK2, PLEKHB2, PIM3, PRRG4, TANGO2, SUMF2, NRG4, RNASEH2B, FAM83B, CDCP1, CXCL16, TNFRSF10B, ZNF317, YWHAE, TMEM184C, PSMD11, CTNND1, PTP4A1, CCNB1IP1, MCM7, SF3B3, LSG1, TRAM2, TMEM41B, GLUL, ESCO2, ALG10B, BUB	104
TCONS_00009186	hsa-miR-30d-5p	2	2	TP53, SMAD1, FAM60A, FEM1B, SENP2, AGO1, SMEK1, RREB1, COPS7A, HAGH, MTHFD2, RPLP0, SAMD4B, FNIP1, SRSF9, HDHD3, RPS17, HNRNPH1, CARS2, NMT1, YKT6, ATP1A1, TFDP1, KPNA6, S100PBP, LDLR, SLC35G2, SFXN1, CD2AP, PEG10, RAD23B, KIF5B, IER5, LRRC8D, PLXNA1, XPO	100
TCONS_00009186	hsa-miR-30e-5p	2	2	TP53, SMAD1, FAM60A, FEM1B, SENP2, AGO1, SMEK1, RREB1, COPS7A, HAGH, MTHFD2, RPLP0, SAMD4B, FNIP1, SRSF9, HDHD3, RPS17, HNRNPH1, CARS2, NMT1, YKT6, ATP1A1, TFDP1, KPNA6, S100PBP, LDLR, SLC35G2, SFXN1, CD2AP, PEG10, RAD23B, KIF5B, IER5, LRRC8D, PLXNA1, XPO	100
TCONS_00042684	hsa-miR-30e-5p	2	2	TP53, SMAD1, FAM60A, FEM1B, SENP2, AGO1, SMEK1, RREB1, COPS7A, HAGH, MTHFD2, RPLP0, SAMD4B, FNIP1, SRSF9, HDHD3, RPS17, HNRNPH1, CARS2, NMT1, YKT6, ATP1A1, TFDP1, KPNA6, S100PBP, LDLR, SLC35G2, SFXN1, CD2AP, PEG10, RAD23B, KIF5B, IER5, LRRC8D, PLXNA1, XPO	100
TCONS_00224465	hsa-miR-30e-5p	2	2	TP53, SMAD1, FAM60A, FEM1B, SENP2, AGO1, SMEK1, RREB1, COPS7A, HAGH, MTHFD2, RPLP0, SAMD4B, FNIP1, SRSF9, HDHD3, RPS17, HNRNPH1, CARS2, NMT1, YKT6, ATP1A1, TFDP1, KPNA6, S100PBP, LDLR, SLC35G2, SFXN1, CD2AP, PEG10, RAD23B, KIF5B, IER5, LRRC8D, PLXNA1, XPO	100
TCONS_00067809	hsa-miR-3128	2	2	C18ORF25, PAFAH1B2, KCTD5, MRGBP, NUP50, AMD1, GOLGA7, PARP1, CLPB, TNPO1, SPRTN, DPF2, MYLK3, YIPF4, PDE3A, SLC6A8, HIF1A, KANSL3	18
TCONS_00270951	hsa-miR-3128	2	2	C18ORF25, PAFAH1B2, KCTD5, MRGBP, NUP50, AMD1, GOLGA7, PARP1, CLPB, TNPO1, SPRTN, DPF2, MYLK3, YIPF4, PDE3A, SLC6A8, HIF1A, KANSL3	18
TCONS_00042684	hsa-miR-3162-5p	2	2	BTG2, SEPT2, GOLGA7, IGFBP4, UHMK1, RTKN, SLC25A36, CTNND1, ACTR2, NR3C1	10
TCONS_00059318	hsa-miR-3162-5p	2	2	BTG2, SEPT2, GOLGA7, IGFBP4, UHMK1, RTKN, SLC25A36, CTNND1, ACTR2, NR3C1	10
TCONS_00101240	hsa-miR-3162-5p	2	2	BTG2, SEPT2, GOLGA7, IGFBP4, UHMK1, RTKN, SLC25A36, CTNND1, ACTR2, NR3C1	10
TCONS_00032635	hsa-miR-3197	2	5	YIPF2, UQCRQ, SEPHS1, NDEL1	4
TCONS_00154099	hsa-miR-3197	2	2	YIPF2, UQCRQ, SEPHS1, NDEL1	4
TCONS_00042684	hsa-miR-365a-3p	2	2	CCND1, BAX, IMPA1, CALU, OSBP, KLHL12, HDLBP, NOLC1, TRIM16L, TMEM167B, LIMA1, MTA2, POLR1B, USP22, BTF3L4, TMOD3, RAC1, LUC7L2, SLC2A3, KRAS, SHC1, STXBP2, AKT1, UBL3, ZWINT, SREBF2, UBB, SGK1, NKIRAS2, TSPAN1, PADI3, NPM3, SFT2D2, YTHDF1, CBFB, ANAPC16,	40
TCONS_00195955	hsa-miR-365a-3p	2	4	CCND1, BAX, IMPA1, CALU, OSBP, KLHL12, HDLBP, NOLC1, TRIM16L, TMEM167B, LIMA1, MTA2, POLR1B, USP22, BTF3L4, TMOD3, RAC1, LUC7L2, SLC2A3, KRAS, SHC1, STXBP2, AKT1, UBL3, ZWINT, SREBF2, UBB, SGK1, NKIRAS2, TSPAN1, PADI3, NPM3, SFT2D2, YTHDF1, CBFB, ANAPC16,	40
TCONS_00011882	hsa-miR-3665	2	2	COQ10B, DCAF7, ZDHHC18, RAC1, RPL30, LY6E, ALKBH5, TPM2, KCTD2, B4GALT7, THBS1, PTRF, KLF3, EPHB2, CRTAP, ATXN1L, RAB5C, GNAS, ZNF85, MRPL17, ELF4, ORC4, SEPHS1, RNF11, ELP6, TANGO2, MTA1, LSM3, WDR41, SNRPD3, PTK2B	31
TCONS_00042684	hsa-miR-3665	2	2	COQ10B, DCAF7, ZDHHC18, RAC1, RPL30, LY6E, ALKBH5, TPM2, KCTD2, B4GALT7, THBS1, PTRF, KLF3, EPHB2, CRTAP, ATXN1L, RAB5C, GNAS, ZNF85, MRPL17, ELF4, ORC4, SEPHS1, RNF11, ELP6, TANGO2, MTA1, LSM3, WDR41, SNRPD3, PTK2B	31
TCONS_00142663	hsa-miR-3665	2	2	COQ10B, DCAF7, ZDHHC18, RAC1, RPL30, LY6E, ALKBH5, TPM2, KCTD2, B4GALT7, THBS1, PTRF, KLF3, EPHB2, CRTAP, ATXN1L, RAB5C, GNAS, ZNF85, MRPL17, ELF4, ORC4, SEPHS1, RNF11, ELP6, TANGO2, MTA1, LSM3, WDR41, SNRPD3, PTK2B	31
TCONS_00209695	hsa-miR-3665	2	2	COQ10B, DCAF7, ZDHHC18, RAC1, RPL30, LY6E, ALKBH5, TPM2, KCTD2, B4GALT7, THBS1, PTRF, KLF3, EPHB2, CRTAP, ATXN1L, RAB5C, GNAS, ZNF85, MRPL17, ELF4, ORC4, SEPHS1, RNF11, ELP6, TANGO2, MTA1, LSM3, WDR41, SNRPD3, PTK2B	31
TCONS_00011882	hsa-miR-3919	2	2	LMNB1, SYNGR2, ITGA2, MYC, LDB1, MRPS21, UGCG, UBE2G1, SLC7A1, SGK1, PTRF, DVL3, DHX36, CNBP, MAPRE1, LAPTM4B, CD59, ZMYM1, PQLC1, BUB1, NUP37, INCENP, HMGB2, RPS26, SET, SF1, CREB3L2, EXOC5, AGO1, USP5, G3BP2	31
TCONS_00030367	hsa-miR-3919	2	2	LMNB1, SYNGR2, ITGA2, MYC, LDB1, MRPS21, UGCG, UBE2G1, SLC7A1, SGK1, PTRF, DVL3, DHX36, CNBP, MAPRE1, LAPTM4B, CD59, ZMYM1, PQLC1, BUB1, NUP37, INCENP, HMGB2, RPS26, SET, SF1, CREB3L2, EXOC5, AGO1, USP5, G3BP2	31
TCONS_00031693	hsa-miR-3919	2	2	LMNB1, SYNGR2, ITGA2, MYC, LDB1, MRPS21, UGCG, UBE2G1, SLC7A1, SGK1, PTRF, DVL3, DHX36, CNBP, MAPRE1, LAPTM4B, CD59, ZMYM1, PQLC1, BUB1, NUP37, INCENP, HMGB2, RPS26, SET, SF1, CREB3L2, EXOC5, AGO1, USP5, G3BP2	31
TCONS_00089480	hsa-miR-3919	2	2	LMNB1, SYNGR2, ITGA2, MYC, LDB1, MRPS21, UGCG, UBE2G1, SLC7A1, SGK1, PTRF, DVL3, DHX36, CNBP, MAPRE1, LAPTM4B, CD59, ZMYM1, PQLC1, BUB1, NUP37, INCENP, HMGB2, RPS26, SET, SF1, CREB3L2, EXOC5, AGO1, USP5, G3BP2	31
TCONS_00188267	hsa-miR-3919	2	2	LMNB1, SYNGR2, ITGA2, MYC, LDB1, MRPS21, UGCG, UBE2G1, SLC7A1, SGK1, PTRF, DVL3, DHX36, CNBP, MAPRE1, LAPTM4B, CD59, ZMYM1, PQLC1, BUB1, NUP37, INCENP, HMGB2, RPS26, SET, SF1, CREB3L2, EXOC5, AGO1, USP5, G3BP2	31
TCONS_00211374	hsa-miR-3919	2	2	LMNB1, SYNGR2, ITGA2, MYC, LDB1, MRPS21, UGCG, UBE2G1, SLC7A1, SGK1, PTRF, DVL3, DHX36, CNBP, MAPRE1, LAPTM4B, CD59, ZMYM1, PQLC1, BUB1, NUP37, INCENP, HMGB2, RPS26, SET, SF1, CREB3L2, EXOC5, AGO1, USP5, G3BP2	31
TCONS_00214557	hsa-miR-3919	2	2	LMNB1, SYNGR2, ITGA2, MYC, LDB1, MRPS21, UGCG, UBE2G1, SLC7A1, SGK1, PTRF, DVL3, DHX36, CNBP, MAPRE1, LAPTM4B, CD59, ZMYM1, PQLC1, BUB1, NUP37, INCENP, HMGB2, RPS26, SET, SF1, CREB3L2, EXOC5, AGO1, USP5, G3BP2	31
TCONS_00280643	hsa-miR-3919	2	2	LMNB1, SYNGR2, ITGA2, MYC, LDB1, MRPS21, UGCG, UBE2G1, SLC7A1, SGK1, PTRF, DVL3, DHX36, CNBP, MAPRE1, LAPTM4B, CD59, ZMYM1, PQLC1, BUB1, NUP37, INCENP, HMGB2, RPS26, SET, SF1, CREB3L2, EXOC5, AGO1, USP5, G3BP2	31
TCONS_00042684	hsa-miR-3960	2	3	NDUFA11, CSTF2, PEG10, MFI2, SLC47A1, ZBTB7B, MARVELD1, RPL14	8
TCONS_00064526	hsa-miR-3960	2	2	NDUFA11, CSTF2, PEG10, MFI2, SLC47A1, ZBTB7B, MARVELD1, RPL14	8
TCONS_00276818	hsa-miR-3960	2	2	NDUFA11, CSTF2, PEG10, MFI2, SLC47A1, ZBTB7B, MARVELD1, RPL14	8
TCONS_00032415	hsa-miR-4447	2	2	TXLNA, TXLNA, C5ORF51, PEG10, FARSA, C16orf58, IGFBP4, COX10, UBE2V1, TMEM189-UBE2V1, TM9SF3, SF3B3, RREB1, RPS6KA4, RICTOR, RAB15, PTPRF, PKM, NACC1, MTHFD2, MEF2D, LAMC1, DYRK2, CCNY, CSTF2, SUMO1, DDX6, FOSL1, B4GALT5, FASTK, NDOR1, GRINA, GNB2, PIEZO1	41
TCONS_00042684	hsa-miR-4447	2	2	TXLNA, TXLNA, C5ORF51, PEG10, FARSA, C16orf58, IGFBP4, COX10, UBE2V1, TMEM189-UBE2V1, TM9SF3, SF3B3, RREB1, RPS6KA4, RICTOR, RAB15, PTPRF, PKM, NACC1, MTHFD2, MEF2D, LAMC1, DYRK2, CCNY, CSTF2, SUMO1, DDX6, FOSL1, B4GALT5, FASTK, NDOR1, GRINA, GNB2, PIEZO1	41
TCONS_00193939	hsa-miR-4447	2	2	TXLNA, TXLNA, C5ORF51, PEG10, FARSA, C16orf58, IGFBP4, COX10, UBE2V1, TMEM189-UBE2V1, TM9SF3, SF3B3, RREB1, RPS6KA4, RICTOR, RAB15, PTPRF, PKM, NACC1, MTHFD2, MEF2D, LAMC1, DYRK2, CCNY, CSTF2, SUMO1, DDX6, FOSL1, B4GALT5, FASTK, NDOR1, GRINA, GNB2, PIEZO1	41
TCONS_00261248	hsa-miR-4447	2	2	TXLNA, TXLNA, C5ORF51, PEG10, FARSA, C16orf58, IGFBP4, COX10, UBE2V1, TMEM189-UBE2V1, TM9SF3, SF3B3, RREB1, RPS6KA4, RICTOR, RAB15, PTPRF, PKM, NACC1, MTHFD2, MEF2D, LAMC1, DYRK2, CCNY, CSTF2, SUMO1, DDX6, FOSL1, B4GALT5, FASTK, NDOR1, GRINA, GNB2, PIEZO1	41
TCONS_00042684	hsa-miR-4492	2	3	TSKU, NF2, TMEM109, SERPINH1, FARSA, CDCA8, MYL12A, HMOX1, SYNGR2, PHF19, NDOR1, ATP8B1, PODXL, SAMD4B, RNF4, PTDSS2, TIAL1, GDE1, ELK1, SFT2D2, STAC, SLC39A11	22
TCONS_00098781	hsa-miR-4492	2	2	TSKU, NF2, TMEM109, SERPINH1, FARSA, CDCA8, MYL12A, HMOX1, SYNGR2, PHF19, NDOR1, ATP8B1, PODXL, SAMD4B, RNF4, PTDSS2, TIAL1, GDE1, ELK1, SFT2D2, STAC, SLC39A11	22
TCONS_00297467	hsa-miR-4492	2	2	TSKU, NF2, TMEM109, SERPINH1, FARSA, CDCA8, MYL12A, HMOX1, SYNGR2, PHF19, NDOR1, ATP8B1, PODXL, SAMD4B, RNF4, PTDSS2, TIAL1, GDE1, ELK1, SFT2D2, STAC, SLC39A11	22
TCONS_00014257	hsa-miR-4508	2	2	TRIM59, PTDSS2, YES1	3
TCONS_00011882	hsa-miR-4514	2	2	XRCC6, ADRBK1, TMEM214, CS, PARD6B, SRSF2, YIPF4, C18orf32, SFT2D2, RAB15, PQLC1, TXLNA, VASN, XRCC3, MLLT6, TCEB2, VEGFB, FAM208A, CSRP1, OSBPL2, ITPRIPL2, XPO6, QDPR, PTPLB, FYTTD1, DARS, CAV1, ATP1B3, PTK2B	29
TCONS_00064063	hsa-miR-4514	2	4	XRCC6, ADRBK1, TMEM214, CS, PARD6B, SRSF2, YIPF4, C18orf32, SFT2D2, RAB15, PQLC1, TXLNA, VASN, XRCC3, MLLT6, TCEB2, VEGFB, FAM208A, CSRP1, OSBPL2, ITPRIPL2, XPO6, QDPR, PTPLB, FYTTD1, DARS, CAV1, ATP1B3, PTK2B	29
TCONS_00208704	hsa-miR-4514	2	2	XRCC6, ADRBK1, TMEM214, CS, PARD6B, SRSF2, YIPF4, C18orf32, SFT2D2, RAB15, PQLC1, TXLNA, VASN, XRCC3, MLLT6, TCEB2, VEGFB, FAM208A, CSRP1, OSBPL2, ITPRIPL2, XPO6, QDPR, PTPLB, FYTTD1, DARS, CAV1, ATP1B3, PTK2B	29
TCONS_00257016	hsa-miR-4514	2	2	XRCC6, ADRBK1, TMEM214, CS, PARD6B, SRSF2, YIPF4, C18orf32, SFT2D2, RAB15, PQLC1, TXLNA, VASN, XRCC3, MLLT6, TCEB2, VEGFB, FAM208A, CSRP1, OSBPL2, ITPRIPL2, XPO6, QDPR, PTPLB, FYTTD1, DARS, CAV1, ATP1B3, PTK2B	29
TCONS_00297467	hsa-miR-4514	2	2	XRCC6, ADRBK1, TMEM214, CS, PARD6B, SRSF2, YIPF4, C18orf32, SFT2D2, RAB15, PQLC1, TXLNA, VASN, XRCC3, MLLT6, TCEB2, VEGFB, FAM208A, CSRP1, OSBPL2, ITPRIPL2, XPO6, QDPR, PTPLB, FYTTD1, DARS, CAV1, ATP1B3, PTK2B	29
TCONS_00142663	hsa-miR-4516	2	4	STAT3, PIM1, TNFAIP1, SCOC, NKIRAS2, RBM38, SLC25A36, DAZAP2, DCAF7, HMGN2, RAC3, TRIB3, ELP6, CCDC80, SMYD2, SOD2, ALKBH5, TPM2, KDM5C, YARS, MYL12A, UBE2G1, TP53, SLC7A5, RAB2B, PSMD11, MBD4, LRRC20, COL5A1, CDKN1A, CANX, NXN, SUMO1, REXO2, SEMA3F, GATA	52
TCONS_00202666	hsa-miR-4516	2	2	STAT3, PIM1, TNFAIP1, SCOC, NKIRAS2, RBM38, SLC25A36, DAZAP2, DCAF7, HMGN2, RAC3, TRIB3, ELP6, CCDC80, SMYD2, SOD2, ALKBH5, TPM2, KDM5C, YARS, MYL12A, UBE2G1, TP53, SLC7A5, RAB2B, PSMD11, MBD4, LRRC20, COL5A1, CDKN1A, CANX, NXN, SUMO1, REXO2, SEMA3F, GATA	52
TCONS_00239756	hsa-miR-4687-3p	2	2	RHOA, FHL2, TXNIP, SLC37A4, ADAP1, YES1, RPS17, FOLR1, ALPI, PPP1R26	10
TCONS_00077409	hsa-miR-4758-3p	2	3	GHITM, RBM14, CAD, DPY19L1, EPAS1, MKNK2, CMSS1, DYNLL2, IFRD2, PDLIM5, HPSE, RIMKLB, CCND1, SAPCD2, PEX16, PGK1	16
TCONS_00287673	hsa-miR-4758-3p	2	2	GHITM, RBM14, CAD, DPY19L1, EPAS1, MKNK2, CMSS1, DYNLL2, IFRD2, PDLIM5, HPSE, RIMKLB, CCND1, SAPCD2, PEX16, PGK1	16
TCONS_00287695	hsa-miR-4758-3p	2	2	GHITM, RBM14, CAD, DPY19L1, EPAS1, MKNK2, CMSS1, DYNLL2, IFRD2, PDLIM5, HPSE, RIMKLB, CCND1, SAPCD2, PEX16, PGK1	16
TCONS_00014770	hsa-miR-4764-3p	2	2	TRIM44, TM7SF3, BASP1, ARPC4, RSF1, ZNF274, SAMD8, MRPL19	8
TCONS_00163485	hsa-miR-4787-5p	2	2	MYADM, ALDOA, PTPRF	3
TCONS_00042684	hsa-miR-483-5p	2	3	ALCAM, NUCB1, TROVE2, G3BP1, CAPZB, NDUFV3, ALG10B, RNF20, API5, PPDPF, SLC26A2, YIPF4, ZMYM1, TAOK1, MLLT6, PLIN3, LYPLA1, UTP6, DENND6A, MAVS, RHOBTB3, RSBN1L, ATP5G1, GDE1, FLYWCH2, LARS, MAP4K2, HEATR5A, NCBP2, C19orf52	30
TCONS_00025901	hsa-miR-5787	2	2	TSKU, NF2, SUPT16H, SEC22C, PTEN, PODXL, ADAR, ARL8A, GJA5, KRT8, ORC4, SLC2A1, FAM127B, THOC5, TRAM2, TMEM43, HECA, TGOLN2, FAM129B, IMP4, MINOS1, PTDSS2, PARP2, PLIN3, TIAL1, GDE1, MSH5, YES1, ATL3, ELP2, SHISA2, SFT2D2, MED17, RPL37A, TMEM248, PARD6B,	41
TCONS_00042814	hsa-miR-5787	2	2	TSKU, NF2, SUPT16H, SEC22C, PTEN, PODXL, ADAR, ARL8A, GJA5, KRT8, ORC4, SLC2A1, FAM127B, THOC5, TRAM2, TMEM43, HECA, TGOLN2, FAM129B, IMP4, MINOS1, PTDSS2, PARP2, PLIN3, TIAL1, GDE1, MSH5, YES1, ATL3, ELP2, SHISA2, SFT2D2, MED17, RPL37A, TMEM248, PARD6B,	41
TCONS_00163485	hsa-miR-5787	2	5	TSKU, NF2, SUPT16H, SEC22C, PTEN, PODXL, ADAR, ARL8A, GJA5, KRT8, ORC4, SLC2A1, FAM127B, THOC5, TRAM2, TMEM43, HECA, TGOLN2, FAM129B, IMP4, MINOS1, PTDSS2, PARP2, PLIN3, TIAL1, GDE1, MSH5, YES1, ATL3, ELP2, SHISA2, SFT2D2, MED17, RPL37A, TMEM248, PARD6B,	41
TCONS_00208704	hsa-miR-5787	2	4	TSKU, NF2, SUPT16H, SEC22C, PTEN, PODXL, ADAR, ARL8A, GJA5, KRT8, ORC4, SLC2A1, FAM127B, THOC5, TRAM2, TMEM43, HECA, TGOLN2, FAM129B, IMP4, MINOS1, PTDSS2, PARP2, PLIN3, TIAL1, GDE1, MSH5, YES1, ATL3, ELP2, SHISA2, SFT2D2, MED17, RPL37A, TMEM248, PARD6B,	41
TCONS_00007933	hsa-miR-6089	2	2	TPT1, SEH1L, RGL2, PRRC2A, KCTD5, DHX36, CRTAP, BBX, CAD, ALG10B, CMSS1, GGA2, EIF2S3, ZNF770, SH3D19, MINOS1, TANGO2, SFT2D2, SCNM1, CCDC80, FYTTD1	21
TCONS_00011882	hsa-miR-6089	2	2	TPT1, SEH1L, RGL2, PRRC2A, KCTD5, DHX36, CRTAP, BBX, CAD, ALG10B, CMSS1, GGA2, EIF2S3, ZNF770, SH3D19, MINOS1, TANGO2, SFT2D2, SCNM1, CCDC80, FYTTD1	21
TCONS_00026472	hsa-miR-6089	2	2	TPT1, SEH1L, RGL2, PRRC2A, KCTD5, DHX36, CRTAP, BBX, CAD, ALG10B, CMSS1, GGA2, EIF2S3, ZNF770, SH3D19, MINOS1, TANGO2, SFT2D2, SCNM1, CCDC80, FYTTD1	21
TCONS_00011882	hsa-miR-6124	2	2	KIF5B, CDKN1A, CELF1, CTNND1, YIPF6, BCL2L12, RAC1, SP1, TMEM106B, COPRS, CCDC80, SOD2, RAD21, PDIA5, NHP2L1, NASP, EIF1AX, C5orf51, AP1S1, AMOTL2, UBTF, PIK3C3, SFT2D2, EEF2, CSDE1, TUBA1B, RAN, PTP4A2, LYPD6, UNKL, CD2AP, CYB5B, ANXA5, CORO1C, TPM3, SER	48
TCONS_00161920	hsa-miR-6124	2	2	KIF5B, CDKN1A, CELF1, CTNND1, YIPF6, BCL2L12, RAC1, SP1, TMEM106B, COPRS, CCDC80, SOD2, RAD21, PDIA5, NHP2L1, NASP, EIF1AX, C5orf51, AP1S1, AMOTL2, UBTF, PIK3C3, SFT2D2, EEF2, CSDE1, TUBA1B, RAN, PTP4A2, LYPD6, UNKL, CD2AP, CYB5B, ANXA5, CORO1C, TPM3, SER	48
TCONS_00239103	hsa-miR-6124	2	2	KIF5B, CDKN1A, CELF1, CTNND1, YIPF6, BCL2L12, RAC1, SP1, TMEM106B, COPRS, CCDC80, SOD2, RAD21, PDIA5, NHP2L1, NASP, EIF1AX, C5orf51, AP1S1, AMOTL2, UBTF, PIK3C3, SFT2D2, EEF2, CSDE1, TUBA1B, RAN, PTP4A2, LYPD6, UNKL, CD2AP, CYB5B, ANXA5, CORO1C, TPM3, SER	48
TCONS_00246365	hsa-miR-6124	2	2	KIF5B, CDKN1A, CELF1, CTNND1, YIPF6, BCL2L12, RAC1, SP1, TMEM106B, COPRS, CCDC80, SOD2, RAD21, PDIA5, NHP2L1, NASP, EIF1AX, C5orf51, AP1S1, AMOTL2, UBTF, PIK3C3, SFT2D2, EEF2, CSDE1, TUBA1B, RAN, PTP4A2, LYPD6, UNKL, CD2AP, CYB5B, ANXA5, CORO1C, TPM3, SER	48
TCONS_00287673	hsa-miR-6124	2	3	KIF5B, CDKN1A, CELF1, CTNND1, YIPF6, BCL2L12, RAC1, SP1, TMEM106B, COPRS, CCDC80, SOD2, RAD21, PDIA5, NHP2L1, NASP, EIF1AX, C5orf51, AP1S1, AMOTL2, UBTF, PIK3C3, SFT2D2, EEF2, CSDE1, TUBA1B, RAN, PTP4A2, LYPD6, UNKL, CD2AP, CYB5B, ANXA5, CORO1C, TPM3, SER	48
TCONS_00023139	hsa-miR-638	2	2	CNNM4, SOD2, BUB1, OTUD7B, STC2, LDHA, GALNT10, RAB21, ABHD12	9
TCONS_00070946	hsa-miR-92b-3p	2	2	CDKN1C, PRMT5, NLK, GSTM3, NCL, HPS6, WARS, DDX3X, UROD, IK, MRPL53, ABCA3, NPM1, SFXN1, ATP5G3, ADCK4, NCAPD2, RNF168, DEXI, PHF23, FLNB, YWHAE, RAN, GSS, PRKCSH, HAGH, USF1, CEP152, NONO, GNB2, TPT1, OGFR, LARS, RPL8, MMS19, GATA6, RPS28, POFUT1, RPLP0,	207

## Sheet: correltion of ceRNA network
lncRNA_ID	SHEEC	SHEE	log2(SHEEC/SHEE)	miRNA	SHEEC	SHEE	Log2 (SHEEC/SHEE)	Target Gene	Target Gene (Entrez Gene ID)	SHEEC	SHEE	log2(SHEEC/SHEE)	mRNA-miRNA correlation	lncRNA-miRNA correlation	lncRNA-mRNA correlation
TCONS_00006226	0	109.331	-inf	hsa-miR-24-3p	434.018	870.414	-1.00395	CDK4	1019	15.4111	44.3017	-1.52339	positive	positive	positive
TCONS_00031611	0	43.6682	-inf	hsa-miR-24-3p	434.018	870.414	-1.00395	CDK4	1019	15.4111	44.3017	-1.52339	positive	positive	positive
TCONS_00042684	35.2908	0	inf	hsa-miR-24-3p	434.018	870.414	-1.00395	CDK4	1019	15.4111	44.3017	-1.52339	positive	negative	negative
TCONS_00287673	16.0782	0	inf	hsa-miR-24-3p	434.018	870.414	-1.00395	CDK4	1019	15.4111	44.3017	-1.52339	positive	negative	negative
TCONS_00006226	0	109.331	-inf	hsa-miR-24-3p	434.018	870.414	-1.00395	CCNA2	890	103.279	29.8462	1.79092	negative	positive	negative
TCONS_00031611	0	43.6682	-inf	hsa-miR-24-3p	434.018	870.414	-1.00395	CCNA2	890	103.279	29.8462	1.79092	negative	positive	negative
TCONS_00042684	35.2908	0	inf	hsa-miR-24-3p	434.018	870.414	-1.00395	CCNA2	890	103.279	29.8462	1.79092	negative	negative	positive
TCONS_00287673	16.0782	0	inf	hsa-miR-24-3p	434.018	870.414	-1.00395	CCNA2	890	103.279	29.8462	1.79092	negative	negative	positive
TCONS_00006226	0	109.331	-inf	hsa-miR-24-3p	434.018	870.414	-1.00395	AURKB	9212	40.0288	0.00295908	13.7236	negative	positive	negative
TCONS_00031611	0	43.6682	-inf	hsa-miR-24-3p	434.018	870.414	-1.00395	AURKB	9212	40.0288	0.00295908	13.7236	negative	positive	negative
TCONS_00042684	35.2908	0	inf	hsa-miR-24-3p	434.018	870.414	-1.00395	AURKB	9212	40.0288	0.00295908	13.7236	negative	negative	positive
TCONS_00287673	16.0782	0	inf	hsa-miR-24-3p	434.018	870.414	-1.00395	AURKB	9212	40.0288	0.00295908	13.7236	negative	negative	positive
TCONS_00006226	0	109.331	-inf	hsa-miR-24-3p	434.018	870.414	-1.00395	MYC	4609	12.3275	49.986	-2.01965	positive	positive	positive
TCONS_00031611	0	43.6682	-inf	hsa-miR-24-3p	434.018	870.414	-1.00395	MYC	4609	12.3275	49.986	-2.01965	positive	positive	positive
TCONS_00042684	35.2908	0	inf	hsa-miR-24-3p	434.018	870.414	-1.00395	MYC	4609	12.3275	49.986	-2.01965	positive	negative	negative
TCONS_00287673	16.0782	0	inf	hsa-miR-24-3p	434.018	870.414	-1.00395	MYC	4609	12.3275	49.986	-2.01965	positive	negative	negative
TCONS_00053906	0	47.9059	-inf	hsa-miR-196a-5p	3.75396	115.246	-4.94016	S100A9	6280	256.355	0	inf	negative	positive	negative
TCONS_00227310	0	92.4412	-inf	hsa-miR-196a-5p	3.75396	115.246	-4.94016	S100A9	6280	256.355	0	inf	negative	positive	negative
TCONS_00053906	0	47.9059	-inf	hsa-miR-196a-5p	3.75396	115.246	-4.94016	KRT5	3852	10.8017	0	inf	negative	positive	negative
TCONS_00227310	0	92.4412	-inf	hsa-miR-196a-5p	3.75396	115.246	-4.94016	KRT5	3852	10.8017	0	inf	negative	positive	negative
TCONS_00012604	0	191.476	-inf	hsa-miR-195-5p	38.3072	123.157	-1.68481	CDK6	1021	6.42955	34.9114	-2.44091	positive	positive	positive
TCONS_00042684	35.2908	0	inf	hsa-miR-195-5p	38.3072	123.157	-1.68481	CDK6	1021	6.42955	34.9114	-2.44091	positive	negative	negative
TCONS_00095882	0	89.544	-inf	hsa-miR-195-5p	38.3072	123.157	-1.68481	CDK6	1021	6.42955	34.9114	-2.44091	positive	positive	positive
TCONS_00199847	0	93.8919	-inf	hsa-miR-195-5p	38.3072	123.157	-1.68481	CDK6	1021	6.42955	34.9114	-2.44091	positive	positive	positive
TCONS_00276005	0	113.713	-inf	hsa-miR-195-5p	38.3072	123.157	-1.68481	CDK6	1021	6.42955	34.9114	-2.44091	positive	positive	positive
TCONS_00306574	0	140.316	-inf	hsa-miR-195-5p	38.3072	123.157	-1.68481	CDK6	1021	6.42955	34.9114	-2.44091	positive	positive	positive
TCONS_00012604	0	191.476	-inf	hsa-miR-195-5p	38.3072	123.157	-1.68481	CCND1	595	76.0781	11.6692	2.70478	negative	positive	negative
TCONS_00042684	35.2908	0	inf	hsa-miR-195-5p	38.3072	123.157	-1.68481	CCND1	595	76.0781	11.6692	2.70478	negative	negative	positive
TCONS_00095882	0	89.544	-inf	hsa-miR-195-5p	38.3072	123.157	-1.68481	CCND1	595	76.0781	11.6692	2.70478	negative	positive	negative
TCONS_00199847	0	93.8919	-inf	hsa-miR-195-5p	38.3072	123.157	-1.68481	CCND1	595	76.0781	11.6692	2.70478	negative	positive	negative
TCONS_00276005	0	113.713	-inf	hsa-miR-195-5p	38.3072	123.157	-1.68481	CCND1	595	76.0781	11.6692	2.70478	negative	positive	negative
TCONS_00306574	0	140.316	-inf	hsa-miR-195-5p	38.3072	123.157	-1.68481	CCND1	595	76.0781	11.6692	2.70478	negative	positive	negative
TCONS_00000204	0	34.7969	-inf	hsa-miR-181a-5p	1094.69	303.218	1.85209	NLK	51701	6.11298	0	inf	positive	negative	negative
TCONS_00042684	35.2908	0	inf	hsa-miR-181a-5p	1094.69	303.218	1.85209	NLK	51701	6.11298	0	inf	positive	positive	positive
TCONS_00279342	0	19.0523	-inf	hsa-miR-181a-5p	1094.69	303.218	1.85209	NLK	51701	6.11298	0	inf	positive	negative	negative
TCONS_00000204	0	34.7969	-inf	hsa-miR-181a-5p	1094.69	303.218	1.85209	GATA6	2627	6.60126	0.000658677	13.2909	positive	negative	negative
TCONS_00042684	35.2908	0	inf	hsa-miR-181a-5p	1094.69	303.218	1.85209	GATA6	2627	6.60126	0.000658677	13.2909	positive	positive	positive
TCONS_00279342	0	19.0523	-inf	hsa-miR-181a-5p	1094.69	303.218	1.85209	GATA6	2627	6.60126	0.000658677	13.2909	positive	negative	negative
TCONS_00042684	35.2908	0	inf	hsa-let-7g-5p	128.53	742.618	-2.53051	KRAS	3845	8.04741	0.0118897	9.40267	negative	negative	positive
TCONS_00042684	35.2908	0	inf	hsa-let-7a-5p	1192.06	2770.42	-1.21665	CDK6	1021	6.42955	34.9114	-2.44091	positive	negative	negative
TCONS_00042684	35.2908	0	inf	hsa-let-7a-5p	1192.06	2770.42	-1.21665	CDK6	1021	6.42955	34.9114	-2.44091	positive	negative	negative
TCONS_00042684	35.2908	0	inf	hsa-let-7a-5p	1192.06	2770.42	-1.21665	MYC	4609	12.3275	49.986	-2.01965	positive	negative	negative
TCONS_00042684	35.2908	0	inf	hsa-let-7a-5p	1192.06	2770.42	-1.21665	MYC	4609	12.3275	49.986	-2.01965	positive	negative	negative
TCONS_00042684	35.2908	0	inf	hsa-let-7a-5p	1192.06	2770.42	-1.21665	NKIRAS2	28511	0	12.3157	-inf	positive	negative	negative
TCONS_00042684	35.2908	0	inf	hsa-let-7a-5p	1192.06	2770.42	-1.21665	NKIRAS2	28511	0	12.3157	-inf	positive	negative	negative
TCONS_00042684	35.2908	0	inf	hsa-let-7g-5p	128.53	742.618	-2.53051	MYC	4609	12.3275	49.986	-2.01965	positive	negative	negative
TCONS_00042684	35.2908	0	inf	hsa-miR-182-5p	22.7759	111.804	-2.29539	CDKN1A	1026	25.2145	9.57144	1.39745	negative	negative	positive
TCONS_00236555	0	20.2288	-inf	hsa-miR-182-5p	22.7759	111.804	-2.29539	CDKN1A	1026	25.2145	9.57144	1.39745	negative	positive	negative
TCONS_00053906	0	47.9059	-inf	hsa-miR-196a-5p	3.75396	115.246	-4.94016	ANXA1	301	607.269	137.995	2.13772	negative	positive	negative
TCONS_00227310	0	92.4412	-inf	hsa-miR-196a-5p	3.75396	115.246	-4.94016	ANXA1	301	607.269	137.995	2.13772	negative	positive	negative
TCONS_00042684	35.2908	0	inf	hsa-miR-16-5p	267.694	688.443	-1.36275	ACTR1A	10121	53.1778	14.8094	1.84431	negative	negative	positive
TCONS_00095882	0	89.544	-inf	hsa-miR-16-5p	267.694	688.443	-1.36275	ACTR1A	10121	53.1778	14.8094	1.84431	negative	positive	negative
TCONS_00199847	0	93.8919	-inf	hsa-miR-16-5p	267.694	688.443	-1.36275	ACTR1A	10121	53.1778	14.8094	1.84431	negative	positive	negative
TCONS_00276005	0	113.713	-inf	hsa-miR-16-5p	267.694	688.443	-1.36275	ACTR1A	10121	53.1778	14.8094	1.84431	negative	positive	negative
TCONS_00306574	0	140.316	-inf	hsa-miR-16-5p	267.694	688.443	-1.36275	ACTR1A	10121	53.1778	14.8094	1.84431	negative	positive	negative
TCONS_00042684	35.2908	0	inf	hsa-miR-16-5p	267.694	688.443	-1.36275	TPI1	7167	102	0	inf	negative	negative	positive
TCONS_00095882	0	89.544	-inf	hsa-miR-16-5p	267.694	688.443	-1.36275	TPI1	7167	102	0	inf	negative	positive	negative
TCONS_00199847	0	93.8919	-inf	hsa-miR-16-5p	267.694	688.443	-1.36275	TPI1	7167	102	0	inf	negative	positive	negative
TCONS_00276005	0	113.713	-inf	hsa-miR-16-5p	267.694	688.443	-1.36275	TPI1	7167	102	0	inf	negative	positive	negative
TCONS_00306574	0	140.316	-inf	hsa-miR-16-5p	267.694	688.443	-1.36275	TPI1	7167	102	0	inf	negative	positive	negative
TCONS_00042684	35.2908	0	inf	hsa-miR-16-5p	267.694	688.443	-1.36275	PDCD4	27250	10.4575	0	inf	negative	negative	positive
TCONS_00095882	0	89.544	-inf	hsa-miR-16-5p	267.694	688.443	-1.36275	PDCD4	27250	10.4575	0	inf	negative	positive	negative
TCONS_00199847	0	93.8919	-inf	hsa-miR-16-5p	267.694	688.443	-1.36275	PDCD4	27250	10.4575	0	inf	negative	positive	negative
TCONS_00276005	0	113.713	-inf	hsa-miR-16-5p	267.694	688.443	-1.36275	PDCD4	27250	10.4575	0	inf	negative	positive	negative
TCONS_00306574	0	140.316	-inf	hsa-miR-16-5p	267.694	688.443	-1.36275	PDCD4	27250	10.4575	0	inf	negative	positive	negative
TCONS_00042684	35.2908	0	inf	hsa-miR-16-5p	267.694	688.443	-1.36275	RAB21	23011	23.8851	6.86995	1.79774	negative	negative	positive
TCONS_00095882	0	89.544	-inf	hsa-miR-16-5p	267.694	688.443	-1.36275	RAB21	23011	23.8851	6.86995	1.79774	negative	positive	negative
TCONS_00199847	0	93.8919	-inf	hsa-miR-16-5p	267.694	688.443	-1.36275	RAB21	23011	23.8851	6.86995	1.79774	negative	positive	negative
TCONS_00276005	0	113.713	-inf	hsa-miR-16-5p	267.694	688.443	-1.36275	RAB21	23011	23.8851	6.86995	1.79774	negative	positive	negative
TCONS_00306574	0	140.316	-inf	hsa-miR-16-5p	267.694	688.443	-1.36275	RAB21	23011	23.8851	6.86995	1.79774	negative	positive	negative
TCONS_00042684	35.2908	0	inf	hsa-miR-16-5p	267.694	688.443	-1.36275	ECHDC1	55862	0	12.9136	-inf	positive	negative	negative
TCONS_00095882	0	89.544	-inf	hsa-miR-16-5p	267.694	688.443	-1.36275	ECHDC1	55862	0	12.9136	-inf	positive	positive	positive
TCONS_00199847	0	93.8919	-inf	hsa-miR-16-5p	267.694	688.443	-1.36275	ECHDC1	55862	0	12.9136	-inf	positive	positive	positive
TCONS_00276005	0	113.713	-inf	hsa-miR-16-5p	267.694	688.443	-1.36275	ECHDC1	55862	0	12.9136	-inf	positive	positive	positive
TCONS_00306574	0	140.316	-inf	hsa-miR-16-5p	267.694	688.443	-1.36275	ECHDC1	55862	0	12.9136	-inf	positive	positive	positive
TCONS_00042684	35.2908	0	inf	hsa-miR-16-5p	267.694	688.443	-1.36275	GOLPH3L	55204	9.48139	0	inf	negative	negative	positive
TCONS_00095882	0	89.544	-inf	hsa-miR-16-5p	267.694	688.443	-1.36275	GOLPH3L	55204	9.48139	0	inf	negative	positive	negative
TCONS_00199847	0	93.8919	-inf	hsa-miR-16-5p	267.694	688.443	-1.36275	GOLPH3L	55204	9.48139	0	inf	negative	positive	negative
TCONS_00276005	0	113.713	-inf	hsa-miR-16-5p	267.694	688.443	-1.36275	GOLPH3L	55204	9.48139	0	inf	negative	positive	negative
TCONS_00306574	0	140.316	-inf	hsa-miR-16-5p	267.694	688.443	-1.36275	GOLPH3L	55204	9.48139	0	inf	negative	positive	negative
TCONS_00042684	35.2908	0	inf	hsa-miR-16-5p	267.694	688.443	-1.36275	GTF2H1	2965	23.233	4.43089	2.39051	negative	negative	positive
TCONS_00095882	0	89.544	-inf	hsa-miR-16-5p	267.694	688.443	-1.36275	GTF2H1	2965	23.233	4.43089	2.39051	negative	positive	negative
TCONS_00199847	0	93.8919	-inf	hsa-miR-16-5p	267.694	688.443	-1.36275	GTF2H1	2965	23.233	4.43089	2.39051	negative	positive	negative
TCONS_00276005	0	113.713	-inf	hsa-miR-16-5p	267.694	688.443	-1.36275	GTF2H1	2965	23.233	4.43089	2.39051	negative	positive	negative
TCONS_00306574	0	140.316	-inf	hsa-miR-16-5p	267.694	688.443	-1.36275	GTF2H1	2965	23.233	4.43089	2.39051	negative	positive	negative
TCONS_00042684	35.2908	0	inf	hsa-miR-16-5p	267.694	688.443	-1.36275	H3F3B	3021	259.22	68.5499	1.91895	negative	negative	positive
TCONS_00095882	0	89.544	-inf	hsa-miR-16-5p	267.694	688.443	-1.36275	H3F3B	3021	259.22	68.5499	1.91895	negative	positive	negative
TCONS_00199847	0	93.8919	-inf	hsa-miR-16-5p	267.694	688.443	-1.36275	H3F3B	3021	259.22	68.5499	1.91895	negative	positive	negative
TCONS_00276005	0	113.713	-inf	hsa-miR-16-5p	267.694	688.443	-1.36275	H3F3B	3021	259.22	68.5499	1.91895	negative	positive	negative
TCONS_00306574	0	140.316	-inf	hsa-miR-16-5p	267.694	688.443	-1.36275	H3F3B	3021	259.22	68.5499	1.91895	negative	positive	negative
TCONS_00042684	35.2908	0	inf	hsa-miR-16-5p	267.694	688.443	-1.36275	JUN	3725	63.1758	14.1276	2.16085	negative	negative	positive
TCONS_00095882	0	89.544	-inf	hsa-miR-16-5p	267.694	688.443	-1.36275	JUN	3725	63.1758	14.1276	2.16085	negative	positive	negative
TCONS_00199847	0	93.8919	-inf	hsa-miR-16-5p	267.694	688.443	-1.36275	JUN	3725	63.1758	14.1276	2.16085	negative	positive	negative
TCONS_00276005	0	113.713	-inf	hsa-miR-16-5p	267.694	688.443	-1.36275	JUN	3725	63.1758	14.1276	2.16085	negative	positive	negative
TCONS_00306574	0	140.316	-inf	hsa-miR-16-5p	267.694	688.443	-1.36275	JUN	3725	63.1758	14.1276	2.16085	negative	positive	negative
TCONS_00042684	35.2908	0	inf	hsa-miR-16-5p	267.694	688.443	-1.36275	OMA1	115209	8.40439	0	inf	negative	negative	positive
TCONS_00095882	0	89.544	-inf	hsa-miR-16-5p	267.694	688.443	-1.36275	OMA1	115209	8.40439	0	inf	negative	positive	negative
TCONS_00199847	0	93.8919	-inf	hsa-miR-16-5p	267.694	688.443	-1.36275	OMA1	115209	8.40439	0	inf	negative	positive	negative
TCONS_00276005	0	113.713	-inf	hsa-miR-16-5p	267.694	688.443	-1.36275	OMA1	115209	8.40439	0	inf	negative	positive	negative
TCONS_00306574	0	140.316	-inf	hsa-miR-16-5p	267.694	688.443	-1.36275	OMA1	115209	8.40439	0	inf	negative	positive	negative
TCONS_00042684	35.2908	0	inf	hsa-miR-16-5p	267.694	688.443	-1.36275	PDCD6IP	10015	22.9435	1.38998	4.04495	negative	negative	positive
TCONS_00095882	0	89.544	-inf	hsa-miR-16-5p	267.694	688.443	-1.36275	PDCD6IP	10015	22.9435	1.38998	4.04495	negative	positive	negative
TCONS_00199847	0	93.8919	-inf	hsa-miR-16-5p	267.694	688.443	-1.36275	PDCD6IP	10015	22.9435	1.38998	4.04495	negative	positive	negative
TCONS_00276005	0	113.713	-inf	hsa-miR-16-5p	267.694	688.443	-1.36275	PDCD6IP	10015	22.9435	1.38998	4.04495	negative	positive	negative
TCONS_00306574	0	140.316	-inf	hsa-miR-16-5p	267.694	688.443	-1.36275	PDCD6IP	10015	22.9435	1.38998	4.04495	negative	positive	negative
TCONS_00042684	35.2908	0	inf	hsa-miR-16-5p	267.694	688.443	-1.36275	PRIM1	5557	0	18.7561	-inf	positive	negative	negative
TCONS_00095882	0	89.544	-inf	hsa-miR-16-5p	267.694	688.443	-1.36275	PRIM1	5557	0	18.7561	-inf	positive	positive	positive
TCONS_00199847	0	93.8919	-inf	hsa-miR-16-5p	267.694	688.443	-1.36275	PRIM1	5557	0	18.7561	-inf	positive	positive	positive
TCONS_00276005	0	113.713	-inf	hsa-miR-16-5p	267.694	688.443	-1.36275	PRIM1	5557	0	18.7561	-inf	positive	positive	positive
TCONS_00306574	0	140.316	-inf	hsa-miR-16-5p	267.694	688.443	-1.36275	PRIM1	5557	0	18.7561	-inf	positive	positive	positive
TCONS_00042684	35.2908	0	inf	hsa-miR-16-5p	267.694	688.443	-1.36275	RAD51C	5889	0	17.4391	-inf	positive	negative	negative
TCONS_00095882	0	89.544	-inf	hsa-miR-16-5p	267.694	688.443	-1.36275	RAD51C	5889	0	17.4391	-inf	positive	positive	positive
TCONS_00199847	0	93.8919	-inf	hsa-miR-16-5p	267.694	688.443	-1.36275	RAD51C	5889	0	17.4391	-inf	positive	positive	positive
TCONS_00276005	0	113.713	-inf	hsa-miR-16-5p	267.694	688.443	-1.36275	RAD51C	5889	0	17.4391	-inf	positive	positive	positive
TCONS_00306574	0	140.316	-inf	hsa-miR-16-5p	267.694	688.443	-1.36275	RAD51C	5889	0	17.4391	-inf	positive	positive	positive
TCONS_00042684	35.2908	0	inf	hsa-miR-16-5p	267.694	688.443	-1.36275	RHOT1	55288	7.94104	0	inf	negative	negative	positive
TCONS_00095882	0	89.544	-inf	hsa-miR-16-5p	267.694	688.443	-1.36275	RHOT1	55288	7.94104	0	inf	negative	positive	negative
TCONS_00199847	0	93.8919	-inf	hsa-miR-16-5p	267.694	688.443	-1.36275	RHOT1	55288	7.94104	0	inf	negative	positive	negative
TCONS_00276005	0	113.713	-inf	hsa-miR-16-5p	267.694	688.443	-1.36275	RHOT1	55288	7.94104	0	inf	negative	positive	negative
TCONS_00306574	0	140.316	-inf	hsa-miR-16-5p	267.694	688.443	-1.36275	RHOT1	55288	7.94104	0	inf	negative	positive	negative
TCONS_00042684	35.2908	0	inf	hsa-miR-16-5p	267.694	688.443	-1.36275	SLC35A1	10559	14.8326	4.73474	1.64741	negative	negative	positive
TCONS_00095882	0	89.544	-inf	hsa-miR-16-5p	267.694	688.443	-1.36275	SLC35A1	10559	14.8326	4.73474	1.64741	negative	positive	negative
TCONS_00199847	0	93.8919	-inf	hsa-miR-16-5p	267.694	688.443	-1.36275	SLC35A1	10559	14.8326	4.73474	1.64741	negative	positive	negative
TCONS_00276005	0	113.713	-inf	hsa-miR-16-5p	267.694	688.443	-1.36275	SLC35A1	10559	14.8326	4.73474	1.64741	negative	positive	negative
TCONS_00306574	0	140.316	-inf	hsa-miR-16-5p	267.694	688.443	-1.36275	SLC35A1	10559	14.8326	4.73474	1.64741	negative	positive	negative
TCONS_00042684	35.2908	0	inf	hsa-miR-16-5p	267.694	688.443	-1.36275	TIA1	7072	0.0399834	11.6136	-8.1822	positive	negative	negative
TCONS_00095882	0	89.544	-inf	hsa-miR-16-5p	267.694	688.443	-1.36275	TIA1	7072	0.0399834	11.6136	-8.1822	positive	positive	positive
TCONS_00199847	0	93.8919	-inf	hsa-miR-16-5p	267.694	688.443	-1.36275	TIA1	7072	0.0399834	11.6136	-8.1822	positive	positive	positive
TCONS_00276005	0	113.713	-inf	hsa-miR-16-5p	267.694	688.443	-1.36275	TIA1	7072	0.0399834	11.6136	-8.1822	positive	positive	positive
TCONS_00306574	0	140.316	-inf	hsa-miR-16-5p	267.694	688.443	-1.36275	TIA1	7072	0.0399834	11.6136	-8.1822	positive	positive	positive
TCONS_00042684	35.2908	0	inf	hsa-miR-16-5p	267.694	688.443	-1.36275	UGDH	7358	5.46823	75.1636	-3.78089	positive	negative	negative
TCONS_00095882	0	89.544	-inf	hsa-miR-16-5p	267.694	688.443	-1.36275	UGDH	7358	5.46823	75.1636	-3.78089	positive	positive	positive
TCONS_00199847	0	93.8919	-inf	hsa-miR-16-5p	267.694	688.443	-1.36275	UGDH	7358	5.46823	75.1636	-3.78089	positive	positive	positive
TCONS_00276005	0	113.713	-inf	hsa-miR-16-5p	267.694	688.443	-1.36275	UGDH	7358	5.46823	75.1636	-3.78089	positive	positive	positive
TCONS_00306574	0	140.316	-inf	hsa-miR-16-5p	267.694	688.443	-1.36275	UGDH	7358	5.46823	75.1636	-3.78089	positive	positive	positive
TCONS_00042684	35.2908	0	inf	hsa-miR-16-5p	267.694	688.443	-1.36275	UGP2	7360	23.7631	10.3499	1.19911	negative	negative	positive
TCONS_00095882	0	89.544	-inf	hsa-miR-16-5p	267.694	688.443	-1.36275	UGP2	7360	23.7631	10.3499	1.19911	negative	positive	negative
TCONS_00199847	0	93.8919	-inf	hsa-miR-16-5p	267.694	688.443	-1.36275	UGP2	7360	23.7631	10.3499	1.19911	negative	positive	negative
TCONS_00276005	0	113.713	-inf	hsa-miR-16-5p	267.694	688.443	-1.36275	UGP2	7360	23.7631	10.3499	1.19911	negative	positive	negative
TCONS_00306574	0	140.316	-inf	hsa-miR-16-5p	267.694	688.443	-1.36275	UGP2	7360	23.7631	10.3499	1.19911	negative	positive	negative
TCONS_00042684	35.2908	0	inf	hsa-miR-16-5p	267.694	688.443	-1.36275	CDK6	1021	6.42955	34.9114	-2.44091	positive	negative	negative
TCONS_00095882	0	89.544	-inf	hsa-miR-16-5p	267.694	688.443	-1.36275	CDK6	1021	6.42955	34.9114	-2.44091	positive	positive	positive
TCONS_00199847	0	93.8919	-inf	hsa-miR-16-5p	267.694	688.443	-1.36275	CDK6	1021	6.42955	34.9114	-2.44091	positive	positive	positive
TCONS_00276005	0	113.713	-inf	hsa-miR-16-5p	267.694	688.443	-1.36275	CDK6	1021	6.42955	34.9114	-2.44091	positive	positive	positive
TCONS_00306574	0	140.316	-inf	hsa-miR-16-5p	267.694	688.443	-1.36275	CDK6	1021	6.42955	34.9114	-2.44091	positive	positive	positive
TCONS_00070946	0	36.7599	-inf	hsa-miR-25-3p	276.239	965.266	-1.80501	PRMT5	10419	42.4318	0	inf	negative	positive	negative
TCONS_00230737	0	37.0481	-inf	hsa-miR-25-3p	276.239	965.266	-1.80501	PRMT5	10419	42.4318	0	inf	negative	positive	negative
TCONS_00042684	35.2908	0	inf	hsa-miR-26a-5p	246.51	581.582	-1.23834	CDK8	1024	9.12779	0	inf	negative	negative	positive
TCONS_00287673	16.0782	0	inf	hsa-miR-26a-5p	246.51	581.582	-1.23834	CDK8	1024	9.12779	0	inf	negative	negative	positive
TCONS_00042684	35.2908	0	inf	hsa-miR-26a-5p	246.51	581.582	-1.23834	CDC6	990	1.58294	17.2215	-3.44353	positive	negative	negative
TCONS_00287673	16.0782	0	inf	hsa-miR-26a-5p	246.51	581.582	-1.23834	CDC6	990	1.58294	17.2215	-3.44353	positive	negative	negative
TCONS_00042684	35.2908	0	inf	hsa-miR-26a-5p	246.51	581.582	-1.23834	LIF	3976	15.1634	0.00209297	12.8228	negative	negative	positive
TCONS_00287673	16.0782	0	inf	hsa-miR-26a-5p	246.51	581.582	-1.23834	LIF	3976	15.1634	0.00209297	12.8228	negative	negative	positive
TCONS_00042684	35.2908	0	inf	hsa-miR-26a-5p	246.51	581.582	-1.23834	PTEN	5728	25.7835	4.45812	2.53194	negative	negative	positive
TCONS_00287673	16.0782	0	inf	hsa-miR-26a-5p	246.51	581.582	-1.23834	PTEN	5728	25.7835	4.45812	2.53194	negative	negative	positive
TCONS_00042684	35.2908	0	inf	hsa-miR-98-5p	324.039	1050.47	-1.6968	E2F1	1869	22.1973	9.01034	1.30073	negative	negative	positive
TCONS_00042684	35.2908	0	inf	hsa-miR-182-5p	22.7759	111.804	-2.29539	RARG	5916	38.0187	11.8357	1.68356	negative	negative	positive
TCONS_00236555	0	20.2288	-inf	hsa-miR-182-5p	22.7759	111.804	-2.29539	RARG	5916	38.0187	11.8357	1.68356	negative	positive	negative
TCONS_00042684	35.2908	0	inf	hsa-miR-16-5p	267.694	688.443	-1.36275	CCND1	595	76.0781	11.6692	2.70478	negative	negative	positive
TCONS_00095882	0	89.544	-inf	hsa-miR-16-5p	267.694	688.443	-1.36275	CCND1	595	76.0781	11.6692	2.70478	negative	positive	negative
TCONS_00199847	0	93.8919	-inf	hsa-miR-16-5p	267.694	688.443	-1.36275	CCND1	595	76.0781	11.6692	2.70478	negative	positive	negative
TCONS_00276005	0	113.713	-inf	hsa-miR-16-5p	267.694	688.443	-1.36275	CCND1	595	76.0781	11.6692	2.70478	negative	positive	negative
TCONS_00306574	0	140.316	-inf	hsa-miR-16-5p	267.694	688.443	-1.36275	CCND1	595	76.0781	11.6692	2.70478	negative	positive	negative
TCONS_00042684	35.2908	0	inf	hsa-miR-16-5p	267.694	688.443	-1.36275	YIF1B	90522	2.41989	18.7449	-2.95348	positive	negative	negative
TCONS_00095882	0	89.544	-inf	hsa-miR-16-5p	267.694	688.443	-1.36275	YIF1B	90522	2.41989	18.7449	-2.95348	positive	positive	positive
TCONS_00199847	0	93.8919	-inf	hsa-miR-16-5p	267.694	688.443	-1.36275	YIF1B	90522	2.41989	18.7449	-2.95348	positive	positive	positive
TCONS_00276005	0	113.713	-inf	hsa-miR-16-5p	267.694	688.443	-1.36275	YIF1B	90522	2.41989	18.7449	-2.95348	positive	positive	positive
TCONS_00306574	0	140.316	-inf	hsa-miR-16-5p	267.694	688.443	-1.36275	YIF1B	90522	2.41989	18.7449	-2.95348	positive	positive	positive
TCONS_00042684	35.2908	0	inf	hsa-miR-16-5p	267.694	688.443	-1.36275	VTI1B	10490	5.64721	0	inf	negative	negative	positive
TCONS_00095882	0	89.544	-inf	hsa-miR-16-5p	267.694	688.443	-1.36275	VTI1B	10490	5.64721	0	inf	negative	positive	negative
TCONS_00199847	0	93.8919	-inf	hsa-miR-16-5p	267.694	688.443	-1.36275	VTI1B	10490	5.64721	0	inf	negative	positive	negative
TCONS_00276005	0	113.713	-inf	hsa-miR-16-5p	267.694	688.443	-1.36275	VTI1B	10490	5.64721	0	inf	negative	positive	negative
TCONS_00306574	0	140.316	-inf	hsa-miR-16-5p	267.694	688.443	-1.36275	VTI1B	10490	5.64721	0	inf	negative	positive	negative
TCONS_00042684	35.2908	0	inf	hsa-miR-16-5p	267.694	688.443	-1.36275	UBE2V1	7335	0	23.997	-inf	positive	negative	negative
TCONS_00095882	0	89.544	-inf	hsa-miR-16-5p	267.694	688.443	-1.36275	UBE2V1	7335	0	23.997	-inf	positive	positive	positive
TCONS_00199847	0	93.8919	-inf	hsa-miR-16-5p	267.694	688.443	-1.36275	UBE2V1	7335	0	23.997	-inf	positive	positive	positive
TCONS_00276005	0	113.713	-inf	hsa-miR-16-5p	267.694	688.443	-1.36275	UBE2V1	7335	0	23.997	-inf	positive	positive	positive
TCONS_00306574	0	140.316	-inf	hsa-miR-16-5p	267.694	688.443	-1.36275	UBE2V1	7335	0	23.997	-inf	positive	positive	positive
TCONS_00042684	35.2908	0	inf	hsa-miR-16-5p	267.694	688.443	-1.36275	UBE2S	27338	58.8394	14.0651	2.06466	negative	negative	positive
TCONS_00095882	0	89.544	-inf	hsa-miR-16-5p	267.694	688.443	-1.36275	UBE2S	27338	58.8394	14.0651	2.06466	negative	positive	negative
TCONS_00199847	0	93.8919	-inf	hsa-miR-16-5p	267.694	688.443	-1.36275	UBE2S	27338	58.8394	14.0651	2.06466	negative	positive	negative
TCONS_00276005	0	113.713	-inf	hsa-miR-16-5p	267.694	688.443	-1.36275	UBE2S	27338	58.8394	14.0651	2.06466	negative	positive	negative
TCONS_00306574	0	140.316	-inf	hsa-miR-16-5p	267.694	688.443	-1.36275	UBE2S	27338	58.8394	14.0651	2.06466	negative	positive	negative
TCONS_00042684	35.2908	0	inf	hsa-miR-16-5p	267.694	688.443	-1.36275	TXN2	25828	12.0194	0.161579	6.21698	negative	negative	positive
TCONS_00095882	0	89.544	-inf	hsa-miR-16-5p	267.694	688.443	-1.36275	TXN2	25828	12.0194	0.161579	6.21698	negative	positive	negative
TCONS_00199847	0	93.8919	-inf	hsa-miR-16-5p	267.694	688.443	-1.36275	TXN2	25828	12.0194	0.161579	6.21698	negative	positive	negative
TCONS_00276005	0	113.713	-inf	hsa-miR-16-5p	267.694	688.443	-1.36275	TXN2	25828	12.0194	0.161579	6.21698	negative	positive	negative
TCONS_00306574	0	140.316	-inf	hsa-miR-16-5p	267.694	688.443	-1.36275	TXN2	25828	12.0194	0.161579	6.21698	negative	positive	negative
TCONS_00042684	35.2908	0	inf	hsa-miR-16-5p	267.694	688.443	-1.36275	TPM3	7170	0	9.18072	-inf	positive	negative	negative
TCONS_00095882	0	89.544	-inf	hsa-miR-16-5p	267.694	688.443	-1.36275	TPM3	7170	0	9.18072	-inf	positive	positive	positive
TCONS_00199847	0	93.8919	-inf	hsa-miR-16-5p	267.694	688.443	-1.36275	TPM3	7170	0	9.18072	-inf	positive	positive	positive
TCONS_00276005	0	113.713	-inf	hsa-miR-16-5p	267.694	688.443	-1.36275	TPM3	7170	0	9.18072	-inf	positive	positive	positive
TCONS_00306574	0	140.316	-inf	hsa-miR-16-5p	267.694	688.443	-1.36275	TPM3	7170	0	9.18072	-inf	positive	positive	positive
TCONS_00042684	35.2908	0	inf	hsa-miR-16-5p	267.694	688.443	-1.36275	TMEM43	79188	26.5847	9.76421	1.44502	negative	negative	positive
TCONS_00095882	0	89.544	-inf	hsa-miR-16-5p	267.694	688.443	-1.36275	TMEM43	79188	26.5847	9.76421	1.44502	negative	positive	negative
TCONS_00199847	0	93.8919	-inf	hsa-miR-16-5p	267.694	688.443	-1.36275	TMEM43	79188	26.5847	9.76421	1.44502	negative	positive	negative
TCONS_00276005	0	113.713	-inf	hsa-miR-16-5p	267.694	688.443	-1.36275	TMEM43	79188	26.5847	9.76421	1.44502	negative	positive	negative
TCONS_00306574	0	140.316	-inf	hsa-miR-16-5p	267.694	688.443	-1.36275	TMEM43	79188	26.5847	9.76421	1.44502	negative	positive	negative
TCONS_00042684	35.2908	0	inf	hsa-miR-16-5p	267.694	688.443	-1.36275	TMEM109	79073	29.0243	8.69196	1.73951	negative	negative	positive
TCONS_00095882	0	89.544	-inf	hsa-miR-16-5p	267.694	688.443	-1.36275	TMEM109	79073	29.0243	8.69196	1.73951	negative	positive	negative
TCONS_00199847	0	93.8919	-inf	hsa-miR-16-5p	267.694	688.443	-1.36275	TMEM109	79073	29.0243	8.69196	1.73951	negative	positive	negative
TCONS_00276005	0	113.713	-inf	hsa-miR-16-5p	267.694	688.443	-1.36275	TMEM109	79073	29.0243	8.69196	1.73951	negative	positive	negative
TCONS_00306574	0	140.316	-inf	hsa-miR-16-5p	267.694	688.443	-1.36275	TMEM109	79073	29.0243	8.69196	1.73951	negative	positive	negative
TCONS_00042684	35.2908	0	inf	hsa-miR-16-5p	267.694	688.443	-1.36275	SRPRB	58477	0.672536	10.6206	-3.98111	positive	negative	negative
TCONS_00095882	0	89.544	-inf	hsa-miR-16-5p	267.694	688.443	-1.36275	SRPRB	58477	0.672536	10.6206	-3.98111	positive	positive	positive
TCONS_00199847	0	93.8919	-inf	hsa-miR-16-5p	267.694	688.443	-1.36275	SRPRB	58477	0.672536	10.6206	-3.98111	positive	positive	positive
TCONS_00276005	0	113.713	-inf	hsa-miR-16-5p	267.694	688.443	-1.36275	SRPRB	58477	0.672536	10.6206	-3.98111	positive	positive	positive
TCONS_00306574	0	140.316	-inf	hsa-miR-16-5p	267.694	688.443	-1.36275	SRPRB	58477	0.672536	10.6206	-3.98111	positive	positive	positive
TCONS_00042684	35.2908	0	inf	hsa-miR-16-5p	267.694	688.443	-1.36275	SQSTM1	8878	77.9292	16.1872	2.26731	negative	negative	positive
TCONS_00095882	0	89.544	-inf	hsa-miR-16-5p	267.694	688.443	-1.36275	SQSTM1	8878	77.9292	16.1872	2.26731	negative	positive	negative
TCONS_00199847	0	93.8919	-inf	hsa-miR-16-5p	267.694	688.443	-1.36275	SQSTM1	8878	77.9292	16.1872	2.26731	negative	positive	negative
TCONS_00276005	0	113.713	-inf	hsa-miR-16-5p	267.694	688.443	-1.36275	SQSTM1	8878	77.9292	16.1872	2.26731	negative	positive	negative
TCONS_00306574	0	140.316	-inf	hsa-miR-16-5p	267.694	688.443	-1.36275	SQSTM1	8878	77.9292	16.1872	2.26731	negative	positive	negative
TCONS_00042684	35.2908	0	inf	hsa-miR-16-5p	267.694	688.443	-1.36275	SPTLC1	10558	71.6543	20.2282	1.82469	negative	negative	positive
TCONS_00095882	0	89.544	-inf	hsa-miR-16-5p	267.694	688.443	-1.36275	SPTLC1	10558	71.6543	20.2282	1.82469	negative	positive	negative
TCONS_00199847	0	93.8919	-inf	hsa-miR-16-5p	267.694	688.443	-1.36275	SPTLC1	10558	71.6543	20.2282	1.82469	negative	positive	negative
TCONS_00276005	0	113.713	-inf	hsa-miR-16-5p	267.694	688.443	-1.36275	SPTLC1	10558	71.6543	20.2282	1.82469	negative	positive	negative
TCONS_00306574	0	140.316	-inf	hsa-miR-16-5p	267.694	688.443	-1.36275	SPTLC1	10558	71.6543	20.2282	1.82469	negative	positive	negative
TCONS_00042684	35.2908	0	inf	hsa-miR-16-5p	267.694	688.443	-1.36275	SLC7A1	6541	7.43202	0	inf	negative	negative	positive
TCONS_00095882	0	89.544	-inf	hsa-miR-16-5p	267.694	688.443	-1.36275	SLC7A1	6541	7.43202	0	inf	negative	positive	negative
TCONS_00199847	0	93.8919	-inf	hsa-miR-16-5p	267.694	688.443	-1.36275	SLC7A1	6541	7.43202	0	inf	negative	positive	negative
TCONS_00276005	0	113.713	-inf	hsa-miR-16-5p	267.694	688.443	-1.36275	SLC7A1	6541	7.43202	0	inf	negative	positive	negative
TCONS_00306574	0	140.316	-inf	hsa-miR-16-5p	267.694	688.443	-1.36275	SLC7A1	6541	7.43202	0	inf	negative	positive	negative
TCONS_00042684	35.2908	0	inf	hsa-miR-16-5p	267.694	688.443	-1.36275	SLC25A22	79751	0	9.43598	-inf	positive	negative	negative
TCONS_00095882	0	89.544	-inf	hsa-miR-16-5p	267.694	688.443	-1.36275	SLC25A22	79751	0	9.43598	-inf	positive	positive	positive
TCONS_00199847	0	93.8919	-inf	hsa-miR-16-5p	267.694	688.443	-1.36275	SLC25A22	79751	0	9.43598	-inf	positive	positive	positive
TCONS_00276005	0	113.713	-inf	hsa-miR-16-5p	267.694	688.443	-1.36275	SLC25A22	79751	0	9.43598	-inf	positive	positive	positive
TCONS_00306574	0	140.316	-inf	hsa-miR-16-5p	267.694	688.443	-1.36275	SLC25A22	79751	0	9.43598	-inf	positive	positive	positive
TCONS_00042684	35.2908	0	inf	hsa-miR-16-5p	267.694	688.443	-1.36275	SLC16A3	9123	12.8044	0	inf	negative	negative	positive
TCONS_00095882	0	89.544	-inf	hsa-miR-16-5p	267.694	688.443	-1.36275	SLC16A3	9123	12.8044	0	inf	negative	positive	negative
TCONS_00199847	0	93.8919	-inf	hsa-miR-16-5p	267.694	688.443	-1.36275	SLC16A3	9123	12.8044	0	inf	negative	positive	negative
TCONS_00276005	0	113.713	-inf	hsa-miR-16-5p	267.694	688.443	-1.36275	SLC16A3	9123	12.8044	0	inf	negative	positive	negative
TCONS_00306574	0	140.316	-inf	hsa-miR-16-5p	267.694	688.443	-1.36275	SLC16A3	9123	12.8044	0	inf	negative	positive	negative
TCONS_00042684	35.2908	0	inf	hsa-miR-16-5p	267.694	688.443	-1.36275	SERPINE2	5270	131.012	0.0204972	12.642	negative	negative	positive
TCONS_00095882	0	89.544	-inf	hsa-miR-16-5p	267.694	688.443	-1.36275	SERPINE2	5270	131.012	0.0204972	12.642	negative	positive	negative
TCONS_00199847	0	93.8919	-inf	hsa-miR-16-5p	267.694	688.443	-1.36275	SERPINE2	5270	131.012	0.0204972	12.642	negative	positive	negative
TCONS_00276005	0	113.713	-inf	hsa-miR-16-5p	267.694	688.443	-1.36275	SERPINE2	5270	131.012	0.0204972	12.642	negative	positive	negative
TCONS_00306574	0	140.316	-inf	hsa-miR-16-5p	267.694	688.443	-1.36275	SERPINE2	5270	131.012	0.0204972	12.642	negative	positive	negative
TCONS_00042684	35.2908	0	inf	hsa-miR-16-5p	267.694	688.443	-1.36275	PSAT1	29968	114.053	22.6273	2.33357	negative	negative	positive
TCONS_00095882	0	89.544	-inf	hsa-miR-16-5p	267.694	688.443	-1.36275	PSAT1	29968	114.053	22.6273	2.33357	negative	positive	negative
TCONS_00199847	0	93.8919	-inf	hsa-miR-16-5p	267.694	688.443	-1.36275	PSAT1	29968	114.053	22.6273	2.33357	negative	positive	negative
TCONS_00276005	0	113.713	-inf	hsa-miR-16-5p	267.694	688.443	-1.36275	PSAT1	29968	114.053	22.6273	2.33357	negative	positive	negative
TCONS_00306574	0	140.316	-inf	hsa-miR-16-5p	267.694	688.443	-1.36275	PSAT1	29968	114.053	22.6273	2.33357	negative	positive	negative
TCONS_00042684	35.2908	0	inf	hsa-miR-16-5p	267.694	688.443	-1.36275	PPIF	10105	5.97029	0	inf	negative	negative	positive
TCONS_00095882	0	89.544	-inf	hsa-miR-16-5p	267.694	688.443	-1.36275	PPIF	10105	5.97029	0	inf	negative	positive	negative
TCONS_00199847	0	93.8919	-inf	hsa-miR-16-5p	267.694	688.443	-1.36275	PPIF	10105	5.97029	0	inf	negative	positive	negative
TCONS_00276005	0	113.713	-inf	hsa-miR-16-5p	267.694	688.443	-1.36275	PPIF	10105	5.97029	0	inf	negative	positive	negative
TCONS_00306574	0	140.316	-inf	hsa-miR-16-5p	267.694	688.443	-1.36275	PPIF	10105	5.97029	0	inf	negative	positive	negative
TCONS_00042684	35.2908	0	inf	hsa-miR-16-5p	267.694	688.443	-1.36275	PISD	23761	15.3576	3.54055	2.11691	negative	negative	positive
TCONS_00095882	0	89.544	-inf	hsa-miR-16-5p	267.694	688.443	-1.36275	PISD	23761	15.3576	3.54055	2.11691	negative	positive	negative
TCONS_00199847	0	93.8919	-inf	hsa-miR-16-5p	267.694	688.443	-1.36275	PISD	23761	15.3576	3.54055	2.11691	negative	positive	negative
TCONS_00276005	0	113.713	-inf	hsa-miR-16-5p	267.694	688.443	-1.36275	PISD	23761	15.3576	3.54055	2.11691	negative	positive	negative
TCONS_00306574	0	140.316	-inf	hsa-miR-16-5p	267.694	688.443	-1.36275	PISD	23761	15.3576	3.54055	2.11691	negative	positive	negative
TCONS_00042684	35.2908	0	inf	hsa-miR-16-5p	267.694	688.443	-1.36275	PHLDB2	90102	37.0742	0.699357	5.72824	negative	negative	positive
TCONS_00095882	0	89.544	-inf	hsa-miR-16-5p	267.694	688.443	-1.36275	PHLDB2	90102	37.0742	0.699357	5.72824	negative	positive	negative
TCONS_00199847	0	93.8919	-inf	hsa-miR-16-5p	267.694	688.443	-1.36275	PHLDB2	90102	37.0742	0.699357	5.72824	negative	positive	negative
TCONS_00276005	0	113.713	-inf	hsa-miR-16-5p	267.694	688.443	-1.36275	PHLDB2	90102	37.0742	0.699357	5.72824	negative	positive	negative
TCONS_00306574	0	140.316	-inf	hsa-miR-16-5p	267.694	688.443	-1.36275	PHLDB2	90102	37.0742	0.699357	5.72824	negative	positive	negative
TCONS_00042684	35.2908	0	inf	hsa-miR-16-5p	267.694	688.443	-1.36275	PANX1	24145	41.922	8.20418	2.35328	negative	negative	positive
TCONS_00095882	0	89.544	-inf	hsa-miR-16-5p	267.694	688.443	-1.36275	PANX1	24145	41.922	8.20418	2.35328	negative	positive	negative
TCONS_00199847	0	93.8919	-inf	hsa-miR-16-5p	267.694	688.443	-1.36275	PANX1	24145	41.922	8.20418	2.35328	negative	positive	negative
TCONS_00276005	0	113.713	-inf	hsa-miR-16-5p	267.694	688.443	-1.36275	PANX1	24145	41.922	8.20418	2.35328	negative	positive	negative
TCONS_00306574	0	140.316	-inf	hsa-miR-16-5p	267.694	688.443	-1.36275	PANX1	24145	41.922	8.20418	2.35328	negative	positive	negative
TCONS_00042684	35.2908	0	inf	hsa-miR-16-5p	267.694	688.443	-1.36275	PAFAH1B2	5049	0	22.446	-inf	positive	negative	negative
TCONS_00095882	0	89.544	-inf	hsa-miR-16-5p	267.694	688.443	-1.36275	PAFAH1B2	5049	0	22.446	-inf	positive	positive	positive
TCONS_00199847	0	93.8919	-inf	hsa-miR-16-5p	267.694	688.443	-1.36275	PAFAH1B2	5049	0	22.446	-inf	positive	positive	positive
TCONS_00276005	0	113.713	-inf	hsa-miR-16-5p	267.694	688.443	-1.36275	PAFAH1B2	5049	0	22.446	-inf	positive	positive	positive
TCONS_00306574	0	140.316	-inf	hsa-miR-16-5p	267.694	688.443	-1.36275	PAFAH1B2	5049	0	22.446	-inf	positive	positive	positive
TCONS_00042684	35.2908	0	inf	hsa-miR-16-5p	267.694	688.443	-1.36275	NPR3	4883	0	16.8544	-inf	positive	negative	negative
TCONS_00095882	0	89.544	-inf	hsa-miR-16-5p	267.694	688.443	-1.36275	NPR3	4883	0	16.8544	-inf	positive	positive	positive
TCONS_00199847	0	93.8919	-inf	hsa-miR-16-5p	267.694	688.443	-1.36275	NPR3	4883	0	16.8544	-inf	positive	positive	positive
TCONS_00276005	0	113.713	-inf	hsa-miR-16-5p	267.694	688.443	-1.36275	NPR3	4883	0	16.8544	-inf	positive	positive	positive
TCONS_00306574	0	140.316	-inf	hsa-miR-16-5p	267.694	688.443	-1.36275	NPR3	4883	0	16.8544	-inf	positive	positive	positive
TCONS_00042684	35.2908	0	inf	hsa-miR-16-5p	267.694	688.443	-1.36275	MRPL20	55052	59.612	140.987	-1.24189	positive	negative	negative
TCONS_00095882	0	89.544	-inf	hsa-miR-16-5p	267.694	688.443	-1.36275	MRPL20	55052	59.612	140.987	-1.24189	positive	positive	positive
TCONS_00199847	0	93.8919	-inf	hsa-miR-16-5p	267.694	688.443	-1.36275	MRPL20	55052	59.612	140.987	-1.24189	positive	positive	positive
TCONS_00276005	0	113.713	-inf	hsa-miR-16-5p	267.694	688.443	-1.36275	MRPL20	55052	59.612	140.987	-1.24189	positive	positive	positive
TCONS_00306574	0	140.316	-inf	hsa-miR-16-5p	267.694	688.443	-1.36275	MRPL20	55052	59.612	140.987	-1.24189	positive	positive	positive
TCONS_00042684	35.2908	0	inf	hsa-miR-16-5p	267.694	688.443	-1.36275	LAMC1	3915	38.1811	6.83346	2.48217	negative	negative	positive
TCONS_00095882	0	89.544	-inf	hsa-miR-16-5p	267.694	688.443	-1.36275	LAMC1	3915	38.1811	6.83346	2.48217	negative	positive	negative
TCONS_00199847	0	93.8919	-inf	hsa-miR-16-5p	267.694	688.443	-1.36275	LAMC1	3915	38.1811	6.83346	2.48217	negative	positive	negative
TCONS_00276005	0	113.713	-inf	hsa-miR-16-5p	267.694	688.443	-1.36275	LAMC1	3915	38.1811	6.83346	2.48217	negative	positive	negative
TCONS_00306574	0	140.316	-inf	hsa-miR-16-5p	267.694	688.443	-1.36275	LAMC1	3915	38.1811	6.83346	2.48217	negative	positive	negative
TCONS_00042684	35.2908	0	inf	hsa-miR-16-5p	267.694	688.443	-1.36275	KPNA3	3839	16.5799	5.48046	1.59707	negative	negative	positive
TCONS_00095882	0	89.544	-inf	hsa-miR-16-5p	267.694	688.443	-1.36275	KPNA3	3839	16.5799	5.48046	1.59707	negative	positive	negative
TCONS_00199847	0	93.8919	-inf	hsa-miR-16-5p	267.694	688.443	-1.36275	KPNA3	3839	16.5799	5.48046	1.59707	negative	positive	negative
TCONS_00276005	0	113.713	-inf	hsa-miR-16-5p	267.694	688.443	-1.36275	KPNA3	3839	16.5799	5.48046	1.59707	negative	positive	negative
TCONS_00306574	0	140.316	-inf	hsa-miR-16-5p	267.694	688.443	-1.36275	KPNA3	3839	16.5799	5.48046	1.59707	negative	positive	negative
TCONS_00042684	35.2908	0	inf	hsa-miR-16-5p	267.694	688.443	-1.36275	KCNN4	3783	6.10446	0	inf	negative	negative	positive
TCONS_00095882	0	89.544	-inf	hsa-miR-16-5p	267.694	688.443	-1.36275	KCNN4	3783	6.10446	0	inf	negative	positive	negative
TCONS_00199847	0	93.8919	-inf	hsa-miR-16-5p	267.694	688.443	-1.36275	KCNN4	3783	6.10446	0	inf	negative	positive	negative
TCONS_00276005	0	113.713	-inf	hsa-miR-16-5p	267.694	688.443	-1.36275	KCNN4	3783	6.10446	0	inf	negative	positive	negative
TCONS_00306574	0	140.316	-inf	hsa-miR-16-5p	267.694	688.443	-1.36275	KCNN4	3783	6.10446	0	inf	negative	positive	negative
TCONS_00042684	35.2908	0	inf	hsa-miR-16-5p	267.694	688.443	-1.36275	ITGA2	3673	32.1328	0	inf	negative	negative	positive
TCONS_00095882	0	89.544	-inf	hsa-miR-16-5p	267.694	688.443	-1.36275	ITGA2	3673	32.1328	0	inf	negative	positive	negative
TCONS_00199847	0	93.8919	-inf	hsa-miR-16-5p	267.694	688.443	-1.36275	ITGA2	3673	32.1328	0	inf	negative	positive	negative
TCONS_00276005	0	113.713	-inf	hsa-miR-16-5p	267.694	688.443	-1.36275	ITGA2	3673	32.1328	0	inf	negative	positive	negative
TCONS_00306574	0	140.316	-inf	hsa-miR-16-5p	267.694	688.443	-1.36275	ITGA2	3673	32.1328	0	inf	negative	positive	negative
TCONS_00042684	35.2908	0	inf	hsa-miR-16-5p	267.694	688.443	-1.36275	IFRD2	7866	5.52394	0	inf	negative	negative	positive
TCONS_00095882	0	89.544	-inf	hsa-miR-16-5p	267.694	688.443	-1.36275	IFRD2	7866	5.52394	0	inf	negative	positive	negative
TCONS_00199847	0	93.8919	-inf	hsa-miR-16-5p	267.694	688.443	-1.36275	IFRD2	7866	5.52394	0	inf	negative	positive	negative
TCONS_00276005	0	113.713	-inf	hsa-miR-16-5p	267.694	688.443	-1.36275	IFRD2	7866	5.52394	0	inf	negative	positive	negative
TCONS_00306574	0	140.316	-inf	hsa-miR-16-5p	267.694	688.443	-1.36275	IFRD2	7866	5.52394	0	inf	negative	positive	negative
TCONS_00042684	35.2908	0	inf	hsa-miR-16-5p	267.694	688.443	-1.36275	IFRD1	3475	30.4238	67.1102	-1.14133	positive	negative	negative
TCONS_00095882	0	89.544	-inf	hsa-miR-16-5p	267.694	688.443	-1.36275	IFRD1	3475	30.4238	67.1102	-1.14133	positive	positive	positive
TCONS_00199847	0	93.8919	-inf	hsa-miR-16-5p	267.694	688.443	-1.36275	IFRD1	3475	30.4238	67.1102	-1.14133	positive	positive	positive
TCONS_00276005	0	113.713	-inf	hsa-miR-16-5p	267.694	688.443	-1.36275	IFRD1	3475	30.4238	67.1102	-1.14133	positive	positive	positive
TCONS_00306574	0	140.316	-inf	hsa-miR-16-5p	267.694	688.443	-1.36275	IFRD1	3475	30.4238	67.1102	-1.14133	positive	positive	positive
TCONS_00042684	35.2908	0	inf	hsa-miR-16-5p	267.694	688.443	-1.36275	HMOX1	3162	7.01706	0.012212	9.16642	negative	negative	positive
TCONS_00095882	0	89.544	-inf	hsa-miR-16-5p	267.694	688.443	-1.36275	HMOX1	3162	7.01706	0.012212	9.16642	negative	positive	negative
TCONS_00199847	0	93.8919	-inf	hsa-miR-16-5p	267.694	688.443	-1.36275	HMOX1	3162	7.01706	0.012212	9.16642	negative	positive	negative
TCONS_00276005	0	113.713	-inf	hsa-miR-16-5p	267.694	688.443	-1.36275	HMOX1	3162	7.01706	0.012212	9.16642	negative	positive	negative
TCONS_00306574	0	140.316	-inf	hsa-miR-16-5p	267.694	688.443	-1.36275	HMOX1	3162	7.01706	0.012212	9.16642	negative	positive	negative
TCONS_00042684	35.2908	0	inf	hsa-miR-16-5p	267.694	688.443	-1.36275	HSPA1A	3303	14.2395	0	inf	negative	negative	positive
TCONS_00095882	0	89.544	-inf	hsa-miR-16-5p	267.694	688.443	-1.36275	HSPA1A	3303	14.2395	0	inf	negative	positive	negative
TCONS_00199847	0	93.8919	-inf	hsa-miR-16-5p	267.694	688.443	-1.36275	HSPA1A	3303	14.2395	0	inf	negative	positive	negative
TCONS_00276005	0	113.713	-inf	hsa-miR-16-5p	267.694	688.443	-1.36275	HSPA1A	3303	14.2395	0	inf	negative	positive	negative
TCONS_00306574	0	140.316	-inf	hsa-miR-16-5p	267.694	688.443	-1.36275	HSPA1A	3303	14.2395	0	inf	negative	positive	negative
TCONS_00042684	35.2908	0	inf	hsa-miR-16-5p	267.694	688.443	-1.36275	GFM1	85476	0	17.0398	-inf	positive	negative	negative
TCONS_00095882	0	89.544	-inf	hsa-miR-16-5p	267.694	688.443	-1.36275	GFM1	85476	0	17.0398	-inf	positive	positive	positive
TCONS_00199847	0	93.8919	-inf	hsa-miR-16-5p	267.694	688.443	-1.36275	GFM1	85476	0	17.0398	-inf	positive	positive	positive
TCONS_00276005	0	113.713	-inf	hsa-miR-16-5p	267.694	688.443	-1.36275	GFM1	85476	0	17.0398	-inf	positive	positive	positive
TCONS_00306574	0	140.316	-inf	hsa-miR-16-5p	267.694	688.443	-1.36275	GFM1	85476	0	17.0398	-inf	positive	positive	positive
TCONS_00042684	35.2908	0	inf	hsa-miR-16-5p	267.694	688.443	-1.36275	FNDC3B	64778	28.262	2.32787	3.60178	negative	negative	positive
TCONS_00095882	0	89.544	-inf	hsa-miR-16-5p	267.694	688.443	-1.36275	FNDC3B	64778	28.262	2.32787	3.60178	negative	positive	negative
TCONS_00199847	0	93.8919	-inf	hsa-miR-16-5p	267.694	688.443	-1.36275	FNDC3B	64778	28.262	2.32787	3.60178	negative	positive	negative
TCONS_00276005	0	113.713	-inf	hsa-miR-16-5p	267.694	688.443	-1.36275	FNDC3B	64778	28.262	2.32787	3.60178	negative	positive	negative
TCONS_00306574	0	140.316	-inf	hsa-miR-16-5p	267.694	688.443	-1.36275	FNDC3B	64778	28.262	2.32787	3.60178	negative	positive	negative
TCONS_00042684	35.2908	0	inf	hsa-miR-16-5p	267.694	688.443	-1.36275	EIF4E	1977	8.87479	0	inf	negative	negative	positive
TCONS_00095882	0	89.544	-inf	hsa-miR-16-5p	267.694	688.443	-1.36275	EIF4E	1977	8.87479	0	inf	negative	positive	negative
TCONS_00199847	0	93.8919	-inf	hsa-miR-16-5p	267.694	688.443	-1.36275	EIF4E	1977	8.87479	0	inf	negative	positive	negative
TCONS_00276005	0	113.713	-inf	hsa-miR-16-5p	267.694	688.443	-1.36275	EIF4E	1977	8.87479	0	inf	negative	positive	negative
TCONS_00306574	0	140.316	-inf	hsa-miR-16-5p	267.694	688.443	-1.36275	EIF4E	1977	8.87479	0	inf	negative	positive	negative
TCONS_00042684	35.2908	0	inf	hsa-miR-16-5p	267.694	688.443	-1.36275	EGFR	1956	6.99627	0	inf	negative	negative	positive
TCONS_00095882	0	89.544	-inf	hsa-miR-16-5p	267.694	688.443	-1.36275	EGFR	1956	6.99627	0	inf	negative	positive	negative
TCONS_00199847	0	93.8919	-inf	hsa-miR-16-5p	267.694	688.443	-1.36275	EGFR	1956	6.99627	0	inf	negative	positive	negative
TCONS_00276005	0	113.713	-inf	hsa-miR-16-5p	267.694	688.443	-1.36275	EGFR	1956	6.99627	0	inf	negative	positive	negative
TCONS_00306574	0	140.316	-inf	hsa-miR-16-5p	267.694	688.443	-1.36275	EGFR	1956	6.99627	0	inf	negative	positive	negative
TCONS_00042684	35.2908	0	inf	hsa-miR-16-5p	267.694	688.443	-1.36275	CHORDC1	26973	7.27238	27.6604	-1.92732	positive	negative	negative
TCONS_00095882	0	89.544	-inf	hsa-miR-16-5p	267.694	688.443	-1.36275	CHORDC1	26973	7.27238	27.6604	-1.92732	positive	positive	positive
TCONS_00199847	0	93.8919	-inf	hsa-miR-16-5p	267.694	688.443	-1.36275	CHORDC1	26973	7.27238	27.6604	-1.92732	positive	positive	positive
TCONS_00276005	0	113.713	-inf	hsa-miR-16-5p	267.694	688.443	-1.36275	CHORDC1	26973	7.27238	27.6604	-1.92732	positive	positive	positive
TCONS_00306574	0	140.316	-inf	hsa-miR-16-5p	267.694	688.443	-1.36275	CHORDC1	26973	7.27238	27.6604	-1.92732	positive	positive	positive
TCONS_00042684	35.2908	0	inf	hsa-miR-16-5p	267.694	688.443	-1.36275	CDK5RAP1	51654	28.0589	2.49351	3.49221	negative	negative	positive
TCONS_00095882	0	89.544	-inf	hsa-miR-16-5p	267.694	688.443	-1.36275	CDK5RAP1	51654	28.0589	2.49351	3.49221	negative	positive	negative
TCONS_00199847	0	93.8919	-inf	hsa-miR-16-5p	267.694	688.443	-1.36275	CDK5RAP1	51654	28.0589	2.49351	3.49221	negative	positive	negative
TCONS_00276005	0	113.713	-inf	hsa-miR-16-5p	267.694	688.443	-1.36275	CDK5RAP1	51654	28.0589	2.49351	3.49221	negative	positive	negative
TCONS_00306574	0	140.316	-inf	hsa-miR-16-5p	267.694	688.443	-1.36275	CDK5RAP1	51654	28.0589	2.49351	3.49221	negative	positive	negative
TCONS_00042684	35.2908	0	inf	hsa-miR-16-5p	267.694	688.443	-1.36275	ATG9A	79065	0.500592	10.8107	-4.43269	positive	negative	negative
TCONS_00095882	0	89.544	-inf	hsa-miR-16-5p	267.694	688.443	-1.36275	ATG9A	79065	0.500592	10.8107	-4.43269	positive	positive	positive
TCONS_00199847	0	93.8919	-inf	hsa-miR-16-5p	267.694	688.443	-1.36275	ATG9A	79065	0.500592	10.8107	-4.43269	positive	positive	positive
TCONS_00276005	0	113.713	-inf	hsa-miR-16-5p	267.694	688.443	-1.36275	ATG9A	79065	0.500592	10.8107	-4.43269	positive	positive	positive
TCONS_00306574	0	140.316	-inf	hsa-miR-16-5p	267.694	688.443	-1.36275	ATG9A	79065	0.500592	10.8107	-4.43269	positive	positive	positive
TCONS_00042684	35.2908	0	inf	hsa-miR-16-5p	267.694	688.443	-1.36275	SNX15	29907	10.8874	0	inf	negative	negative	positive
TCONS_00095882	0	89.544	-inf	hsa-miR-16-5p	267.694	688.443	-1.36275	SNX15	29907	10.8874	0	inf	negative	positive	negative
TCONS_00199847	0	93.8919	-inf	hsa-miR-16-5p	267.694	688.443	-1.36275	SNX15	29907	10.8874	0	inf	negative	positive	negative
TCONS_00276005	0	113.713	-inf	hsa-miR-16-5p	267.694	688.443	-1.36275	SNX15	29907	10.8874	0	inf	negative	positive	negative
TCONS_00306574	0	140.316	-inf	hsa-miR-16-5p	267.694	688.443	-1.36275	SNX15	29907	10.8874	0	inf	negative	positive	negative
TCONS_00042684	35.2908	0	inf	hsa-miR-16-5p	267.694	688.443	-1.36275	ARL2	402	7.5393	0	inf	negative	negative	positive
TCONS_00095882	0	89.544	-inf	hsa-miR-16-5p	267.694	688.443	-1.36275	ARL2	402	7.5393	0	inf	negative	positive	negative
TCONS_00199847	0	93.8919	-inf	hsa-miR-16-5p	267.694	688.443	-1.36275	ARL2	402	7.5393	0	inf	negative	positive	negative
TCONS_00276005	0	113.713	-inf	hsa-miR-16-5p	267.694	688.443	-1.36275	ARL2	402	7.5393	0	inf	negative	positive	negative
TCONS_00306574	0	140.316	-inf	hsa-miR-16-5p	267.694	688.443	-1.36275	ARL2	402	7.5393	0	inf	negative	positive	negative
TCONS_00042684	35.2908	0	inf	hsa-miR-16-5p	267.694	688.443	-1.36275	ADSS	159	89.6756	4.95386	4.17809	negative	negative	positive
TCONS_00095882	0	89.544	-inf	hsa-miR-16-5p	267.694	688.443	-1.36275	ADSS	159	89.6756	4.95386	4.17809	negative	positive	negative
TCONS_00199847	0	93.8919	-inf	hsa-miR-16-5p	267.694	688.443	-1.36275	ADSS	159	89.6756	4.95386	4.17809	negative	positive	negative
TCONS_00276005	0	113.713	-inf	hsa-miR-16-5p	267.694	688.443	-1.36275	ADSS	159	89.6756	4.95386	4.17809	negative	positive	negative
TCONS_00306574	0	140.316	-inf	hsa-miR-16-5p	267.694	688.443	-1.36275	ADSS	159	89.6756	4.95386	4.17809	negative	positive	negative
TCONS_00042684	35.2908	0	inf	hsa-let-7b-5p	392.306	1113.31	-1.5048	UHRF1	29128	21.6547	3.1712	2.77158	negative	negative	positive
TCONS_00042684	35.2908	0	inf	hsa-let-7b-5p	392.306	1113.31	-1.5048	TYMS	7298	29.4801	4.10213	2.8453	negative	negative	positive
TCONS_00042684	35.2908	0	inf	hsa-let-7b-5p	392.306	1113.31	-1.5048	TTC9C	283237	3.53131	23.9643	-2.76261	positive	negative	negative
TCONS_00042684	35.2908	0	inf	hsa-let-7b-5p	392.306	1113.31	-1.5048	TMEM2	23670	67.5811	4.55352	3.89157	negative	negative	positive
TCONS_00042684	35.2908	0	inf	hsa-let-7b-5p	392.306	1113.31	-1.5048	THBS1	7057	131.653	0.0993152	10.3724	negative	negative	positive
TCONS_00042684	35.2908	0	inf	hsa-let-7b-5p	392.306	1113.31	-1.5048	SPCS3	60559	5.93924	0	inf	negative	negative	positive
TCONS_00042684	35.2908	0	inf	hsa-let-7b-5p	392.306	1113.31	-1.5048	SNAP23	8773	19.7907	5.24809	1.91496	negative	negative	positive
TCONS_00042684	35.2908	0	inf	hsa-let-7b-5p	392.306	1113.31	-1.5048	SLC25A13	10165	12.7695	45.7589	-1.84135	positive	negative	negative
TCONS_00042684	35.2908	0	inf	hsa-let-7b-5p	392.306	1113.31	-1.5048	RPP38	10557	8.12669	0	inf	negative	negative	positive
TCONS_00042684	35.2908	0	inf	hsa-let-7b-5p	392.306	1113.31	-1.5048	RHOB	388	26.0399	146.267	-2.48981	positive	negative	negative
TCONS_00042684	35.2908	0	inf	hsa-let-7b-5p	392.306	1113.31	-1.5048	PXDN	7837	0.000189582	27.5901	-17.151	positive	negative	negative
TCONS_00042684	35.2908	0	inf	hsa-let-7b-5p	392.306	1113.31	-1.5048	PRIM1	5557	0	18.7561	-inf	positive	negative	negative
TCONS_00042684	35.2908	0	inf	hsa-let-7b-5p	392.306	1113.31	-1.5048	PPP1R7	5510	5.83527	0	inf	negative	negative	positive
TCONS_00042684	35.2908	0	inf	hsa-let-7b-5p	392.306	1113.31	-1.5048	POLD2	5425	16.8032	67.8889	-2.01444	positive	negative	negative
TCONS_00042684	35.2908	0	inf	hsa-let-7b-5p	392.306	1113.31	-1.5048	NXN	64359	0.0141868	11.9587	-9.7193	positive	negative	negative
TCONS_00042684	35.2908	0	inf	hsa-let-7b-5p	392.306	1113.31	-1.5048	NEDD4	4734	16.2985	5.8608	1.47557	negative	negative	positive
TCONS_00042684	35.2908	0	inf	hsa-let-7b-5p	392.306	1113.31	-1.5048	MRPS33	51650	10.8171	0	inf	negative	negative	positive
TCONS_00042684	35.2908	0	inf	hsa-let-7b-5p	392.306	1113.31	-1.5048	IFRD1	3475	30.4238	67.1102	-1.14133	positive	negative	negative
TCONS_00042684	35.2908	0	inf	hsa-let-7b-5p	392.306	1113.31	-1.5048	GYS1	2997	18.3974	1.10531	4.05698	negative	negative	positive
TCONS_00042684	35.2908	0	inf	hsa-let-7b-5p	392.306	1113.31	-1.5048	GPR56	9289	26.0881	4.04666	2.68859	negative	negative	positive
TCONS_00042684	35.2908	0	inf	hsa-let-7b-5p	392.306	1113.31	-1.5048	FNDC3A	22862	13.9954	0.0316383	8.78907	negative	negative	positive
TCONS_00042684	35.2908	0	inf	hsa-let-7b-5p	392.306	1113.31	-1.5048	FAM96A	84191	0	78.4174	-inf	positive	negative	negative
TCONS_00042684	35.2908	0	inf	hsa-let-7b-5p	392.306	1113.31	-1.5048	DUSP23	54935	14.0432	0	inf	negative	negative	positive
TCONS_00042684	35.2908	0	inf	hsa-let-7b-5p	392.306	1113.31	-1.5048	DSP	1832	16.8427	5.81164	1.5351	negative	negative	positive
TCONS_00042684	35.2908	0	inf	hsa-let-7b-5p	392.306	1113.31	-1.5048	COMMD9	29099	3.18371	34.0508	-3.41891	positive	negative	negative
TCONS_00042684	35.2908	0	inf	hsa-let-7b-5p	392.306	1113.31	-1.5048	CHMP2A	27243	37.6795	7.53043	2.32298	negative	negative	positive
TCONS_00042684	35.2908	0	inf	hsa-let-7b-5p	392.306	1113.31	-1.5048	CDIPT	10423	34.6478	0	inf	negative	negative	positive
TCONS_00042684	35.2908	0	inf	hsa-let-7b-5p	392.306	1113.31	-1.5048	CARHSP1	23589	24.0442	4.62425	2.3784	negative	negative	positive
TCONS_00042684	35.2908	0	inf	hsa-let-7b-5p	392.306	1113.31	-1.5048	CAPG	822	20.5115	0.513049	5.32119	negative	negative	positive
TCONS_00042684	35.2908	0	inf	hsa-let-7b-5p	392.306	1113.31	-1.5048	AURKB	9212	40.0288	0.00295908	13.7236	negative	negative	positive
TCONS_00042684	35.2908	0	inf	hsa-let-7b-5p	392.306	1113.31	-1.5048	ACTG1	71	278.002	1244.38	-2.16226	positive	negative	negative
TCONS_00042684	35.2908	0	inf	hsa-let-7a-5p	1192.06	2770.42	-1.21665	NF2	4771	15.0031	0	inf	negative	negative	positive
TCONS_00042684	35.2908	0	inf	hsa-let-7a-5p	1192.06	2770.42	-1.21665	NF2	4771	15.0031	0	inf	negative	negative	positive
TCONS_00042684	35.2908	0	inf	hsa-let-7a-5p	1192.06	2770.42	-1.21665	KRAS	3845	8.04741	0.0118897	9.40267	negative	negative	positive
TCONS_00042684	35.2908	0	inf	hsa-let-7a-5p	1192.06	2770.42	-1.21665	KRAS	3845	8.04741	0.0118897	9.40267	negative	negative	positive
TCONS_00006226	0	109.331	-inf	hsa-miR-24-3p	434.018	870.414	-1.00395	DHFR	1719	0.47413	19.6236	-5.37116	positive	positive	positive
TCONS_00031611	0	43.6682	-inf	hsa-miR-24-3p	434.018	870.414	-1.00395	DHFR	1719	0.47413	19.6236	-5.37116	positive	positive	positive
TCONS_00042684	35.2908	0	inf	hsa-miR-24-3p	434.018	870.414	-1.00395	DHFR	1719	0.47413	19.6236	-5.37116	positive	negative	negative
TCONS_00287673	16.0782	0	inf	hsa-miR-24-3p	434.018	870.414	-1.00395	DHFR	1719	0.47413	19.6236	-5.37116	positive	negative	negative
TCONS_00042684	35.2908	0	inf	hsa-let-7a-5p	1192.06	2770.42	-1.21665	VDR	7421	9.78316	0	inf	negative	negative	positive
TCONS_00042684	35.2908	0	inf	hsa-let-7a-5p	1192.06	2770.42	-1.21665	VDR	7421	9.78316	0	inf	negative	negative	positive
TCONS_00042684	35.2908	0	inf	hsa-let-7b-5p	392.306	1113.31	-1.5048	CDK6	1021	6.42955	34.9114	-2.44091	positive	negative	negative
TCONS_00042684	35.2908	0	inf	hsa-miR-26a-5p	246.51	581.582	-1.23834	SMAD1	4086	7.29425	0.0725444	6.65175	negative	negative	positive
TCONS_00287673	16.0782	0	inf	hsa-miR-26a-5p	246.51	581.582	-1.23834	SMAD1	4086	7.29425	0.0725444	6.65175	negative	negative	positive
TCONS_00042684	35.2908	0	inf	hsa-miR-16-5p	267.694	688.443	-1.36275	CFL2	1073	2.3109	23.4768	-3.34471	positive	negative	negative
TCONS_00095882	0	89.544	-inf	hsa-miR-16-5p	267.694	688.443	-1.36275	CFL2	1073	2.3109	23.4768	-3.34471	positive	positive	positive
TCONS_00199847	0	93.8919	-inf	hsa-miR-16-5p	267.694	688.443	-1.36275	CFL2	1073	2.3109	23.4768	-3.34471	positive	positive	positive
TCONS_00276005	0	113.713	-inf	hsa-miR-16-5p	267.694	688.443	-1.36275	CFL2	1073	2.3109	23.4768	-3.34471	positive	positive	positive
TCONS_00306574	0	140.316	-inf	hsa-miR-16-5p	267.694	688.443	-1.36275	CFL2	1073	2.3109	23.4768	-3.34471	positive	positive	positive
TCONS_00042684	35.2908	0	inf	hsa-let-7b-5p	392.306	1113.31	-1.5048	CCND1	595	76.0781	11.6692	2.70478	negative	negative	positive
TCONS_00006226	0	109.331	-inf	hsa-miR-24-3p	434.018	870.414	-1.00395	MAPK14	1432	20.4821	6.93324	1.56276	negative	positive	negative
TCONS_00031611	0	43.6682	-inf	hsa-miR-24-3p	434.018	870.414	-1.00395	MAPK14	1432	20.4821	6.93324	1.56276	negative	positive	negative
TCONS_00042684	35.2908	0	inf	hsa-miR-24-3p	434.018	870.414	-1.00395	MAPK14	1432	20.4821	6.93324	1.56276	negative	negative	positive
TCONS_00287673	16.0782	0	inf	hsa-miR-24-3p	434.018	870.414	-1.00395	MAPK14	1432	20.4821	6.93324	1.56276	negative	negative	positive
TCONS_00230737	0	37.0481	-inf	hsa-miR-92a-3p	361.983	1170.55	-1.69319	ITGA5	3678	46.5378	19.5159	1.25375	negative	positive	negative
TCONS_00042684	35.2908	0	inf	hsa-miR-16-5p	267.694	688.443	-1.36275	RPS6	6194	431.976	1026.97	-1.24937	positive	negative	negative
TCONS_00095882	0	89.544	-inf	hsa-miR-16-5p	267.694	688.443	-1.36275	RPS6	6194	431.976	1026.97	-1.24937	positive	positive	positive
TCONS_00199847	0	93.8919	-inf	hsa-miR-16-5p	267.694	688.443	-1.36275	RPS6	6194	431.976	1026.97	-1.24937	positive	positive	positive
TCONS_00276005	0	113.713	-inf	hsa-miR-16-5p	267.694	688.443	-1.36275	RPS6	6194	431.976	1026.97	-1.24937	positive	positive	positive
TCONS_00306574	0	140.316	-inf	hsa-miR-16-5p	267.694	688.443	-1.36275	RPS6	6194	431.976	1026.97	-1.24937	positive	positive	positive
TCONS_00042684	35.2908	0	inf	hsa-miR-16-5p	267.694	688.443	-1.36275	BRCA1	672	0	9.27873	-inf	positive	negative	negative
TCONS_00095882	0	89.544	-inf	hsa-miR-16-5p	267.694	688.443	-1.36275	BRCA1	672	0	9.27873	-inf	positive	positive	positive
TCONS_00199847	0	93.8919	-inf	hsa-miR-16-5p	267.694	688.443	-1.36275	BRCA1	672	0	9.27873	-inf	positive	positive	positive
TCONS_00276005	0	113.713	-inf	hsa-miR-16-5p	267.694	688.443	-1.36275	BRCA1	672	0	9.27873	-inf	positive	positive	positive
TCONS_00306574	0	140.316	-inf	hsa-miR-16-5p	267.694	688.443	-1.36275	BRCA1	672	0	9.27873	-inf	positive	positive	positive
TCONS_00042684	35.2908	0	inf	hsa-miR-16-5p	267.694	688.443	-1.36275	AKT3	10000	8.12153	0	inf	negative	negative	positive
TCONS_00095882	0	89.544	-inf	hsa-miR-16-5p	267.694	688.443	-1.36275	AKT3	10000	8.12153	0	inf	negative	positive	negative
TCONS_00199847	0	93.8919	-inf	hsa-miR-16-5p	267.694	688.443	-1.36275	AKT3	10000	8.12153	0	inf	negative	positive	negative
TCONS_00276005	0	113.713	-inf	hsa-miR-16-5p	267.694	688.443	-1.36275	AKT3	10000	8.12153	0	inf	negative	positive	negative
TCONS_00306574	0	140.316	-inf	hsa-miR-16-5p	267.694	688.443	-1.36275	AKT3	10000	8.12153	0	inf	negative	positive	negative
TCONS_00006226	0	109.331	-inf	hsa-miR-24-3p	434.018	870.414	-1.00395	TRIB3	57761	38.5007	9.80784	1.97288	negative	positive	negative
TCONS_00031611	0	43.6682	-inf	hsa-miR-24-3p	434.018	870.414	-1.00395	TRIB3	57761	38.5007	9.80784	1.97288	negative	positive	negative
TCONS_00042684	35.2908	0	inf	hsa-miR-24-3p	434.018	870.414	-1.00395	TRIB3	57761	38.5007	9.80784	1.97288	negative	negative	positive
TCONS_00287673	16.0782	0	inf	hsa-miR-24-3p	434.018	870.414	-1.00395	TRIB3	57761	38.5007	9.80784	1.97288	negative	negative	positive
TCONS_00042684	35.2908	0	inf	hsa-miR-98-5p	324.039	1050.47	-1.6968	MYC	4609	12.3275	49.986	-2.01965	positive	negative	negative
TCONS_00070946	0	36.7599	-inf	hsa-miR-25-3p	276.239	965.266	-1.80501	KLF4	9314	23.7551	8.43309	1.4941	negative	positive	negative
TCONS_00230737	0	37.0481	-inf	hsa-miR-25-3p	276.239	965.266	-1.80501	KLF4	9314	23.7551	8.43309	1.4941	negative	positive	negative
TCONS_00046251	0	14.0289	-inf	hsa-miR-197-3p	108.933	407.738	-1.90421	RAD51	5888	9.6431	0	inf	negative	positive	negative
TCONS_00090571	0	106.361	-inf	hsa-miR-197-3p	108.933	407.738	-1.90421	RAD51	5888	9.6431	0	inf	negative	positive	negative
TCONS_00096019	0	42.8622	-inf	hsa-miR-197-3p	108.933	407.738	-1.90421	RAD51	5888	9.6431	0	inf	negative	positive	negative
TCONS_00152855	0	42.5956	-inf	hsa-miR-197-3p	108.933	407.738	-1.90421	RAD51	5888	9.6431	0	inf	negative	positive	negative
TCONS_00046251	0	14.0289	-inf	hsa-miR-197-3p	108.933	407.738	-1.90421	WDR6	11180	0.299013	12.0481	-5.33245	positive	positive	positive
TCONS_00090571	0	106.361	-inf	hsa-miR-197-3p	108.933	407.738	-1.90421	WDR6	11180	0.299013	12.0481	-5.33245	positive	positive	positive
TCONS_00096019	0	42.8622	-inf	hsa-miR-197-3p	108.933	407.738	-1.90421	WDR6	11180	0.299013	12.0481	-5.33245	positive	positive	positive
TCONS_00152855	0	42.5956	-inf	hsa-miR-197-3p	108.933	407.738	-1.90421	WDR6	11180	0.299013	12.0481	-5.33245	positive	positive	positive
TCONS_00046251	0	14.0289	-inf	hsa-miR-197-3p	108.933	407.738	-1.90421	USO1	8615	1.50219	13.2269	-3.13834	positive	positive	positive
TCONS_00090571	0	106.361	-inf	hsa-miR-197-3p	108.933	407.738	-1.90421	USO1	8615	1.50219	13.2269	-3.13834	positive	positive	positive
TCONS_00096019	0	42.8622	-inf	hsa-miR-197-3p	108.933	407.738	-1.90421	USO1	8615	1.50219	13.2269	-3.13834	positive	positive	positive
TCONS_00152855	0	42.5956	-inf	hsa-miR-197-3p	108.933	407.738	-1.90421	USO1	8615	1.50219	13.2269	-3.13834	positive	positive	positive
TCONS_00042684	35.2908	0	inf	hsa-let-7b-5p	392.306	1113.31	-1.5048	E2F5	1875	2.7999	17.6143	-2.6533	positive	negative	negative
TCONS_00042684	35.2908	0	inf	hsa-miR-16-5p	267.694	688.443	-1.36275	VEGFA	7422	11.6431	0	inf	negative	negative	positive
TCONS_00095882	0	89.544	-inf	hsa-miR-16-5p	267.694	688.443	-1.36275	VEGFA	7422	11.6431	0	inf	negative	positive	negative
TCONS_00199847	0	93.8919	-inf	hsa-miR-16-5p	267.694	688.443	-1.36275	VEGFA	7422	11.6431	0	inf	negative	positive	negative
TCONS_00276005	0	113.713	-inf	hsa-miR-16-5p	267.694	688.443	-1.36275	VEGFA	7422	11.6431	0	inf	negative	positive	negative
TCONS_00306574	0	140.316	-inf	hsa-miR-16-5p	267.694	688.443	-1.36275	VEGFA	7422	11.6431	0	inf	negative	positive	negative
TCONS_00042684	35.2908	0	inf	hsa-let-7d-5p	677.679	1963.54	-1.53478	APP	351	63.6178	9.67208	2.71753	negative	negative	positive
TCONS_00042684	35.2908	0	inf	hsa-let-7a-5p	1192.06	2770.42	-1.21665	APP	351	63.6178	9.67208	2.71753	negative	negative	positive
TCONS_00042684	35.2908	0	inf	hsa-let-7a-5p	1192.06	2770.42	-1.21665	APP	351	63.6178	9.67208	2.71753	negative	negative	positive
TCONS_00042684	35.2908	0	inf	hsa-let-7a-5p	1192.06	2770.42	-1.21665	E2F1	1869	22.1973	9.01034	1.30073	negative	negative	positive
TCONS_00042684	35.2908	0	inf	hsa-let-7a-5p	1192.06	2770.42	-1.21665	E2F1	1869	22.1973	9.01034	1.30073	negative	negative	positive
TCONS_00042684	35.2908	0	inf	hsa-miR-200c-3p	349.866	11.1488	4.97184	FN1	2335	259.343	0	inf	positive	positive	positive
TCONS_00042684	35.2908	0	inf	hsa-miR-26a-5p	246.51	581.582	-1.23834	MYC	4609	12.3275	49.986	-2.01965	positive	negative	negative
TCONS_00287673	16.0782	0	inf	hsa-miR-26a-5p	246.51	581.582	-1.23834	MYC	4609	12.3275	49.986	-2.01965	positive	negative	negative
TCONS_00042684	35.2908	0	inf	hsa-let-7b-5p	392.306	1113.31	-1.5048	CCNA2	890	103.279	29.8462	1.79092	negative	negative	positive
TCONS_00046251	0	14.0289	-inf	hsa-miR-197-3p	108.933	407.738	-1.90421	CPSF1	29894	5.93809	0.000814206	12.8323	negative	positive	negative
TCONS_00090571	0	106.361	-inf	hsa-miR-197-3p	108.933	407.738	-1.90421	CPSF1	29894	5.93809	0.000814206	12.8323	negative	positive	negative
TCONS_00096019	0	42.8622	-inf	hsa-miR-197-3p	108.933	407.738	-1.90421	CPSF1	29894	5.93809	0.000814206	12.8323	negative	positive	negative
TCONS_00152855	0	42.5956	-inf	hsa-miR-197-3p	108.933	407.738	-1.90421	CPSF1	29894	5.93809	0.000814206	12.8323	negative	positive	negative
TCONS_00046251	0	14.0289	-inf	hsa-miR-197-3p	108.933	407.738	-1.90421	DCBLD2	131566	22.0007	3.84289	2.51729	negative	positive	negative
TCONS_00090571	0	106.361	-inf	hsa-miR-197-3p	108.933	407.738	-1.90421	DCBLD2	131566	22.0007	3.84289	2.51729	negative	positive	negative
TCONS_00096019	0	42.8622	-inf	hsa-miR-197-3p	108.933	407.738	-1.90421	DCBLD2	131566	22.0007	3.84289	2.51729	negative	positive	negative
TCONS_00152855	0	42.5956	-inf	hsa-miR-197-3p	108.933	407.738	-1.90421	DCBLD2	131566	22.0007	3.84289	2.51729	negative	positive	negative
TCONS_00046251	0	14.0289	-inf	hsa-miR-197-3p	108.933	407.738	-1.90421	HMGN1	3150	0	31.5985	-inf	positive	positive	positive
TCONS_00090571	0	106.361	-inf	hsa-miR-197-3p	108.933	407.738	-1.90421	HMGN1	3150	0	31.5985	-inf	positive	positive	positive
TCONS_00096019	0	42.8622	-inf	hsa-miR-197-3p	108.933	407.738	-1.90421	HMGN1	3150	0	31.5985	-inf	positive	positive	positive
TCONS_00152855	0	42.5956	-inf	hsa-miR-197-3p	108.933	407.738	-1.90421	HMGN1	3150	0	31.5985	-inf	positive	positive	positive
TCONS_00046251	0	14.0289	-inf	hsa-miR-197-3p	108.933	407.738	-1.90421	CLIC1	1192	29.5864	0	inf	negative	positive	negative
TCONS_00090571	0	106.361	-inf	hsa-miR-197-3p	108.933	407.738	-1.90421	CLIC1	1192	29.5864	0	inf	negative	positive	negative
TCONS_00096019	0	42.8622	-inf	hsa-miR-197-3p	108.933	407.738	-1.90421	CLIC1	1192	29.5864	0	inf	negative	positive	negative
TCONS_00152855	0	42.5956	-inf	hsa-miR-197-3p	108.933	407.738	-1.90421	CLIC1	1192	29.5864	0	inf	negative	positive	negative
TCONS_00046251	0	14.0289	-inf	hsa-miR-197-3p	108.933	407.738	-1.90421	RBM4	5936	16.628	0	inf	negative	positive	negative
TCONS_00090571	0	106.361	-inf	hsa-miR-197-3p	108.933	407.738	-1.90421	RBM4	5936	16.628	0	inf	negative	positive	negative
TCONS_00096019	0	42.8622	-inf	hsa-miR-197-3p	108.933	407.738	-1.90421	RBM4	5936	16.628	0	inf	negative	positive	negative
TCONS_00152855	0	42.5956	-inf	hsa-miR-197-3p	108.933	407.738	-1.90421	RBM4	5936	16.628	0	inf	negative	positive	negative
TCONS_00046251	0	14.0289	-inf	hsa-miR-197-3p	108.933	407.738	-1.90421	IER3	8870	219.547	34.4137	2.67347	negative	positive	negative
TCONS_00090571	0	106.361	-inf	hsa-miR-197-3p	108.933	407.738	-1.90421	IER3	8870	219.547	34.4137	2.67347	negative	positive	negative
TCONS_00096019	0	42.8622	-inf	hsa-miR-197-3p	108.933	407.738	-1.90421	IER3	8870	219.547	34.4137	2.67347	negative	positive	negative
TCONS_00152855	0	42.5956	-inf	hsa-miR-197-3p	108.933	407.738	-1.90421	IER3	8870	219.547	34.4137	2.67347	negative	positive	negative
TCONS_00046251	0	14.0289	-inf	hsa-miR-197-3p	108.933	407.738	-1.90421	GORASP2	26003	0.811392	11.6211	-3.84021	positive	positive	positive
TCONS_00090571	0	106.361	-inf	hsa-miR-197-3p	108.933	407.738	-1.90421	GORASP2	26003	0.811392	11.6211	-3.84021	positive	positive	positive
TCONS_00096019	0	42.8622	-inf	hsa-miR-197-3p	108.933	407.738	-1.90421	GORASP2	26003	0.811392	11.6211	-3.84021	positive	positive	positive
TCONS_00152855	0	42.5956	-inf	hsa-miR-197-3p	108.933	407.738	-1.90421	GORASP2	26003	0.811392	11.6211	-3.84021	positive	positive	positive
TCONS_00046251	0	14.0289	-inf	hsa-miR-197-3p	108.933	407.738	-1.90421	UMPS	7372	10.3372	29.2854	-1.50234	positive	positive	positive
TCONS_00090571	0	106.361	-inf	hsa-miR-197-3p	108.933	407.738	-1.90421	UMPS	7372	10.3372	29.2854	-1.50234	positive	positive	positive
TCONS_00096019	0	42.8622	-inf	hsa-miR-197-3p	108.933	407.738	-1.90421	UMPS	7372	10.3372	29.2854	-1.50234	positive	positive	positive
TCONS_00152855	0	42.5956	-inf	hsa-miR-197-3p	108.933	407.738	-1.90421	UMPS	7372	10.3372	29.2854	-1.50234	positive	positive	positive
TCONS_00053906	0	47.9059	-inf	hsa-miR-196a-5p	3.75396	115.246	-4.94016	HOXB7	3217	0	12.8394	-inf	positive	positive	positive
TCONS_00227310	0	92.4412	-inf	hsa-miR-196a-5p	3.75396	115.246	-4.94016	HOXB7	3217	0	12.8394	-inf	positive	positive	positive
TCONS_00012604	0	191.476	-inf	hsa-miR-195-5p	38.3072	123.157	-1.68481	VEGFA	7422	11.6431	0	inf	negative	positive	negative
TCONS_00042684	35.2908	0	inf	hsa-miR-195-5p	38.3072	123.157	-1.68481	VEGFA	7422	11.6431	0	inf	negative	negative	positive
TCONS_00095882	0	89.544	-inf	hsa-miR-195-5p	38.3072	123.157	-1.68481	VEGFA	7422	11.6431	0	inf	negative	positive	negative
TCONS_00199847	0	93.8919	-inf	hsa-miR-195-5p	38.3072	123.157	-1.68481	VEGFA	7422	11.6431	0	inf	negative	positive	negative
TCONS_00276005	0	113.713	-inf	hsa-miR-195-5p	38.3072	123.157	-1.68481	VEGFA	7422	11.6431	0	inf	negative	positive	negative
TCONS_00306574	0	140.316	-inf	hsa-miR-195-5p	38.3072	123.157	-1.68481	VEGFA	7422	11.6431	0	inf	negative	positive	negative
TCONS_00070946	0	36.7599	-inf	hsa-miR-92b-3p	152.109	750.867	-2.30345	CDKN1C	1028	0	19.5418	-inf	positive	positive	positive
TCONS_00230737	0	37.0481	-inf	hsa-miR-92b-3p	152.109	750.867	-2.30345	CDKN1C	1028	0	19.5418	-inf	positive	positive	positive
TCONS_00042684	35.2908	0	inf	hsa-miR-98-5p	324.039	1050.47	-1.6968	NCOA3	8202	33.8076	8.62089	1.97144	negative	negative	positive
TCONS_00070946	0	36.7599	-inf	hsa-miR-25-3p	276.239	965.266	-1.80501	CDKN1C	1028	0	19.5418	-inf	positive	positive	positive
TCONS_00230737	0	37.0481	-inf	hsa-miR-25-3p	276.239	965.266	-1.80501	CDKN1C	1028	0	19.5418	-inf	positive	positive	positive
TCONS_00042684	35.2908	0	inf	hsa-let-7a-5p	1192.06	2770.42	-1.21665	UHRF2	115426	9.62106	1.78328	2.43166	negative	negative	positive
TCONS_00042684	35.2908	0	inf	hsa-let-7a-5p	1192.06	2770.42	-1.21665	UHRF2	115426	9.62106	1.78328	2.43166	negative	negative	positive
TCONS_00042684	35.2908	0	inf	hsa-miR-26a-5p	246.51	581.582	-1.23834	STRADB	55437	10.1039	0	inf	negative	negative	positive
TCONS_00287673	16.0782	0	inf	hsa-miR-26a-5p	246.51	581.582	-1.23834	STRADB	55437	10.1039	0	inf	negative	negative	positive
TCONS_00070946	0	36.7599	-inf	hsa-miR-92b-3p	152.109	750.867	-2.30345	PRMT5	10419	42.4318	0	inf	negative	positive	negative
TCONS_00230737	0	37.0481	-inf	hsa-miR-92b-3p	152.109	750.867	-2.30345	PRMT5	10419	42.4318	0	inf	negative	positive	negative
TCONS_00006226	0	109.331	-inf	hsa-miR-24-3p	434.018	870.414	-1.00395	CDKN2A	1029	0	29.0958	-inf	positive	positive	positive
TCONS_00031611	0	43.6682	-inf	hsa-miR-24-3p	434.018	870.414	-1.00395	CDKN2A	1029	0	29.0958	-inf	positive	positive	positive
TCONS_00042684	35.2908	0	inf	hsa-miR-24-3p	434.018	870.414	-1.00395	CDKN2A	1029	0	29.0958	-inf	positive	negative	negative
TCONS_00287673	16.0782	0	inf	hsa-miR-24-3p	434.018	870.414	-1.00395	CDKN2A	1029	0	29.0958	-inf	positive	negative	negative
TCONS_00042684	35.2908	0	inf	hsa-miR-16-5p	267.694	688.443	-1.36275	VPS45	11311	0.466244	15.5262	-5.05748	positive	negative	negative
TCONS_00095882	0	89.544	-inf	hsa-miR-16-5p	267.694	688.443	-1.36275	VPS45	11311	0.466244	15.5262	-5.05748	positive	positive	positive
TCONS_00199847	0	93.8919	-inf	hsa-miR-16-5p	267.694	688.443	-1.36275	VPS45	11311	0.466244	15.5262	-5.05748	positive	positive	positive
TCONS_00276005	0	113.713	-inf	hsa-miR-16-5p	267.694	688.443	-1.36275	VPS45	11311	0.466244	15.5262	-5.05748	positive	positive	positive
TCONS_00306574	0	140.316	-inf	hsa-miR-16-5p	267.694	688.443	-1.36275	VPS45	11311	0.466244	15.5262	-5.05748	positive	positive	positive
TCONS_00042684	35.2908	0	inf	hsa-miR-16-5p	267.694	688.443	-1.36275	SKAP2	8935	12.7559	0.560443	4.50845	negative	negative	positive
TCONS_00095882	0	89.544	-inf	hsa-miR-16-5p	267.694	688.443	-1.36275	SKAP2	8935	12.7559	0.560443	4.50845	negative	positive	negative
TCONS_00199847	0	93.8919	-inf	hsa-miR-16-5p	267.694	688.443	-1.36275	SKAP2	8935	12.7559	0.560443	4.50845	negative	positive	negative
TCONS_00276005	0	113.713	-inf	hsa-miR-16-5p	267.694	688.443	-1.36275	SKAP2	8935	12.7559	0.560443	4.50845	negative	positive	negative
TCONS_00306574	0	140.316	-inf	hsa-miR-16-5p	267.694	688.443	-1.36275	SKAP2	8935	12.7559	0.560443	4.50845	negative	positive	negative
TCONS_00042684	35.2908	0	inf	hsa-miR-16-5p	267.694	688.443	-1.36275	FAM69A	388650	8.2785	0	inf	negative	negative	positive
TCONS_00095882	0	89.544	-inf	hsa-miR-16-5p	267.694	688.443	-1.36275	FAM69A	388650	8.2785	0	inf	negative	positive	negative
TCONS_00199847	0	93.8919	-inf	hsa-miR-16-5p	267.694	688.443	-1.36275	FAM69A	388650	8.2785	0	inf	negative	positive	negative
TCONS_00276005	0	113.713	-inf	hsa-miR-16-5p	267.694	688.443	-1.36275	FAM69A	388650	8.2785	0	inf	negative	positive	negative
TCONS_00306574	0	140.316	-inf	hsa-miR-16-5p	267.694	688.443	-1.36275	FAM69A	388650	8.2785	0	inf	negative	positive	negative
TCONS_00042684	35.2908	0	inf	hsa-miR-16-5p	267.694	688.443	-1.36275	C2orf74	339804	0	10.5601	-inf	positive	negative	negative
TCONS_00095882	0	89.544	-inf	hsa-miR-16-5p	267.694	688.443	-1.36275	C2orf74	339804	0	10.5601	-inf	positive	positive	positive
TCONS_00199847	0	93.8919	-inf	hsa-miR-16-5p	267.694	688.443	-1.36275	C2orf74	339804	0	10.5601	-inf	positive	positive	positive
TCONS_00276005	0	113.713	-inf	hsa-miR-16-5p	267.694	688.443	-1.36275	C2orf74	339804	0	10.5601	-inf	positive	positive	positive
TCONS_00306574	0	140.316	-inf	hsa-miR-16-5p	267.694	688.443	-1.36275	C2orf74	339804	0	10.5601	-inf	positive	positive	positive
TCONS_00042684	35.2908	0	inf	hsa-miR-16-5p	267.694	688.443	-1.36275	ANAPC16	119504	57.535	2.4621	4.54648	negative	negative	positive
TCONS_00095882	0	89.544	-inf	hsa-miR-16-5p	267.694	688.443	-1.36275	ANAPC16	119504	57.535	2.4621	4.54648	negative	positive	negative
TCONS_00199847	0	93.8919	-inf	hsa-miR-16-5p	267.694	688.443	-1.36275	ANAPC16	119504	57.535	2.4621	4.54648	negative	positive	negative
TCONS_00276005	0	113.713	-inf	hsa-miR-16-5p	267.694	688.443	-1.36275	ANAPC16	119504	57.535	2.4621	4.54648	negative	positive	negative
TCONS_00306574	0	140.316	-inf	hsa-miR-16-5p	267.694	688.443	-1.36275	ANAPC16	119504	57.535	2.4621	4.54648	negative	positive	negative
TCONS_00042684	35.2908	0	inf	hsa-let-7g-5p	128.53	742.618	-2.53051	CDKN2A	1029	0	29.0958	-inf	positive	negative	negative
TCONS_00042684	35.2908	0	inf	hsa-let-7g-5p	128.53	742.618	-2.53051	BCL2L1	598	59.0983	6.10124	3.27594	negative	negative	positive
TCONS_00042684	35.2908	0	inf	hsa-let-7d-5p	677.679	1963.54	-1.53478	SLC11A2	4891	0.519133	10.1679	-4.29177	positive	negative	negative
TCONS_00042684	35.2908	0	inf	hsa-miR-26a-5p	246.51	581.582	-1.23834	GSK3B	2932	8.64084	0	inf	negative	negative	positive
TCONS_00287673	16.0782	0	inf	hsa-miR-26a-5p	246.51	581.582	-1.23834	GSK3B	2932	8.64084	0	inf	negative	negative	positive
TCONS_00042684	35.2908	0	inf	hsa-let-7f-5p	1071.62	2632.98	-1.29691	KLK6	5653	17.2956	0	inf	negative	negative	positive
TCONS_00053906	0	47.9059	-inf	hsa-miR-196a-5p	3.75396	115.246	-4.94016	BACH1	571	44.8291	10.449	2.10107	negative	positive	negative
TCONS_00227310	0	92.4412	-inf	hsa-miR-196a-5p	3.75396	115.246	-4.94016	BACH1	571	44.8291	10.449	2.10107	negative	positive	negative
TCONS_00053906	0	47.9059	-inf	hsa-miR-196a-5p	3.75396	115.246	-4.94016	HMOX1	3162	7.01706	0.012212	9.16642	negative	positive	negative
TCONS_00227310	0	92.4412	-inf	hsa-miR-196a-5p	3.75396	115.246	-4.94016	HMOX1	3162	7.01706	0.012212	9.16642	negative	positive	negative
TCONS_00042684	35.2908	0	inf	hsa-miR-16-5p	267.694	688.443	-1.36275	AURKB	9212	40.0288	0.00295908	13.7236	negative	negative	positive
TCONS_00095882	0	89.544	-inf	hsa-miR-16-5p	267.694	688.443	-1.36275	AURKB	9212	40.0288	0.00295908	13.7236	negative	positive	negative
TCONS_00199847	0	93.8919	-inf	hsa-miR-16-5p	267.694	688.443	-1.36275	AURKB	9212	40.0288	0.00295908	13.7236	negative	positive	negative
TCONS_00276005	0	113.713	-inf	hsa-miR-16-5p	267.694	688.443	-1.36275	AURKB	9212	40.0288	0.00295908	13.7236	negative	positive	negative
TCONS_00306574	0	140.316	-inf	hsa-miR-16-5p	267.694	688.443	-1.36275	AURKB	9212	40.0288	0.00295908	13.7236	negative	positive	negative
TCONS_00042684	35.2908	0	inf	hsa-let-7a-5p	1192.06	2770.42	-1.21665	NFKB1	4790	7.2191	0	inf	negative	negative	positive
TCONS_00042684	35.2908	0	inf	hsa-let-7a-5p	1192.06	2770.42	-1.21665	NFKB1	4790	7.2191	0	inf	negative	negative	positive
TCONS_00006226	0	109.331	-inf	hsa-miR-24-3p	434.018	870.414	-1.00395	BRCA1	672	0	9.27873	-inf	positive	positive	positive
TCONS_00031611	0	43.6682	-inf	hsa-miR-24-3p	434.018	870.414	-1.00395	BRCA1	672	0	9.27873	-inf	positive	positive	positive
TCONS_00042684	35.2908	0	inf	hsa-miR-24-3p	434.018	870.414	-1.00395	BRCA1	672	0	9.27873	-inf	positive	negative	negative
TCONS_00287673	16.0782	0	inf	hsa-miR-24-3p	434.018	870.414	-1.00395	BRCA1	672	0	9.27873	-inf	positive	negative	negative
TCONS_00012604	0	191.476	-inf	hsa-miR-195-5p	38.3072	123.157	-1.68481	KRT7	3855	62.685	0	inf	negative	positive	negative
TCONS_00042684	35.2908	0	inf	hsa-miR-195-5p	38.3072	123.157	-1.68481	KRT7	3855	62.685	0	inf	negative	negative	positive
TCONS_00095882	0	89.544	-inf	hsa-miR-195-5p	38.3072	123.157	-1.68481	KRT7	3855	62.685	0	inf	negative	positive	negative
TCONS_00199847	0	93.8919	-inf	hsa-miR-195-5p	38.3072	123.157	-1.68481	KRT7	3855	62.685	0	inf	negative	positive	negative
TCONS_00276005	0	113.713	-inf	hsa-miR-195-5p	38.3072	123.157	-1.68481	KRT7	3855	62.685	0	inf	negative	positive	negative
TCONS_00306574	0	140.316	-inf	hsa-miR-195-5p	38.3072	123.157	-1.68481	KRT7	3855	62.685	0	inf	negative	positive	negative
TCONS_00042684	35.2908	0	inf	hsa-miR-98-5p	324.039	1050.47	-1.6968	ZFP36L1	677	33.3284	0	inf	negative	negative	positive
TCONS_00042684	35.2908	0	inf	hsa-miR-98-5p	324.039	1050.47	-1.6968	ZMPSTE24	10269	0	22.9787	-inf	positive	negative	negative
TCONS_00042684	35.2908	0	inf	hsa-miR-98-5p	324.039	1050.47	-1.6968	THBS1	7057	131.653	0.0993152	10.3724	negative	negative	positive
TCONS_00042684	35.2908	0	inf	hsa-miR-98-5p	324.039	1050.47	-1.6968	SLC20A1	6574	17.0628	0	inf	negative	negative	positive
TCONS_00042684	35.2908	0	inf	hsa-miR-98-5p	324.039	1050.47	-1.6968	CNOT4	4850	0	8.92086	-inf	positive	negative	negative
TCONS_00042684	35.2908	0	inf	hsa-miR-98-5p	324.039	1050.47	-1.6968	AMMECR1	9949	16.0715	0.00021566	16.1854	negative	negative	positive
TCONS_00042684	35.2908	0	inf	hsa-miR-98-5p	324.039	1050.47	-1.6968	CBX5	23468	35.3787	0	inf	negative	negative	positive
TCONS_00042684	35.2908	0	inf	hsa-let-7b-5p	392.306	1113.31	-1.5048	SCAMP3	10067	8.83696	0.114321	6.27239	negative	negative	positive
TCONS_00042684	35.2908	0	inf	hsa-let-7a-5p	1192.06	2770.42	-1.21665	ZFP36L1	677	33.3284	0	inf	negative	negative	positive
TCONS_00042684	35.2908	0	inf	hsa-let-7a-5p	1192.06	2770.42	-1.21665	ZFP36L1	677	33.3284	0	inf	negative	negative	positive
TCONS_00042684	35.2908	0	inf	hsa-let-7a-5p	1192.06	2770.42	-1.21665	THBS1	7057	131.653	0.0993152	10.3724	negative	negative	positive
TCONS_00042684	35.2908	0	inf	hsa-let-7a-5p	1192.06	2770.42	-1.21665	THBS1	7057	131.653	0.0993152	10.3724	negative	negative	positive
TCONS_00042684	35.2908	0	inf	hsa-let-7a-5p	1192.06	2770.42	-1.21665	SLC20A1	6574	17.0628	0	inf	negative	negative	positive
TCONS_00042684	35.2908	0	inf	hsa-let-7a-5p	1192.06	2770.42	-1.21665	SLC20A1	6574	17.0628	0	inf	negative	negative	positive
TCONS_00042684	35.2908	0	inf	hsa-let-7a-5p	1192.06	2770.42	-1.21665	AMMECR1	9949	16.0715	0.00021566	16.1854	negative	negative	positive
TCONS_00042684	35.2908	0	inf	hsa-let-7a-5p	1192.06	2770.42	-1.21665	AMMECR1	9949	16.0715	0.00021566	16.1854	negative	negative	positive
TCONS_00042684	35.2908	0	inf	hsa-let-7b-5p	392.306	1113.31	-1.5048	SIGMAR1	10280	2.31172	53.0133	-4.51932	positive	negative	negative
TCONS_00042684	35.2908	0	inf	hsa-let-7b-5p	392.306	1113.31	-1.5048	NXT2	55916	21.7232	0	inf	negative	negative	positive
TCONS_00042684	35.2908	0	inf	hsa-let-7b-5p	392.306	1113.31	-1.5048	YAP1	10413	149.549	1.1671	7.00155	negative	negative	positive
TCONS_00042684	35.2908	0	inf	hsa-let-7b-5p	392.306	1113.31	-1.5048	AURKA	6790	44.9536	0.666044	6.07668	negative	negative	positive
TCONS_00042684	35.2908	0	inf	hsa-let-7b-5p	392.306	1113.31	-1.5048	CBFB	865	37.6769	1.45828	4.69134	negative	negative	positive
TCONS_00042684	35.2908	0	inf	hsa-let-7b-5p	392.306	1113.31	-1.5048	RCAN1	1827	22.545	0	inf	negative	negative	positive
TCONS_00042684	35.2908	0	inf	hsa-let-7b-5p	392.306	1113.31	-1.5048	CDCA7	83879	0	12.5327	-inf	positive	negative	negative
TCONS_00042684	35.2908	0	inf	hsa-let-7b-5p	392.306	1113.31	-1.5048	DMD	1756	0.129133	18.4573	-7.15919	positive	negative	negative
TCONS_00042684	35.2908	0	inf	hsa-miR-16-5p	267.694	688.443	-1.36275	CAPRIN1	4076	1.9073	45.6502	-4.58102	positive	negative	negative
TCONS_00095882	0	89.544	-inf	hsa-miR-16-5p	267.694	688.443	-1.36275	CAPRIN1	4076	1.9073	45.6502	-4.58102	positive	positive	positive
TCONS_00199847	0	93.8919	-inf	hsa-miR-16-5p	267.694	688.443	-1.36275	CAPRIN1	4076	1.9073	45.6502	-4.58102	positive	positive	positive
TCONS_00276005	0	113.713	-inf	hsa-miR-16-5p	267.694	688.443	-1.36275	CAPRIN1	4076	1.9073	45.6502	-4.58102	positive	positive	positive
TCONS_00306574	0	140.316	-inf	hsa-miR-16-5p	267.694	688.443	-1.36275	CAPRIN1	4076	1.9073	45.6502	-4.58102	positive	positive	positive
TCONS_00009186	0	67.8458	-inf	hsa-miR-30a-5p	125.513	731.419	-2.54286	HNRNPM	4670	12.8123	0	inf	negative	positive	negative
TCONS_00042684	35.2908	0	inf	hsa-miR-30a-5p	125.513	731.419	-2.54286	HNRNPM	4670	12.8123	0	inf	negative	negative	positive
TCONS_00224465	0	21.9627	-inf	hsa-miR-30a-5p	125.513	731.419	-2.54286	HNRNPM	4670	12.8123	0	inf	negative	positive	negative
TCONS_00009186	0	67.8458	-inf	hsa-miR-30a-5p	125.513	731.419	-2.54286	TNFRSF10B	8795	0.293027	16.7285	-5.83513	positive	positive	positive
TCONS_00042684	35.2908	0	inf	hsa-miR-30a-5p	125.513	731.419	-2.54286	TNFRSF10B	8795	0.293027	16.7285	-5.83513	positive	negative	negative
TCONS_00224465	0	21.9627	-inf	hsa-miR-30a-5p	125.513	731.419	-2.54286	TNFRSF10B	8795	0.293027	16.7285	-5.83513	positive	positive	positive
TCONS_00009186	0	67.8458	-inf	hsa-miR-30a-5p	125.513	731.419	-2.54286	ITGA2	3673	32.1328	0	inf	negative	positive	negative
TCONS_00042684	35.2908	0	inf	hsa-miR-30a-5p	125.513	731.419	-2.54286	ITGA2	3673	32.1328	0	inf	negative	negative	positive
TCONS_00224465	0	21.9627	-inf	hsa-miR-30a-5p	125.513	731.419	-2.54286	ITGA2	3673	32.1328	0	inf	negative	positive	negative
TCONS_00009186	0	67.8458	-inf	hsa-miR-30a-5p	125.513	731.419	-2.54286	TMEM87A	25963	6.7067	0	inf	negative	positive	negative
TCONS_00042684	35.2908	0	inf	hsa-miR-30a-5p	125.513	731.419	-2.54286	TMEM87A	25963	6.7067	0	inf	negative	negative	positive
TCONS_00224465	0	21.9627	-inf	hsa-miR-30a-5p	125.513	731.419	-2.54286	TMEM87A	25963	6.7067	0	inf	negative	positive	negative
TCONS_00009186	0	67.8458	-inf	hsa-miR-30a-5p	125.513	731.419	-2.54286	SEC62	7095	1.1613	12.7982	-3.46213	positive	positive	positive
TCONS_00042684	35.2908	0	inf	hsa-miR-30a-5p	125.513	731.419	-2.54286	SEC62	7095	1.1613	12.7982	-3.46213	positive	negative	negative
TCONS_00224465	0	21.9627	-inf	hsa-miR-30a-5p	125.513	731.419	-2.54286	SEC62	7095	1.1613	12.7982	-3.46213	positive	positive	positive
TCONS_00009186	0	67.8458	-inf	hsa-miR-30a-5p	125.513	731.419	-2.54286	JUN	3725	63.1758	14.1276	2.16085	negative	positive	negative
TCONS_00042684	35.2908	0	inf	hsa-miR-30a-5p	125.513	731.419	-2.54286	JUN	3725	63.1758	14.1276	2.16085	negative	negative	positive
TCONS_00224465	0	21.9627	-inf	hsa-miR-30a-5p	125.513	731.419	-2.54286	JUN	3725	63.1758	14.1276	2.16085	negative	positive	negative
TCONS_00009186	0	67.8458	-inf	hsa-miR-30a-5p	125.513	731.419	-2.54286	NT5E	4907	62.3542	4.83413	3.68916	negative	positive	negative
TCONS_00042684	35.2908	0	inf	hsa-miR-30a-5p	125.513	731.419	-2.54286	NT5E	4907	62.3542	4.83413	3.68916	negative	negative	positive
TCONS_00224465	0	21.9627	-inf	hsa-miR-30a-5p	125.513	731.419	-2.54286	NT5E	4907	62.3542	4.83413	3.68916	negative	positive	negative
TCONS_00009186	0	67.8458	-inf	hsa-miR-30a-5p	125.513	731.419	-2.54286	LMNB2	84823	34.4729	6.40872	2.42735	negative	positive	negative
TCONS_00042684	35.2908	0	inf	hsa-miR-30a-5p	125.513	731.419	-2.54286	LMNB2	84823	34.4729	6.40872	2.42735	negative	negative	positive
TCONS_00224465	0	21.9627	-inf	hsa-miR-30a-5p	125.513	731.419	-2.54286	LMNB2	84823	34.4729	6.40872	2.42735	negative	positive	negative
TCONS_00009186	0	67.8458	-inf	hsa-miR-30a-5p	125.513	731.419	-2.54286	SLC4A7	9497	8.19683	0	inf	negative	positive	negative
TCONS_00042684	35.2908	0	inf	hsa-miR-30a-5p	125.513	731.419	-2.54286	SLC4A7	9497	8.19683	0	inf	negative	negative	positive
TCONS_00224465	0	21.9627	-inf	hsa-miR-30a-5p	125.513	731.419	-2.54286	SLC4A7	9497	8.19683	0	inf	negative	positive	negative
TCONS_00009186	0	67.8458	-inf	hsa-miR-30a-5p	125.513	731.419	-2.54286	TMEM41B	440026	21.9298	0.0107129	10.9993	negative	positive	negative
TCONS_00042684	35.2908	0	inf	hsa-miR-30a-5p	125.513	731.419	-2.54286	TMEM41B	440026	21.9298	0.0107129	10.9993	negative	negative	positive
TCONS_00224465	0	21.9627	-inf	hsa-miR-30a-5p	125.513	731.419	-2.54286	TMEM41B	440026	21.9298	0.0107129	10.9993	negative	positive	negative
TCONS_00009186	0	67.8458	-inf	hsa-miR-30a-5p	125.513	731.419	-2.54286	MBNL1	4154	25.056	2.13044	3.55593	negative	positive	negative
TCONS_00042684	35.2908	0	inf	hsa-miR-30a-5p	125.513	731.419	-2.54286	MBNL1	4154	25.056	2.13044	3.55593	negative	negative	positive
TCONS_00224465	0	21.9627	-inf	hsa-miR-30a-5p	125.513	731.419	-2.54286	MBNL1	4154	25.056	2.13044	3.55593	negative	positive	negative
TCONS_00009186	0	67.8458	-inf	hsa-miR-30a-5p	125.513	731.419	-2.54286	TMEM59	9528	86.8548	40.8151	1.0895	negative	positive	negative
TCONS_00042684	35.2908	0	inf	hsa-miR-30a-5p	125.513	731.419	-2.54286	TMEM59	9528	86.8548	40.8151	1.0895	negative	negative	positive
TCONS_00224465	0	21.9627	-inf	hsa-miR-30a-5p	125.513	731.419	-2.54286	TMEM59	9528	86.8548	40.8151	1.0895	negative	positive	negative
TCONS_00009186	0	67.8458	-inf	hsa-miR-30a-5p	125.513	731.419	-2.54286	TMED10	10972	49.6333	21.7159	1.19256	negative	positive	negative
TCONS_00042684	35.2908	0	inf	hsa-miR-30a-5p	125.513	731.419	-2.54286	TMED10	10972	49.6333	21.7159	1.19256	negative	negative	positive
TCONS_00224465	0	21.9627	-inf	hsa-miR-30a-5p	125.513	731.419	-2.54286	TMED10	10972	49.6333	21.7159	1.19256	negative	positive	negative
TCONS_00009186	0	67.8458	-inf	hsa-miR-30a-5p	125.513	731.419	-2.54286	IFRD1	3475	30.4238	67.1102	-1.14133	positive	positive	positive
TCONS_00042684	35.2908	0	inf	hsa-miR-30a-5p	125.513	731.419	-2.54286	IFRD1	3475	30.4238	67.1102	-1.14133	positive	negative	negative
TCONS_00224465	0	21.9627	-inf	hsa-miR-30a-5p	125.513	731.419	-2.54286	IFRD1	3475	30.4238	67.1102	-1.14133	positive	positive	positive
TCONS_00009186	0	67.8458	-inf	hsa-miR-30a-5p	125.513	731.419	-2.54286	SLC7A11	23657	42.0475	6.65453	2.65961	negative	positive	negative
TCONS_00042684	35.2908	0	inf	hsa-miR-30a-5p	125.513	731.419	-2.54286	SLC7A11	23657	42.0475	6.65453	2.65961	negative	negative	positive
TCONS_00224465	0	21.9627	-inf	hsa-miR-30a-5p	125.513	731.419	-2.54286	SLC7A11	23657	42.0475	6.65453	2.65961	negative	positive	negative
TCONS_00009186	0	67.8458	-inf	hsa-miR-30a-5p	125.513	731.419	-2.54286	PTGFRN	5738	42.6317	14.972	1.50966	negative	positive	negative
TCONS_00042684	35.2908	0	inf	hsa-miR-30a-5p	125.513	731.419	-2.54286	PTGFRN	5738	42.6317	14.972	1.50966	negative	negative	positive
TCONS_00224465	0	21.9627	-inf	hsa-miR-30a-5p	125.513	731.419	-2.54286	PTGFRN	5738	42.6317	14.972	1.50966	negative	positive	negative
TCONS_00009186	0	67.8458	-inf	hsa-miR-30a-5p	125.513	731.419	-2.54286	NCEH1	57552	34.7928	4.20105	3.04997	negative	positive	negative
TCONS_00042684	35.2908	0	inf	hsa-miR-30a-5p	125.513	731.419	-2.54286	NCEH1	57552	34.7928	4.20105	3.04997	negative	negative	positive
TCONS_00224465	0	21.9627	-inf	hsa-miR-30a-5p	125.513	731.419	-2.54286	NCEH1	57552	34.7928	4.20105	3.04997	negative	positive	negative
TCONS_00009186	0	67.8458	-inf	hsa-miR-30a-5p	125.513	731.419	-2.54286	SEC23A	10484	20.3728	48.5994	-1.25429	positive	positive	positive
TCONS_00042684	35.2908	0	inf	hsa-miR-30a-5p	125.513	731.419	-2.54286	SEC23A	10484	20.3728	48.5994	-1.25429	positive	negative	negative
TCONS_00224465	0	21.9627	-inf	hsa-miR-30a-5p	125.513	731.419	-2.54286	SEC23A	10484	20.3728	48.5994	-1.25429	positive	positive	positive
TCONS_00009186	0	67.8458	-inf	hsa-miR-30a-5p	125.513	731.419	-2.54286	DPY19L1	23333	10.7629	0	inf	negative	positive	negative
TCONS_00042684	35.2908	0	inf	hsa-miR-30a-5p	125.513	731.419	-2.54286	DPY19L1	23333	10.7629	0	inf	negative	negative	positive
TCONS_00224465	0	21.9627	-inf	hsa-miR-30a-5p	125.513	731.419	-2.54286	DPY19L1	23333	10.7629	0	inf	negative	positive	negative
TCONS_00009186	0	67.8458	-inf	hsa-miR-30a-5p	125.513	731.419	-2.54286	LTN1	26046	0	10.4877	-inf	positive	positive	positive
TCONS_00042684	35.2908	0	inf	hsa-miR-30a-5p	125.513	731.419	-2.54286	LTN1	26046	0	10.4877	-inf	positive	negative	negative
TCONS_00224465	0	21.9627	-inf	hsa-miR-30a-5p	125.513	731.419	-2.54286	LTN1	26046	0	10.4877	-inf	positive	positive	positive
TCONS_00009186	0	67.8458	-inf	hsa-miR-30a-5p	125.513	731.419	-2.54286	NPR3	4883	0	16.8544	-inf	positive	positive	positive
TCONS_00042684	35.2908	0	inf	hsa-miR-30a-5p	125.513	731.419	-2.54286	NPR3	4883	0	16.8544	-inf	positive	negative	negative
TCONS_00224465	0	21.9627	-inf	hsa-miR-30a-5p	125.513	731.419	-2.54286	NPR3	4883	0	16.8544	-inf	positive	positive	positive
TCONS_00009186	0	67.8458	-inf	hsa-miR-30a-5p	125.513	731.419	-2.54286	SLC38A2	54407	209.009	83.4425	1.32471	negative	positive	negative
TCONS_00042684	35.2908	0	inf	hsa-miR-30a-5p	125.513	731.419	-2.54286	SLC38A2	54407	209.009	83.4425	1.32471	negative	negative	positive
TCONS_00224465	0	21.9627	-inf	hsa-miR-30a-5p	125.513	731.419	-2.54286	SLC38A2	54407	209.009	83.4425	1.32471	negative	positive	negative
TCONS_00009186	0	67.8458	-inf	hsa-miR-30a-5p	125.513	731.419	-2.54286	PTPRK	5796	20.8023	0.0640761	8.34274	negative	positive	negative
TCONS_00042684	35.2908	0	inf	hsa-miR-30a-5p	125.513	731.419	-2.54286	PTPRK	5796	20.8023	0.0640761	8.34274	negative	negative	positive
TCONS_00224465	0	21.9627	-inf	hsa-miR-30a-5p	125.513	731.419	-2.54286	PTPRK	5796	20.8023	0.0640761	8.34274	negative	positive	negative
TCONS_00009186	0	67.8458	-inf	hsa-miR-30a-5p	125.513	731.419	-2.54286	G3BP1	10146	22.9809	6.62732	1.79394	negative	positive	negative
TCONS_00042684	35.2908	0	inf	hsa-miR-30a-5p	125.513	731.419	-2.54286	G3BP1	10146	22.9809	6.62732	1.79394	negative	negative	positive
TCONS_00224465	0	21.9627	-inf	hsa-miR-30a-5p	125.513	731.419	-2.54286	G3BP1	10146	22.9809	6.62732	1.79394	negative	positive	negative
TCONS_00009186	0	67.8458	-inf	hsa-miR-30a-5p	125.513	731.419	-2.54286	STMN1		48.8226	0	inf	negative	positive	negative
TCONS_00042684	35.2908	0	inf	hsa-miR-30a-5p	125.513	731.419	-2.54286	STMN1		48.8226	0	inf	negative	negative	positive
TCONS_00224465	0	21.9627	-inf	hsa-miR-30a-5p	125.513	731.419	-2.54286	STMN1		48.8226	0	inf	negative	positive	negative
TCONS_00009186	0	67.8458	-inf	hsa-miR-30a-5p	125.513	731.419	-2.54286	MET	4233	34.5387	0.00445398	12.9208	negative	positive	negative
TCONS_00042684	35.2908	0	inf	hsa-miR-30a-5p	125.513	731.419	-2.54286	MET	4233	34.5387	0.00445398	12.9208	negative	negative	positive
TCONS_00224465	0	21.9627	-inf	hsa-miR-30a-5p	125.513	731.419	-2.54286	MET	4233	34.5387	0.00445398	12.9208	negative	positive	negative
TCONS_00009186	0	67.8458	-inf	hsa-miR-30a-5p	125.513	731.419	-2.54286	MPDU1	9526	1.16617	18.5111	-3.98854	positive	positive	positive
TCONS_00042684	35.2908	0	inf	hsa-miR-30a-5p	125.513	731.419	-2.54286	MPDU1	9526	1.16617	18.5111	-3.98854	positive	negative	negative
TCONS_00224465	0	21.9627	-inf	hsa-miR-30a-5p	125.513	731.419	-2.54286	MPDU1	9526	1.16617	18.5111	-3.98854	positive	positive	positive
TCONS_00009186	0	67.8458	-inf	hsa-miR-30a-5p	125.513	731.419	-2.54286	RAD23B	5887	137.045	20.8525	2.71636	negative	positive	negative
TCONS_00042684	35.2908	0	inf	hsa-miR-30a-5p	125.513	731.419	-2.54286	RAD23B	5887	137.045	20.8525	2.71636	negative	negative	positive
TCONS_00224465	0	21.9627	-inf	hsa-miR-30a-5p	125.513	731.419	-2.54286	RAD23B	5887	137.045	20.8525	2.71636	negative	positive	negative
TCONS_00009186	0	67.8458	-inf	hsa-miR-30a-5p	125.513	731.419	-2.54286	PGM1	5236	72.2468	19.5094	1.88877	negative	positive	negative
TCONS_00042684	35.2908	0	inf	hsa-miR-30a-5p	125.513	731.419	-2.54286	PGM1	5236	72.2468	19.5094	1.88877	negative	negative	positive
TCONS_00224465	0	21.9627	-inf	hsa-miR-30a-5p	125.513	731.419	-2.54286	PGM1	5236	72.2468	19.5094	1.88877	negative	positive	negative
TCONS_00009186	0	67.8458	-inf	hsa-miR-30a-5p	125.513	731.419	-2.54286	SLC12A4	6560	1.49993	11.2197	-2.90307	positive	positive	positive
TCONS_00042684	35.2908	0	inf	hsa-miR-30a-5p	125.513	731.419	-2.54286	SLC12A4	6560	1.49993	11.2197	-2.90307	positive	negative	negative
TCONS_00224465	0	21.9627	-inf	hsa-miR-30a-5p	125.513	731.419	-2.54286	SLC12A4	6560	1.49993	11.2197	-2.90307	positive	positive	positive
TCONS_00009186	0	67.8458	-inf	hsa-miR-30a-5p	125.513	731.419	-2.54286	CDCP1	64866	26.9117	2.41894	3.47579	negative	positive	negative
TCONS_00042684	35.2908	0	inf	hsa-miR-30a-5p	125.513	731.419	-2.54286	CDCP1	64866	26.9117	2.41894	3.47579	negative	negative	positive
TCONS_00224465	0	21.9627	-inf	hsa-miR-30a-5p	125.513	731.419	-2.54286	CDCP1	64866	26.9117	2.41894	3.47579	negative	positive	negative
TCONS_00009186	0	67.8458	-inf	hsa-miR-30a-5p	125.513	731.419	-2.54286	ADPGK	83440	15.266	0	inf	negative	positive	negative
TCONS_00042684	35.2908	0	inf	hsa-miR-30a-5p	125.513	731.419	-2.54286	ADPGK	83440	15.266	0	inf	negative	negative	positive
TCONS_00224465	0	21.9627	-inf	hsa-miR-30a-5p	125.513	731.419	-2.54286	ADPGK	83440	15.266	0	inf	negative	positive	negative
TCONS_00009186	0	67.8458	-inf	hsa-miR-30a-5p	125.513	731.419	-2.54286	PAFAH1B2	5049	0	22.446	-inf	positive	positive	positive
TCONS_00042684	35.2908	0	inf	hsa-miR-30a-5p	125.513	731.419	-2.54286	PAFAH1B2	5049	0	22.446	-inf	positive	negative	negative
TCONS_00224465	0	21.9627	-inf	hsa-miR-30a-5p	125.513	731.419	-2.54286	PAFAH1B2	5049	0	22.446	-inf	positive	positive	positive
TCONS_00009186	0	67.8458	-inf	hsa-miR-30a-5p	125.513	731.419	-2.54286	TMED7	51014	26.3454	2.67247	3.30131	negative	positive	negative
TCONS_00042684	35.2908	0	inf	hsa-miR-30a-5p	125.513	731.419	-2.54286	TMED7	51014	26.3454	2.67247	3.30131	negative	negative	positive
TCONS_00224465	0	21.9627	-inf	hsa-miR-30a-5p	125.513	731.419	-2.54286	TMED7	51014	26.3454	2.67247	3.30131	negative	positive	negative
TCONS_00009186	0	67.8458	-inf	hsa-miR-30a-5p	125.513	731.419	-2.54286	PPP2R4	5524	0	25.2322	-inf	positive	positive	positive
TCONS_00042684	35.2908	0	inf	hsa-miR-30a-5p	125.513	731.419	-2.54286	PPP2R4	5524	0	25.2322	-inf	positive	negative	negative
TCONS_00224465	0	21.9627	-inf	hsa-miR-30a-5p	125.513	731.419	-2.54286	PPP2R4	5524	0	25.2322	-inf	positive	positive	positive
TCONS_00009186	0	67.8458	-inf	hsa-miR-30a-5p	125.513	731.419	-2.54286	STRN	6801	19.5168	1.2909	3.91828	negative	positive	negative
TCONS_00042684	35.2908	0	inf	hsa-miR-30a-5p	125.513	731.419	-2.54286	STRN	6801	19.5168	1.2909	3.91828	negative	negative	positive
TCONS_00224465	0	21.9627	-inf	hsa-miR-30a-5p	125.513	731.419	-2.54286	STRN	6801	19.5168	1.2909	3.91828	negative	positive	negative
TCONS_00009186	0	67.8458	-inf	hsa-miR-30a-5p	125.513	731.419	-2.54286	SEC11C	90701	9.90286	0.266859	5.2137	negative	positive	negative
TCONS_00042684	35.2908	0	inf	hsa-miR-30a-5p	125.513	731.419	-2.54286	SEC11C	90701	9.90286	0.266859	5.2137	negative	negative	positive
TCONS_00224465	0	21.9627	-inf	hsa-miR-30a-5p	125.513	731.419	-2.54286	SEC11C	90701	9.90286	0.266859	5.2137	negative	positive	negative
TCONS_00009186	0	67.8458	-inf	hsa-miR-30a-5p	125.513	731.419	-2.54286	RBMS1	5937	7.40378	0	inf	negative	positive	negative
TCONS_00042684	35.2908	0	inf	hsa-miR-30a-5p	125.513	731.419	-2.54286	RBMS1	5937	7.40378	0	inf	negative	negative	positive
TCONS_00224465	0	21.9627	-inf	hsa-miR-30a-5p	125.513	731.419	-2.54286	RBMS1	5937	7.40378	0	inf	negative	positive	negative
TCONS_00009186	0	67.8458	-inf	hsa-miR-30a-5p	125.513	731.419	-2.54286	TBCB	1155	0	41.9939	-inf	positive	positive	positive
TCONS_00042684	35.2908	0	inf	hsa-miR-30a-5p	125.513	731.419	-2.54286	TBCB	1155	0	41.9939	-inf	positive	negative	negative
TCONS_00224465	0	21.9627	-inf	hsa-miR-30a-5p	125.513	731.419	-2.54286	TBCB	1155	0	41.9939	-inf	positive	positive	positive
TCONS_00009186	0	67.8458	-inf	hsa-miR-30a-5p	125.513	731.419	-2.54286	TNFAIP2	7127	43.0049	3.58627	3.58394	negative	positive	negative
TCONS_00042684	35.2908	0	inf	hsa-miR-30a-5p	125.513	731.419	-2.54286	TNFAIP2	7127	43.0049	3.58627	3.58394	negative	negative	positive
TCONS_00224465	0	21.9627	-inf	hsa-miR-30a-5p	125.513	731.419	-2.54286	TNFAIP2	7127	43.0049	3.58627	3.58394	negative	positive	negative
TCONS_00009186	0	67.8458	-inf	hsa-miR-30a-5p	125.513	731.419	-2.54286	STX7	8417	13.3727	0	inf	negative	positive	negative
TCONS_00042684	35.2908	0	inf	hsa-miR-30a-5p	125.513	731.419	-2.54286	STX7	8417	13.3727	0	inf	negative	negative	positive
TCONS_00224465	0	21.9627	-inf	hsa-miR-30a-5p	125.513	731.419	-2.54286	STX7	8417	13.3727	0	inf	negative	positive	negative
TCONS_00009186	0	67.8458	-inf	hsa-miR-30a-5p	125.513	731.419	-2.54286	UAP1	6675	2.92035	44.8273	-3.94017	positive	positive	positive
TCONS_00042684	35.2908	0	inf	hsa-miR-30a-5p	125.513	731.419	-2.54286	UAP1	6675	2.92035	44.8273	-3.94017	positive	negative	negative
TCONS_00224465	0	21.9627	-inf	hsa-miR-30a-5p	125.513	731.419	-2.54286	UAP1	6675	2.92035	44.8273	-3.94017	positive	positive	positive
TCONS_00009186	0	67.8458	-inf	hsa-miR-30a-5p	125.513	731.419	-2.54286	LIMCH1	22998	8.29977	0	inf	negative	positive	negative
TCONS_00042684	35.2908	0	inf	hsa-miR-30a-5p	125.513	731.419	-2.54286	LIMCH1	22998	8.29977	0	inf	negative	negative	positive
TCONS_00224465	0	21.9627	-inf	hsa-miR-30a-5p	125.513	731.419	-2.54286	LIMCH1	22998	8.29977	0	inf	negative	positive	negative
TCONS_00009186	0	67.8458	-inf	hsa-miR-30a-5p	125.513	731.419	-2.54286	NCL	4691	36.639	15.3683	1.25342	negative	positive	negative
TCONS_00042684	35.2908	0	inf	hsa-miR-30a-5p	125.513	731.419	-2.54286	NCL	4691	36.639	15.3683	1.25342	negative	negative	positive
TCONS_00224465	0	21.9627	-inf	hsa-miR-30a-5p	125.513	731.419	-2.54286	NCL	4691	36.639	15.3683	1.25342	negative	positive	negative
TCONS_00009186	0	67.8458	-inf	hsa-miR-30a-5p	125.513	731.419	-2.54286	NUCB1	4924	5.53822	28.2838	-2.35248	positive	positive	positive
TCONS_00042684	35.2908	0	inf	hsa-miR-30a-5p	125.513	731.419	-2.54286	NUCB1	4924	5.53822	28.2838	-2.35248	positive	negative	negative
TCONS_00224465	0	21.9627	-inf	hsa-miR-30a-5p	125.513	731.419	-2.54286	NUCB1	4924	5.53822	28.2838	-2.35248	positive	positive	positive
TCONS_00009186	0	67.8458	-inf	hsa-miR-30a-5p	125.513	731.419	-2.54286	RQCD1	9125	7.4832	0	inf	negative	positive	negative
TCONS_00042684	35.2908	0	inf	hsa-miR-30a-5p	125.513	731.419	-2.54286	RQCD1	9125	7.4832	0	inf	negative	negative	positive
TCONS_00224465	0	21.9627	-inf	hsa-miR-30a-5p	125.513	731.419	-2.54286	RQCD1	9125	7.4832	0	inf	negative	positive	negative
TCONS_00009186	0	67.8458	-inf	hsa-miR-30a-5p	125.513	731.419	-2.54286	MAT2A	4144	1.0182	15.6942	-3.94614	positive	positive	positive
TCONS_00042684	35.2908	0	inf	hsa-miR-30a-5p	125.513	731.419	-2.54286	MAT2A	4144	1.0182	15.6942	-3.94614	positive	negative	negative
TCONS_00224465	0	21.9627	-inf	hsa-miR-30a-5p	125.513	731.419	-2.54286	MAT2A	4144	1.0182	15.6942	-3.94614	positive	positive	positive
TCONS_00009186	0	67.8458	-inf	hsa-miR-30a-5p	125.513	731.419	-2.54286	CBFB	865	37.6769	1.45828	4.69134	negative	positive	negative
TCONS_00042684	35.2908	0	inf	hsa-miR-30a-5p	125.513	731.419	-2.54286	CBFB	865	37.6769	1.45828	4.69134	negative	negative	positive
TCONS_00224465	0	21.9627	-inf	hsa-miR-30a-5p	125.513	731.419	-2.54286	CBFB	865	37.6769	1.45828	4.69134	negative	positive	negative
TCONS_00042684	35.2908	0	inf	hsa-let-7b-5p	392.306	1113.31	-1.5048	CCBL2	56267	0	16.8307	-inf	positive	negative	negative
TCONS_00042684	35.2908	0	inf	hsa-let-7b-5p	392.306	1113.31	-1.5048	DCTPP1	79077	0	12.9057	-inf	positive	negative	negative
TCONS_00042684	35.2908	0	inf	hsa-let-7b-5p	392.306	1113.31	-1.5048	EDEM3	80267	10.1629	0	inf	negative	negative	positive
TCONS_00042684	35.2908	0	inf	hsa-let-7b-5p	392.306	1113.31	-1.5048	CCDC115	84317	15.8737	5.2425	1.59831	negative	negative	positive
TCONS_00042684	35.2908	0	inf	hsa-let-7b-5p	392.306	1113.31	-1.5048	GGCT	79017	1.18265	48.2691	-5.35101	positive	negative	negative
TCONS_00042684	35.2908	0	inf	hsa-let-7b-5p	392.306	1113.31	-1.5048	PRRC2A	7916	9.79976	1.42572	2.78105	negative	negative	positive
TCONS_00042684	35.2908	0	inf	hsa-let-7b-5p	392.306	1113.31	-1.5048	GDE1	51573	39.1714	3.57857	3.45235	negative	negative	positive
TCONS_00042684	35.2908	0	inf	hsa-let-7b-5p	392.306	1113.31	-1.5048	NAA40	79829	8.92562	0	inf	negative	negative	positive
TCONS_00042684	35.2908	0	inf	hsa-let-7b-5p	392.306	1113.31	-1.5048	TRABD	80305	5.86613	0	inf	negative	negative	positive
TCONS_00042684	35.2908	0	inf	hsa-let-7b-5p	392.306	1113.31	-1.5048	IGF2BP2	10644	14.6039	0	inf	negative	negative	positive
TCONS_00042684	35.2908	0	inf	hsa-miR-16-5p	267.694	688.443	-1.36275	C9orf89	84270	40.8598	6.29797	2.69772	negative	negative	positive
TCONS_00095882	0	89.544	-inf	hsa-miR-16-5p	267.694	688.443	-1.36275	C9orf89	84270	40.8598	6.29797	2.69772	negative	positive	negative
TCONS_00199847	0	93.8919	-inf	hsa-miR-16-5p	267.694	688.443	-1.36275	C9orf89	84270	40.8598	6.29797	2.69772	negative	positive	negative
TCONS_00276005	0	113.713	-inf	hsa-miR-16-5p	267.694	688.443	-1.36275	C9orf89	84270	40.8598	6.29797	2.69772	negative	positive	negative
TCONS_00306574	0	140.316	-inf	hsa-miR-16-5p	267.694	688.443	-1.36275	C9orf89	84270	40.8598	6.29797	2.69772	negative	positive	negative
TCONS_00042684	35.2908	0	inf	hsa-miR-16-5p	267.694	688.443	-1.36275	MMS19	64210	27.8222	4.90715	2.50328	negative	negative	positive
TCONS_00095882	0	89.544	-inf	hsa-miR-16-5p	267.694	688.443	-1.36275	MMS19	64210	27.8222	4.90715	2.50328	negative	positive	negative
TCONS_00199847	0	93.8919	-inf	hsa-miR-16-5p	267.694	688.443	-1.36275	MMS19	64210	27.8222	4.90715	2.50328	negative	positive	negative
TCONS_00276005	0	113.713	-inf	hsa-miR-16-5p	267.694	688.443	-1.36275	MMS19	64210	27.8222	4.90715	2.50328	negative	positive	negative
TCONS_00306574	0	140.316	-inf	hsa-miR-16-5p	267.694	688.443	-1.36275	MMS19	64210	27.8222	4.90715	2.50328	negative	positive	negative
TCONS_00042684	35.2908	0	inf	hsa-miR-16-5p	267.694	688.443	-1.36275	PNPLA6	10908	6.39864	0	inf	negative	negative	positive
TCONS_00095882	0	89.544	-inf	hsa-miR-16-5p	267.694	688.443	-1.36275	PNPLA6	10908	6.39864	0	inf	negative	positive	negative
TCONS_00199847	0	93.8919	-inf	hsa-miR-16-5p	267.694	688.443	-1.36275	PNPLA6	10908	6.39864	0	inf	negative	positive	negative
TCONS_00276005	0	113.713	-inf	hsa-miR-16-5p	267.694	688.443	-1.36275	PNPLA6	10908	6.39864	0	inf	negative	positive	negative
TCONS_00306574	0	140.316	-inf	hsa-miR-16-5p	267.694	688.443	-1.36275	PNPLA6	10908	6.39864	0	inf	negative	positive	negative
TCONS_00042684	35.2908	0	inf	hsa-miR-16-5p	267.694	688.443	-1.36275	C9orf114	51490	1.72707	16.9003	-3.29065	positive	negative	negative
TCONS_00095882	0	89.544	-inf	hsa-miR-16-5p	267.694	688.443	-1.36275	C9orf114	51490	1.72707	16.9003	-3.29065	positive	positive	positive
TCONS_00199847	0	93.8919	-inf	hsa-miR-16-5p	267.694	688.443	-1.36275	C9orf114	51490	1.72707	16.9003	-3.29065	positive	positive	positive
TCONS_00276005	0	113.713	-inf	hsa-miR-16-5p	267.694	688.443	-1.36275	C9orf114	51490	1.72707	16.9003	-3.29065	positive	positive	positive
TCONS_00306574	0	140.316	-inf	hsa-miR-16-5p	267.694	688.443	-1.36275	C9orf114	51490	1.72707	16.9003	-3.29065	positive	positive	positive
TCONS_00042684	35.2908	0	inf	hsa-miR-16-5p	267.694	688.443	-1.36275	PTCD3	55037	0.600215	28.6721	-5.57802	positive	negative	negative
TCONS_00095882	0	89.544	-inf	hsa-miR-16-5p	267.694	688.443	-1.36275	PTCD3	55037	0.600215	28.6721	-5.57802	positive	positive	positive
TCONS_00199847	0	93.8919	-inf	hsa-miR-16-5p	267.694	688.443	-1.36275	PTCD3	55037	0.600215	28.6721	-5.57802	positive	positive	positive
TCONS_00276005	0	113.713	-inf	hsa-miR-16-5p	267.694	688.443	-1.36275	PTCD3	55037	0.600215	28.6721	-5.57802	positive	positive	positive
TCONS_00306574	0	140.316	-inf	hsa-miR-16-5p	267.694	688.443	-1.36275	PTCD3	55037	0.600215	28.6721	-5.57802	positive	positive	positive
TCONS_00042684	35.2908	0	inf	hsa-miR-16-5p	267.694	688.443	-1.36275	NAA15	80155	7.47995	0	inf	negative	negative	positive
TCONS_00095882	0	89.544	-inf	hsa-miR-16-5p	267.694	688.443	-1.36275	NAA15	80155	7.47995	0	inf	negative	positive	negative
TCONS_00199847	0	93.8919	-inf	hsa-miR-16-5p	267.694	688.443	-1.36275	NAA15	80155	7.47995	0	inf	negative	positive	negative
TCONS_00276005	0	113.713	-inf	hsa-miR-16-5p	267.694	688.443	-1.36275	NAA15	80155	7.47995	0	inf	negative	positive	negative
TCONS_00306574	0	140.316	-inf	hsa-miR-16-5p	267.694	688.443	-1.36275	NAA15	80155	7.47995	0	inf	negative	positive	negative
TCONS_00042684	35.2908	0	inf	hsa-miR-182-5p	22.7759	111.804	-2.29539	TSC22D3	1831	33.5246	14.1938	1.23996	negative	negative	positive
TCONS_00236555	0	20.2288	-inf	hsa-miR-182-5p	22.7759	111.804	-2.29539	TSC22D3	1831	33.5246	14.1938	1.23996	negative	positive	negative
TCONS_00070946	0	36.7599	-inf	hsa-miR-25-3p	276.239	965.266	-1.80501	TP53	7157	64.5764	17.976	1.84493	negative	positive	negative
TCONS_00230737	0	37.0481	-inf	hsa-miR-25-3p	276.239	965.266	-1.80501	TP53	7157	64.5764	17.976	1.84493	negative	positive	negative
TCONS_00009186	0	67.8458	-inf	hsa-miR-30d-5p	72.6834	447.489	-2.62215	TP53	7157	64.5764	17.976	1.84493	negative	positive	negative
TCONS_00042684	35.2908	0	inf	hsa-miR-16-5p	267.694	688.443	-1.36275	LAMTOR3	8649	14.842	4.77311	1.63668	negative	negative	positive
TCONS_00095882	0	89.544	-inf	hsa-miR-16-5p	267.694	688.443	-1.36275	LAMTOR3	8649	14.842	4.77311	1.63668	negative	positive	negative
TCONS_00199847	0	93.8919	-inf	hsa-miR-16-5p	267.694	688.443	-1.36275	LAMTOR3	8649	14.842	4.77311	1.63668	negative	positive	negative
TCONS_00276005	0	113.713	-inf	hsa-miR-16-5p	267.694	688.443	-1.36275	LAMTOR3	8649	14.842	4.77311	1.63668	negative	positive	negative
TCONS_00306574	0	140.316	-inf	hsa-miR-16-5p	267.694	688.443	-1.36275	LAMTOR3	8649	14.842	4.77311	1.63668	negative	positive	negative
TCONS_00042684	35.2908	0	inf	hsa-miR-26b-5p	115	240.409	-1.06386	EPHA2	1969	29.2308	0	inf	negative	negative	positive
TCONS_00000204	0	34.7969	-inf	hsa-miR-181a-5p	1094.69	303.218	1.85209	DDIT4	54541	131.135	55.8798	1.23065	positive	negative	negative
TCONS_00042684	35.2908	0	inf	hsa-miR-181a-5p	1094.69	303.218	1.85209	DDIT4	54541	131.135	55.8798	1.23065	positive	positive	positive
TCONS_00279342	0	19.0523	-inf	hsa-miR-181a-5p	1094.69	303.218	1.85209	DDIT4	54541	131.135	55.8798	1.23065	positive	negative	negative
TCONS_00230737	0	37.0481	-inf	hsa-miR-92a-3p	361.983	1170.55	-1.69319	THBS1	7057	131.653	0.0993152	10.3724	negative	positive	negative
TCONS_00042684	35.2908	0	inf	hsa-miR-98-5p	324.039	1050.47	-1.6968	CCL5	6352	6.31422	0	inf	negative	negative	positive
TCONS_00042684	35.2908	0	inf	hsa-miR-16-5p	267.694	688.443	-1.36275	TP53	7157	64.5764	17.976	1.84493	negative	negative	positive
TCONS_00095882	0	89.544	-inf	hsa-miR-16-5p	267.694	688.443	-1.36275	TP53	7157	64.5764	17.976	1.84493	negative	positive	negative
TCONS_00199847	0	93.8919	-inf	hsa-miR-16-5p	267.694	688.443	-1.36275	TP53	7157	64.5764	17.976	1.84493	negative	positive	negative
TCONS_00276005	0	113.713	-inf	hsa-miR-16-5p	267.694	688.443	-1.36275	TP53	7157	64.5764	17.976	1.84493	negative	positive	negative
TCONS_00306574	0	140.316	-inf	hsa-miR-16-5p	267.694	688.443	-1.36275	TP53	7157	64.5764	17.976	1.84493	negative	positive	negative
TCONS_00230737	0	37.0481	-inf	hsa-miR-92a-3p	361.983	1170.55	-1.69319	CDH1	999	69.4338	0	inf	negative	positive	negative
TCONS_00012604	0	191.476	-inf	hsa-miR-195-5p	38.3072	123.157	-1.68481	RAF1	5894	0.658419	10.0169	-3.92728	positive	positive	positive
TCONS_00042684	35.2908	0	inf	hsa-miR-195-5p	38.3072	123.157	-1.68481	RAF1	5894	0.658419	10.0169	-3.92728	positive	negative	negative
TCONS_00095882	0	89.544	-inf	hsa-miR-195-5p	38.3072	123.157	-1.68481	RAF1	5894	0.658419	10.0169	-3.92728	positive	positive	positive
TCONS_00199847	0	93.8919	-inf	hsa-miR-195-5p	38.3072	123.157	-1.68481	RAF1	5894	0.658419	10.0169	-3.92728	positive	positive	positive
TCONS_00276005	0	113.713	-inf	hsa-miR-195-5p	38.3072	123.157	-1.68481	RAF1	5894	0.658419	10.0169	-3.92728	positive	positive	positive
TCONS_00306574	0	140.316	-inf	hsa-miR-195-5p	38.3072	123.157	-1.68481	RAF1	5894	0.658419	10.0169	-3.92728	positive	positive	positive
TCONS_00042684	35.2908	0	inf	hsa-let-7a-5p	1192.06	2770.42	-1.21665	EWSR1	2130	37.6505	3.56706	3.39986	negative	negative	positive
TCONS_00042684	35.2908	0	inf	hsa-let-7a-5p	1192.06	2770.42	-1.21665	EWSR1	2130	37.6505	3.56706	3.39986	negative	negative	positive
TCONS_00042684	35.2908	0	inf	hsa-let-7g-5p	128.53	742.618	-2.53051	FN1	2335	259.343	0	inf	negative	negative	positive
TCONS_00000204	0	34.7969	-inf	hsa-miR-181a-5p	1094.69	303.218	1.85209	RALA	5898	18.9628	5.53533	1.77643	positive	negative	negative
TCONS_00042684	35.2908	0	inf	hsa-miR-181a-5p	1094.69	303.218	1.85209	RALA	5898	18.9628	5.53533	1.77643	positive	positive	positive
TCONS_00279342	0	19.0523	-inf	hsa-miR-181a-5p	1094.69	303.218	1.85209	RALA	5898	18.9628	5.53533	1.77643	positive	negative	negative
TCONS_00070946	0	36.7599	-inf	hsa-miR-25-3p	276.239	965.266	-1.80501	CDH1	999	69.4338	0	inf	negative	positive	negative
TCONS_00230737	0	37.0481	-inf	hsa-miR-25-3p	276.239	965.266	-1.80501	CDH1	999	69.4338	0	inf	negative	positive	negative
TCONS_00012604	0	191.476	-inf	hsa-miR-195-5p	38.3072	123.157	-1.68481	SLC2A3	6515	27.2154	0	inf	negative	positive	negative
TCONS_00042684	35.2908	0	inf	hsa-miR-195-5p	38.3072	123.157	-1.68481	SLC2A3	6515	27.2154	0	inf	negative	negative	positive
TCONS_00095882	0	89.544	-inf	hsa-miR-195-5p	38.3072	123.157	-1.68481	SLC2A3	6515	27.2154	0	inf	negative	positive	negative
TCONS_00199847	0	93.8919	-inf	hsa-miR-195-5p	38.3072	123.157	-1.68481	SLC2A3	6515	27.2154	0	inf	negative	positive	negative
TCONS_00276005	0	113.713	-inf	hsa-miR-195-5p	38.3072	123.157	-1.68481	SLC2A3	6515	27.2154	0	inf	negative	positive	negative
TCONS_00306574	0	140.316	-inf	hsa-miR-195-5p	38.3072	123.157	-1.68481	SLC2A3	6515	27.2154	0	inf	negative	positive	negative
TCONS_00042684	35.2908	0	inf	hsa-miR-365a-3p	120.343	405.23	-1.75159	CCND1	595	76.0781	11.6692	2.70478	negative	negative	positive
TCONS_00195955	0	28.052	-inf	hsa-miR-365a-3p	120.343	405.23	-1.75159	CCND1	595	76.0781	11.6692	2.70478	negative	positive	negative
TCONS_00012604	0	191.476	-inf	hsa-miR-195-5p	38.3072	123.157	-1.68481	CDK4	1019	15.4111	44.3017	-1.52339	positive	positive	positive
TCONS_00042684	35.2908	0	inf	hsa-miR-195-5p	38.3072	123.157	-1.68481	CDK4	1019	15.4111	44.3017	-1.52339	positive	negative	negative
TCONS_00095882	0	89.544	-inf	hsa-miR-195-5p	38.3072	123.157	-1.68481	CDK4	1019	15.4111	44.3017	-1.52339	positive	positive	positive
TCONS_00199847	0	93.8919	-inf	hsa-miR-195-5p	38.3072	123.157	-1.68481	CDK4	1019	15.4111	44.3017	-1.52339	positive	positive	positive
TCONS_00276005	0	113.713	-inf	hsa-miR-195-5p	38.3072	123.157	-1.68481	CDK4	1019	15.4111	44.3017	-1.52339	positive	positive	positive
TCONS_00306574	0	140.316	-inf	hsa-miR-195-5p	38.3072	123.157	-1.68481	CDK4	1019	15.4111	44.3017	-1.52339	positive	positive	positive
TCONS_00042684	35.2908	0	inf	hsa-miR-26a-5p	246.51	581.582	-1.23834	CDK6	1021	6.42955	34.9114	-2.44091	positive	negative	negative
TCONS_00287673	16.0782	0	inf	hsa-miR-26a-5p	246.51	581.582	-1.23834	CDK6	1021	6.42955	34.9114	-2.44091	positive	negative	negative
TCONS_00042684	35.2908	0	inf	hsa-miR-26b-5p	115	240.409	-1.06386	CDK6	1021	6.42955	34.9114	-2.44091	positive	negative	negative
TCONS_00009186	0	67.8458	-inf	hsa-miR-30a-5p	125.513	731.419	-2.54286	SMAD1	4086	7.29425	0.0725444	6.65175	negative	positive	negative
TCONS_00042684	35.2908	0	inf	hsa-miR-30a-5p	125.513	731.419	-2.54286	SMAD1	4086	7.29425	0.0725444	6.65175	negative	negative	positive
TCONS_00224465	0	21.9627	-inf	hsa-miR-30a-5p	125.513	731.419	-2.54286	SMAD1	4086	7.29425	0.0725444	6.65175	negative	positive	negative
TCONS_00009186	0	67.8458	-inf	hsa-miR-30d-5p	72.6834	447.489	-2.62215	SMAD1	4086	7.29425	0.0725444	6.65175	negative	positive	negative
TCONS_00000204	0	34.7969	-inf	hsa-miR-181a-5p	1094.69	303.218	1.85209	DUSP5	1847	99.7533	18.2447	2.45089	positive	negative	negative
TCONS_00042684	35.2908	0	inf	hsa-miR-181a-5p	1094.69	303.218	1.85209	DUSP5	1847	99.7533	18.2447	2.45089	positive	positive	positive
TCONS_00279342	0	19.0523	-inf	hsa-miR-181a-5p	1094.69	303.218	1.85209	DUSP5	1847	99.7533	18.2447	2.45089	positive	negative	negative
TCONS_00042684	35.2908	0	inf	hsa-miR-200c-3p	349.866	11.1488	4.97184	ERRFI1	54206	34.4589	9.13381	1.91559	positive	positive	positive
TCONS_00042684	35.2908	0	inf	hsa-miR-16-5p	267.694	688.443	-1.36275	NFKB1	4790	7.2191	0	inf	negative	negative	positive
TCONS_00095882	0	89.544	-inf	hsa-miR-16-5p	267.694	688.443	-1.36275	NFKB1	4790	7.2191	0	inf	negative	positive	negative
TCONS_00199847	0	93.8919	-inf	hsa-miR-16-5p	267.694	688.443	-1.36275	NFKB1	4790	7.2191	0	inf	negative	positive	negative
TCONS_00276005	0	113.713	-inf	hsa-miR-16-5p	267.694	688.443	-1.36275	NFKB1	4790	7.2191	0	inf	negative	positive	negative
TCONS_00306574	0	140.316	-inf	hsa-miR-16-5p	267.694	688.443	-1.36275	NFKB1	4790	7.2191	0	inf	negative	positive	negative
TCONS_00042684	35.2908	0	inf	hsa-miR-16-5p	267.694	688.443	-1.36275	ZYX	7791	0	11.6792	-inf	positive	negative	negative
TCONS_00095882	0	89.544	-inf	hsa-miR-16-5p	267.694	688.443	-1.36275	ZYX	7791	0	11.6792	-inf	positive	positive	positive
TCONS_00199847	0	93.8919	-inf	hsa-miR-16-5p	267.694	688.443	-1.36275	ZYX	7791	0	11.6792	-inf	positive	positive	positive
TCONS_00276005	0	113.713	-inf	hsa-miR-16-5p	267.694	688.443	-1.36275	ZYX	7791	0	11.6792	-inf	positive	positive	positive
TCONS_00306574	0	140.316	-inf	hsa-miR-16-5p	267.694	688.443	-1.36275	ZYX	7791	0	11.6792	-inf	positive	positive	positive
TCONS_00009186	0	67.8458	-inf	hsa-miR-30a-5p	125.513	731.419	-2.54286	DTL	51514	12.224	47.0071	-1.94316	positive	positive	positive
TCONS_00042684	35.2908	0	inf	hsa-miR-30a-5p	125.513	731.419	-2.54286	DTL	51514	12.224	47.0071	-1.94316	positive	negative	negative
TCONS_00224465	0	21.9627	-inf	hsa-miR-30a-5p	125.513	731.419	-2.54286	DTL	51514	12.224	47.0071	-1.94316	positive	positive	positive
TCONS_00042684	35.2908	0	inf	hsa-miR-200c-3p	349.866	11.1488	4.97184	XIAP	331	9.88108	0.38532	4.68054	positive	positive	positive
TCONS_00042684	35.2908	0	inf	hsa-miR-26a-5p	246.51	581.582	-1.23834	ARL4C	10123	11.4267	1.42865e-05	19.6093	negative	negative	positive
TCONS_00287673	16.0782	0	inf	hsa-miR-26a-5p	246.51	581.582	-1.23834	ARL4C	10123	11.4267	1.42865e-05	19.6093	negative	negative	positive
TCONS_00042684	35.2908	0	inf	hsa-miR-26b-5p	115	240.409	-1.06386	ARL4C	10123	11.4267	1.42865e-05	19.6093	negative	negative	positive
TCONS_00070946	0	36.7599	-inf	hsa-miR-25-3p	276.239	965.266	-1.80501	PTEN	5728	25.7835	4.45812	2.53194	negative	positive	negative
TCONS_00230737	0	37.0481	-inf	hsa-miR-25-3p	276.239	965.266	-1.80501	PTEN	5728	25.7835	4.45812	2.53194	negative	positive	negative
TCONS_00042684	35.2908	0	inf	hsa-miR-200c-3p	349.866	11.1488	4.97184	TIMP2	7077	31.1154	0	inf	positive	positive	positive
TCONS_00042684	35.2908	0	inf	hsa-miR-200c-3p	349.866	11.1488	4.97184	VEGFA	7422	11.6431	0	inf	positive	positive	positive
TCONS_00042684	35.2908	0	inf	hsa-miR-16-5p	267.694	688.443	-1.36275	FGFR1	2260	0	11.9664	-inf	positive	negative	negative
TCONS_00095882	0	89.544	-inf	hsa-miR-16-5p	267.694	688.443	-1.36275	FGFR1	2260	0	11.9664	-inf	positive	positive	positive
TCONS_00199847	0	93.8919	-inf	hsa-miR-16-5p	267.694	688.443	-1.36275	FGFR1	2260	0	11.9664	-inf	positive	positive	positive
TCONS_00276005	0	113.713	-inf	hsa-miR-16-5p	267.694	688.443	-1.36275	FGFR1	2260	0	11.9664	-inf	positive	positive	positive
TCONS_00306574	0	140.316	-inf	hsa-miR-16-5p	267.694	688.443	-1.36275	FGFR1	2260	0	11.9664	-inf	positive	positive	positive
TCONS_00000204	0	34.7969	-inf	hsa-miR-181a-5p	1094.69	303.218	1.85209	FOS	2353	36.483	90.4449	-1.30981	negative	negative	positive
TCONS_00042684	35.2908	0	inf	hsa-miR-181a-5p	1094.69	303.218	1.85209	FOS	2353	36.483	90.4449	-1.30981	negative	positive	negative
TCONS_00279342	0	19.0523	-inf	hsa-miR-181a-5p	1094.69	303.218	1.85209	FOS	2353	36.483	90.4449	-1.30981	negative	negative	positive
TCONS_00042684	35.2908	0	inf	hsa-miR-16-5p	267.694	688.443	-1.36275	PIM1	5292	103.107	18.8507	2.45145	negative	negative	positive
TCONS_00095882	0	89.544	-inf	hsa-miR-16-5p	267.694	688.443	-1.36275	PIM1	5292	103.107	18.8507	2.45145	negative	positive	negative
TCONS_00199847	0	93.8919	-inf	hsa-miR-16-5p	267.694	688.443	-1.36275	PIM1	5292	103.107	18.8507	2.45145	negative	positive	negative
TCONS_00276005	0	113.713	-inf	hsa-miR-16-5p	267.694	688.443	-1.36275	PIM1	5292	103.107	18.8507	2.45145	negative	positive	negative
TCONS_00306574	0	140.316	-inf	hsa-miR-16-5p	267.694	688.443	-1.36275	PIM1	5292	103.107	18.8507	2.45145	negative	positive	negative
TCONS_00042684	35.2908	0	inf	hsa-miR-200c-3p	349.866	11.1488	4.97184	IKBKB	3551	0	7.83442	-inf	negative	positive	negative
TCONS_00000204	0	34.7969	-inf	hsa-miR-181a-5p	1094.69	303.218	1.85209	KLF6	1316	11.7524	1.40922	3.05999	positive	negative	negative
TCONS_00042684	35.2908	0	inf	hsa-miR-181a-5p	1094.69	303.218	1.85209	KLF6	1316	11.7524	1.40922	3.05999	positive	positive	positive
TCONS_00279342	0	19.0523	-inf	hsa-miR-181a-5p	1094.69	303.218	1.85209	KLF6	1316	11.7524	1.40922	3.05999	positive	negative	negative
TCONS_00000204	0	34.7969	-inf	hsa-miR-181a-5p	1094.69	303.218	1.85209	XIAP	331	9.88108	0.38532	4.68054	positive	negative	negative
TCONS_00042684	35.2908	0	inf	hsa-miR-181a-5p	1094.69	303.218	1.85209	XIAP	331	9.88108	0.38532	4.68054	positive	positive	positive
TCONS_00279342	0	19.0523	-inf	hsa-miR-181a-5p	1094.69	303.218	1.85209	XIAP	331	9.88108	0.38532	4.68054	positive	negative	negative
TCONS_00006226	0	109.331	-inf	hsa-miR-24-3p	434.018	870.414	-1.00395	ZNF217	7764	15.618	3.0054	2.37758	negative	positive	negative
TCONS_00031611	0	43.6682	-inf	hsa-miR-24-3p	434.018	870.414	-1.00395	ZNF217	7764	15.618	3.0054	2.37758	negative	positive	negative
TCONS_00042684	35.2908	0	inf	hsa-miR-24-3p	434.018	870.414	-1.00395	ZNF217	7764	15.618	3.0054	2.37758	negative	negative	positive
TCONS_00287673	16.0782	0	inf	hsa-miR-24-3p	434.018	870.414	-1.00395	ZNF217	7764	15.618	3.0054	2.37758	negative	negative	positive
TCONS_00012604	0	191.476	-inf	hsa-miR-195-5p	38.3072	123.157	-1.68481	CAB39	51719	30.4665	1.48378	4.35987	negative	positive	negative
TCONS_00042684	35.2908	0	inf	hsa-miR-195-5p	38.3072	123.157	-1.68481	CAB39	51719	30.4665	1.48378	4.35987	negative	negative	positive
TCONS_00095882	0	89.544	-inf	hsa-miR-195-5p	38.3072	123.157	-1.68481	CAB39	51719	30.4665	1.48378	4.35987	negative	positive	negative
TCONS_00199847	0	93.8919	-inf	hsa-miR-195-5p	38.3072	123.157	-1.68481	CAB39	51719	30.4665	1.48378	4.35987	negative	positive	negative
TCONS_00276005	0	113.713	-inf	hsa-miR-195-5p	38.3072	123.157	-1.68481	CAB39	51719	30.4665	1.48378	4.35987	negative	positive	negative
TCONS_00306574	0	140.316	-inf	hsa-miR-195-5p	38.3072	123.157	-1.68481	CAB39	51719	30.4665	1.48378	4.35987	negative	positive	negative
TCONS_00042684	35.2908	0	inf	hsa-miR-182-5p	22.7759	111.804	-2.29539	PDCD4	27250	10.4575	0	inf	negative	negative	positive
TCONS_00236555	0	20.2288	-inf	hsa-miR-182-5p	22.7759	111.804	-2.29539	PDCD4	27250	10.4575	0	inf	negative	positive	negative
TCONS_00042684	35.2908	0	inf	hsa-miR-182-5p	22.7759	111.804	-2.29539	FOXF2	2295	6.08962	22.8034	-1.90483	positive	negative	negative
TCONS_00236555	0	20.2288	-inf	hsa-miR-182-5p	22.7759	111.804	-2.29539	FOXF2	2295	6.08962	22.8034	-1.90483	positive	positive	positive
TCONS_00042684	35.2908	0	inf	hsa-miR-200c-3p	349.866	11.1488	4.97184	RHOA	387	148.548	398.698	-1.42436	negative	positive	negative
TCONS_00012604	0	191.476	-inf	hsa-miR-195-5p	38.3072	123.157	-1.68481	BCL2L2	599	9.62279	1.74885	2.46005	negative	positive	negative
TCONS_00042684	35.2908	0	inf	hsa-miR-195-5p	38.3072	123.157	-1.68481	BCL2L2	599	9.62279	1.74885	2.46005	negative	negative	positive
TCONS_00095882	0	89.544	-inf	hsa-miR-195-5p	38.3072	123.157	-1.68481	BCL2L2	599	9.62279	1.74885	2.46005	negative	positive	negative
TCONS_00199847	0	93.8919	-inf	hsa-miR-195-5p	38.3072	123.157	-1.68481	BCL2L2	599	9.62279	1.74885	2.46005	negative	positive	negative
TCONS_00276005	0	113.713	-inf	hsa-miR-195-5p	38.3072	123.157	-1.68481	BCL2L2	599	9.62279	1.74885	2.46005	negative	positive	negative
TCONS_00306574	0	140.316	-inf	hsa-miR-195-5p	38.3072	123.157	-1.68481	BCL2L2	599	9.62279	1.74885	2.46005	negative	positive	negative
TCONS_00042684	35.2908	0	inf	hsa-miR-200c-3p	349.866	11.1488	4.97184	ERBB2IP	55914	0	35.6713	-inf	negative	positive	negative
TCONS_00042684	35.2908	0	inf	hsa-miR-200c-3p	349.866	11.1488	4.97184	VAC14	55697	16.584	0.00419047	11.9504	positive	positive	positive
TCONS_00042684	35.2908	0	inf	hsa-miR-200c-3p	349.866	11.1488	4.97184	KLF11	8462	13.5749	0	inf	positive	positive	positive
TCONS_00042684	35.2908	0	inf	hsa-miR-200c-3p	349.866	11.1488	4.97184	SHC1	6464	12.8761	0.0236226	9.09031	positive	positive	positive
TCONS_00042684	35.2908	0	inf	hsa-let-7i-5p	36.1543	551.169	-3.93026	EIF4G2	1982	46.4732	110.646	-1.25148	positive	negative	negative
TCONS_00042684	35.2908	0	inf	hsa-let-7g-5p	128.53	742.618	-2.53051	EIF4G2	1982	46.4732	110.646	-1.25148	positive	negative	negative
TCONS_00000204	0	34.7969	-inf	hsa-miR-181a-5p	1094.69	303.218	1.85209	CD46	4179	26.3345	144.671	-2.45775	negative	negative	positive
TCONS_00042684	35.2908	0	inf	hsa-miR-181a-5p	1094.69	303.218	1.85209	CD46	4179	26.3345	144.671	-2.45775	negative	positive	negative
TCONS_00279342	0	19.0523	-inf	hsa-miR-181a-5p	1094.69	303.218	1.85209	CD46	4179	26.3345	144.671	-2.45775	negative	negative	positive
TCONS_00000204	0	34.7969	-inf	hsa-miR-181a-5p	1094.69	303.218	1.85209	ATF7IP2	80063	0	10.989	-inf	negative	negative	positive
TCONS_00042684	35.2908	0	inf	hsa-miR-181a-5p	1094.69	303.218	1.85209	ATF7IP2	80063	0	10.989	-inf	negative	positive	negative
TCONS_00279342	0	19.0523	-inf	hsa-miR-181a-5p	1094.69	303.218	1.85209	ATF7IP2	80063	0	10.989	-inf	negative	negative	positive
TCONS_00000204	0	34.7969	-inf	hsa-miR-181a-5p	1094.69	303.218	1.85209	PROSC	11212	0.863723	14.6588	-4.08506	negative	negative	positive
TCONS_00042684	35.2908	0	inf	hsa-miR-181a-5p	1094.69	303.218	1.85209	PROSC	11212	0.863723	14.6588	-4.08506	negative	positive	negative
TCONS_00279342	0	19.0523	-inf	hsa-miR-181a-5p	1094.69	303.218	1.85209	PROSC	11212	0.863723	14.6588	-4.08506	negative	negative	positive
TCONS_00000204	0	34.7969	-inf	hsa-miR-181a-5p	1094.69	303.218	1.85209	TMEM45A	55076	1.64433	12.3687	-2.91112	negative	negative	positive
TCONS_00042684	35.2908	0	inf	hsa-miR-181a-5p	1094.69	303.218	1.85209	TMEM45A	55076	1.64433	12.3687	-2.91112	negative	positive	negative
TCONS_00279342	0	19.0523	-inf	hsa-miR-181a-5p	1094.69	303.218	1.85209	TMEM45A	55076	1.64433	12.3687	-2.91112	negative	negative	positive
TCONS_00000204	0	34.7969	-inf	hsa-miR-181a-5p	1094.69	303.218	1.85209	GCNT1	2650	11.1668	1.20323	3.21423	positive	negative	negative
TCONS_00042684	35.2908	0	inf	hsa-miR-181a-5p	1094.69	303.218	1.85209	GCNT1	2650	11.1668	1.20323	3.21423	positive	positive	positive
TCONS_00279342	0	19.0523	-inf	hsa-miR-181a-5p	1094.69	303.218	1.85209	GCNT1	2650	11.1668	1.20323	3.21423	positive	negative	negative
TCONS_00000204	0	34.7969	-inf	hsa-miR-181a-5p	1094.69	303.218	1.85209	FKBP10	60681	16.2218	58.0452	-1.83924	negative	negative	positive
TCONS_00042684	35.2908	0	inf	hsa-miR-181a-5p	1094.69	303.218	1.85209	FKBP10	60681	16.2218	58.0452	-1.83924	negative	positive	negative
TCONS_00279342	0	19.0523	-inf	hsa-miR-181a-5p	1094.69	303.218	1.85209	FKBP10	60681	16.2218	58.0452	-1.83924	negative	negative	positive
TCONS_00000204	0	34.7969	-inf	hsa-miR-181a-5p	1094.69	303.218	1.85209	SMCHD1	23347	0	31.3716	-inf	negative	negative	positive
TCONS_00042684	35.2908	0	inf	hsa-miR-181a-5p	1094.69	303.218	1.85209	SMCHD1	23347	0	31.3716	-inf	negative	positive	negative
TCONS_00279342	0	19.0523	-inf	hsa-miR-181a-5p	1094.69	303.218	1.85209	SMCHD1	23347	0	31.3716	-inf	negative	negative	positive
TCONS_00000204	0	34.7969	-inf	hsa-miR-181a-5p	1094.69	303.218	1.85209	INCENP	3619	13.6457	0.118944	6.84202	positive	negative	negative
TCONS_00042684	35.2908	0	inf	hsa-miR-181a-5p	1094.69	303.218	1.85209	INCENP	3619	13.6457	0.118944	6.84202	positive	positive	positive
TCONS_00279342	0	19.0523	-inf	hsa-miR-181a-5p	1094.69	303.218	1.85209	INCENP	3619	13.6457	0.118944	6.84202	positive	negative	negative
TCONS_00000204	0	34.7969	-inf	hsa-miR-181a-5p	1094.69	303.218	1.85209	FBXO28	23219	18.1166	2.66034	2.76763	positive	negative	negative
TCONS_00042684	35.2908	0	inf	hsa-miR-181a-5p	1094.69	303.218	1.85209	FBXO28	23219	18.1166	2.66034	2.76763	positive	positive	positive
TCONS_00279342	0	19.0523	-inf	hsa-miR-181a-5p	1094.69	303.218	1.85209	FBXO28	23219	18.1166	2.66034	2.76763	positive	negative	negative
TCONS_00000204	0	34.7969	-inf	hsa-miR-181a-5p	1094.69	303.218	1.85209	TIAL1	7073	8.71419	0.0325654	8.06388	positive	negative	negative
TCONS_00042684	35.2908	0	inf	hsa-miR-181a-5p	1094.69	303.218	1.85209	TIAL1	7073	8.71419	0.0325654	8.06388	positive	positive	positive
TCONS_00279342	0	19.0523	-inf	hsa-miR-181a-5p	1094.69	303.218	1.85209	TIAL1	7073	8.71419	0.0325654	8.06388	positive	negative	negative
TCONS_00000204	0	34.7969	-inf	hsa-miR-181a-5p	1094.69	303.218	1.85209	PITPNB	23760	12.9906	0.166466	6.28609	positive	negative	negative
TCONS_00042684	35.2908	0	inf	hsa-miR-181a-5p	1094.69	303.218	1.85209	PITPNB	23760	12.9906	0.166466	6.28609	positive	positive	positive
TCONS_00279342	0	19.0523	-inf	hsa-miR-181a-5p	1094.69	303.218	1.85209	PITPNB	23760	12.9906	0.166466	6.28609	positive	negative	negative
TCONS_00000204	0	34.7969	-inf	hsa-miR-181a-5p	1094.69	303.218	1.85209	SCD	6319	224.991	107.944	1.05958	positive	negative	negative
TCONS_00042684	35.2908	0	inf	hsa-miR-181a-5p	1094.69	303.218	1.85209	SCD	6319	224.991	107.944	1.05958	positive	positive	positive
TCONS_00279342	0	19.0523	-inf	hsa-miR-181a-5p	1094.69	303.218	1.85209	SCD	6319	224.991	107.944	1.05958	positive	negative	negative
TCONS_00000204	0	34.7969	-inf	hsa-miR-181a-5p	1094.69	303.218	1.85209	H3F3B	3021	259.22	68.5499	1.91895	positive	negative	negative
TCONS_00042684	35.2908	0	inf	hsa-miR-181a-5p	1094.69	303.218	1.85209	H3F3B	3021	259.22	68.5499	1.91895	positive	positive	positive
TCONS_00279342	0	19.0523	-inf	hsa-miR-181a-5p	1094.69	303.218	1.85209	H3F3B	3021	259.22	68.5499	1.91895	positive	negative	negative
TCONS_00000204	0	34.7969	-inf	hsa-miR-181a-5p	1094.69	303.218	1.85209	MOB1A	55233	11.1251	0	inf	positive	negative	negative
TCONS_00042684	35.2908	0	inf	hsa-miR-181a-5p	1094.69	303.218	1.85209	MOB1A	55233	11.1251	0	inf	positive	positive	positive
TCONS_00279342	0	19.0523	-inf	hsa-miR-181a-5p	1094.69	303.218	1.85209	MOB1A	55233	11.1251	0	inf	positive	negative	negative
TCONS_00000204	0	34.7969	-inf	hsa-miR-181a-5p	1094.69	303.218	1.85209	ARHGAP12	94134	6.48482	0	inf	positive	negative	negative
TCONS_00042684	35.2908	0	inf	hsa-miR-181a-5p	1094.69	303.218	1.85209	ARHGAP12	94134	6.48482	0	inf	positive	positive	positive
TCONS_00279342	0	19.0523	-inf	hsa-miR-181a-5p	1094.69	303.218	1.85209	ARHGAP12	94134	6.48482	0	inf	positive	negative	negative
TCONS_00000204	0	34.7969	-inf	hsa-miR-181a-5p	1094.69	303.218	1.85209	TRIM2	23321	15.1231	2.32198e-05	19.313	positive	negative	negative
TCONS_00042684	35.2908	0	inf	hsa-miR-181a-5p	1094.69	303.218	1.85209	TRIM2	23321	15.1231	2.32198e-05	19.313	positive	positive	positive
TCONS_00279342	0	19.0523	-inf	hsa-miR-181a-5p	1094.69	303.218	1.85209	TRIM2	23321	15.1231	2.32198e-05	19.313	positive	negative	negative
TCONS_00000204	0	34.7969	-inf	hsa-miR-181a-5p	1094.69	303.218	1.85209	OTUD1	220213	98.04	1.32588	6.20835	positive	negative	negative
TCONS_00042684	35.2908	0	inf	hsa-miR-181a-5p	1094.69	303.218	1.85209	OTUD1	220213	98.04	1.32588	6.20835	positive	positive	positive
TCONS_00279342	0	19.0523	-inf	hsa-miR-181a-5p	1094.69	303.218	1.85209	OTUD1	220213	98.04	1.32588	6.20835	positive	negative	negative
TCONS_00000204	0	34.7969	-inf	hsa-miR-181a-5p	1094.69	303.218	1.85209	ATP6V0E1	8992	76.7057	38.0648	1.01087	positive	negative	negative
TCONS_00042684	35.2908	0	inf	hsa-miR-181a-5p	1094.69	303.218	1.85209	ATP6V0E1	8992	76.7057	38.0648	1.01087	positive	positive	positive
TCONS_00279342	0	19.0523	-inf	hsa-miR-181a-5p	1094.69	303.218	1.85209	ATP6V0E1	8992	76.7057	38.0648	1.01087	positive	negative	negative
TCONS_00000204	0	34.7969	-inf	hsa-miR-181a-5p	1094.69	303.218	1.85209	SH3BGRL	6451	7.91388	0	inf	positive	negative	negative
TCONS_00042684	35.2908	0	inf	hsa-miR-181a-5p	1094.69	303.218	1.85209	SH3BGRL	6451	7.91388	0	inf	positive	positive	positive
TCONS_00279342	0	19.0523	-inf	hsa-miR-181a-5p	1094.69	303.218	1.85209	SH3BGRL	6451	7.91388	0	inf	positive	negative	negative
TCONS_00000204	0	34.7969	-inf	hsa-miR-181a-5p	1094.69	303.218	1.85209	GPR137B	7107	8.59219	0	inf	positive	negative	negative
TCONS_00042684	35.2908	0	inf	hsa-miR-181a-5p	1094.69	303.218	1.85209	GPR137B	7107	8.59219	0	inf	positive	positive	positive
TCONS_00279342	0	19.0523	-inf	hsa-miR-181a-5p	1094.69	303.218	1.85209	GPR137B	7107	8.59219	0	inf	positive	negative	negative
TCONS_00000204	0	34.7969	-inf	hsa-miR-181a-5p	1094.69	303.218	1.85209	TMEM14A	28978	65.2532	22.8861	1.51158	positive	negative	negative
TCONS_00042684	35.2908	0	inf	hsa-miR-181a-5p	1094.69	303.218	1.85209	TMEM14A	28978	65.2532	22.8861	1.51158	positive	positive	positive
TCONS_00279342	0	19.0523	-inf	hsa-miR-181a-5p	1094.69	303.218	1.85209	TMEM14A	28978	65.2532	22.8861	1.51158	positive	negative	negative
TCONS_00000204	0	34.7969	-inf	hsa-miR-181a-5p	1094.69	303.218	1.85209	TAF2	6873	0	22.8863	-inf	negative	negative	positive
TCONS_00042684	35.2908	0	inf	hsa-miR-181a-5p	1094.69	303.218	1.85209	TAF2	6873	0	22.8863	-inf	negative	positive	negative
TCONS_00279342	0	19.0523	-inf	hsa-miR-181a-5p	1094.69	303.218	1.85209	TAF2	6873	0	22.8863	-inf	negative	negative	positive
TCONS_00000204	0	34.7969	-inf	hsa-miR-181a-5p	1094.69	303.218	1.85209	IDS	3423	16.5908	2.04318	3.0215	positive	negative	negative
TCONS_00042684	35.2908	0	inf	hsa-miR-181a-5p	1094.69	303.218	1.85209	IDS	3423	16.5908	2.04318	3.0215	positive	positive	positive
TCONS_00279342	0	19.0523	-inf	hsa-miR-181a-5p	1094.69	303.218	1.85209	IDS	3423	16.5908	2.04318	3.0215	positive	negative	negative
TCONS_00000204	0	34.7969	-inf	hsa-miR-181a-5p	1094.69	303.218	1.85209	HMGB2	3148	12.7124	3.31906	1.93739	positive	negative	negative
TCONS_00042684	35.2908	0	inf	hsa-miR-181a-5p	1094.69	303.218	1.85209	HMGB2	3148	12.7124	3.31906	1.93739	positive	positive	positive
TCONS_00279342	0	19.0523	-inf	hsa-miR-181a-5p	1094.69	303.218	1.85209	HMGB2	3148	12.7124	3.31906	1.93739	positive	negative	negative
TCONS_00000204	0	34.7969	-inf	hsa-miR-181a-5p	1094.69	303.218	1.85209	BTBD3	22903	2.85728	30.6647	-3.42387	negative	negative	positive
TCONS_00042684	35.2908	0	inf	hsa-miR-181a-5p	1094.69	303.218	1.85209	BTBD3	22903	2.85728	30.6647	-3.42387	negative	positive	negative
TCONS_00279342	0	19.0523	-inf	hsa-miR-181a-5p	1094.69	303.218	1.85209	BTBD3	22903	2.85728	30.6647	-3.42387	negative	negative	positive
TCONS_00000204	0	34.7969	-inf	hsa-miR-181a-5p	1094.69	303.218	1.85209	SRPK2	6733	0	8.28535	-inf	negative	negative	positive
TCONS_00042684	35.2908	0	inf	hsa-miR-181a-5p	1094.69	303.218	1.85209	SRPK2	6733	0	8.28535	-inf	negative	positive	negative
TCONS_00279342	0	19.0523	-inf	hsa-miR-181a-5p	1094.69	303.218	1.85209	SRPK2	6733	0	8.28535	-inf	negative	negative	positive
TCONS_00000204	0	34.7969	-inf	hsa-miR-181a-5p	1094.69	303.218	1.85209	DNAJC7	7266	12.8204	0	inf	positive	negative	negative
TCONS_00042684	35.2908	0	inf	hsa-miR-181a-5p	1094.69	303.218	1.85209	DNAJC7	7266	12.8204	0	inf	positive	positive	positive
TCONS_00279342	0	19.0523	-inf	hsa-miR-181a-5p	1094.69	303.218	1.85209	DNAJC7	7266	12.8204	0	inf	positive	negative	negative
TCONS_00000204	0	34.7969	-inf	hsa-miR-181a-5p	1094.69	303.218	1.85209	KIAA0101	9768	4.32449	27.1577	-2.65076	negative	negative	positive
TCONS_00042684	35.2908	0	inf	hsa-miR-181a-5p	1094.69	303.218	1.85209	KIAA0101	9768	4.32449	27.1577	-2.65076	negative	positive	negative
TCONS_00279342	0	19.0523	-inf	hsa-miR-181a-5p	1094.69	303.218	1.85209	KIAA0101	9768	4.32449	27.1577	-2.65076	negative	negative	positive
TCONS_00000204	0	34.7969	-inf	hsa-miR-181a-5p	1094.69	303.218	1.85209	AMMECR1	9949	16.0715	0.00021566	16.1854	positive	negative	negative
TCONS_00042684	35.2908	0	inf	hsa-miR-181a-5p	1094.69	303.218	1.85209	AMMECR1	9949	16.0715	0.00021566	16.1854	positive	positive	positive
TCONS_00279342	0	19.0523	-inf	hsa-miR-181a-5p	1094.69	303.218	1.85209	AMMECR1	9949	16.0715	0.00021566	16.1854	positive	negative	negative
TCONS_00000204	0	34.7969	-inf	hsa-miR-181a-5p	1094.69	303.218	1.85209	MOB3B	79817	7.46426	0	inf	positive	negative	negative
TCONS_00042684	35.2908	0	inf	hsa-miR-181a-5p	1094.69	303.218	1.85209	MOB3B	79817	7.46426	0	inf	positive	positive	positive
TCONS_00279342	0	19.0523	-inf	hsa-miR-181a-5p	1094.69	303.218	1.85209	MOB3B	79817	7.46426	0	inf	positive	negative	negative
TCONS_00000204	0	34.7969	-inf	hsa-miR-181a-5p	1094.69	303.218	1.85209	SLC7A11	23657	42.0475	6.65453	2.65961	positive	negative	negative
TCONS_00042684	35.2908	0	inf	hsa-miR-181a-5p	1094.69	303.218	1.85209	SLC7A11	23657	42.0475	6.65453	2.65961	positive	positive	positive
TCONS_00279342	0	19.0523	-inf	hsa-miR-181a-5p	1094.69	303.218	1.85209	SLC7A11	23657	42.0475	6.65453	2.65961	positive	negative	negative
TCONS_00000204	0	34.7969	-inf	hsa-miR-181a-5p	1094.69	303.218	1.85209	HSPA13	6782	31.4494	11.0384	1.5105	positive	negative	negative
TCONS_00042684	35.2908	0	inf	hsa-miR-181a-5p	1094.69	303.218	1.85209	HSPA13	6782	31.4494	11.0384	1.5105	positive	positive	positive
TCONS_00279342	0	19.0523	-inf	hsa-miR-181a-5p	1094.69	303.218	1.85209	HSPA13	6782	31.4494	11.0384	1.5105	positive	negative	negative
TCONS_00000204	0	34.7969	-inf	hsa-miR-181a-5p	1094.69	303.218	1.85209	SLC37A3	84255	6.27736	0	inf	positive	negative	negative
TCONS_00042684	35.2908	0	inf	hsa-miR-181a-5p	1094.69	303.218	1.85209	SLC37A3	84255	6.27736	0	inf	positive	positive	positive
TCONS_00279342	0	19.0523	-inf	hsa-miR-181a-5p	1094.69	303.218	1.85209	SLC37A3	84255	6.27736	0	inf	positive	negative	negative
TCONS_00000204	0	34.7969	-inf	hsa-miR-181a-5p	1094.69	303.218	1.85209	TM9SF3	56889	90.0839	13.1685	2.77417	positive	negative	negative
TCONS_00042684	35.2908	0	inf	hsa-miR-181a-5p	1094.69	303.218	1.85209	TM9SF3	56889	90.0839	13.1685	2.77417	positive	positive	positive
TCONS_00279342	0	19.0523	-inf	hsa-miR-181a-5p	1094.69	303.218	1.85209	TM9SF3	56889	90.0839	13.1685	2.77417	positive	negative	negative
TCONS_00000204	0	34.7969	-inf	hsa-miR-181a-5p	1094.69	303.218	1.85209	DDX3X	1654	0.172318	9.62994	-5.80438	negative	negative	positive
TCONS_00042684	35.2908	0	inf	hsa-miR-181a-5p	1094.69	303.218	1.85209	DDX3X	1654	0.172318	9.62994	-5.80438	negative	positive	negative
TCONS_00279342	0	19.0523	-inf	hsa-miR-181a-5p	1094.69	303.218	1.85209	DDX3X	1654	0.172318	9.62994	-5.80438	negative	negative	positive
TCONS_00000204	0	34.7969	-inf	hsa-miR-181a-5p	1094.69	303.218	1.85209	KRAS	3845	8.04741	0.0118897	9.40267	positive	negative	negative
TCONS_00042684	35.2908	0	inf	hsa-miR-181a-5p	1094.69	303.218	1.85209	KRAS	3845	8.04741	0.0118897	9.40267	positive	positive	positive
TCONS_00279342	0	19.0523	-inf	hsa-miR-181a-5p	1094.69	303.218	1.85209	KRAS	3845	8.04741	0.0118897	9.40267	positive	negative	negative
TCONS_00000204	0	34.7969	-inf	hsa-miR-181a-5p	1094.69	303.218	1.85209	LBR	3930	11.9054	0	inf	positive	negative	negative
TCONS_00042684	35.2908	0	inf	hsa-miR-181a-5p	1094.69	303.218	1.85209	LBR	3930	11.9054	0	inf	positive	positive	positive
TCONS_00279342	0	19.0523	-inf	hsa-miR-181a-5p	1094.69	303.218	1.85209	LBR	3930	11.9054	0	inf	positive	negative	negative
TCONS_00053906	0	47.9059	-inf	hsa-miR-196a-5p	3.75396	115.246	-4.94016	PDCD4	27250	10.4575	0	inf	negative	positive	negative
TCONS_00227310	0	92.4412	-inf	hsa-miR-196a-5p	3.75396	115.246	-4.94016	PDCD4	27250	10.4575	0	inf	negative	positive	negative
TCONS_00053906	0	47.9059	-inf	hsa-miR-196a-5p	3.75396	115.246	-4.94016	SRRT	51593	0.624987	12.2545	-4.29334	positive	positive	positive
TCONS_00227310	0	92.4412	-inf	hsa-miR-196a-5p	3.75396	115.246	-4.94016	SRRT	51593	0.624987	12.2545	-4.29334	positive	positive	positive
TCONS_00053906	0	47.9059	-inf	hsa-miR-196a-5p	3.75396	115.246	-4.94016	NHLRC3	387921	8.63967	0	inf	negative	positive	negative
TCONS_00227310	0	92.4412	-inf	hsa-miR-196a-5p	3.75396	115.246	-4.94016	NHLRC3	387921	8.63967	0	inf	negative	positive	negative
TCONS_00053906	0	47.9059	-inf	hsa-miR-196a-5p	3.75396	115.246	-4.94016	PHC3	80012	0	10.8085	-inf	positive	positive	positive
TCONS_00227310	0	92.4412	-inf	hsa-miR-196a-5p	3.75396	115.246	-4.94016	PHC3	80012	0	10.8085	-inf	positive	positive	positive
TCONS_00053906	0	47.9059	-inf	hsa-miR-196a-5p	3.75396	115.246	-4.94016	NUP50	10762	33.72	10.5942	1.67033	negative	positive	negative
TCONS_00227310	0	92.4412	-inf	hsa-miR-196a-5p	3.75396	115.246	-4.94016	NUP50	10762	33.72	10.5942	1.67033	negative	positive	negative
TCONS_00053906	0	47.9059	-inf	hsa-miR-196a-5p	3.75396	115.246	-4.94016	LBR	3930	11.9054	0	inf	negative	positive	negative
TCONS_00227310	0	92.4412	-inf	hsa-miR-196a-5p	3.75396	115.246	-4.94016	LBR	3930	11.9054	0	inf	negative	positive	negative
TCONS_00053906	0	47.9059	-inf	hsa-miR-196a-5p	3.75396	115.246	-4.94016	STK40	83931	9.09935	1.34717	2.75583	negative	positive	negative
TCONS_00227310	0	92.4412	-inf	hsa-miR-196a-5p	3.75396	115.246	-4.94016	STK40	83931	9.09935	1.34717	2.75583	negative	positive	negative
TCONS_00053906	0	47.9059	-inf	hsa-miR-196a-5p	3.75396	115.246	-4.94016	TMEM135	65084	17.0648	0.00278018	12.5836	negative	positive	negative
TCONS_00227310	0	92.4412	-inf	hsa-miR-196a-5p	3.75396	115.246	-4.94016	TMEM135	65084	17.0648	0.00278018	12.5836	negative	positive	negative
TCONS_00053906	0	47.9059	-inf	hsa-miR-196a-5p	3.75396	115.246	-4.94016	LGR4	55366	7.97326	31.7577	-1.99387	positive	positive	positive
TCONS_00227310	0	92.4412	-inf	hsa-miR-196a-5p	3.75396	115.246	-4.94016	LGR4	55366	7.97326	31.7577	-1.99387	positive	positive	positive
TCONS_00053906	0	47.9059	-inf	hsa-miR-196a-5p	3.75396	115.246	-4.94016	IGF2BP3	10643	35.069	16.325	1.10311	negative	positive	negative
TCONS_00227310	0	92.4412	-inf	hsa-miR-196a-5p	3.75396	115.246	-4.94016	IGF2BP3	10643	35.069	16.325	1.10311	negative	positive	negative
TCONS_00053906	0	47.9059	-inf	hsa-miR-196a-5p	3.75396	115.246	-4.94016	RAB31	11031	32.2948	0.000164157	17.5859	negative	positive	negative
TCONS_00227310	0	92.4412	-inf	hsa-miR-196a-5p	3.75396	115.246	-4.94016	RAB31	11031	32.2948	0.000164157	17.5859	negative	positive	negative
TCONS_00053906	0	47.9059	-inf	hsa-miR-196a-5p	3.75396	115.246	-4.94016	SLC20A1	6574	17.0628	0	inf	negative	positive	negative
TCONS_00227310	0	92.4412	-inf	hsa-miR-196a-5p	3.75396	115.246	-4.94016	SLC20A1	6574	17.0628	0	inf	negative	positive	negative
TCONS_00053906	0	47.9059	-inf	hsa-miR-196a-5p	3.75396	115.246	-4.94016	USP24	23358	7.05023	0.00313823	11.1335	negative	positive	negative
TCONS_00227310	0	92.4412	-inf	hsa-miR-196a-5p	3.75396	115.246	-4.94016	USP24	23358	7.05023	0.00313823	11.1335	negative	positive	negative
TCONS_00053906	0	47.9059	-inf	hsa-miR-196a-5p	3.75396	115.246	-4.94016	TMEM2	23670	67.5811	4.55352	3.89157	negative	positive	negative
TCONS_00227310	0	92.4412	-inf	hsa-miR-196a-5p	3.75396	115.246	-4.94016	TMEM2	23670	67.5811	4.55352	3.89157	negative	positive	negative
TCONS_00053906	0	47.9059	-inf	hsa-miR-196a-5p	3.75396	115.246	-4.94016	CCDC47	57003	11.7363	0	inf	negative	positive	negative
TCONS_00227310	0	92.4412	-inf	hsa-miR-196a-5p	3.75396	115.246	-4.94016	CCDC47	57003	11.7363	0	inf	negative	positive	negative
TCONS_00042684	35.2908	0	inf	hsa-miR-98-5p	324.039	1050.47	-1.6968	ZFAND3	60685	6.62001	0	inf	negative	negative	positive
TCONS_00042684	35.2908	0	inf	hsa-miR-98-5p	324.039	1050.47	-1.6968	GCNT2	2651	8.71192	0	inf	negative	negative	positive
TCONS_00042684	35.2908	0	inf	hsa-miR-98-5p	324.039	1050.47	-1.6968	SNX24	28966	6.05023	0	inf	negative	negative	positive
TCONS_00042684	35.2908	0	inf	hsa-miR-98-5p	324.039	1050.47	-1.6968	WBP11	51729	0.262736	10.7861	-5.35942	positive	negative	negative
TCONS_00042684	35.2908	0	inf	hsa-miR-98-5p	324.039	1050.47	-1.6968	BFAR	51283	0	18.7854	-inf	positive	negative	negative
TCONS_00042684	35.2908	0	inf	hsa-miR-98-5p	324.039	1050.47	-1.6968	VPS54	51542	5.68418	0	inf	negative	negative	positive
TCONS_00042684	35.2908	0	inf	hsa-miR-98-5p	324.039	1050.47	-1.6968	GATA6	2627	6.60126	0.000658677	13.2909	negative	negative	positive
TCONS_00042684	35.2908	0	inf	hsa-miR-98-5p	324.039	1050.47	-1.6968	TIMM17B	10245	14.2823	51.051	-1.83771	positive	negative	negative
TCONS_00042684	35.2908	0	inf	hsa-miR-98-5p	324.039	1050.47	-1.6968	FADS3	3995	32.6089	5.63685	2.53231	negative	negative	positive
TCONS_00042684	35.2908	0	inf	hsa-miR-98-5p	324.039	1050.47	-1.6968	MED8	112950	0	10.6108	-inf	positive	negative	negative
TCONS_00042684	35.2908	0	inf	hsa-miR-98-5p	324.039	1050.47	-1.6968	ARCN1	372	4.84047	19.0287	-1.97496	positive	negative	negative
TCONS_00042684	35.2908	0	inf	hsa-miR-98-5p	324.039	1050.47	-1.6968	KPNA6	23633	25.0536	0.000431796	15.8243	negative	negative	positive
TCONS_00042684	35.2908	0	inf	hsa-miR-98-5p	324.039	1050.47	-1.6968	TPST2	8459	7.07827	0	inf	negative	negative	positive
TCONS_00042684	35.2908	0	inf	hsa-miR-98-5p	324.039	1050.47	-1.6968	TMEM45A	55076	1.64433	12.3687	-2.91112	positive	negative	negative
TCONS_00042684	35.2908	0	inf	hsa-miR-98-5p	324.039	1050.47	-1.6968	SUPV3L1	6832	0.0061085	25.9801	-12.0543	positive	negative	negative
TCONS_00042684	35.2908	0	inf	hsa-miR-98-5p	324.039	1050.47	-1.6968	BIRC3	330	527.156	16.0667	5.03609	negative	negative	positive
TCONS_00042684	35.2908	0	inf	hsa-miR-98-5p	324.039	1050.47	-1.6968	MYBBP1A	10514	7.50844	0.190698	5.29915	negative	negative	positive
TCONS_00042684	35.2908	0	inf	hsa-miR-98-5p	324.039	1050.47	-1.6968	CA9	768	0	19.8773	-inf	positive	negative	negative
TCONS_00042684	35.2908	0	inf	hsa-miR-98-5p	324.039	1050.47	-1.6968	CYB5R3	1727	6.79385	0	inf	negative	negative	positive
TCONS_00042684	35.2908	0	inf	hsa-miR-98-5p	324.039	1050.47	-1.6968	CPOX	1371	10.5115	0	inf	negative	negative	positive
TCONS_00042684	35.2908	0	inf	hsa-miR-98-5p	324.039	1050.47	-1.6968	MKNK2	2872	13.0241	0	inf	negative	negative	positive
TCONS_00042684	35.2908	0	inf	hsa-miR-98-5p	324.039	1050.47	-1.6968	LPCAT3	10162	18.51	0	inf	negative	negative	positive
TCONS_00042684	35.2908	0	inf	hsa-miR-98-5p	324.039	1050.47	-1.6968	SNX5	27131	10.2654	0	inf	negative	negative	positive
TCONS_00042684	35.2908	0	inf	hsa-miR-98-5p	324.039	1050.47	-1.6968	HMMR	3161	0	16.1483	-inf	positive	negative	negative
TCONS_00042684	35.2908	0	inf	hsa-miR-98-5p	324.039	1050.47	-1.6968	RND3	390	116.389	5.14917	4.49847	negative	negative	positive
TCONS_00042684	35.2908	0	inf	hsa-miR-98-5p	324.039	1050.47	-1.6968	C1GALT1	56913	13.1429	6.95491e-05	17.5278	negative	negative	positive
TCONS_00042684	35.2908	0	inf	hsa-miR-98-5p	324.039	1050.47	-1.6968	ATG9A	79065	0.500592	10.8107	-4.43269	positive	negative	negative
TCONS_00042684	35.2908	0	inf	hsa-miR-98-5p	324.039	1050.47	-1.6968	TMEM8A	58986	10.1523	0	inf	negative	negative	positive
TCONS_00042684	35.2908	0	inf	hsa-miR-98-5p	324.039	1050.47	-1.6968	RNF13	11342	21.8582	9.12944	1.25958	negative	negative	positive
TCONS_00042684	35.2908	0	inf	hsa-miR-98-5p	324.039	1050.47	-1.6968	HIST2H2BF	440689	35.7429	136.712	-1.93541	positive	negative	negative
TCONS_00042684	35.2908	0	inf	hsa-miR-98-5p	324.039	1050.47	-1.6968	CANT1	124583	15.0783	0	inf	negative	negative	positive
TCONS_00042684	35.2908	0	inf	hsa-miR-98-5p	324.039	1050.47	-1.6968	CAP1	10487	80.2838	0	inf	negative	negative	positive
TCONS_00042684	35.2908	0	inf	hsa-miR-98-5p	324.039	1050.47	-1.6968	MAGEA6	4105	0.0012418	19.9253	-13.9699	positive	negative	negative
TCONS_00042684	35.2908	0	inf	hsa-miR-98-5p	324.039	1050.47	-1.6968	GALNT2	2590	45.1312	15.6533	1.52766	negative	negative	positive
TCONS_00042684	35.2908	0	inf	hsa-miR-98-5p	324.039	1050.47	-1.6968	TRIB1	10221	13.1044	0.301349	5.44247	negative	negative	positive
TCONS_00042684	35.2908	0	inf	hsa-miR-98-5p	324.039	1050.47	-1.6968	ATP13A3	79572	9.33537	0	inf	negative	negative	positive
TCONS_00042684	35.2908	0	inf	hsa-miR-98-5p	324.039	1050.47	-1.6968	CDKN1A	1026	25.2145	9.57144	1.39745	negative	negative	positive
TCONS_00042684	35.2908	0	inf	hsa-miR-98-5p	324.039	1050.47	-1.6968	PXDN	7837	0.000189582	27.5901	-17.151	positive	negative	negative
TCONS_00042684	35.2908	0	inf	hsa-miR-98-5p	324.039	1050.47	-1.6968	TARBP2	6895	8.00346	0.494917	4.01537	negative	negative	positive
TCONS_00042684	35.2908	0	inf	hsa-miR-98-5p	324.039	1050.47	-1.6968	CPA4	51200	11.4034	0	inf	negative	negative	positive
TCONS_00042684	35.2908	0	inf	hsa-miR-98-5p	324.039	1050.47	-1.6968	FNDC3A	22862	13.9954	0.0316383	8.78907	negative	negative	positive
TCONS_00042684	35.2908	0	inf	hsa-miR-98-5p	324.039	1050.47	-1.6968	OSMR	9180	8.98352	0	inf	negative	negative	positive
TCONS_00042684	35.2908	0	inf	hsa-miR-98-5p	324.039	1050.47	-1.6968	BMP2K	55589	0	7.94846	-inf	positive	negative	negative
TCONS_00042684	35.2908	0	inf	hsa-miR-98-5p	324.039	1050.47	-1.6968	IFI16	3428	6.97787	0.171964	5.34261	negative	negative	positive
TCONS_00042684	35.2908	0	inf	hsa-miR-98-5p	324.039	1050.47	-1.6968	EGLN3	112399	14.9395	1.05397	3.82522	negative	negative	positive
TCONS_00042684	35.2908	0	inf	hsa-miR-98-5p	324.039	1050.47	-1.6968	CNNM4	26504	16.7164	1.09491	3.93239	negative	negative	positive
TCONS_00042684	35.2908	0	inf	hsa-miR-98-5p	324.039	1050.47	-1.6968	IL32	9235	0.990763	25.1611	-4.66651	positive	negative	negative
TCONS_00042684	35.2908	0	inf	hsa-miR-98-5p	324.039	1050.47	-1.6968	COQ10B	80219	18.2204	0	inf	negative	negative	positive
TCONS_00042684	35.2908	0	inf	hsa-miR-98-5p	324.039	1050.47	-1.6968	TNFRSF21	27242	93.3025	0.516594	7.49674	negative	negative	positive
TCONS_00042684	35.2908	0	inf	hsa-miR-98-5p	324.039	1050.47	-1.6968	STC2	8614	32.2286	0.967384	5.05811	negative	negative	positive
TCONS_00042684	35.2908	0	inf	hsa-miR-98-5p	324.039	1050.47	-1.6968	NOLC1	9221	0	21.5591	-inf	positive	negative	negative
TCONS_00042684	35.2908	0	inf	hsa-miR-98-5p	324.039	1050.47	-1.6968	AKAP2	11217	18.6563	0.00118525	13.9422	negative	negative	positive
TCONS_00042684	35.2908	0	inf	hsa-miR-98-5p	324.039	1050.47	-1.6968	NPR3	4883	0	16.8544	-inf	positive	negative	negative
TCONS_00042684	35.2908	0	inf	hsa-miR-98-5p	324.039	1050.47	-1.6968	LAMC1	3915	38.1811	6.83346	2.48217	negative	negative	positive
TCONS_00042684	35.2908	0	inf	hsa-miR-98-5p	324.039	1050.47	-1.6968	MBNL2	10150	23.5675	1.55988	3.91729	negative	negative	positive
TCONS_00042684	35.2908	0	inf	hsa-miR-98-5p	324.039	1050.47	-1.6968	MGEA5	10724	36.6156	18.0618	1.01952	negative	negative	positive
TCONS_00042684	35.2908	0	inf	hsa-miR-98-5p	324.039	1050.47	-1.6968	CDK17	5128	0	9.79382	-inf	positive	negative	negative
TCONS_00042684	35.2908	0	inf	hsa-miR-98-5p	324.039	1050.47	-1.6968	AHR	196	17.1038	5.58372	1.61502	negative	negative	positive
TCONS_00042684	35.2908	0	inf	hsa-miR-98-5p	324.039	1050.47	-1.6968	MYLK3	91807	0	20.1283	-inf	positive	negative	negative
TCONS_00042684	35.2908	0	inf	hsa-miR-98-5p	324.039	1050.47	-1.6968	EIF4E2	9470	9.6458	1.47897	2.70531	negative	negative	positive
TCONS_00042684	35.2908	0	inf	hsa-miR-98-5p	324.039	1050.47	-1.6968	COX10	1352	9.32772	1.49727	2.63919	negative	negative	positive
TCONS_00042684	35.2908	0	inf	hsa-miR-98-5p	324.039	1050.47	-1.6968	LRFN4	78999	0.443408	13.7384	-4.95343	positive	negative	negative
TCONS_00042684	35.2908	0	inf	hsa-miR-98-5p	324.039	1050.47	-1.6968	GPR56	9289	26.0881	4.04666	2.68859	negative	negative	positive
TCONS_00042684	35.2908	0	inf	hsa-miR-98-5p	324.039	1050.47	-1.6968	OSBPL10	114884	1.07983	11.6904	-3.43644	positive	negative	negative
TCONS_00042684	35.2908	0	inf	hsa-miR-98-5p	324.039	1050.47	-1.6968	BAZ1A	11177	0	8.81953	-inf	positive	negative	negative
TCONS_00042684	35.2908	0	inf	hsa-miR-98-5p	324.039	1050.47	-1.6968	RBPMS	11030	0	13.4838	-inf	positive	negative	negative
TCONS_00042684	35.2908	0	inf	hsa-miR-98-5p	324.039	1050.47	-1.6968	TMEM2	23670	67.5811	4.55352	3.89157	negative	negative	positive
TCONS_00042684	35.2908	0	inf	hsa-miR-98-5p	324.039	1050.47	-1.6968	MAPRE1	22919	104.789	31.9797	1.71226	negative	negative	positive
TCONS_00042684	35.2908	0	inf	hsa-miR-98-5p	324.039	1050.47	-1.6968	CDC23	8697	28.7799	1.72732	4.05846	negative	negative	positive
TCONS_00042684	35.2908	0	inf	hsa-miR-98-5p	324.039	1050.47	-1.6968	UBE2D3	7323	53.1988	14.2531	1.90012	negative	negative	positive
TCONS_00042684	35.2908	0	inf	hsa-miR-98-5p	324.039	1050.47	-1.6968	CEBPD	1052	31.6745	9.15082	1.79135	negative	negative	positive
TCONS_00042684	35.2908	0	inf	hsa-miR-98-5p	324.039	1050.47	-1.6968	FAS	355	6.73606	0	inf	negative	negative	positive
TCONS_00042684	35.2908	0	inf	hsa-miR-98-5p	324.039	1050.47	-1.6968	SMARCC1	6599	0.000202204	14.5713	-16.137	positive	negative	negative
TCONS_00042684	35.2908	0	inf	hsa-miR-98-5p	324.039	1050.47	-1.6968	DDX10	1662	0.00718725	12.8889	-10.8084	positive	negative	negative
TCONS_00042684	35.2908	0	inf	hsa-miR-98-5p	324.039	1050.47	-1.6968	IER3	8870	219.547	34.4137	2.67347	negative	negative	positive
TCONS_00042684	35.2908	0	inf	hsa-miR-98-5p	324.039	1050.47	-1.6968	ZDHHC3	51304	16.9058	2.22473	2.92582	negative	negative	positive
TCONS_00042684	35.2908	0	inf	hsa-miR-98-5p	324.039	1050.47	-1.6968	SGMS1	259230	11.1639	0.00263151	12.0507	negative	negative	positive
TCONS_00042684	35.2908	0	inf	hsa-miR-98-5p	324.039	1050.47	-1.6968	ICAM1	3383	24.6095	5.31501	2.21107	negative	negative	positive
TCONS_00042684	35.2908	0	inf	hsa-miR-98-5p	324.039	1050.47	-1.6968	WDR74	54663	6.51706	0	inf	negative	negative	positive
TCONS_00042684	35.2908	0	inf	hsa-miR-98-5p	324.039	1050.47	-1.6968	RABGGTB	5876	0.907358	29.1767	-5.007	positive	negative	negative
TCONS_00042684	35.2908	0	inf	hsa-miR-98-5p	324.039	1050.47	-1.6968	TES	26136	1.9016	13.792	-2.85855	positive	negative	negative
TCONS_00042684	35.2908	0	inf	hsa-miR-98-5p	324.039	1050.47	-1.6968	DUSP10	11221	16.5798	2.67444e-05	19.2418	negative	negative	positive
TCONS_00042684	35.2908	0	inf	hsa-miR-98-5p	324.039	1050.47	-1.6968	EIF2S3	1968	35.826	151.912	-2.08415	positive	negative	negative
TCONS_00042684	35.2908	0	inf	hsa-miR-98-5p	324.039	1050.47	-1.6968	MOB3B	79817	7.46426	0	inf	negative	negative	positive
TCONS_00042684	35.2908	0	inf	hsa-miR-98-5p	324.039	1050.47	-1.6968	SYNGR2	9144	13.0725	0	inf	negative	negative	positive
TCONS_00042684	35.2908	0	inf	hsa-miR-98-5p	324.039	1050.47	-1.6968	TAF1D	79101	33.1453	1.5291	4.43805	negative	negative	positive
TCONS_00042684	35.2908	0	inf	hsa-miR-98-5p	324.039	1050.47	-1.6968	HIST1H2BI	8346	70.6017	28.8548	1.29089	negative	negative	positive
TCONS_00042684	35.2908	0	inf	hsa-miR-98-5p	324.039	1050.47	-1.6968	TEX10	54881	26.1914	0.000575148	15.4748	negative	negative	positive
TCONS_00042684	35.2908	0	inf	hsa-miR-98-5p	324.039	1050.47	-1.6968	TBC1D4	9882	7.7785	0.0275798	8.13974	negative	negative	positive
TCONS_00042684	35.2908	0	inf	hsa-miR-98-5p	324.039	1050.47	-1.6968	FAM134C	162427	22.9488	3.23027	2.82869	negative	negative	positive
TCONS_00042684	35.2908	0	inf	hsa-miR-98-5p	324.039	1050.47	-1.6968	NFKB2	4791	1.39426	21.8339	-3.96899	positive	negative	negative
TCONS_00042684	35.2908	0	inf	hsa-miR-98-5p	324.039	1050.47	-1.6968	LIFR	3977	0.000487295	23.3295	-15.547	positive	negative	negative
TCONS_00042684	35.2908	0	inf	hsa-miR-98-5p	324.039	1050.47	-1.6968	PSMD11	5717	28.441	1.99272	3.83517	negative	negative	positive
TCONS_00042684	35.2908	0	inf	hsa-miR-98-5p	324.039	1050.47	-1.6968	KLF3	51274	25.5157	8.16964	1.64304	negative	negative	positive
TCONS_00042684	35.2908	0	inf	hsa-miR-98-5p	324.039	1050.47	-1.6968	CD46	4179	26.3345	144.671	-2.45775	positive	negative	negative
TCONS_00042684	35.2908	0	inf	hsa-miR-98-5p	324.039	1050.47	-1.6968	COG5	10466	2.04452	17.9889	-3.13728	positive	negative	negative
TCONS_00042684	35.2908	0	inf	hsa-miR-98-5p	324.039	1050.47	-1.6968	HSPB7	27129	0.072512	8.83321	-6.92857	positive	negative	negative
TCONS_00042684	35.2908	0	inf	hsa-miR-98-5p	324.039	1050.47	-1.6968	THOC5	8563	0	12.6916	-inf	positive	negative	negative
TCONS_00042684	35.2908	0	inf	hsa-miR-98-5p	324.039	1050.47	-1.6968	SLC25A13	10165	12.7695	45.7589	-1.84135	positive	negative	negative
TCONS_00042684	35.2908	0	inf	hsa-miR-98-5p	324.039	1050.47	-1.6968	SLC16A3	9123	12.8044	0	inf	negative	negative	positive
TCONS_00042684	35.2908	0	inf	hsa-miR-98-5p	324.039	1050.47	-1.6968	SLC2A3	6515	27.2154	0	inf	negative	negative	positive
TCONS_00042684	35.2908	0	inf	hsa-miR-98-5p	324.039	1050.47	-1.6968	VGLL3	389136	14.6746	0.548051	4.74287	negative	negative	positive
TCONS_00042684	35.2908	0	inf	hsa-miR-98-5p	324.039	1050.47	-1.6968	PLK2	10769	137.227	1.50676	6.50897	negative	negative	positive
TCONS_00042684	35.2908	0	inf	hsa-miR-98-5p	324.039	1050.47	-1.6968	IQCB1	9657	8.01815	0.312456	4.68155	negative	negative	positive
TCONS_00042684	35.2908	0	inf	hsa-miR-98-5p	324.039	1050.47	-1.6968	SLC35F2	54733	10.8573	0.745754	3.86383	negative	negative	positive
TCONS_00042684	35.2908	0	inf	hsa-miR-98-5p	324.039	1050.47	-1.6968	FAM60A	58516	2.93879	17.4592	-2.57069	positive	negative	negative
TCONS_00042684	35.2908	0	inf	hsa-miR-98-5p	324.039	1050.47	-1.6968	FNDC3B	64778	28.262	2.32787	3.60178	negative	negative	positive
TCONS_00042684	35.2908	0	inf	hsa-miR-98-5p	324.039	1050.47	-1.6968	CRTAP	10491	7.91663	0	inf	negative	negative	positive
TCONS_00042684	35.2908	0	inf	hsa-miR-98-5p	324.039	1050.47	-1.6968	DYRK2	8445	7.09154	0	inf	negative	negative	positive
TCONS_00042684	35.2908	0	inf	hsa-miR-98-5p	324.039	1050.47	-1.6968	SENP2	59343	9.47753	0	inf	negative	negative	positive
TCONS_00042684	35.2908	0	inf	hsa-miR-98-5p	324.039	1050.47	-1.6968	SLC35D2	11046	23.84	7.76712	1.61793	negative	negative	positive
TCONS_00042684	35.2908	0	inf	hsa-miR-98-5p	324.039	1050.47	-1.6968	DIDO1	11083	11.5837	0	inf	negative	negative	positive
TCONS_00042684	35.2908	0	inf	hsa-miR-98-5p	324.039	1050.47	-1.6968	HIST1H2BC	8347	775.905	2001.97	-1.36747	positive	negative	negative
TCONS_00042684	35.2908	0	inf	hsa-miR-98-5p	324.039	1050.47	-1.6968	LTBR	4055	6.33344	0	inf	negative	negative	positive
TCONS_00042684	35.2908	0	inf	hsa-miR-98-5p	324.039	1050.47	-1.6968	FAM69A	388650	8.2785	0	inf	negative	negative	positive
TCONS_00042684	35.2908	0	inf	hsa-miR-98-5p	324.039	1050.47	-1.6968	LMO7	4008	0	23.1158	-inf	positive	negative	negative
TCONS_00042684	35.2908	0	inf	hsa-miR-98-5p	324.039	1050.47	-1.6968	SEMA3C	10512	31.4294	8.87134	1.82489	negative	negative	positive
TCONS_00042684	35.2908	0	inf	hsa-miR-98-5p	324.039	1050.47	-1.6968	PRKRIR	5612	34.4075	14.0648	1.29064	negative	negative	positive
TCONS_00042684	35.2908	0	inf	hsa-miR-98-5p	324.039	1050.47	-1.6968	AIM1	202	8.99811	0.462737	4.28136	negative	negative	positive
TCONS_00042684	35.2908	0	inf	hsa-miR-98-5p	324.039	1050.47	-1.6968	KCTD5	54442	32.531	2.2695	3.84137	negative	negative	positive
TCONS_00042684	35.2908	0	inf	hsa-miR-98-5p	324.039	1050.47	-1.6968	AKR1C3	8644	43.2616	106.559	-1.3005	positive	negative	negative
TCONS_00042684	35.2908	0	inf	hsa-miR-98-5p	324.039	1050.47	-1.6968	PLOD2	5352	30.7201	0.0549233	9.12755	negative	negative	positive
TCONS_00042684	35.2908	0	inf	hsa-miR-98-5p	324.039	1050.47	-1.6968	HEG1	57493	16.1524	0.999264	4.01474	negative	negative	positive
TCONS_00042684	35.2908	0	inf	hsa-miR-98-5p	324.039	1050.47	-1.6968	CXCL2	2920	12.8499	2.28502	2.49148	negative	negative	positive
TCONS_00042684	35.2908	0	inf	hsa-miR-98-5p	324.039	1050.47	-1.6968	NREP	9315	1.22473	25.4067	-4.37467	positive	negative	negative
TCONS_00042684	35.2908	0	inf	hsa-miR-98-5p	324.039	1050.47	-1.6968	HIST1H2BD	3017	53.5259	0.23044	7.8597	negative	negative	positive
TCONS_00042684	35.2908	0	inf	hsa-miR-98-5p	324.039	1050.47	-1.6968	SOAT1	6646	13.7358	57.7098	-2.07087	positive	negative	negative
TCONS_00042684	35.2908	0	inf	hsa-miR-98-5p	324.039	1050.47	-1.6968	NUP98	4928	6.39257	0	inf	negative	negative	positive
TCONS_00042684	35.2908	0	inf	hsa-miR-98-5p	324.039	1050.47	-1.6968	PABPC4	8761	51.0038	7.50848	2.76401	negative	negative	positive
TCONS_00042684	35.2908	0	inf	hsa-miR-98-5p	324.039	1050.47	-1.6968	NAA15	80155	7.47995	0	inf	negative	negative	positive
TCONS_00042684	35.2908	0	inf	hsa-miR-98-5p	324.039	1050.47	-1.6968	FLAD1	80308	1.24617	15.4878	-3.63556	positive	negative	negative
TCONS_00042684	35.2908	0	inf	hsa-miR-98-5p	324.039	1050.47	-1.6968	OLR1	4973	58.7398	0.0159748	11.8443	negative	negative	positive
TCONS_00042684	35.2908	0	inf	hsa-miR-98-5p	324.039	1050.47	-1.6968	TRAM2	9697	23.7383	0.000178166	17.0236	negative	negative	positive
TCONS_00042684	35.2908	0	inf	hsa-miR-98-5p	324.039	1050.47	-1.6968	ITGA5	3678	46.5378	19.5159	1.25375	negative	negative	positive
TCONS_00042684	35.2908	0	inf	hsa-miR-98-5p	324.039	1050.47	-1.6968	TMEM41B	440026	21.9298	0.0107129	10.9993	negative	negative	positive
TCONS_00042684	35.2908	0	inf	hsa-miR-98-5p	324.039	1050.47	-1.6968	ALG8	79053	9.51523	57.432	-2.59354	positive	negative	negative
TCONS_00042684	35.2908	0	inf	hsa-miR-98-5p	324.039	1050.47	-1.6968	IMP4	92856	18.0269	0.432481	5.38137	negative	negative	positive
TCONS_00042684	35.2908	0	inf	hsa-miR-98-5p	324.039	1050.47	-1.6968	PSME4	23198	11.637	0.432351	4.75038	negative	negative	positive
TCONS_00042684	35.2908	0	inf	hsa-miR-98-5p	324.039	1050.47	-1.6968	DPAGT1	1798	0.397284	25.3216	-5.99406	positive	negative	negative
TCONS_00042684	35.2908	0	inf	hsa-miR-98-5p	324.039	1050.47	-1.6968	CTSC	1075	174.777	0	inf	negative	negative	positive
TCONS_00042684	35.2908	0	inf	hsa-miR-98-5p	324.039	1050.47	-1.6968	DTX4	23220	9.4279	0.428502	4.45956	negative	negative	positive
TCONS_00042684	35.2908	0	inf	hsa-miR-98-5p	324.039	1050.47	-1.6968	S100A8	6279	11.1866	0	inf	negative	negative	positive
TCONS_00042684	35.2908	0	inf	hsa-miR-98-5p	324.039	1050.47	-1.6968	TNFSF10	8743	31.3998	0	inf	negative	negative	positive
TCONS_00042684	35.2908	0	inf	hsa-miR-98-5p	324.039	1050.47	-1.6968	CHD4	1108	5.73128	31.0821	-2.43915	positive	negative	negative
TCONS_00042684	35.2908	0	inf	hsa-miR-98-5p	324.039	1050.47	-1.6968	BTBD3	22903	2.85728	30.6647	-3.42387	positive	negative	negative
TCONS_00042684	35.2908	0	inf	hsa-miR-98-5p	324.039	1050.47	-1.6968	PCTP	58488	7.89936	0.550884	3.84192	negative	negative	positive
TCONS_00042684	35.2908	0	inf	hsa-miR-98-5p	324.039	1050.47	-1.6968	PICALM	8301	0	76.5292	-inf	positive	negative	negative
TCONS_00042684	35.2908	0	inf	hsa-miR-98-5p	324.039	1050.47	-1.6968	GNA12	2768	6.74589	0	inf	negative	negative	positive
TCONS_00042684	35.2908	0	inf	hsa-miR-98-5p	324.039	1050.47	-1.6968	RB1CC1	9821	8.97779	0.00534778	10.7132	negative	negative	positive
TCONS_00042684	35.2908	0	inf	hsa-miR-98-5p	324.039	1050.47	-1.6968	NELFCD	51497	9.33278	0	inf	negative	negative	positive
TCONS_00042684	35.2908	0	inf	hsa-miR-98-5p	324.039	1050.47	-1.6968	CRKL	1399	54.9886	15.7117	1.80729	negative	negative	positive
TCONS_00042684	35.2908	0	inf	hsa-miR-98-5p	324.039	1050.47	-1.6968	HIST1H1C	3006	705.362	2036.56	-1.5297	positive	negative	negative
TCONS_00042684	35.2908	0	inf	hsa-miR-98-5p	324.039	1050.47	-1.6968	COA1	55744	47.3624	14.1021	1.74783	negative	negative	positive
TCONS_00042684	35.2908	0	inf	hsa-miR-98-5p	324.039	1050.47	-1.6968	IP6K2	51447	0.467886	8.78709	-4.23116	positive	negative	negative
TCONS_00042684	35.2908	0	inf	hsa-miR-98-5p	324.039	1050.47	-1.6968	WNT10B	7480	0.739011	27.6962	-5.22795	positive	negative	negative
TCONS_00042684	35.2908	0	inf	hsa-miR-98-5p	324.039	1050.47	-1.6968	C19orf53	28974	6.89674	0	inf	negative	negative	positive
TCONS_00042684	35.2908	0	inf	hsa-miR-98-5p	324.039	1050.47	-1.6968	AK2	204	58.1472	0.0113329	12.325	negative	negative	positive
TCONS_00042684	35.2908	0	inf	hsa-miR-98-5p	324.039	1050.47	-1.6968	ZBED4	9889	7.72435	0.000805847	13.2266	negative	negative	positive
TCONS_00042684	35.2908	0	inf	hsa-miR-98-5p	324.039	1050.47	-1.6968	C3	718	0	14.1646	-inf	positive	negative	negative
TCONS_00042684	35.2908	0	inf	hsa-miR-98-5p	324.039	1050.47	-1.6968	ZFAND5	7763	7.64617	0	inf	negative	negative	positive
TCONS_00042684	35.2908	0	inf	hsa-miR-98-5p	324.039	1050.47	-1.6968	HBEGF	1839	13.5917	0.232807	5.86745	negative	negative	positive
TCONS_00042684	35.2908	0	inf	hsa-miR-98-5p	324.039	1050.47	-1.6968	PIK3C3	5289	0	13.1059	-inf	positive	negative	negative
TCONS_00042684	35.2908	0	inf	hsa-miR-98-5p	324.039	1050.47	-1.6968	CCNA2	890	103.279	29.8462	1.79092	negative	negative	positive
TCONS_00042684	35.2908	0	inf	hsa-miR-98-5p	324.039	1050.47	-1.6968	SIGMAR1	10280	2.31172	53.0133	-4.51932	positive	negative	negative
TCONS_00042684	35.2908	0	inf	hsa-miR-98-5p	324.039	1050.47	-1.6968	RHOBTB3	22836	45.0934	0	inf	negative	negative	positive
TCONS_00042684	35.2908	0	inf	hsa-miR-98-5p	324.039	1050.47	-1.6968	SLC7A6	9057	17.1231	0	inf	negative	negative	positive
TCONS_00042684	35.2908	0	inf	hsa-miR-98-5p	324.039	1050.47	-1.6968	LGR4	55366	7.97326	31.7577	-1.99387	positive	negative	negative
TCONS_00042684	35.2908	0	inf	hsa-miR-98-5p	324.039	1050.47	-1.6968	C5orf30	90355	7.92356	0.80217	3.30417	negative	negative	positive
TCONS_00042684	35.2908	0	inf	hsa-miR-98-5p	324.039	1050.47	-1.6968	IGF2BP2	10644	14.6039	0	inf	negative	negative	positive
TCONS_00042684	35.2908	0	inf	hsa-miR-98-5p	324.039	1050.47	-1.6968	IMPDH1	3614	1.24222	17.7789	-3.83917	positive	negative	negative
TCONS_00042684	35.2908	0	inf	hsa-miR-98-5p	324.039	1050.47	-1.6968	SNAP23	8773	19.7907	5.24809	1.91496	negative	negative	positive
TCONS_00042684	35.2908	0	inf	hsa-miR-98-5p	324.039	1050.47	-1.6968	XK	7504	0.0218776	16.1445	-9.52737	positive	negative	negative
TCONS_00042684	35.2908	0	inf	hsa-miR-98-5p	324.039	1050.47	-1.6968	FGD6	55785	5.62423	0.00114648	12.2602	negative	negative	positive
TCONS_00042684	35.2908	0	inf	hsa-miR-98-5p	324.039	1050.47	-1.6968	TGFBR1	7046	8.99648	0.000391486	14.4881	negative	negative	positive
TCONS_00042684	35.2908	0	inf	hsa-miR-98-5p	324.039	1050.47	-1.6968	MRS2	57380	16.1693	0	inf	negative	negative	positive
TCONS_00009186	0	67.8458	-inf	hsa-miR-30a-5p	125.513	731.419	-2.54286	CD44	960	17.5343	0	inf	negative	positive	negative
TCONS_00042684	35.2908	0	inf	hsa-miR-30a-5p	125.513	731.419	-2.54286	CD44	960	17.5343	0	inf	negative	negative	positive
TCONS_00224465	0	21.9627	-inf	hsa-miR-30a-5p	125.513	731.419	-2.54286	CD44	960	17.5343	0	inf	negative	positive	negative
TCONS_00009186	0	67.8458	-inf	hsa-miR-30a-5p	125.513	731.419	-2.54286	SARS	6301	18.3439	7.05226	1.37914	negative	positive	negative
TCONS_00042684	35.2908	0	inf	hsa-miR-30a-5p	125.513	731.419	-2.54286	SARS	6301	18.3439	7.05226	1.37914	negative	negative	positive
TCONS_00224465	0	21.9627	-inf	hsa-miR-30a-5p	125.513	731.419	-2.54286	SARS	6301	18.3439	7.05226	1.37914	negative	positive	negative
TCONS_00009186	0	67.8458	-inf	hsa-miR-30a-5p	125.513	731.419	-2.54286	RAB34	83871	2.464	24.4833	-3.31273	positive	positive	positive
TCONS_00042684	35.2908	0	inf	hsa-miR-30a-5p	125.513	731.419	-2.54286	RAB34	83871	2.464	24.4833	-3.31273	positive	negative	negative
TCONS_00224465	0	21.9627	-inf	hsa-miR-30a-5p	125.513	731.419	-2.54286	RAB34	83871	2.464	24.4833	-3.31273	positive	positive	positive
TCONS_00009186	0	67.8458	-inf	hsa-miR-30a-5p	125.513	731.419	-2.54286	SEC11A	23478	17.4724	60.6532	-1.79551	positive	positive	positive
TCONS_00042684	35.2908	0	inf	hsa-miR-30a-5p	125.513	731.419	-2.54286	SEC11A	23478	17.4724	60.6532	-1.79551	positive	negative	negative
TCONS_00224465	0	21.9627	-inf	hsa-miR-30a-5p	125.513	731.419	-2.54286	SEC11A	23478	17.4724	60.6532	-1.79551	positive	positive	positive
TCONS_00009186	0	67.8458	-inf	hsa-miR-30a-5p	125.513	731.419	-2.54286	BAZ1B	9031	6.81752	22.3323	-1.71181	positive	positive	positive
TCONS_00042684	35.2908	0	inf	hsa-miR-30a-5p	125.513	731.419	-2.54286	BAZ1B	9031	6.81752	22.3323	-1.71181	positive	negative	negative
TCONS_00224465	0	21.9627	-inf	hsa-miR-30a-5p	125.513	731.419	-2.54286	BAZ1B	9031	6.81752	22.3323	-1.71181	positive	positive	positive
TCONS_00009186	0	67.8458	-inf	hsa-miR-30a-5p	125.513	731.419	-2.54286	KIF5B	3799	79.2452	23.7139	1.74059	negative	positive	negative
TCONS_00042684	35.2908	0	inf	hsa-miR-30a-5p	125.513	731.419	-2.54286	KIF5B	3799	79.2452	23.7139	1.74059	negative	negative	positive
TCONS_00224465	0	21.9627	-inf	hsa-miR-30a-5p	125.513	731.419	-2.54286	KIF5B	3799	79.2452	23.7139	1.74059	negative	positive	negative
TCONS_00009186	0	67.8458	-inf	hsa-miR-30a-5p	125.513	731.419	-2.54286	UGDH	7358	5.46823	75.1636	-3.78089	positive	positive	positive
TCONS_00042684	35.2908	0	inf	hsa-miR-30a-5p	125.513	731.419	-2.54286	UGDH	7358	5.46823	75.1636	-3.78089	positive	negative	negative
TCONS_00224465	0	21.9627	-inf	hsa-miR-30a-5p	125.513	731.419	-2.54286	UGDH	7358	5.46823	75.1636	-3.78089	positive	positive	positive
TCONS_00009186	0	67.8458	-inf	hsa-miR-30a-5p	125.513	731.419	-2.54286	YBX3	8531	37.35	0.00597538	12.6098	negative	positive	negative
TCONS_00042684	35.2908	0	inf	hsa-miR-30a-5p	125.513	731.419	-2.54286	YBX3	8531	37.35	0.00597538	12.6098	negative	negative	positive
TCONS_00224465	0	21.9627	-inf	hsa-miR-30a-5p	125.513	731.419	-2.54286	YBX3	8531	37.35	0.00597538	12.6098	negative	positive	negative
TCONS_00009186	0	67.8458	-inf	hsa-miR-30a-5p	125.513	731.419	-2.54286	NDEL1	81565	6.31429	0	inf	negative	positive	negative
TCONS_00042684	35.2908	0	inf	hsa-miR-30a-5p	125.513	731.419	-2.54286	NDEL1	81565	6.31429	0	inf	negative	negative	positive
TCONS_00224465	0	21.9627	-inf	hsa-miR-30a-5p	125.513	731.419	-2.54286	NDEL1	81565	6.31429	0	inf	negative	positive	negative
TCONS_00009186	0	67.8458	-inf	hsa-miR-30a-5p	125.513	731.419	-2.54286	UBE2H	7328	13.68	0	inf	negative	positive	negative
TCONS_00042684	35.2908	0	inf	hsa-miR-30a-5p	125.513	731.419	-2.54286	UBE2H	7328	13.68	0	inf	negative	negative	positive
TCONS_00224465	0	21.9627	-inf	hsa-miR-30a-5p	125.513	731.419	-2.54286	UBE2H	7328	13.68	0	inf	negative	positive	negative
TCONS_00009186	0	67.8458	-inf	hsa-miR-30a-5p	125.513	731.419	-2.54286	MRE11A	4361	17.1071	0	inf	negative	positive	negative
TCONS_00042684	35.2908	0	inf	hsa-miR-30a-5p	125.513	731.419	-2.54286	MRE11A	4361	17.1071	0	inf	negative	negative	positive
TCONS_00224465	0	21.9627	-inf	hsa-miR-30a-5p	125.513	731.419	-2.54286	MRE11A	4361	17.1071	0	inf	negative	positive	negative
TCONS_00009186	0	67.8458	-inf	hsa-miR-30a-5p	125.513	731.419	-2.54286	SERPINB5	5268	68.5258	0	inf	negative	positive	negative
TCONS_00042684	35.2908	0	inf	hsa-miR-30a-5p	125.513	731.419	-2.54286	SERPINB5	5268	68.5258	0	inf	negative	negative	positive
TCONS_00224465	0	21.9627	-inf	hsa-miR-30a-5p	125.513	731.419	-2.54286	SERPINB5	5268	68.5258	0	inf	negative	positive	negative
TCONS_00009186	0	67.8458	-inf	hsa-miR-30a-5p	125.513	731.419	-2.54286	SOD2	6648	0	15.6685	-inf	positive	positive	positive
TCONS_00042684	35.2908	0	inf	hsa-miR-30a-5p	125.513	731.419	-2.54286	SOD2	6648	0	15.6685	-inf	positive	negative	negative
TCONS_00224465	0	21.9627	-inf	hsa-miR-30a-5p	125.513	731.419	-2.54286	SOD2	6648	0	15.6685	-inf	positive	positive	positive
TCONS_00009186	0	67.8458	-inf	hsa-miR-30a-5p	125.513	731.419	-2.54286	ESRRA	2101	25.5842	0	inf	negative	positive	negative
TCONS_00042684	35.2908	0	inf	hsa-miR-30a-5p	125.513	731.419	-2.54286	ESRRA	2101	25.5842	0	inf	negative	negative	positive
TCONS_00224465	0	21.9627	-inf	hsa-miR-30a-5p	125.513	731.419	-2.54286	ESRRA	2101	25.5842	0	inf	negative	positive	negative
TCONS_00009186	0	67.8458	-inf	hsa-miR-30a-5p	125.513	731.419	-2.54286	CPSF3L	54973	0	8.94351	-inf	positive	positive	positive
TCONS_00042684	35.2908	0	inf	hsa-miR-30a-5p	125.513	731.419	-2.54286	CPSF3L	54973	0	8.94351	-inf	positive	negative	negative
TCONS_00224465	0	21.9627	-inf	hsa-miR-30a-5p	125.513	731.419	-2.54286	CPSF3L	54973	0	8.94351	-inf	positive	positive	positive
TCONS_00009186	0	67.8458	-inf	hsa-miR-30a-5p	125.513	731.419	-2.54286	SCD	6319	224.991	107.944	1.05958	negative	positive	negative
TCONS_00042684	35.2908	0	inf	hsa-miR-30a-5p	125.513	731.419	-2.54286	SCD	6319	224.991	107.944	1.05958	negative	negative	positive
TCONS_00224465	0	21.9627	-inf	hsa-miR-30a-5p	125.513	731.419	-2.54286	SCD	6319	224.991	107.944	1.05958	negative	positive	negative
TCONS_00009186	0	67.8458	-inf	hsa-miR-30a-5p	125.513	731.419	-2.54286	HK1	3098	58.229	12.1264	2.26359	negative	positive	negative
TCONS_00042684	35.2908	0	inf	hsa-miR-30a-5p	125.513	731.419	-2.54286	HK1	3098	58.229	12.1264	2.26359	negative	negative	positive
TCONS_00224465	0	21.9627	-inf	hsa-miR-30a-5p	125.513	731.419	-2.54286	HK1	3098	58.229	12.1264	2.26359	negative	positive	negative
TCONS_00009186	0	67.8458	-inf	hsa-miR-30a-5p	125.513	731.419	-2.54286	TGFBI	7045	555.368	11.533	5.58961	negative	positive	negative
TCONS_00042684	35.2908	0	inf	hsa-miR-30a-5p	125.513	731.419	-2.54286	TGFBI	7045	555.368	11.533	5.58961	negative	negative	positive
TCONS_00224465	0	21.9627	-inf	hsa-miR-30a-5p	125.513	731.419	-2.54286	TGFBI	7045	555.368	11.533	5.58961	negative	positive	negative
TCONS_00009186	0	67.8458	-inf	hsa-miR-30a-5p	125.513	731.419	-2.54286	C16orf62	57020	0	17.0474	-inf	positive	positive	positive
TCONS_00042684	35.2908	0	inf	hsa-miR-30a-5p	125.513	731.419	-2.54286	C16orf62	57020	0	17.0474	-inf	positive	negative	negative
TCONS_00224465	0	21.9627	-inf	hsa-miR-30a-5p	125.513	731.419	-2.54286	C16orf62	57020	0	17.0474	-inf	positive	positive	positive
TCONS_00009186	0	67.8458	-inf	hsa-miR-30a-5p	125.513	731.419	-2.54286	CIRBP	1153	24.7616	0	inf	negative	positive	negative
TCONS_00042684	35.2908	0	inf	hsa-miR-30a-5p	125.513	731.419	-2.54286	CIRBP	1153	24.7616	0	inf	negative	negative	positive
TCONS_00224465	0	21.9627	-inf	hsa-miR-30a-5p	125.513	731.419	-2.54286	CIRBP	1153	24.7616	0	inf	negative	positive	negative
TCONS_00009186	0	67.8458	-inf	hsa-miR-30a-5p	125.513	731.419	-2.54286	EIF2B4	8890	6.93863	0	inf	negative	positive	negative
TCONS_00042684	35.2908	0	inf	hsa-miR-30a-5p	125.513	731.419	-2.54286	EIF2B4	8890	6.93863	0	inf	negative	negative	positive
TCONS_00224465	0	21.9627	-inf	hsa-miR-30a-5p	125.513	731.419	-2.54286	EIF2B4	8890	6.93863	0	inf	negative	positive	negative
TCONS_00009186	0	67.8458	-inf	hsa-miR-30a-5p	125.513	731.419	-2.54286	MGST2	4258	0.084728	15.4861	-7.51392	positive	positive	positive
TCONS_00042684	35.2908	0	inf	hsa-miR-30a-5p	125.513	731.419	-2.54286	MGST2	4258	0.084728	15.4861	-7.51392	positive	negative	negative
TCONS_00224465	0	21.9627	-inf	hsa-miR-30a-5p	125.513	731.419	-2.54286	MGST2	4258	0.084728	15.4861	-7.51392	positive	positive	positive
TCONS_00009186	0	67.8458	-inf	hsa-miR-30a-5p	125.513	731.419	-2.54286	JUP	3728	8.22929	0	inf	negative	positive	negative
TCONS_00042684	35.2908	0	inf	hsa-miR-30a-5p	125.513	731.419	-2.54286	JUP	3728	8.22929	0	inf	negative	negative	positive
TCONS_00224465	0	21.9627	-inf	hsa-miR-30a-5p	125.513	731.419	-2.54286	JUP	3728	8.22929	0	inf	negative	positive	negative
TCONS_00009186	0	67.8458	-inf	hsa-miR-30a-5p	125.513	731.419	-2.54286	CPSF3	51692	0	40.187	-inf	positive	positive	positive
TCONS_00042684	35.2908	0	inf	hsa-miR-30a-5p	125.513	731.419	-2.54286	CPSF3	51692	0	40.187	-inf	positive	negative	negative
TCONS_00224465	0	21.9627	-inf	hsa-miR-30a-5p	125.513	731.419	-2.54286	CPSF3	51692	0	40.187	-inf	positive	positive	positive
TCONS_00009186	0	67.8458	-inf	hsa-miR-30a-5p	125.513	731.419	-2.54286	EIF1	10209	11.3371	0	inf	negative	positive	negative
TCONS_00042684	35.2908	0	inf	hsa-miR-30a-5p	125.513	731.419	-2.54286	EIF1	10209	11.3371	0	inf	negative	negative	positive
TCONS_00224465	0	21.9627	-inf	hsa-miR-30a-5p	125.513	731.419	-2.54286	EIF1	10209	11.3371	0	inf	negative	positive	negative
TCONS_00009186	0	67.8458	-inf	hsa-miR-30a-5p	125.513	731.419	-2.54286	AP2S1	1175	9.18274	0	inf	negative	positive	negative
TCONS_00042684	35.2908	0	inf	hsa-miR-30a-5p	125.513	731.419	-2.54286	AP2S1	1175	9.18274	0	inf	negative	negative	positive
TCONS_00224465	0	21.9627	-inf	hsa-miR-30a-5p	125.513	731.419	-2.54286	AP2S1	1175	9.18274	0	inf	negative	positive	negative
TCONS_00009186	0	67.8458	-inf	hsa-miR-30a-5p	125.513	731.419	-2.54286	SDCBP	6386	41.1262	0	inf	negative	positive	negative
TCONS_00042684	35.2908	0	inf	hsa-miR-30a-5p	125.513	731.419	-2.54286	SDCBP	6386	41.1262	0	inf	negative	negative	positive
TCONS_00224465	0	21.9627	-inf	hsa-miR-30a-5p	125.513	731.419	-2.54286	SDCBP	6386	41.1262	0	inf	negative	positive	negative
TCONS_00009186	0	67.8458	-inf	hsa-miR-30a-5p	125.513	731.419	-2.54286	CAST	831	10.5946	29.9713	-1.50026	positive	positive	positive
TCONS_00042684	35.2908	0	inf	hsa-miR-30a-5p	125.513	731.419	-2.54286	CAST	831	10.5946	29.9713	-1.50026	positive	negative	negative
TCONS_00224465	0	21.9627	-inf	hsa-miR-30a-5p	125.513	731.419	-2.54286	CAST	831	10.5946	29.9713	-1.50026	positive	positive	positive
TCONS_00009186	0	67.8458	-inf	hsa-miR-30a-5p	125.513	731.419	-2.54286	DYNC1LI1	51143	0	8.13445	-inf	positive	positive	positive
TCONS_00042684	35.2908	0	inf	hsa-miR-30a-5p	125.513	731.419	-2.54286	DYNC1LI1	51143	0	8.13445	-inf	positive	negative	negative
TCONS_00224465	0	21.9627	-inf	hsa-miR-30a-5p	125.513	731.419	-2.54286	DYNC1LI1	51143	0	8.13445	-inf	positive	positive	positive
TCONS_00009186	0	67.8458	-inf	hsa-miR-30a-5p	125.513	731.419	-2.54286	BCL2L1	598	59.0983	6.10124	3.27594	negative	positive	negative
TCONS_00042684	35.2908	0	inf	hsa-miR-30a-5p	125.513	731.419	-2.54286	BCL2L1	598	59.0983	6.10124	3.27594	negative	negative	positive
TCONS_00224465	0	21.9627	-inf	hsa-miR-30a-5p	125.513	731.419	-2.54286	BCL2L1	598	59.0983	6.10124	3.27594	negative	positive	negative
TCONS_00009186	0	67.8458	-inf	hsa-miR-30a-5p	125.513	731.419	-2.54286	LDLR	3949	0.26734	11.1792	-5.386	positive	positive	positive
TCONS_00042684	35.2908	0	inf	hsa-miR-30a-5p	125.513	731.419	-2.54286	LDLR	3949	0.26734	11.1792	-5.386	positive	negative	negative
TCONS_00224465	0	21.9627	-inf	hsa-miR-30a-5p	125.513	731.419	-2.54286	LDLR	3949	0.26734	11.1792	-5.386	positive	positive	positive
TCONS_00009186	0	67.8458	-inf	hsa-miR-30a-5p	125.513	731.419	-2.54286	CPOX	1371	10.5115	0	inf	negative	positive	negative
TCONS_00042684	35.2908	0	inf	hsa-miR-30a-5p	125.513	731.419	-2.54286	CPOX	1371	10.5115	0	inf	negative	negative	positive
TCONS_00224465	0	21.9627	-inf	hsa-miR-30a-5p	125.513	731.419	-2.54286	CPOX	1371	10.5115	0	inf	negative	positive	negative
TCONS_00009186	0	67.8458	-inf	hsa-miR-30a-5p	125.513	731.419	-2.54286	MARCH5	54708	5.98754	3.77512e-05	17.2751	negative	positive	negative
TCONS_00042684	35.2908	0	inf	hsa-miR-30a-5p	125.513	731.419	-2.54286	MARCH5	54708	5.98754	3.77512e-05	17.2751	negative	negative	positive
TCONS_00224465	0	21.9627	-inf	hsa-miR-30a-5p	125.513	731.419	-2.54286	MARCH5	54708	5.98754	3.77512e-05	17.2751	negative	positive	negative
TCONS_00009186	0	67.8458	-inf	hsa-miR-30a-5p	125.513	731.419	-2.54286	RND3	390	116.389	5.14917	4.49847	negative	positive	negative
TCONS_00042684	35.2908	0	inf	hsa-miR-30a-5p	125.513	731.419	-2.54286	RND3	390	116.389	5.14917	4.49847	negative	negative	positive
TCONS_00224465	0	21.9627	-inf	hsa-miR-30a-5p	125.513	731.419	-2.54286	RND3	390	116.389	5.14917	4.49847	negative	positive	negative
TCONS_00009186	0	67.8458	-inf	hsa-miR-30a-5p	125.513	731.419	-2.54286	DERL1	79139	11.5493	0.0239371	8.91434	negative	positive	negative
TCONS_00042684	35.2908	0	inf	hsa-miR-30a-5p	125.513	731.419	-2.54286	DERL1	79139	11.5493	0.0239371	8.91434	negative	negative	positive
TCONS_00224465	0	21.9627	-inf	hsa-miR-30a-5p	125.513	731.419	-2.54286	DERL1	79139	11.5493	0.0239371	8.91434	negative	positive	negative
TCONS_00009186	0	67.8458	-inf	hsa-miR-30a-5p	125.513	731.419	-2.54286	ITGA6	3655	62.9703	0	inf	negative	positive	negative
TCONS_00042684	35.2908	0	inf	hsa-miR-30a-5p	125.513	731.419	-2.54286	ITGA6	3655	62.9703	0	inf	negative	negative	positive
TCONS_00224465	0	21.9627	-inf	hsa-miR-30a-5p	125.513	731.419	-2.54286	ITGA6	3655	62.9703	0	inf	negative	positive	negative
TCONS_00009186	0	67.8458	-inf	hsa-miR-30a-5p	125.513	731.419	-2.54286	DHX36	170506	1.3081	20.7277	-3.98602	positive	positive	positive
TCONS_00042684	35.2908	0	inf	hsa-miR-30a-5p	125.513	731.419	-2.54286	DHX36	170506	1.3081	20.7277	-3.98602	positive	negative	negative
TCONS_00224465	0	21.9627	-inf	hsa-miR-30a-5p	125.513	731.419	-2.54286	DHX36	170506	1.3081	20.7277	-3.98602	positive	positive	positive
TCONS_00009186	0	67.8458	-inf	hsa-miR-30a-5p	125.513	731.419	-2.54286	XPO1	7514	13.7938	2.64641	2.38192	negative	positive	negative
TCONS_00042684	35.2908	0	inf	hsa-miR-30a-5p	125.513	731.419	-2.54286	XPO1	7514	13.7938	2.64641	2.38192	negative	negative	positive
TCONS_00224465	0	21.9627	-inf	hsa-miR-30a-5p	125.513	731.419	-2.54286	XPO1	7514	13.7938	2.64641	2.38192	negative	positive	negative
TCONS_00009186	0	67.8458	-inf	hsa-miR-30a-5p	125.513	731.419	-2.54286	RHOB	388	26.0399	146.267	-2.48981	positive	positive	positive
TCONS_00042684	35.2908	0	inf	hsa-miR-30a-5p	125.513	731.419	-2.54286	RHOB	388	26.0399	146.267	-2.48981	positive	negative	negative
TCONS_00224465	0	21.9627	-inf	hsa-miR-30a-5p	125.513	731.419	-2.54286	RHOB	388	26.0399	146.267	-2.48981	positive	positive	positive
TCONS_00009186	0	67.8458	-inf	hsa-miR-30a-5p	125.513	731.419	-2.54286	TM9SF1	10548	5.65836	0	inf	negative	positive	negative
TCONS_00042684	35.2908	0	inf	hsa-miR-30a-5p	125.513	731.419	-2.54286	TM9SF1	10548	5.65836	0	inf	negative	negative	positive
TCONS_00224465	0	21.9627	-inf	hsa-miR-30a-5p	125.513	731.419	-2.54286	TM9SF1	10548	5.65836	0	inf	negative	positive	negative
TCONS_00009186	0	67.8458	-inf	hsa-miR-30a-5p	125.513	731.419	-2.54286	USP5	8078	21.8796	8.20991	1.41415	negative	positive	negative
TCONS_00042684	35.2908	0	inf	hsa-miR-30a-5p	125.513	731.419	-2.54286	USP5	8078	21.8796	8.20991	1.41415	negative	negative	positive
TCONS_00224465	0	21.9627	-inf	hsa-miR-30a-5p	125.513	731.419	-2.54286	USP5	8078	21.8796	8.20991	1.41415	negative	positive	negative
TCONS_00009186	0	67.8458	-inf	hsa-miR-30a-5p	125.513	731.419	-2.54286	PAICS	10606	0.0184538	96.8606	-12.3578	positive	positive	positive
TCONS_00042684	35.2908	0	inf	hsa-miR-30a-5p	125.513	731.419	-2.54286	PAICS	10606	0.0184538	96.8606	-12.3578	positive	negative	negative
TCONS_00224465	0	21.9627	-inf	hsa-miR-30a-5p	125.513	731.419	-2.54286	PAICS	10606	0.0184538	96.8606	-12.3578	positive	positive	positive
TCONS_00009186	0	67.8458	-inf	hsa-miR-30a-5p	125.513	731.419	-2.54286	GPRC5A	9052	130.737	25.127	2.37936	negative	positive	negative
TCONS_00042684	35.2908	0	inf	hsa-miR-30a-5p	125.513	731.419	-2.54286	GPRC5A	9052	130.737	25.127	2.37936	negative	negative	positive
TCONS_00224465	0	21.9627	-inf	hsa-miR-30a-5p	125.513	731.419	-2.54286	GPRC5A	9052	130.737	25.127	2.37936	negative	positive	negative
TCONS_00009186	0	67.8458	-inf	hsa-miR-30a-5p	125.513	731.419	-2.54286	GLRX	2745	12.1547	0	inf	negative	positive	negative
TCONS_00042684	35.2908	0	inf	hsa-miR-30a-5p	125.513	731.419	-2.54286	GLRX	2745	12.1547	0	inf	negative	negative	positive
TCONS_00224465	0	21.9627	-inf	hsa-miR-30a-5p	125.513	731.419	-2.54286	GLRX	2745	12.1547	0	inf	negative	positive	negative
TCONS_00009186	0	67.8458	-inf	hsa-miR-30a-5p	125.513	731.419	-2.54286	NDUFV3	4731	0.735934	18.0712	-4.61797	positive	positive	positive
TCONS_00042684	35.2908	0	inf	hsa-miR-30a-5p	125.513	731.419	-2.54286	NDUFV3	4731	0.735934	18.0712	-4.61797	positive	negative	negative
TCONS_00224465	0	21.9627	-inf	hsa-miR-30a-5p	125.513	731.419	-2.54286	NDUFV3	4731	0.735934	18.0712	-4.61797	positive	positive	positive
TCONS_00009186	0	67.8458	-inf	hsa-miR-30a-5p	125.513	731.419	-2.54286	PABPC1	26986	0.827418	166.756	-7.65491	positive	positive	positive
TCONS_00042684	35.2908	0	inf	hsa-miR-30a-5p	125.513	731.419	-2.54286	PABPC1	26986	0.827418	166.756	-7.65491	positive	negative	negative
TCONS_00224465	0	21.9627	-inf	hsa-miR-30a-5p	125.513	731.419	-2.54286	PABPC1	26986	0.827418	166.756	-7.65491	positive	positive	positive
TCONS_00009186	0	67.8458	-inf	hsa-miR-30a-5p	125.513	731.419	-2.54286	RPRD1B	58490	23.1693	8.45847	1.45375	negative	positive	negative
TCONS_00042684	35.2908	0	inf	hsa-miR-30a-5p	125.513	731.419	-2.54286	RPRD1B	58490	23.1693	8.45847	1.45375	negative	negative	positive
TCONS_00224465	0	21.9627	-inf	hsa-miR-30a-5p	125.513	731.419	-2.54286	RPRD1B	58490	23.1693	8.45847	1.45375	negative	positive	negative
TCONS_00009186	0	67.8458	-inf	hsa-miR-30a-5p	125.513	731.419	-2.54286	PRIM1	5557	0	18.7561	-inf	positive	positive	positive
TCONS_00042684	35.2908	0	inf	hsa-miR-30a-5p	125.513	731.419	-2.54286	PRIM1	5557	0	18.7561	-inf	positive	negative	negative
TCONS_00224465	0	21.9627	-inf	hsa-miR-30a-5p	125.513	731.419	-2.54286	PRIM1	5557	0	18.7561	-inf	positive	positive	positive
TCONS_00009186	0	67.8458	-inf	hsa-miR-30a-5p	125.513	731.419	-2.54286	PLA2G4A	5321	1.68891	24.1064	-3.83526	positive	positive	positive
TCONS_00042684	35.2908	0	inf	hsa-miR-30a-5p	125.513	731.419	-2.54286	PLA2G4A	5321	1.68891	24.1064	-3.83526	positive	negative	negative
TCONS_00224465	0	21.9627	-inf	hsa-miR-30a-5p	125.513	731.419	-2.54286	PLA2G4A	5321	1.68891	24.1064	-3.83526	positive	positive	positive
TCONS_00009186	0	67.8458	-inf	hsa-miR-30a-5p	125.513	731.419	-2.54286	FSCN1	6624	10.9511	78.4674	-2.84102	positive	positive	positive
TCONS_00042684	35.2908	0	inf	hsa-miR-30a-5p	125.513	731.419	-2.54286	FSCN1	6624	10.9511	78.4674	-2.84102	positive	negative	negative
TCONS_00224465	0	21.9627	-inf	hsa-miR-30a-5p	125.513	731.419	-2.54286	FSCN1	6624	10.9511	78.4674	-2.84102	positive	positive	positive
TCONS_00009186	0	67.8458	-inf	hsa-miR-30a-5p	125.513	731.419	-2.54286	TRIO	7204	21.2419	0	inf	negative	positive	negative
TCONS_00042684	35.2908	0	inf	hsa-miR-30a-5p	125.513	731.419	-2.54286	TRIO	7204	21.2419	0	inf	negative	negative	positive
TCONS_00224465	0	21.9627	-inf	hsa-miR-30a-5p	125.513	731.419	-2.54286	TRIO	7204	21.2419	0	inf	negative	positive	negative
TCONS_00009186	0	67.8458	-inf	hsa-miR-30a-5p	125.513	731.419	-2.54286	CDC20	991	8.66243	0	inf	negative	positive	negative
TCONS_00042684	35.2908	0	inf	hsa-miR-30a-5p	125.513	731.419	-2.54286	CDC20	991	8.66243	0	inf	negative	negative	positive
TCONS_00224465	0	21.9627	-inf	hsa-miR-30a-5p	125.513	731.419	-2.54286	CDC20	991	8.66243	0	inf	negative	positive	negative
TCONS_00009186	0	67.8458	-inf	hsa-miR-30a-5p	125.513	731.419	-2.54286	CTNNB1	1499	25.2335	61.869	-1.29388	positive	positive	positive
TCONS_00042684	35.2908	0	inf	hsa-miR-30a-5p	125.513	731.419	-2.54286	CTNNB1	1499	25.2335	61.869	-1.29388	positive	negative	negative
TCONS_00224465	0	21.9627	-inf	hsa-miR-30a-5p	125.513	731.419	-2.54286	CTNNB1	1499	25.2335	61.869	-1.29388	positive	positive	positive
TCONS_00009186	0	67.8458	-inf	hsa-miR-30a-5p	125.513	731.419	-2.54286	HINT3	135114	19.4416	7.01447	1.47074	negative	positive	negative
TCONS_00042684	35.2908	0	inf	hsa-miR-30a-5p	125.513	731.419	-2.54286	HINT3	135114	19.4416	7.01447	1.47074	negative	negative	positive
TCONS_00224465	0	21.9627	-inf	hsa-miR-30a-5p	125.513	731.419	-2.54286	HINT3	135114	19.4416	7.01447	1.47074	negative	positive	negative
TCONS_00009186	0	67.8458	-inf	hsa-miR-30a-5p	125.513	731.419	-2.54286	DAG1	1605	0.382824	25.223	-6.04191	positive	positive	positive
TCONS_00042684	35.2908	0	inf	hsa-miR-30a-5p	125.513	731.419	-2.54286	DAG1	1605	0.382824	25.223	-6.04191	positive	negative	negative
TCONS_00224465	0	21.9627	-inf	hsa-miR-30a-5p	125.513	731.419	-2.54286	DAG1	1605	0.382824	25.223	-6.04191	positive	positive	positive
TCONS_00009186	0	67.8458	-inf	hsa-miR-30a-5p	125.513	731.419	-2.54286	RBMS3	27303	0	10.9583	-inf	positive	positive	positive
TCONS_00042684	35.2908	0	inf	hsa-miR-30a-5p	125.513	731.419	-2.54286	RBMS3	27303	0	10.9583	-inf	positive	negative	negative
TCONS_00224465	0	21.9627	-inf	hsa-miR-30a-5p	125.513	731.419	-2.54286	RBMS3	27303	0	10.9583	-inf	positive	positive	positive
TCONS_00009186	0	67.8458	-inf	hsa-miR-30a-5p	125.513	731.419	-2.54286	PLIN3	10226	36.8876	8.74457	2.07668	negative	positive	negative
TCONS_00042684	35.2908	0	inf	hsa-miR-30a-5p	125.513	731.419	-2.54286	PLIN3	10226	36.8876	8.74457	2.07668	negative	negative	positive
TCONS_00224465	0	21.9627	-inf	hsa-miR-30a-5p	125.513	731.419	-2.54286	PLIN3	10226	36.8876	8.74457	2.07668	negative	positive	negative
TCONS_00009186	0	67.8458	-inf	hsa-miR-30a-5p	125.513	731.419	-2.54286	FNDC3B	64778	28.262	2.32787	3.60178	negative	positive	negative
TCONS_00042684	35.2908	0	inf	hsa-miR-30a-5p	125.513	731.419	-2.54286	FNDC3B	64778	28.262	2.32787	3.60178	negative	negative	positive
TCONS_00224465	0	21.9627	-inf	hsa-miR-30a-5p	125.513	731.419	-2.54286	FNDC3B	64778	28.262	2.32787	3.60178	negative	positive	negative
TCONS_00009186	0	67.8458	-inf	hsa-miR-30a-5p	125.513	731.419	-2.54286	IFRD2	7866	5.52394	0	inf	negative	positive	negative
TCONS_00042684	35.2908	0	inf	hsa-miR-30a-5p	125.513	731.419	-2.54286	IFRD2	7866	5.52394	0	inf	negative	negative	positive
TCONS_00224465	0	21.9627	-inf	hsa-miR-30a-5p	125.513	731.419	-2.54286	IFRD2	7866	5.52394	0	inf	negative	positive	negative
TCONS_00009186	0	67.8458	-inf	hsa-miR-30a-5p	125.513	731.419	-2.54286	TIAL1	7073	8.71419	0.0325654	8.06388	negative	positive	negative
TCONS_00042684	35.2908	0	inf	hsa-miR-30a-5p	125.513	731.419	-2.54286	TIAL1	7073	8.71419	0.0325654	8.06388	negative	negative	positive
TCONS_00224465	0	21.9627	-inf	hsa-miR-30a-5p	125.513	731.419	-2.54286	TIAL1	7073	8.71419	0.0325654	8.06388	negative	positive	negative
TCONS_00009186	0	67.8458	-inf	hsa-miR-30a-5p	125.513	731.419	-2.54286	PPP2R2A	5520	0	17.9813	-inf	positive	positive	positive
TCONS_00042684	35.2908	0	inf	hsa-miR-30a-5p	125.513	731.419	-2.54286	PPP2R2A	5520	0	17.9813	-inf	positive	negative	negative
TCONS_00224465	0	21.9627	-inf	hsa-miR-30a-5p	125.513	731.419	-2.54286	PPP2R2A	5520	0	17.9813	-inf	positive	positive	positive
TCONS_00009186	0	67.8458	-inf	hsa-miR-30a-5p	125.513	731.419	-2.54286	LARP4	113251	0.165376	11.4692	-6.11587	positive	positive	positive
TCONS_00042684	35.2908	0	inf	hsa-miR-30a-5p	125.513	731.419	-2.54286	LARP4	113251	0.165376	11.4692	-6.11587	positive	negative	negative
TCONS_00224465	0	21.9627	-inf	hsa-miR-30a-5p	125.513	731.419	-2.54286	LARP4	113251	0.165376	11.4692	-6.11587	positive	positive	positive
TCONS_00009186	0	67.8458	-inf	hsa-miR-30a-5p	125.513	731.419	-2.54286	YWHAZ	7534	0	16.9097	-inf	positive	positive	positive
TCONS_00042684	35.2908	0	inf	hsa-miR-30a-5p	125.513	731.419	-2.54286	YWHAZ	7534	0	16.9097	-inf	positive	negative	negative
TCONS_00224465	0	21.9627	-inf	hsa-miR-30a-5p	125.513	731.419	-2.54286	YWHAZ	7534	0	16.9097	-inf	positive	positive	positive
TCONS_00009186	0	67.8458	-inf	hsa-miR-30a-5p	125.513	731.419	-2.54286	DSG2	1829	43.1401	12.7232	1.76157	negative	positive	negative
TCONS_00042684	35.2908	0	inf	hsa-miR-30a-5p	125.513	731.419	-2.54286	DSG2	1829	43.1401	12.7232	1.76157	negative	negative	positive
TCONS_00224465	0	21.9627	-inf	hsa-miR-30a-5p	125.513	731.419	-2.54286	DSG2	1829	43.1401	12.7232	1.76157	negative	positive	negative
TCONS_00009186	0	67.8458	-inf	hsa-miR-30a-5p	125.513	731.419	-2.54286	FXR1	8087	2.26248	74.3267	-5.0379	positive	positive	positive
TCONS_00042684	35.2908	0	inf	hsa-miR-30a-5p	125.513	731.419	-2.54286	FXR1	8087	2.26248	74.3267	-5.0379	positive	negative	negative
TCONS_00224465	0	21.9627	-inf	hsa-miR-30a-5p	125.513	731.419	-2.54286	FXR1	8087	2.26248	74.3267	-5.0379	positive	positive	positive
TCONS_00009186	0	67.8458	-inf	hsa-miR-30a-5p	125.513	731.419	-2.54286	VIM	7431	1.46009	596.442	-8.67418	positive	positive	positive
TCONS_00042684	35.2908	0	inf	hsa-miR-30a-5p	125.513	731.419	-2.54286	VIM	7431	1.46009	596.442	-8.67418	positive	negative	negative
TCONS_00224465	0	21.9627	-inf	hsa-miR-30a-5p	125.513	731.419	-2.54286	VIM	7431	1.46009	596.442	-8.67418	positive	positive	positive
TCONS_00009186	0	67.8458	-inf	hsa-miR-30a-5p	125.513	731.419	-2.54286	PTP4A1	7803	25.6462	58.7394	-1.19558	positive	positive	positive
TCONS_00042684	35.2908	0	inf	hsa-miR-30a-5p	125.513	731.419	-2.54286	PTP4A1	7803	25.6462	58.7394	-1.19558	positive	negative	negative
TCONS_00224465	0	21.9627	-inf	hsa-miR-30a-5p	125.513	731.419	-2.54286	PTP4A1	7803	25.6462	58.7394	-1.19558	positive	positive	positive
TCONS_00009186	0	67.8458	-inf	hsa-miR-30a-5p	125.513	731.419	-2.54286	ELOVL5	60481	98.7338	33.3815	1.5645	negative	positive	negative
TCONS_00042684	35.2908	0	inf	hsa-miR-30a-5p	125.513	731.419	-2.54286	ELOVL5	60481	98.7338	33.3815	1.5645	negative	negative	positive
TCONS_00224465	0	21.9627	-inf	hsa-miR-30a-5p	125.513	731.419	-2.54286	ELOVL5	60481	98.7338	33.3815	1.5645	negative	positive	negative
TCONS_00009186	0	67.8458	-inf	hsa-miR-30a-5p	125.513	731.419	-2.54286	SAMD9	54809	15.5769	2.54787	2.61205	negative	positive	negative
TCONS_00042684	35.2908	0	inf	hsa-miR-30a-5p	125.513	731.419	-2.54286	SAMD9	54809	15.5769	2.54787	2.61205	negative	negative	positive
TCONS_00224465	0	21.9627	-inf	hsa-miR-30a-5p	125.513	731.419	-2.54286	SAMD9	54809	15.5769	2.54787	2.61205	negative	positive	negative
TCONS_00009186	0	67.8458	-inf	hsa-miR-30a-5p	125.513	731.419	-2.54286	PAIP1	10605	47.1709	17.4818	1.43204	negative	positive	negative
TCONS_00042684	35.2908	0	inf	hsa-miR-30a-5p	125.513	731.419	-2.54286	PAIP1	10605	47.1709	17.4818	1.43204	negative	negative	positive
TCONS_00224465	0	21.9627	-inf	hsa-miR-30a-5p	125.513	731.419	-2.54286	PAIP1	10605	47.1709	17.4818	1.43204	negative	positive	negative
TCONS_00009186	0	67.8458	-inf	hsa-miR-30a-5p	125.513	731.419	-2.54286	ITGB4	3691	44.1565	4.35307	3.34252	negative	positive	negative
TCONS_00042684	35.2908	0	inf	hsa-miR-30a-5p	125.513	731.419	-2.54286	ITGB4	3691	44.1565	4.35307	3.34252	negative	negative	positive
TCONS_00224465	0	21.9627	-inf	hsa-miR-30a-5p	125.513	731.419	-2.54286	ITGB4	3691	44.1565	4.35307	3.34252	negative	positive	negative
TCONS_00009186	0	67.8458	-inf	hsa-miR-30a-5p	125.513	731.419	-2.54286	UBL3	5412	44.1506	0.844039	5.70898	negative	positive	negative
TCONS_00042684	35.2908	0	inf	hsa-miR-30a-5p	125.513	731.419	-2.54286	UBL3	5412	44.1506	0.844039	5.70898	negative	negative	positive
TCONS_00224465	0	21.9627	-inf	hsa-miR-30a-5p	125.513	731.419	-2.54286	UBL3	5412	44.1506	0.844039	5.70898	negative	positive	negative
TCONS_00009186	0	67.8458	-inf	hsa-miR-30a-5p	125.513	731.419	-2.54286	PTMS	5763	28.23	105.158	-1.89726	positive	positive	positive
TCONS_00042684	35.2908	0	inf	hsa-miR-30a-5p	125.513	731.419	-2.54286	PTMS	5763	28.23	105.158	-1.89726	positive	negative	negative
TCONS_00224465	0	21.9627	-inf	hsa-miR-30a-5p	125.513	731.419	-2.54286	PTMS	5763	28.23	105.158	-1.89726	positive	positive	positive
TCONS_00009186	0	67.8458	-inf	hsa-miR-30a-5p	125.513	731.419	-2.54286	SERPINE2	5270	131.012	0.0204972	12.642	negative	positive	negative
TCONS_00042684	35.2908	0	inf	hsa-miR-30a-5p	125.513	731.419	-2.54286	SERPINE2	5270	131.012	0.0204972	12.642	negative	negative	positive
TCONS_00224465	0	21.9627	-inf	hsa-miR-30a-5p	125.513	731.419	-2.54286	SERPINE2	5270	131.012	0.0204972	12.642	negative	positive	negative
TCONS_00009186	0	67.8458	-inf	hsa-miR-30a-5p	125.513	731.419	-2.54286	CORO1C	23603	8.33489	1.16171	2.84291	negative	positive	negative
TCONS_00042684	35.2908	0	inf	hsa-miR-30a-5p	125.513	731.419	-2.54286	CORO1C	23603	8.33489	1.16171	2.84291	negative	negative	positive
TCONS_00224465	0	21.9627	-inf	hsa-miR-30a-5p	125.513	731.419	-2.54286	CORO1C	23603	8.33489	1.16171	2.84291	negative	positive	negative
TCONS_00009186	0	67.8458	-inf	hsa-miR-30a-5p	125.513	731.419	-2.54286	DDX10	1662	0.00718725	12.8889	-10.8084	positive	positive	positive
TCONS_00042684	35.2908	0	inf	hsa-miR-30a-5p	125.513	731.419	-2.54286	DDX10	1662	0.00718725	12.8889	-10.8084	positive	negative	negative
TCONS_00224465	0	21.9627	-inf	hsa-miR-30a-5p	125.513	731.419	-2.54286	DDX10	1662	0.00718725	12.8889	-10.8084	positive	positive	positive
TCONS_00009186	0	67.8458	-inf	hsa-miR-30a-5p	125.513	731.419	-2.54286	FAM96A	84191	0	78.4174	-inf	positive	positive	positive
TCONS_00042684	35.2908	0	inf	hsa-miR-30a-5p	125.513	731.419	-2.54286	FAM96A	84191	0	78.4174	-inf	positive	negative	negative
TCONS_00224465	0	21.9627	-inf	hsa-miR-30a-5p	125.513	731.419	-2.54286	FAM96A	84191	0	78.4174	-inf	positive	positive	positive
TCONS_00009186	0	67.8458	-inf	hsa-miR-30a-5p	125.513	731.419	-2.54286	CPSF1	29894	5.93809	0.000814206	12.8323	negative	positive	negative
TCONS_00042684	35.2908	0	inf	hsa-miR-30a-5p	125.513	731.419	-2.54286	CPSF1	29894	5.93809	0.000814206	12.8323	negative	negative	positive
TCONS_00224465	0	21.9627	-inf	hsa-miR-30a-5p	125.513	731.419	-2.54286	CPSF1	29894	5.93809	0.000814206	12.8323	negative	positive	negative
TCONS_00009186	0	67.8458	-inf	hsa-miR-30a-5p	125.513	731.419	-2.54286	SNX3	8724	33.1284	82.6494	-1.31894	positive	positive	positive
TCONS_00042684	35.2908	0	inf	hsa-miR-30a-5p	125.513	731.419	-2.54286	SNX3	8724	33.1284	82.6494	-1.31894	positive	negative	negative
TCONS_00224465	0	21.9627	-inf	hsa-miR-30a-5p	125.513	731.419	-2.54286	SNX3	8724	33.1284	82.6494	-1.31894	positive	positive	positive
TCONS_00009186	0	67.8458	-inf	hsa-miR-30a-5p	125.513	731.419	-2.54286	HECTD1	25831	8.53342	0	inf	negative	positive	negative
TCONS_00042684	35.2908	0	inf	hsa-miR-30a-5p	125.513	731.419	-2.54286	HECTD1	25831	8.53342	0	inf	negative	negative	positive
TCONS_00224465	0	21.9627	-inf	hsa-miR-30a-5p	125.513	731.419	-2.54286	HECTD1	25831	8.53342	0	inf	negative	positive	negative
TCONS_00009186	0	67.8458	-inf	hsa-miR-30a-5p	125.513	731.419	-2.54286	WDR74	54663	6.51706	0	inf	negative	positive	negative
TCONS_00042684	35.2908	0	inf	hsa-miR-30a-5p	125.513	731.419	-2.54286	WDR74	54663	6.51706	0	inf	negative	negative	positive
TCONS_00224465	0	21.9627	-inf	hsa-miR-30a-5p	125.513	731.419	-2.54286	WDR74	54663	6.51706	0	inf	negative	positive	negative
TCONS_00009186	0	67.8458	-inf	hsa-miR-30a-5p	125.513	731.419	-2.54286	SF3B3	23450	0	8.9769	-inf	positive	positive	positive
TCONS_00042684	35.2908	0	inf	hsa-miR-30a-5p	125.513	731.419	-2.54286	SF3B3	23450	0	8.9769	-inf	positive	negative	negative
TCONS_00224465	0	21.9627	-inf	hsa-miR-30a-5p	125.513	731.419	-2.54286	SF3B3	23450	0	8.9769	-inf	positive	positive	positive
TCONS_00009186	0	67.8458	-inf	hsa-miR-30a-5p	125.513	731.419	-2.54286	OGDH	4967	37.3998	17.4971	1.09592	negative	positive	negative
TCONS_00042684	35.2908	0	inf	hsa-miR-30a-5p	125.513	731.419	-2.54286	OGDH	4967	37.3998	17.4971	1.09592	negative	negative	positive
TCONS_00224465	0	21.9627	-inf	hsa-miR-30a-5p	125.513	731.419	-2.54286	OGDH	4967	37.3998	17.4971	1.09592	negative	positive	negative
TCONS_00009186	0	67.8458	-inf	hsa-miR-30a-5p	125.513	731.419	-2.54286	TBC1D4	9882	7.7785	0.0275798	8.13974	negative	positive	negative
TCONS_00042684	35.2908	0	inf	hsa-miR-30a-5p	125.513	731.419	-2.54286	TBC1D4	9882	7.7785	0.0275798	8.13974	negative	negative	positive
TCONS_00224465	0	21.9627	-inf	hsa-miR-30a-5p	125.513	731.419	-2.54286	TBC1D4	9882	7.7785	0.0275798	8.13974	negative	positive	negative
TCONS_00009186	0	67.8458	-inf	hsa-miR-30a-5p	125.513	731.419	-2.54286	DNAJB1	3337	54.0079	19.6921	1.45555	negative	positive	negative
TCONS_00042684	35.2908	0	inf	hsa-miR-30a-5p	125.513	731.419	-2.54286	DNAJB1	3337	54.0079	19.6921	1.45555	negative	negative	positive
TCONS_00224465	0	21.9627	-inf	hsa-miR-30a-5p	125.513	731.419	-2.54286	DNAJB1	3337	54.0079	19.6921	1.45555	negative	positive	negative
TCONS_00009186	0	67.8458	-inf	hsa-miR-30a-5p	125.513	731.419	-2.54286	ATXN10	25814	30.3665	2.58545	3.55399	negative	positive	negative
TCONS_00042684	35.2908	0	inf	hsa-miR-30a-5p	125.513	731.419	-2.54286	ATXN10	25814	30.3665	2.58545	3.55399	negative	negative	positive
TCONS_00224465	0	21.9627	-inf	hsa-miR-30a-5p	125.513	731.419	-2.54286	ATXN10	25814	30.3665	2.58545	3.55399	negative	positive	negative
TCONS_00009186	0	67.8458	-inf	hsa-miR-30a-5p	125.513	731.419	-2.54286	NDUFAF1	51103	9.25438	0	inf	negative	positive	negative
TCONS_00042684	35.2908	0	inf	hsa-miR-30a-5p	125.513	731.419	-2.54286	NDUFAF1	51103	9.25438	0	inf	negative	negative	positive
TCONS_00224465	0	21.9627	-inf	hsa-miR-30a-5p	125.513	731.419	-2.54286	NDUFAF1	51103	9.25438	0	inf	negative	positive	negative
TCONS_00009186	0	67.8458	-inf	hsa-miR-30a-5p	125.513	731.419	-2.54286	KPNA4	3840	25.5224	10.0162	1.34944	negative	positive	negative
TCONS_00042684	35.2908	0	inf	hsa-miR-30a-5p	125.513	731.419	-2.54286	KPNA4	3840	25.5224	10.0162	1.34944	negative	negative	positive
TCONS_00224465	0	21.9627	-inf	hsa-miR-30a-5p	125.513	731.419	-2.54286	KPNA4	3840	25.5224	10.0162	1.34944	negative	positive	negative
TCONS_00009186	0	67.8458	-inf	hsa-miR-30a-5p	125.513	731.419	-2.54286	EGFR	1956	6.99627	0	inf	negative	positive	negative
TCONS_00042684	35.2908	0	inf	hsa-miR-30a-5p	125.513	731.419	-2.54286	EGFR	1956	6.99627	0	inf	negative	negative	positive
TCONS_00224465	0	21.9627	-inf	hsa-miR-30a-5p	125.513	731.419	-2.54286	EGFR	1956	6.99627	0	inf	negative	positive	negative
TCONS_00009186	0	67.8458	-inf	hsa-miR-30a-5p	125.513	731.419	-2.54286	PDCD10	11235	1.67781	34.7997	-4.37442	positive	positive	positive
TCONS_00042684	35.2908	0	inf	hsa-miR-30a-5p	125.513	731.419	-2.54286	PDCD10	11235	1.67781	34.7997	-4.37442	positive	negative	negative
TCONS_00224465	0	21.9627	-inf	hsa-miR-30a-5p	125.513	731.419	-2.54286	PDCD10	11235	1.67781	34.7997	-4.37442	positive	positive	positive
TCONS_00009186	0	67.8458	-inf	hsa-miR-30a-5p	125.513	731.419	-2.54286	PSME4	23198	11.637	0.432351	4.75038	negative	positive	negative
TCONS_00042684	35.2908	0	inf	hsa-miR-30a-5p	125.513	731.419	-2.54286	PSME4	23198	11.637	0.432351	4.75038	negative	negative	positive
TCONS_00224465	0	21.9627	-inf	hsa-miR-30a-5p	125.513	731.419	-2.54286	PSME4	23198	11.637	0.432351	4.75038	negative	positive	negative
TCONS_00009186	0	67.8458	-inf	hsa-miR-30a-5p	125.513	731.419	-2.54286	FAF2	23197	31.4387	7.94702	1.98405	negative	positive	negative
TCONS_00042684	35.2908	0	inf	hsa-miR-30a-5p	125.513	731.419	-2.54286	FAF2	23197	31.4387	7.94702	1.98405	negative	negative	positive
TCONS_00224465	0	21.9627	-inf	hsa-miR-30a-5p	125.513	731.419	-2.54286	FAF2	23197	31.4387	7.94702	1.98405	negative	positive	negative
TCONS_00009186	0	67.8458	-inf	hsa-miR-30a-5p	125.513	731.419	-2.54286	SPCS3	60559	5.93924	0	inf	negative	positive	negative
TCONS_00042684	35.2908	0	inf	hsa-miR-30a-5p	125.513	731.419	-2.54286	SPCS3	60559	5.93924	0	inf	negative	negative	positive
TCONS_00224465	0	21.9627	-inf	hsa-miR-30a-5p	125.513	731.419	-2.54286	SPCS3	60559	5.93924	0	inf	negative	positive	negative
TCONS_00009186	0	67.8458	-inf	hsa-miR-30a-5p	125.513	731.419	-2.54286	FBN1	2200	0	9.27494	-inf	positive	positive	positive
TCONS_00042684	35.2908	0	inf	hsa-miR-30a-5p	125.513	731.419	-2.54286	FBN1	2200	0	9.27494	-inf	positive	negative	negative
TCONS_00224465	0	21.9627	-inf	hsa-miR-30a-5p	125.513	731.419	-2.54286	FBN1	2200	0	9.27494	-inf	positive	positive	positive
TCONS_00009186	0	67.8458	-inf	hsa-miR-30a-5p	125.513	731.419	-2.54286	PPP1R12A	4659	0	20.4397	-inf	positive	positive	positive
TCONS_00042684	35.2908	0	inf	hsa-miR-30a-5p	125.513	731.419	-2.54286	PPP1R12A	4659	0	20.4397	-inf	positive	negative	negative
TCONS_00224465	0	21.9627	-inf	hsa-miR-30a-5p	125.513	731.419	-2.54286	PPP1R12A	4659	0	20.4397	-inf	positive	positive	positive
TCONS_00009186	0	67.8458	-inf	hsa-miR-30a-5p	125.513	731.419	-2.54286	RAB21	23011	23.8851	6.86995	1.79774	negative	positive	negative
TCONS_00042684	35.2908	0	inf	hsa-miR-30a-5p	125.513	731.419	-2.54286	RAB21	23011	23.8851	6.86995	1.79774	negative	negative	positive
TCONS_00224465	0	21.9627	-inf	hsa-miR-30a-5p	125.513	731.419	-2.54286	RAB21	23011	23.8851	6.86995	1.79774	negative	positive	negative
TCONS_00009186	0	67.8458	-inf	hsa-miR-30a-5p	125.513	731.419	-2.54286	CAT	847	26.3019	58.9812	-1.16509	positive	positive	positive
TCONS_00042684	35.2908	0	inf	hsa-miR-30a-5p	125.513	731.419	-2.54286	CAT	847	26.3019	58.9812	-1.16509	positive	negative	negative
TCONS_00224465	0	21.9627	-inf	hsa-miR-30a-5p	125.513	731.419	-2.54286	CAT	847	26.3019	58.9812	-1.16509	positive	positive	positive
TCONS_00009186	0	67.8458	-inf	hsa-miR-30a-5p	125.513	731.419	-2.54286	AK2	204	58.1472	0.0113329	12.325	negative	positive	negative
TCONS_00042684	35.2908	0	inf	hsa-miR-30a-5p	125.513	731.419	-2.54286	AK2	204	58.1472	0.0113329	12.325	negative	negative	positive
TCONS_00224465	0	21.9627	-inf	hsa-miR-30a-5p	125.513	731.419	-2.54286	AK2	204	58.1472	0.0113329	12.325	negative	positive	negative
TCONS_00009186	0	67.8458	-inf	hsa-miR-30a-5p	125.513	731.419	-2.54286	ZNF638	27332	0.80926	9.38677	-3.53595	positive	positive	positive
TCONS_00042684	35.2908	0	inf	hsa-miR-30a-5p	125.513	731.419	-2.54286	ZNF638	27332	0.80926	9.38677	-3.53595	positive	negative	negative
TCONS_00224465	0	21.9627	-inf	hsa-miR-30a-5p	125.513	731.419	-2.54286	ZNF638	27332	0.80926	9.38677	-3.53595	positive	positive	positive
TCONS_00009186	0	67.8458	-inf	hsa-miR-30a-5p	125.513	731.419	-2.54286	GGCT	79017	1.18265	48.2691	-5.35101	positive	positive	positive
TCONS_00042684	35.2908	0	inf	hsa-miR-30a-5p	125.513	731.419	-2.54286	GGCT	79017	1.18265	48.2691	-5.35101	positive	negative	negative
TCONS_00224465	0	21.9627	-inf	hsa-miR-30a-5p	125.513	731.419	-2.54286	GGCT	79017	1.18265	48.2691	-5.35101	positive	positive	positive
TCONS_00009186	0	67.8458	-inf	hsa-miR-30a-5p	125.513	731.419	-2.54286	TIMM9	26520	2.54514	26.5893	-3.38503	positive	positive	positive
TCONS_00042684	35.2908	0	inf	hsa-miR-30a-5p	125.513	731.419	-2.54286	TIMM9	26520	2.54514	26.5893	-3.38503	positive	negative	negative
TCONS_00224465	0	21.9627	-inf	hsa-miR-30a-5p	125.513	731.419	-2.54286	TIMM9	26520	2.54514	26.5893	-3.38503	positive	positive	positive
TCONS_00009186	0	67.8458	-inf	hsa-miR-30a-5p	125.513	731.419	-2.54286	CSNK1G2	1455	19.0177	2.27579	3.0629	negative	positive	negative
TCONS_00042684	35.2908	0	inf	hsa-miR-30a-5p	125.513	731.419	-2.54286	CSNK1G2	1455	19.0177	2.27579	3.0629	negative	negative	positive
TCONS_00224465	0	21.9627	-inf	hsa-miR-30a-5p	125.513	731.419	-2.54286	CSNK1G2	1455	19.0177	2.27579	3.0629	negative	positive	negative
TCONS_00009186	0	67.8458	-inf	hsa-miR-30a-5p	125.513	731.419	-2.54286	WDR12	55759	10.2118	0	inf	negative	positive	negative
TCONS_00042684	35.2908	0	inf	hsa-miR-30a-5p	125.513	731.419	-2.54286	WDR12	55759	10.2118	0	inf	negative	negative	positive
TCONS_00224465	0	21.9627	-inf	hsa-miR-30a-5p	125.513	731.419	-2.54286	WDR12	55759	10.2118	0	inf	negative	positive	negative
TCONS_00009186	0	67.8458	-inf	hsa-miR-30a-5p	125.513	731.419	-2.54286	KCNN4	3783	6.10446	0	inf	negative	positive	negative
TCONS_00042684	35.2908	0	inf	hsa-miR-30a-5p	125.513	731.419	-2.54286	KCNN4	3783	6.10446	0	inf	negative	negative	positive
TCONS_00224465	0	21.9627	-inf	hsa-miR-30a-5p	125.513	731.419	-2.54286	KCNN4	3783	6.10446	0	inf	negative	positive	negative
TCONS_00009186	0	67.8458	-inf	hsa-miR-30a-5p	125.513	731.419	-2.54286	CTNND1	1500	73.9848	7.0038	3.40102	negative	positive	negative
TCONS_00042684	35.2908	0	inf	hsa-miR-30a-5p	125.513	731.419	-2.54286	CTNND1	1500	73.9848	7.0038	3.40102	negative	negative	positive
TCONS_00224465	0	21.9627	-inf	hsa-miR-30a-5p	125.513	731.419	-2.54286	CTNND1	1500	73.9848	7.0038	3.40102	negative	positive	negative
TCONS_00009186	0	67.8458	-inf	hsa-miR-30a-5p	125.513	731.419	-2.54286	DDX50	79009	0.412369	22.7385	-5.78506	positive	positive	positive
TCONS_00042684	35.2908	0	inf	hsa-miR-30a-5p	125.513	731.419	-2.54286	DDX50	79009	0.412369	22.7385	-5.78506	positive	negative	negative
TCONS_00224465	0	21.9627	-inf	hsa-miR-30a-5p	125.513	731.419	-2.54286	DDX50	79009	0.412369	22.7385	-5.78506	positive	positive	positive
TCONS_00009186	0	67.8458	-inf	hsa-miR-30a-5p	125.513	731.419	-2.54286	GABARAPL2	11345	22.8925	93.6843	-2.03293	positive	positive	positive
TCONS_00042684	35.2908	0	inf	hsa-miR-30a-5p	125.513	731.419	-2.54286	GABARAPL2	11345	22.8925	93.6843	-2.03293	positive	negative	negative
TCONS_00224465	0	21.9627	-inf	hsa-miR-30a-5p	125.513	731.419	-2.54286	GABARAPL2	11345	22.8925	93.6843	-2.03293	positive	positive	positive
TCONS_00009186	0	67.8458	-inf	hsa-miR-30a-5p	125.513	731.419	-2.54286	THBS1	7057	131.653	0.0993152	10.3724	negative	positive	negative
TCONS_00042684	35.2908	0	inf	hsa-miR-30a-5p	125.513	731.419	-2.54286	THBS1	7057	131.653	0.0993152	10.3724	negative	negative	positive
TCONS_00224465	0	21.9627	-inf	hsa-miR-30a-5p	125.513	731.419	-2.54286	THBS1	7057	131.653	0.0993152	10.3724	negative	positive	negative
TCONS_00009186	0	67.8458	-inf	hsa-miR-30a-5p	125.513	731.419	-2.54286	APEH	327	8.54604	34.4704	-2.01203	positive	positive	positive
TCONS_00042684	35.2908	0	inf	hsa-miR-30a-5p	125.513	731.419	-2.54286	APEH	327	8.54604	34.4704	-2.01203	positive	negative	negative
TCONS_00224465	0	21.9627	-inf	hsa-miR-30a-5p	125.513	731.419	-2.54286	APEH	327	8.54604	34.4704	-2.01203	positive	positive	positive
TCONS_00009186	0	67.8458	-inf	hsa-miR-30a-5p	125.513	731.419	-2.54286	ANXA1	301	607.269	137.995	2.13772	negative	positive	negative
TCONS_00042684	35.2908	0	inf	hsa-miR-30a-5p	125.513	731.419	-2.54286	ANXA1	301	607.269	137.995	2.13772	negative	negative	positive
TCONS_00224465	0	21.9627	-inf	hsa-miR-30a-5p	125.513	731.419	-2.54286	ANXA1	301	607.269	137.995	2.13772	negative	positive	negative
TCONS_00009186	0	67.8458	-inf	hsa-miR-30a-5p	125.513	731.419	-2.54286	BAX	581	5.97805	0	inf	negative	positive	negative
TCONS_00042684	35.2908	0	inf	hsa-miR-30a-5p	125.513	731.419	-2.54286	BAX	581	5.97805	0	inf	negative	negative	positive
TCONS_00224465	0	21.9627	-inf	hsa-miR-30a-5p	125.513	731.419	-2.54286	BAX	581	5.97805	0	inf	negative	positive	negative
TCONS_00009186	0	67.8458	-inf	hsa-miR-30a-5p	125.513	731.419	-2.54286	NIP7	51388	32.1615	6.52029	2.30233	negative	positive	negative
TCONS_00042684	35.2908	0	inf	hsa-miR-30a-5p	125.513	731.419	-2.54286	NIP7	51388	32.1615	6.52029	2.30233	negative	negative	positive
TCONS_00224465	0	21.9627	-inf	hsa-miR-30a-5p	125.513	731.419	-2.54286	NIP7	51388	32.1615	6.52029	2.30233	negative	positive	negative
TCONS_00009186	0	67.8458	-inf	hsa-miR-30a-5p	125.513	731.419	-2.54286	PKM	5315	12.3968	812.374	-6.03411	positive	positive	positive
TCONS_00042684	35.2908	0	inf	hsa-miR-30a-5p	125.513	731.419	-2.54286	PKM	5315	12.3968	812.374	-6.03411	positive	negative	negative
TCONS_00224465	0	21.9627	-inf	hsa-miR-30a-5p	125.513	731.419	-2.54286	PKM	5315	12.3968	812.374	-6.03411	positive	positive	positive
TCONS_00009186	0	67.8458	-inf	hsa-miR-30a-5p	125.513	731.419	-2.54286	YWHAE	7531	39.7573	10.0731	1.98072	negative	positive	negative
TCONS_00042684	35.2908	0	inf	hsa-miR-30a-5p	125.513	731.419	-2.54286	YWHAE	7531	39.7573	10.0731	1.98072	negative	negative	positive
TCONS_00224465	0	21.9627	-inf	hsa-miR-30a-5p	125.513	731.419	-2.54286	YWHAE	7531	39.7573	10.0731	1.98072	negative	positive	negative
TCONS_00009186	0	67.8458	-inf	hsa-miR-30a-5p	125.513	731.419	-2.54286	UTP6	55813	15.7727	0	inf	negative	positive	negative
TCONS_00042684	35.2908	0	inf	hsa-miR-30a-5p	125.513	731.419	-2.54286	UTP6	55813	15.7727	0	inf	negative	negative	positive
TCONS_00224465	0	21.9627	-inf	hsa-miR-30a-5p	125.513	731.419	-2.54286	UTP6	55813	15.7727	0	inf	negative	positive	negative
TCONS_00009186	0	67.8458	-inf	hsa-miR-30a-5p	125.513	731.419	-2.54286	ACSL4	2182	14.7925	0.0110857	10.382	negative	positive	negative
TCONS_00042684	35.2908	0	inf	hsa-miR-30a-5p	125.513	731.419	-2.54286	ACSL4	2182	14.7925	0.0110857	10.382	negative	negative	positive
TCONS_00224465	0	21.9627	-inf	hsa-miR-30a-5p	125.513	731.419	-2.54286	ACSL4	2182	14.7925	0.0110857	10.382	negative	positive	negative
TCONS_00009186	0	67.8458	-inf	hsa-miR-30a-5p	125.513	731.419	-2.54286	CAPN2	824	100.013	23.3978	2.09574	negative	positive	negative
TCONS_00042684	35.2908	0	inf	hsa-miR-30a-5p	125.513	731.419	-2.54286	CAPN2	824	100.013	23.3978	2.09574	negative	negative	positive
TCONS_00224465	0	21.9627	-inf	hsa-miR-30a-5p	125.513	731.419	-2.54286	CAPN2	824	100.013	23.3978	2.09574	negative	positive	negative
TCONS_00009186	0	67.8458	-inf	hsa-miR-30a-5p	125.513	731.419	-2.54286	NAP1L1	4673	12.8897	75.628	-2.5527	positive	positive	positive
TCONS_00042684	35.2908	0	inf	hsa-miR-30a-5p	125.513	731.419	-2.54286	NAP1L1	4673	12.8897	75.628	-2.5527	positive	negative	negative
TCONS_00224465	0	21.9627	-inf	hsa-miR-30a-5p	125.513	731.419	-2.54286	NAP1L1	4673	12.8897	75.628	-2.5527	positive	positive	positive
TCONS_00009186	0	67.8458	-inf	hsa-miR-30a-5p	125.513	731.419	-2.54286	IKBIP	121457	1.26999	28.8645	-4.50641	positive	positive	positive
TCONS_00042684	35.2908	0	inf	hsa-miR-30a-5p	125.513	731.419	-2.54286	IKBIP	121457	1.26999	28.8645	-4.50641	positive	negative	negative
TCONS_00224465	0	21.9627	-inf	hsa-miR-30a-5p	125.513	731.419	-2.54286	IKBIP	121457	1.26999	28.8645	-4.50641	positive	positive	positive
TCONS_00009186	0	67.8458	-inf	hsa-miR-30a-5p	125.513	731.419	-2.54286	UHRF2	115426	9.62106	1.78328	2.43166	negative	positive	negative
TCONS_00042684	35.2908	0	inf	hsa-miR-30a-5p	125.513	731.419	-2.54286	UHRF2	115426	9.62106	1.78328	2.43166	negative	negative	positive
TCONS_00224465	0	21.9627	-inf	hsa-miR-30a-5p	125.513	731.419	-2.54286	UHRF2	115426	9.62106	1.78328	2.43166	negative	positive	negative
TCONS_00009186	0	67.8458	-inf	hsa-miR-30a-5p	125.513	731.419	-2.54286	GTF2H1	2965	23.233	4.43089	2.39051	negative	positive	negative
TCONS_00042684	35.2908	0	inf	hsa-miR-30a-5p	125.513	731.419	-2.54286	GTF2H1	2965	23.233	4.43089	2.39051	negative	negative	positive
TCONS_00224465	0	21.9627	-inf	hsa-miR-30a-5p	125.513	731.419	-2.54286	GTF2H1	2965	23.233	4.43089	2.39051	negative	positive	negative
TCONS_00009186	0	67.8458	-inf	hsa-miR-30a-5p	125.513	731.419	-2.54286	HNRNPA1	3178	244.156	27.3806	3.15657	negative	positive	negative
TCONS_00042684	35.2908	0	inf	hsa-miR-30a-5p	125.513	731.419	-2.54286	HNRNPA1	3178	244.156	27.3806	3.15657	negative	negative	positive
TCONS_00224465	0	21.9627	-inf	hsa-miR-30a-5p	125.513	731.419	-2.54286	HNRNPA1	3178	244.156	27.3806	3.15657	negative	positive	negative
TCONS_00009186	0	67.8458	-inf	hsa-miR-30a-5p	125.513	731.419	-2.54286	GNA13	10672	9.65819	0.28274	5.0942	negative	positive	negative
TCONS_00042684	35.2908	0	inf	hsa-miR-30a-5p	125.513	731.419	-2.54286	GNA13	10672	9.65819	0.28274	5.0942	negative	negative	positive
TCONS_00224465	0	21.9627	-inf	hsa-miR-30a-5p	125.513	731.419	-2.54286	GNA13	10672	9.65819	0.28274	5.0942	negative	positive	negative
TCONS_00009186	0	67.8458	-inf	hsa-miR-30a-5p	125.513	731.419	-2.54286	AP3S1	1176	5.5901	0	inf	negative	positive	negative
TCONS_00042684	35.2908	0	inf	hsa-miR-30a-5p	125.513	731.419	-2.54286	AP3S1	1176	5.5901	0	inf	negative	negative	positive
TCONS_00224465	0	21.9627	-inf	hsa-miR-30a-5p	125.513	731.419	-2.54286	AP3S1	1176	5.5901	0	inf	negative	positive	negative
TCONS_00009186	0	67.8458	-inf	hsa-miR-30a-5p	125.513	731.419	-2.54286	PICALM	8301	0	76.5292	-inf	positive	positive	positive
TCONS_00042684	35.2908	0	inf	hsa-miR-30a-5p	125.513	731.419	-2.54286	PICALM	8301	0	76.5292	-inf	positive	negative	negative
TCONS_00224465	0	21.9627	-inf	hsa-miR-30a-5p	125.513	731.419	-2.54286	PICALM	8301	0	76.5292	-inf	positive	positive	positive
TCONS_00009186	0	67.8458	-inf	hsa-miR-30a-5p	125.513	731.419	-2.54286	ERLIN1	10613	30.8299	0	inf	negative	positive	negative
TCONS_00042684	35.2908	0	inf	hsa-miR-30a-5p	125.513	731.419	-2.54286	ERLIN1	10613	30.8299	0	inf	negative	negative	positive
TCONS_00224465	0	21.9627	-inf	hsa-miR-30a-5p	125.513	731.419	-2.54286	ERLIN1	10613	30.8299	0	inf	negative	positive	negative
TCONS_00042684	35.2908	0	inf	hsa-miR-26b-5p	115	240.409	-1.06386	TIMP1	7076	0.691443	236.171	-8.41601	positive	negative	negative
TCONS_00042684	35.2908	0	inf	hsa-miR-26b-5p	115	240.409	-1.06386	TRMT2B	79979	6.10585	0.139633	5.45048	negative	negative	positive
TCONS_00042684	35.2908	0	inf	hsa-miR-26b-5p	115	240.409	-1.06386	ZDHHC7	55625	0	8.15094	-inf	positive	negative	negative
TCONS_00042684	35.2908	0	inf	hsa-miR-26b-5p	115	240.409	-1.06386	SYNCRIP	10492	9.97354	0.259531	5.26413	negative	negative	positive
TCONS_00042684	35.2908	0	inf	hsa-miR-26b-5p	115	240.409	-1.06386	PFKFB3	5209	11.4604	0	inf	negative	negative	positive
TCONS_00042684	35.2908	0	inf	hsa-miR-26b-5p	115	240.409	-1.06386	DONSON	29980	0	7.59267	-inf	positive	negative	negative
TCONS_00042684	35.2908	0	inf	hsa-miR-26b-5p	115	240.409	-1.06386	C1GALT1C1	29071	22.4192	0.139323	7.33016	negative	negative	positive
TCONS_00042684	35.2908	0	inf	hsa-miR-26b-5p	115	240.409	-1.06386	WDR83OS	51398	53.1371	14.7951	1.8446	negative	negative	positive
TCONS_00042684	35.2908	0	inf	hsa-miR-26b-5p	115	240.409	-1.06386	SRP14	6727	3.82981	44.5198	-3.5391	positive	negative	negative
TCONS_00042684	35.2908	0	inf	hsa-miR-26b-5p	115	240.409	-1.06386	NMRK1	54981	22.0547	0	inf	negative	negative	positive
TCONS_00042684	35.2908	0	inf	hsa-miR-26b-5p	115	240.409	-1.06386	ZBTB25	7597	1.10193	13.4868	-3.61344	positive	negative	negative
TCONS_00042684	35.2908	0	inf	hsa-miR-26b-5p	115	240.409	-1.06386	PODXL	5420	6.49125	28.3736	-2.12798	positive	negative	negative
TCONS_00042684	35.2908	0	inf	hsa-miR-26b-5p	115	240.409	-1.06386	DUSP1	1843	151.564	54.3702	1.47904	negative	negative	positive
TCONS_00042684	35.2908	0	inf	hsa-miR-26b-5p	115	240.409	-1.06386	FOXF2	2295	6.08962	22.8034	-1.90483	positive	negative	negative
TCONS_00042684	35.2908	0	inf	hsa-miR-26b-5p	115	240.409	-1.06386	TSPAN13	27075	35.613	0	inf	negative	negative	positive
TCONS_00042684	35.2908	0	inf	hsa-miR-26b-5p	115	240.409	-1.06386	DBNL	28988	0.0911669	9.75518	-6.74151	positive	negative	negative
TCONS_00042684	35.2908	0	inf	hsa-miR-26b-5p	115	240.409	-1.06386	ACN9	57001	5.59505	0.00028799	14.2458	negative	negative	positive
TCONS_00042684	35.2908	0	inf	hsa-miR-26b-5p	115	240.409	-1.06386	COQ2	27235	22.5647	1.71716	3.71597	negative	negative	positive
TCONS_00042684	35.2908	0	inf	hsa-miR-26b-5p	115	240.409	-1.06386	PPAP2A	8611	2.65305	26.0957	-3.29809	positive	negative	negative
TCONS_00042684	35.2908	0	inf	hsa-miR-26b-5p	115	240.409	-1.06386	AUP1	550	10.9103	0	inf	negative	negative	positive
TCONS_00042684	35.2908	0	inf	hsa-miR-26b-5p	115	240.409	-1.06386	SEC61G	23480	235.524	638.455	-1.43871	positive	negative	negative
TCONS_00042684	35.2908	0	inf	hsa-miR-26b-5p	115	240.409	-1.06386	ZNF141	7700	0	8.65539	-inf	positive	negative	negative
TCONS_00042684	35.2908	0	inf	hsa-miR-26b-5p	115	240.409	-1.06386	UGDH	7358	5.46823	75.1636	-3.78089	positive	negative	negative
TCONS_00042684	35.2908	0	inf	hsa-miR-26b-5p	115	240.409	-1.06386	EIF4A1	1973	96.6015	0	inf	negative	negative	positive
TCONS_00042684	35.2908	0	inf	hsa-miR-26b-5p	115	240.409	-1.06386	KIAA1033	23325	7.42885	0.747395	3.3132	negative	negative	positive
TCONS_00042684	35.2908	0	inf	hsa-miR-26b-5p	115	240.409	-1.06386	VPS54	51542	5.68418	0	inf	negative	negative	positive
TCONS_00042684	35.2908	0	inf	hsa-miR-26b-5p	115	240.409	-1.06386	MED22	6837	0.202158	15.7942	-6.28777	positive	negative	negative
TCONS_00042684	35.2908	0	inf	hsa-miR-26b-5p	115	240.409	-1.06386	GCNT2	2651	8.71192	0	inf	negative	negative	positive
TCONS_00042684	35.2908	0	inf	hsa-miR-26b-5p	115	240.409	-1.06386	PTCD3	55037	0.600215	28.6721	-5.57802	positive	negative	negative
TCONS_00042684	35.2908	0	inf	hsa-miR-26b-5p	115	240.409	-1.06386	ITFG1	81533	34.9428	4.23018	3.0462	negative	negative	positive
TCONS_00042684	35.2908	0	inf	hsa-miR-26b-5p	115	240.409	-1.06386	TNKS	8658	6.68015	0.331893	4.33109	negative	negative	positive
TCONS_00042684	35.2908	0	inf	hsa-miR-26b-5p	115	240.409	-1.06386	ATP1A1	476	104.325	37.3765	1.48088	negative	negative	positive
TCONS_00042684	35.2908	0	inf	hsa-miR-26b-5p	115	240.409	-1.06386	PTRH2	51651	12.3173	43.3526	-1.81543	positive	negative	negative
TCONS_00042684	35.2908	0	inf	hsa-miR-26b-5p	115	240.409	-1.06386	NSMAF	8439	0.335953	19.1506	-5.83298	positive	negative	negative
TCONS_00042684	35.2908	0	inf	hsa-miR-26b-5p	115	240.409	-1.06386	PMPCA	23203	6.01422	34.0357	-2.5006	positive	negative	negative
TCONS_00042684	35.2908	0	inf	hsa-miR-26b-5p	115	240.409	-1.06386	ANXA8L1	728113	33.9456	1.82669	4.21592	negative	negative	positive
TCONS_00042684	35.2908	0	inf	hsa-miR-26b-5p	115	240.409	-1.06386	C14orf2	9556	7.20703	58.9828	-3.03282	positive	negative	negative
TCONS_00042684	35.2908	0	inf	hsa-miR-26b-5p	115	240.409	-1.06386	TRIB1	10221	13.1044	0.301349	5.44247	negative	negative	positive
TCONS_00042684	35.2908	0	inf	hsa-miR-26b-5p	115	240.409	-1.06386	RAD54L	8438	0.216518	8.06727	-5.21952	positive	negative	negative
TCONS_00042684	35.2908	0	inf	hsa-miR-26b-5p	115	240.409	-1.06386	GPR126	57211	35.5008	0	inf	negative	negative	positive
TCONS_00042684	35.2908	0	inf	hsa-miR-26b-5p	115	240.409	-1.06386	POLR2G	5436	126.151	46.4688	1.44081	negative	negative	positive
TCONS_00042684	35.2908	0	inf	hsa-miR-26b-5p	115	240.409	-1.06386	C9orf114	51490	1.72707	16.9003	-3.29065	positive	negative	negative
TCONS_00042684	35.2908	0	inf	hsa-miR-26b-5p	115	240.409	-1.06386	HEXA	3073	9.7597	1.19737	3.02697	negative	negative	positive
TCONS_00042684	35.2908	0	inf	hsa-miR-26b-5p	115	240.409	-1.06386	CYBRD1	79901	69.4525	10.3429	2.74738	negative	negative	positive
TCONS_00042684	35.2908	0	inf	hsa-miR-26b-5p	115	240.409	-1.06386	GRB7	2886	15.2865	0.00373665	11.9982	negative	negative	positive
TCONS_00042684	35.2908	0	inf	hsa-miR-26b-5p	115	240.409	-1.06386	PSMC6	5706	17.2457	55.9471	-1.69783	positive	negative	negative
TCONS_00042684	35.2908	0	inf	hsa-miR-26b-5p	115	240.409	-1.06386	PFDN5	5204	6.66202	0	inf	negative	negative	positive
TCONS_00042684	35.2908	0	inf	hsa-miR-26b-5p	115	240.409	-1.06386	PCYOX1	51449	0	12.2291	-inf	positive	negative	negative
TCONS_00042684	35.2908	0	inf	hsa-miR-26b-5p	115	240.409	-1.06386	ATP6V0D1	9114	62.4951	23.2204	1.42835	negative	negative	positive
TCONS_00042684	35.2908	0	inf	hsa-miR-26b-5p	115	240.409	-1.06386	DNAJA2	10294	60.323	19.8973	1.60013	negative	negative	positive
TCONS_00042684	35.2908	0	inf	hsa-miR-26b-5p	115	240.409	-1.06386	NUBP2	10101	8.9983	0	inf	negative	negative	positive
TCONS_00042684	35.2908	0	inf	hsa-miR-26b-5p	115	240.409	-1.06386	CA9	768	0	19.8773	-inf	positive	negative	negative
TCONS_00042684	35.2908	0	inf	hsa-miR-26b-5p	115	240.409	-1.06386	KIFC3	3801	14.2408	0	inf	negative	negative	positive
TCONS_00042684	35.2908	0	inf	hsa-miR-26b-5p	115	240.409	-1.06386	CAD	790	7.37011	0.195566	5.23596	negative	negative	positive
TCONS_00042684	35.2908	0	inf	hsa-miR-26b-5p	115	240.409	-1.06386	GTPBP4	23560	22.603	10.2801	1.13666	negative	negative	positive
TCONS_00042684	35.2908	0	inf	hsa-miR-26b-5p	115	240.409	-1.06386	TMEM230	29058	50.934	6.48101	2.97434	negative	negative	positive
TCONS_00042684	35.2908	0	inf	hsa-miR-26b-5p	115	240.409	-1.06386	POLA1	5422	0.866151	22.7317	-4.71394	positive	negative	negative
TCONS_00042684	35.2908	0	inf	hsa-miR-26b-5p	115	240.409	-1.06386	CCNI	10983	45.6596	1.70952	4.73925	negative	negative	positive
TCONS_00042684	35.2908	0	inf	hsa-miR-26b-5p	115	240.409	-1.06386	AIFM1	9131	0	14.6318	-inf	positive	negative	negative
TCONS_00042684	35.2908	0	inf	hsa-miR-26b-5p	115	240.409	-1.06386	NDUFS7	374291	10.0533	0.0114265	9.78107	negative	negative	positive
TCONS_00042684	35.2908	0	inf	hsa-miR-26b-5p	115	240.409	-1.06386	STAT6	6778	9.87353	0.0591982	7.38187	negative	negative	positive
TCONS_00042684	35.2908	0	inf	hsa-miR-26b-5p	115	240.409	-1.06386	GYS1	2997	18.3974	1.10531	4.05698	negative	negative	positive
TCONS_00042684	35.2908	0	inf	hsa-miR-26b-5p	115	240.409	-1.06386	TGFBI	7045	555.368	11.533	5.58961	negative	negative	positive
TCONS_00042684	35.2908	0	inf	hsa-miR-26b-5p	115	240.409	-1.06386	GJA5	2702	6.43589	0	inf	negative	negative	positive
TCONS_00042684	35.2908	0	inf	hsa-miR-26b-5p	115	240.409	-1.06386	MAFG	4097	15.9448	4.99716	1.6739	negative	negative	positive
TCONS_00042684	35.2908	0	inf	hsa-miR-26b-5p	115	240.409	-1.06386	ANAPC13	25847	11.5291	2.78369	2.05021	negative	negative	positive
TCONS_00042684	35.2908	0	inf	hsa-miR-26b-5p	115	240.409	-1.06386	CMTM6	54918	56.4726	12.645	2.15899	negative	negative	positive
TCONS_00042684	35.2908	0	inf	hsa-miR-26b-5p	115	240.409	-1.06386	RIPK4	54101	9.68041	0.590269	4.03562	negative	negative	positive
TCONS_00042684	35.2908	0	inf	hsa-miR-26b-5p	115	240.409	-1.06386	IVNS1ABP	10625	106.922	27.0595	1.98235	negative	negative	positive
TCONS_00042684	35.2908	0	inf	hsa-miR-26b-5p	115	240.409	-1.06386	HIST2H2BF	440689	35.7429	136.712	-1.93541	positive	negative	negative
TCONS_00042684	35.2908	0	inf	hsa-miR-26b-5p	115	240.409	-1.06386	GFOD2	81577	7.16729	0	inf	negative	negative	positive
TCONS_00042684	35.2908	0	inf	hsa-miR-26b-5p	115	240.409	-1.06386	TRMT11	60487	8.31039	0.000335102	14.598	negative	negative	positive
TCONS_00042684	35.2908	0	inf	hsa-miR-26b-5p	115	240.409	-1.06386	TRIM44	54765	5.79298	0	inf	negative	negative	positive
TCONS_00042684	35.2908	0	inf	hsa-miR-26b-5p	115	240.409	-1.06386	NPRL2	10641	5.5536	0	inf	negative	negative	positive
TCONS_00042684	35.2908	0	inf	hsa-miR-26b-5p	115	240.409	-1.06386	HIPK1	204851	10.7408	0.566151	4.24577	negative	negative	positive
TCONS_00042684	35.2908	0	inf	hsa-miR-26b-5p	115	240.409	-1.06386	TMEM206	55248	5.99072	0	inf	negative	negative	positive
TCONS_00042684	35.2908	0	inf	hsa-miR-26b-5p	115	240.409	-1.06386	KLHL24	54800	12.982	0.0003908	15.0197	negative	negative	positive
TCONS_00042684	35.2908	0	inf	hsa-miR-26b-5p	115	240.409	-1.06386	LACTB2	51110	1.62999	19.0835	-3.54939	positive	negative	negative
TCONS_00042684	35.2908	0	inf	hsa-miR-26b-5p	115	240.409	-1.06386	CPA4	51200	11.4034	0	inf	negative	negative	positive
TCONS_00042684	35.2908	0	inf	hsa-miR-26b-5p	115	240.409	-1.06386	RACGAP1	29127	76.9134	24.0855	1.67507	negative	negative	positive
TCONS_00042684	35.2908	0	inf	hsa-miR-26b-5p	115	240.409	-1.06386	GUF1	60558	8.79054	0	inf	negative	negative	positive
TCONS_00042684	35.2908	0	inf	hsa-miR-26b-5p	115	240.409	-1.06386	QDPR	5860	0	7.74143	-inf	positive	negative	negative
TCONS_00042684	35.2908	0	inf	hsa-miR-26b-5p	115	240.409	-1.06386	CMC2	56942	0	43.2597	-inf	positive	negative	negative
TCONS_00042684	35.2908	0	inf	hsa-miR-26b-5p	115	240.409	-1.06386	FN1	2335	259.343	0	inf	negative	negative	positive
TCONS_00042684	35.2908	0	inf	hsa-miR-26b-5p	115	240.409	-1.06386	STARD7	56910	157.833	37.937	2.05672	negative	negative	positive
TCONS_00042684	35.2908	0	inf	hsa-miR-26b-5p	115	240.409	-1.06386	ATF3	467	34.3065	1.17932	4.86245	negative	negative	positive
TCONS_00042684	35.2908	0	inf	hsa-miR-26b-5p	115	240.409	-1.06386	CDIPT	10423	34.6478	0	inf	negative	negative	positive
TCONS_00042684	35.2908	0	inf	hsa-miR-26b-5p	115	240.409	-1.06386	CRADD	8738	0.450439	11.9659	-4.73145	positive	negative	negative
TCONS_00042684	35.2908	0	inf	hsa-miR-26b-5p	115	240.409	-1.06386	TMEM30A	55754	21.4005	0.516875	5.37168	negative	negative	positive
TCONS_00042684	35.2908	0	inf	hsa-miR-26b-5p	115	240.409	-1.06386	MYBBP1A	10514	7.50844	0.190698	5.29915	negative	negative	positive
TCONS_00042684	35.2908	0	inf	hsa-miR-26b-5p	115	240.409	-1.06386	INPP5A	3632	6.67644	0.000500596	13.7031	negative	negative	positive
TCONS_00042684	35.2908	0	inf	hsa-miR-26b-5p	115	240.409	-1.06386	MKNK1	8569	7.58503	0	inf	negative	negative	positive
TCONS_00042684	35.2908	0	inf	hsa-miR-26b-5p	115	240.409	-1.06386	SLBP	7884	1.24098	13.7702	-3.47199	positive	negative	negative
TCONS_00042684	35.2908	0	inf	hsa-miR-26b-5p	115	240.409	-1.06386	ZNF81	347344	1.07619	10.0578	-3.22431	positive	negative	negative
TCONS_00042684	35.2908	0	inf	hsa-miR-26b-5p	115	240.409	-1.06386	IGSF3	3321	29.2854	0	inf	negative	negative	positive
TCONS_00042684	35.2908	0	inf	hsa-miR-26b-5p	115	240.409	-1.06386	SYNE2	23224	1.25958	10.7151	-3.08863	positive	negative	negative
TCONS_00042684	35.2908	0	inf	hsa-miR-26b-5p	115	240.409	-1.06386	BRD4	23476	0.228618	8.01532	-5.13175	positive	negative	negative
TCONS_00042684	35.2908	0	inf	hsa-miR-26b-5p	115	240.409	-1.06386	MATR3	9782	0.619971	22.5564	-5.18519	positive	negative	negative
TCONS_00042684	35.2908	0	inf	hsa-miR-26b-5p	115	240.409	-1.06386	TRPV6	55503	8.71196	0	inf	negative	negative	positive
TCONS_00042684	35.2908	0	inf	hsa-miR-26b-5p	115	240.409	-1.06386	LONP1	9361	6.42482	0	inf	negative	negative	positive
TCONS_00042684	35.2908	0	inf	hsa-miR-26b-5p	115	240.409	-1.06386	FAM168B	130074	22.0761	0	inf	negative	negative	positive
TCONS_00042684	35.2908	0	inf	hsa-miR-26b-5p	115	240.409	-1.06386	NPTN	27020	12.8838	0	inf	negative	negative	positive
TCONS_00042684	35.2908	0	inf	hsa-miR-26b-5p	115	240.409	-1.06386	BLOC1S5	63915	8.66816	0	inf	negative	negative	positive
TCONS_00042684	35.2908	0	inf	hsa-miR-26b-5p	115	240.409	-1.06386	SUN1	23353	6.05379	0	inf	negative	negative	positive
TCONS_00042684	35.2908	0	inf	hsa-miR-26b-5p	115	240.409	-1.06386	CBLL1	79872	0.920495	14.294	-3.95685	positive	negative	negative
TCONS_00042684	35.2908	0	inf	hsa-miR-26b-5p	115	240.409	-1.06386	SELENBP1	8991	0	35.2184	-inf	positive	negative	negative
TCONS_00042684	35.2908	0	inf	hsa-miR-26b-5p	115	240.409	-1.06386	TMEM208	29100	37.1184	0.000497907	16.1859	negative	negative	positive
TCONS_00042684	35.2908	0	inf	hsa-miR-26b-5p	115	240.409	-1.06386	NVL	4931	0	8.45439	-inf	positive	negative	negative
TCONS_00042684	35.2908	0	inf	hsa-miR-26b-5p	115	240.409	-1.06386	CHMP3	51652	34.3718	5.2729	2.70456	negative	negative	positive
TCONS_00042684	35.2908	0	inf	hsa-miR-26b-5p	115	240.409	-1.06386	CBY1	25776	6.14135	0	inf	negative	negative	positive
TCONS_00042684	35.2908	0	inf	hsa-miR-26b-5p	115	240.409	-1.06386	SERPINB5	5268	68.5258	0	inf	negative	negative	positive
TCONS_00042684	35.2908	0	inf	hsa-miR-26b-5p	115	240.409	-1.06386	TP53I3	9540	33.7667	0	inf	negative	negative	positive
TCONS_00042684	35.2908	0	inf	hsa-miR-26b-5p	115	240.409	-1.06386	TARBP2	6895	8.00346	0.494917	4.01537	negative	negative	positive
TCONS_00042684	35.2908	0	inf	hsa-miR-26b-5p	115	240.409	-1.06386	CYTH1	9267	6.92158	0	inf	negative	negative	positive
TCONS_00042684	35.2908	0	inf	hsa-miR-26b-5p	115	240.409	-1.06386	NAE1	8883	2.59292	17.019	-2.71449	positive	negative	negative
TCONS_00042684	35.2908	0	inf	hsa-miR-26b-5p	115	240.409	-1.06386	DNAL4	10126	15.803	1.31008	3.59248	negative	negative	positive
TCONS_00042684	35.2908	0	inf	hsa-miR-26b-5p	115	240.409	-1.06386	MICU2	221154	5.96998	27.2079	-2.18823	positive	negative	negative
TCONS_00042684	35.2908	0	inf	hsa-miR-26b-5p	115	240.409	-1.06386	RAI14	26064	1.28884	17.6239	-3.77339	positive	negative	negative
TCONS_00042684	35.2908	0	inf	hsa-miR-26b-5p	115	240.409	-1.06386	SEC22A	26984	0	22.0407	-inf	positive	negative	negative
TCONS_00042684	35.2908	0	inf	hsa-miR-26b-5p	115	240.409	-1.06386	MAT2A	4144	1.0182	15.6942	-3.94614	positive	negative	negative
TCONS_00042684	35.2908	0	inf	hsa-miR-26b-5p	115	240.409	-1.06386	G3BP2	9908	16.2088	0	inf	negative	negative	positive
TCONS_00042684	35.2908	0	inf	hsa-miR-26b-5p	115	240.409	-1.06386	S100P	6286	74.4363	0	inf	negative	negative	positive
TCONS_00042684	35.2908	0	inf	hsa-miR-26b-5p	115	240.409	-1.06386	METTL9	51108	41.3951	124.727	-1.59124	positive	negative	negative
TCONS_00042684	35.2908	0	inf	hsa-miR-26b-5p	115	240.409	-1.06386	TIPRL	261726	60.0398	28.3698	1.08156	negative	negative	positive
TCONS_00042684	35.2908	0	inf	hsa-miR-26b-5p	115	240.409	-1.06386	ATP6V1A	523	87.0525	34.5882	1.3316	negative	negative	positive
TCONS_00042684	35.2908	0	inf	hsa-miR-26b-5p	115	240.409	-1.06386	ZNF672	79894	11.7219	0	inf	negative	negative	positive
TCONS_00042684	35.2908	0	inf	hsa-miR-26b-5p	115	240.409	-1.06386	ERAP2	64167	11.401	0	inf	negative	negative	positive
TCONS_00042684	35.2908	0	inf	hsa-miR-26b-5p	115	240.409	-1.06386	BMP2	650	2.26116	26.7528	-3.56456	positive	negative	negative
TCONS_00042684	35.2908	0	inf	hsa-miR-26b-5p	115	240.409	-1.06386	NELFE	7936	5.70379	0	inf	negative	negative	positive
TCONS_00042684	35.2908	0	inf	hsa-miR-26b-5p	115	240.409	-1.06386	TIA1	7072	0.0399834	11.6136	-8.1822	positive	negative	negative
TCONS_00042684	35.2908	0	inf	hsa-miR-26b-5p	115	240.409	-1.06386	PUS7	54517	1.10258	16.0514	-3.86374	positive	negative	negative
TCONS_00042684	35.2908	0	inf	hsa-miR-26b-5p	115	240.409	-1.06386	SNRPN	6638	0	30.7409	-inf	positive	negative	negative
TCONS_00042684	35.2908	0	inf	hsa-miR-26b-5p	115	240.409	-1.06386	DNAJC12	56521	0.0857249	61.1229	-9.47778	positive	negative	negative
TCONS_00042684	35.2908	0	inf	hsa-miR-26b-5p	115	240.409	-1.06386	MGST3	4259	54.5268	168.48	-1.62754	positive	negative	negative
TCONS_00042684	35.2908	0	inf	hsa-miR-26b-5p	115	240.409	-1.06386	SERPINB1	1992	132.275	55.3723	1.2563	negative	negative	positive
TCONS_00042684	35.2908	0	inf	hsa-miR-26b-5p	115	240.409	-1.06386	DAK	26007	10.2424	0	inf	negative	negative	positive
TCONS_00042684	35.2908	0	inf	hsa-miR-26b-5p	115	240.409	-1.06386	PTPRJ	5795	0	8.24612	-inf	positive	negative	negative
TCONS_00042684	35.2908	0	inf	hsa-miR-26b-5p	115	240.409	-1.06386	GNL3	26354	0.492453	34.529	-6.13168	positive	negative	negative
TCONS_00042684	35.2908	0	inf	hsa-miR-26b-5p	115	240.409	-1.06386	POP4	10775	15.898	43.1785	-1.44147	positive	negative	negative
TCONS_00042684	35.2908	0	inf	hsa-miR-26b-5p	115	240.409	-1.06386	RPA3	6119	12.9614	46.4522	-1.84153	positive	negative	negative
TCONS_00042684	35.2908	0	inf	hsa-miR-26b-5p	115	240.409	-1.06386	CDK14	5218	16.7642	0	inf	negative	negative	positive
TCONS_00042684	35.2908	0	inf	hsa-miR-26b-5p	115	240.409	-1.06386	IFRD1	3475	30.4238	67.1102	-1.14133	positive	negative	negative
TCONS_00042684	35.2908	0	inf	hsa-miR-26b-5p	115	240.409	-1.06386	UBE2K	3093	9.2681	0	inf	negative	negative	positive
TCONS_00042684	35.2908	0	inf	hsa-miR-26b-5p	115	240.409	-1.06386	TMEM2	23670	67.5811	4.55352	3.89157	negative	negative	positive
TCONS_00042684	35.2908	0	inf	hsa-miR-26b-5p	115	240.409	-1.06386	FAM98A	25940	13.6964	0	inf	negative	negative	positive
TCONS_00042684	35.2908	0	inf	hsa-miR-26b-5p	115	240.409	-1.06386	PTP4A1	7803	25.6462	58.7394	-1.19558	positive	negative	negative
TCONS_00042684	35.2908	0	inf	hsa-miR-26b-5p	115	240.409	-1.06386	HMOX1	3162	7.01706	0.012212	9.16642	negative	negative	positive
TCONS_00042684	35.2908	0	inf	hsa-miR-26b-5p	115	240.409	-1.06386	MPDU1	9526	1.16617	18.5111	-3.98854	positive	negative	negative
TCONS_00042684	35.2908	0	inf	hsa-miR-26b-5p	115	240.409	-1.06386	C8orf33	65265	9.32594	0.441417	4.40103	negative	negative	positive
TCONS_00042684	35.2908	0	inf	hsa-miR-26b-5p	115	240.409	-1.06386	RAD51C	5889	0	17.4391	-inf	positive	negative	negative
TCONS_00042684	35.2908	0	inf	hsa-miR-26b-5p	115	240.409	-1.06386	CERK	64781	20.474	6.12908	1.74005	negative	negative	positive
TCONS_00042684	35.2908	0	inf	hsa-miR-26b-5p	115	240.409	-1.06386	ACSF2	80221	19.2636	0	inf	negative	negative	positive
TCONS_00042684	35.2908	0	inf	hsa-miR-26b-5p	115	240.409	-1.06386	PDK1	5163	0	12.6212	-inf	positive	negative	negative
TCONS_00042684	35.2908	0	inf	hsa-miR-26b-5p	115	240.409	-1.06386	HNRNPM	4670	12.8123	0	inf	negative	negative	positive
TCONS_00042684	35.2908	0	inf	hsa-miR-26b-5p	115	240.409	-1.06386	PSMC4	5704	18.0804	0.432239	5.38645	negative	negative	positive
TCONS_00042684	35.2908	0	inf	hsa-miR-26b-5p	115	240.409	-1.06386	HECA	51696	16.7391	2.94502	2.50687	negative	negative	positive
TCONS_00042684	35.2908	0	inf	hsa-miR-26b-5p	115	240.409	-1.06386	ASNA1	439	0.302128	15.5913	-5.68944	positive	negative	negative
TCONS_00042684	35.2908	0	inf	hsa-miR-26b-5p	115	240.409	-1.06386	EI24	9538	20.4376	5.14044	1.99126	negative	negative	positive
TCONS_00042684	35.2908	0	inf	hsa-miR-26b-5p	115	240.409	-1.06386	ID1	3397	731.727	93.9187	2.96182	negative	negative	positive
TCONS_00042684	35.2908	0	inf	hsa-miR-26b-5p	115	240.409	-1.06386	LY6D	8581	75.1547	0	inf	negative	negative	positive
TCONS_00042684	35.2908	0	inf	hsa-miR-26b-5p	115	240.409	-1.06386	BUD31	8896	15.9828	5.38142	1.57046	negative	negative	positive
TCONS_00042684	35.2908	0	inf	hsa-miR-26b-5p	115	240.409	-1.06386	YIF1A	10897	6.64454	0	inf	negative	negative	positive
TCONS_00042684	35.2908	0	inf	hsa-miR-26b-5p	115	240.409	-1.06386	PLS1	5357	12.2864	0.00316498	11.9226	negative	negative	positive
TCONS_00042684	35.2908	0	inf	hsa-miR-26b-5p	115	240.409	-1.06386	EMP3	2014	6.25262	23.3032	-1.89799	positive	negative	negative
TCONS_00042684	35.2908	0	inf	hsa-miR-26b-5p	115	240.409	-1.06386	QPRT	23475	0	7.7911	-inf	positive	negative	negative
TCONS_00042684	35.2908	0	inf	hsa-miR-26b-5p	115	240.409	-1.06386	MMD	23531	32.4183	9.04512	1.8416	negative	negative	positive
TCONS_00042684	35.2908	0	inf	hsa-miR-26b-5p	115	240.409	-1.06386	GINS4	84296	0	8.54556	-inf	positive	negative	negative
TCONS_00042684	35.2908	0	inf	hsa-miR-26b-5p	115	240.409	-1.06386	DYNC2LI1	51626	8.36853	0	inf	negative	negative	positive
TCONS_00042684	35.2908	0	inf	hsa-miR-26b-5p	115	240.409	-1.06386	GDE1	51573	39.1714	3.57857	3.45235	negative	negative	positive
TCONS_00042684	35.2908	0	inf	hsa-miR-26b-5p	115	240.409	-1.06386	GTF2A2	2958	6.96085	39.4288	-2.50191	positive	negative	negative
TCONS_00042684	35.2908	0	inf	hsa-miR-26b-5p	115	240.409	-1.06386	MNAT1	4331	8.80614	0	inf	negative	negative	positive
TCONS_00042684	35.2908	0	inf	hsa-miR-26b-5p	115	240.409	-1.06386	RSRC2	65117	6.20472	0	inf	negative	negative	positive
TCONS_00042684	35.2908	0	inf	hsa-miR-26b-5p	115	240.409	-1.06386	TEX30	93081	9.96581	0.103272	6.59246	negative	negative	positive
TCONS_00042684	35.2908	0	inf	hsa-miR-26b-5p	115	240.409	-1.06386	UQCRC2	7385	38.7513	0	inf	negative	negative	positive
TCONS_00042684	35.2908	0	inf	hsa-miR-26b-5p	115	240.409	-1.06386	UBE3C	9690	29.4524	5.50108	2.4206	negative	negative	positive
TCONS_00042684	35.2908	0	inf	hsa-miR-26b-5p	115	240.409	-1.06386	HSPB7	27129	0.072512	8.83321	-6.92857	positive	negative	negative
TCONS_00042684	35.2908	0	inf	hsa-miR-26b-5p	115	240.409	-1.06386	TXNRD1	7296	86.533	0	inf	negative	negative	positive
TCONS_00042684	35.2908	0	inf	hsa-miR-26b-5p	115	240.409	-1.06386	GBP2	2634	17.527	1.76907	3.30852	negative	negative	positive
TCONS_00042684	35.2908	0	inf	hsa-miR-26b-5p	115	240.409	-1.06386	WRAP73	49856	7.2759	0	inf	negative	negative	positive
TCONS_00042684	35.2908	0	inf	hsa-miR-26b-5p	115	240.409	-1.06386	GPRC5A	9052	130.737	25.127	2.37936	negative	negative	positive
TCONS_00042684	35.2908	0	inf	hsa-miR-26b-5p	115	240.409	-1.06386	ABCD1	215	10.7971	0.000856675	13.6215	negative	negative	positive
TCONS_00042684	35.2908	0	inf	hsa-miR-26b-5p	115	240.409	-1.06386	LBH	81606	9.37764	0	inf	negative	negative	positive
TCONS_00042684	35.2908	0	inf	hsa-miR-26b-5p	115	240.409	-1.06386	SRP9	6726	8.43512	0	inf	negative	negative	positive
TCONS_00042684	35.2908	0	inf	hsa-miR-26b-5p	115	240.409	-1.06386	BOLA2B	654483	6.75805	0.409036	4.04631	negative	negative	positive
TCONS_00042684	35.2908	0	inf	hsa-miR-26b-5p	115	240.409	-1.06386	GLRX	2745	12.1547	0	inf	negative	negative	positive
TCONS_00042684	35.2908	0	inf	hsa-miR-26b-5p	115	240.409	-1.06386	GPBP1L1	60313	27.182	0	inf	negative	negative	positive
TCONS_00042684	35.2908	0	inf	hsa-miR-26b-5p	115	240.409	-1.06386	BLVRB	645	0	21.7304	-inf	positive	negative	negative
TCONS_00042684	35.2908	0	inf	hsa-miR-26b-5p	115	240.409	-1.06386	VIM	7431	1.46009	596.442	-8.67418	positive	negative	negative
TCONS_00042684	35.2908	0	inf	hsa-miR-26b-5p	115	240.409	-1.06386	CBLC	23624	10.2966	0	inf	negative	negative	positive
TCONS_00042684	35.2908	0	inf	hsa-miR-26b-5p	115	240.409	-1.06386	STIL	6491	7.88824	0	inf	negative	negative	positive
TCONS_00042684	35.2908	0	inf	hsa-miR-26b-5p	115	240.409	-1.06386	IFI16	3428	6.97787	0.171964	5.34261	negative	negative	positive
TCONS_00042684	35.2908	0	inf	hsa-miR-26b-5p	115	240.409	-1.06386	VCP	7415	21.0572	0	inf	negative	negative	positive
TCONS_00042684	35.2908	0	inf	hsa-miR-26b-5p	115	240.409	-1.06386	CBX6	23466	20.1756	8.01687	1.3315	negative	negative	positive
TCONS_00042684	35.2908	0	inf	hsa-miR-26b-5p	115	240.409	-1.06386	ECT2	1894	27.0736	11.1137	1.28455	negative	negative	positive
TCONS_00042684	35.2908	0	inf	hsa-miR-26b-5p	115	240.409	-1.06386	DUT	1854	6.50321	0.151412	5.4246	negative	negative	positive
TCONS_00042684	35.2908	0	inf	hsa-miR-26b-5p	115	240.409	-1.06386	PDIA5	10954	0	16.5786	-inf	positive	negative	negative
TCONS_00042684	35.2908	0	inf	hsa-miR-26b-5p	115	240.409	-1.06386	NMD3	51068	70.4363	9.34457	2.91412	negative	negative	positive
TCONS_00042684	35.2908	0	inf	hsa-miR-26b-5p	115	240.409	-1.06386	PSAT1	29968	114.053	22.6273	2.33357	negative	negative	positive
TCONS_00042684	35.2908	0	inf	hsa-miR-26b-5p	115	240.409	-1.06386	MRPL22	29093	7.48348	0	inf	negative	negative	positive
TCONS_00042684	35.2908	0	inf	hsa-miR-26b-5p	115	240.409	-1.06386	SKIL	6498	18.8119	0	inf	negative	negative	positive
TCONS_00042684	35.2908	0	inf	hsa-miR-26b-5p	115	240.409	-1.06386	COL5A1	1289	45.2327	9.49482	2.25215	negative	negative	positive
TCONS_00042684	35.2908	0	inf	hsa-miR-26b-5p	115	240.409	-1.06386	ENOSF1	55556	0	13.2161	-inf	positive	negative	negative
TCONS_00042684	35.2908	0	inf	hsa-miR-26b-5p	115	240.409	-1.06386	FAM49B	51571	21.3791	0.0136864	10.6092	negative	negative	positive
TCONS_00042684	35.2908	0	inf	hsa-miR-26b-5p	115	240.409	-1.06386	BABAM1	29086	13.9315	3.63757	1.9373	negative	negative	positive
TCONS_00042684	35.2908	0	inf	hsa-miR-26b-5p	115	240.409	-1.06386	CCND1	595	76.0781	11.6692	2.70478	negative	negative	positive
TCONS_00042684	35.2908	0	inf	hsa-miR-26b-5p	115	240.409	-1.06386	PBXIP1	57326	10.5035	0	inf	negative	negative	positive
TCONS_00042684	35.2908	0	inf	hsa-miR-26b-5p	115	240.409	-1.06386	RBM3	5935	0	65.8313	-inf	positive	negative	negative
TCONS_00042684	35.2908	0	inf	hsa-miR-26b-5p	115	240.409	-1.06386	PPT1	5538	47.9589	7.16211	2.74334	negative	negative	positive
TCONS_00042684	35.2908	0	inf	hsa-miR-26b-5p	115	240.409	-1.06386	RAE1	8480	9.12954	0	inf	negative	negative	positive
TCONS_00042684	35.2908	0	inf	hsa-miR-26b-5p	115	240.409	-1.06386	ASNS	440	54.5576	5.33386	3.35453	negative	negative	positive
TCONS_00042684	35.2908	0	inf	hsa-miR-26b-5p	115	240.409	-1.06386	COL15A1	1306	0.483945	15.1309	-4.96652	positive	negative	negative
TCONS_00042684	35.2908	0	inf	hsa-miR-26b-5p	115	240.409	-1.06386	NRD1	4898	0	22.3373	-inf	positive	negative	negative
TCONS_00042684	35.2908	0	inf	hsa-miR-26b-5p	115	240.409	-1.06386	POLR2H	5437	5.50319	0	inf	negative	negative	positive
TCONS_00042684	35.2908	0	inf	hsa-miR-26b-5p	115	240.409	-1.06386	INPP5K	51763	6.12993	0	inf	negative	negative	positive
TCONS_00042684	35.2908	0	inf	hsa-miR-26b-5p	115	240.409	-1.06386	PBX3	5090	0.994827	12.0725	-3.60113	positive	negative	negative
TCONS_00042684	35.2908	0	inf	hsa-miR-26b-5p	115	240.409	-1.06386	ALPI	248	0.0489515	62.0244	-10.3073	positive	negative	negative
TCONS_00042684	35.2908	0	inf	hsa-miR-26b-5p	115	240.409	-1.06386	ADPGK	83440	15.266	0	inf	negative	negative	positive
TCONS_00042684	35.2908	0	inf	hsa-miR-26b-5p	115	240.409	-1.06386	IFRD2	7866	5.52394	0	inf	negative	negative	positive
TCONS_00042684	35.2908	0	inf	hsa-miR-26b-5p	115	240.409	-1.06386	AKT1	207	21.52	0	inf	negative	negative	positive
TCONS_00042684	35.2908	0	inf	hsa-miR-26b-5p	115	240.409	-1.06386	SLC35D2	11046	23.84	7.76712	1.61793	negative	negative	positive
TCONS_00042684	35.2908	0	inf	hsa-miR-26b-5p	115	240.409	-1.06386	POLR2F	5435	0.0157986	16.9332	-10.0658	positive	negative	negative
TCONS_00042684	35.2908	0	inf	hsa-miR-26b-5p	115	240.409	-1.06386	CYP24A1	1591	22.5306	0.457522	5.6219	negative	negative	positive
TCONS_00042684	35.2908	0	inf	hsa-miR-26b-5p	115	240.409	-1.06386	IGFBP4	3487	0	11.9132	-inf	positive	negative	negative
TCONS_00042684	35.2908	0	inf	hsa-miR-26b-5p	115	240.409	-1.06386	FNDC3B	64778	28.262	2.32787	3.60178	negative	negative	positive
TCONS_00042684	35.2908	0	inf	hsa-miR-26b-5p	115	240.409	-1.06386	PPP2R2A	5520	0	17.9813	-inf	positive	negative	negative
TCONS_00042684	35.2908	0	inf	hsa-miR-26b-5p	115	240.409	-1.06386	PFN2	5217	59.1601	7.72519	2.93698	negative	negative	positive
TCONS_00042684	35.2908	0	inf	hsa-miR-26b-5p	115	240.409	-1.06386	HECTD3	79654	0.964755	10.5622	-3.4526	positive	negative	negative
TCONS_00042684	35.2908	0	inf	hsa-miR-26b-5p	115	240.409	-1.06386	MXI1	4601	0.354724	10.8383	-4.9333	positive	negative	negative
TCONS_00042684	35.2908	0	inf	hsa-miR-26b-5p	115	240.409	-1.06386	TRIM65	201292	0	10.6924	-inf	positive	negative	negative
TCONS_00042684	35.2908	0	inf	hsa-miR-26b-5p	115	240.409	-1.06386	ADM	133	10.7971	0	inf	negative	negative	positive
TCONS_00042684	35.2908	0	inf	hsa-miR-26b-5p	115	240.409	-1.06386	IDI1	3422	23.7579	0	inf	negative	negative	positive
TCONS_00042684	35.2908	0	inf	hsa-miR-26b-5p	115	240.409	-1.06386	GPR107	57720	10.7799	0.460193	4.54996	negative	negative	positive
TCONS_00042684	35.2908	0	inf	hsa-miR-26b-5p	115	240.409	-1.06386	COPZ2	51226	0	24.9341	-inf	positive	negative	negative
TCONS_00042684	35.2908	0	inf	hsa-miR-26b-5p	115	240.409	-1.06386	NAA50	80218	55.1245	1.47248	5.22637	negative	negative	positive
TCONS_00042684	35.2908	0	inf	hsa-miR-26b-5p	115	240.409	-1.06386	LIF	3976	15.1634	0.00209297	12.8228	negative	negative	positive
TCONS_00042684	35.2908	0	inf	hsa-miR-26b-5p	115	240.409	-1.06386	CIB1	10519	25.7403	88.1145	-1.77535	positive	negative	negative
TCONS_00042684	35.2908	0	inf	hsa-miR-26b-5p	115	240.409	-1.06386	PRPS2	5634	3.02844	23.1734	-2.93582	positive	negative	negative
TCONS_00042684	35.2908	0	inf	hsa-miR-26b-5p	115	240.409	-1.06386	TSKU	25987	37.1381	9.29313	1.99866	negative	negative	positive
TCONS_00042684	35.2908	0	inf	hsa-miR-26b-5p	115	240.409	-1.06386	KEAP1	9817	17.0142	3.82319	2.15389	negative	negative	positive
TCONS_00042684	35.2908	0	inf	hsa-miR-26b-5p	115	240.409	-1.06386	MRPS34	65993	6.90346	0	inf	negative	negative	positive
TCONS_00042684	35.2908	0	inf	hsa-miR-26b-5p	115	240.409	-1.06386	HIST1H2BI	8346	70.6017	28.8548	1.29089	negative	negative	positive
TCONS_00042684	35.2908	0	inf	hsa-miR-26b-5p	115	240.409	-1.06386	CARS2	79587	18.128	44.4902	-1.29527	positive	negative	negative
TCONS_00042684	35.2908	0	inf	hsa-miR-26b-5p	115	240.409	-1.06386	MB	4151	30.8827	0	inf	negative	negative	positive
TCONS_00042684	35.2908	0	inf	hsa-miR-26b-5p	115	240.409	-1.06386	TYMS	7298	29.4801	4.10213	2.8453	negative	negative	positive
TCONS_00042684	35.2908	0	inf	hsa-miR-26b-5p	115	240.409	-1.06386	IFI44	10561	28.5937	0	inf	negative	negative	positive
TCONS_00042684	35.2908	0	inf	hsa-miR-26b-5p	115	240.409	-1.06386	BTG2	7832	5.54013	23.9164	-2.11001	positive	negative	negative
TCONS_00042684	35.2908	0	inf	hsa-miR-26b-5p	115	240.409	-1.06386	PDLIM1	9124	117.243	31.2571	1.90725	negative	negative	positive
TCONS_00042684	35.2908	0	inf	hsa-miR-26b-5p	115	240.409	-1.06386	FAM3A	60343	0.247125	14.9174	-5.91562	positive	negative	negative
TCONS_00042684	35.2908	0	inf	hsa-miR-26b-5p	115	240.409	-1.06386	SF3B3	23450	0	8.9769	-inf	positive	negative	negative
TCONS_00042684	35.2908	0	inf	hsa-miR-26b-5p	115	240.409	-1.06386	SHFM1	7979	46.3651	6.14127	2.91643	negative	negative	positive
TCONS_00042684	35.2908	0	inf	hsa-miR-26b-5p	115	240.409	-1.06386	SMC4	10051	10.2732	0	inf	negative	negative	positive
TCONS_00042684	35.2908	0	inf	hsa-miR-26b-5p	115	240.409	-1.06386	JOSD1	9929	60.6933	2.2052	4.78255	negative	negative	positive
TCONS_00042684	35.2908	0	inf	hsa-miR-26b-5p	115	240.409	-1.06386	JUN	3725	63.1758	14.1276	2.16085	negative	negative	positive
TCONS_00042684	35.2908	0	inf	hsa-miR-26b-5p	115	240.409	-1.06386	CDH1	999	69.4338	0	inf	negative	negative	positive
TCONS_00042684	35.2908	0	inf	hsa-miR-26b-5p	115	240.409	-1.06386	CHORDC1	26973	7.27238	27.6604	-1.92732	positive	negative	negative
TCONS_00042684	35.2908	0	inf	hsa-miR-26b-5p	115	240.409	-1.06386	FBXO28	23219	18.1166	2.66034	2.76763	negative	negative	positive
TCONS_00042684	35.2908	0	inf	hsa-miR-26b-5p	115	240.409	-1.06386	TXLNA	200081	10.6053	0.0225113	8.87992	negative	negative	positive
TCONS_00042684	35.2908	0	inf	hsa-miR-26b-5p	115	240.409	-1.06386	G6PD	2539	72.1618	2.2173	5.02436	negative	negative	positive
TCONS_00042684	35.2908	0	inf	hsa-miR-26b-5p	115	240.409	-1.06386	ZNHIT1	10467	22.1401	53.8069	-1.28113	positive	negative	negative
TCONS_00042684	35.2908	0	inf	hsa-miR-26b-5p	115	240.409	-1.06386	PAQR4	124222	0	15.4941	-inf	positive	negative	negative
TCONS_00042684	35.2908	0	inf	hsa-miR-26b-5p	115	240.409	-1.06386	NDUFS8	4728	3.12697	76.3306	-4.60942	positive	negative	negative
TCONS_00042684	35.2908	0	inf	hsa-miR-26b-5p	115	240.409	-1.06386	EMC7	56851	0	7.84066	-inf	positive	negative	negative
TCONS_00042684	35.2908	0	inf	hsa-miR-26b-5p	115	240.409	-1.06386	KRT18	3875	3307.03	164.567	4.32879	negative	negative	positive
TCONS_00042684	35.2908	0	inf	hsa-miR-26b-5p	115	240.409	-1.06386	KCTD9	54793	31.3438	0.495562	5.98297	negative	negative	positive
TCONS_00042684	35.2908	0	inf	hsa-miR-26b-5p	115	240.409	-1.06386	UBB	7314	33.4025	255.244	-2.93385	positive	negative	negative
TCONS_00042684	35.2908	0	inf	hsa-miR-26b-5p	115	240.409	-1.06386	MRPL18	29074	58.4073	26.6825	1.13025	negative	negative	positive
TCONS_00042684	35.2908	0	inf	hsa-miR-26b-5p	115	240.409	-1.06386	ACBD3	64746	36.8669	12.6135	1.54736	negative	negative	positive
TCONS_00042684	35.2908	0	inf	hsa-miR-26b-5p	115	240.409	-1.06386	S100A2	6273	21.4218	0	inf	negative	negative	positive
TCONS_00042684	35.2908	0	inf	hsa-miR-26b-5p	115	240.409	-1.06386	TOP2B	7155	7.53601	0	inf	negative	negative	positive
TCONS_00042684	35.2908	0	inf	hsa-miR-26b-5p	115	240.409	-1.06386	SPECC1L	23384	6.8739	0	inf	negative	negative	positive
TCONS_00042684	35.2908	0	inf	hsa-miR-26b-5p	115	240.409	-1.06386	CARD14	79092	1.52244	18.2719	-3.58517	positive	negative	negative
TCONS_00042684	35.2908	0	inf	hsa-miR-26b-5p	115	240.409	-1.06386	SLC35F5	80255	6.85589	0	inf	negative	negative	positive
TCONS_00042684	35.2908	0	inf	hsa-miR-26b-5p	115	240.409	-1.06386	IFIH1	64135	20.0486	0.208052	6.59041	negative	negative	positive
TCONS_00042684	35.2908	0	inf	hsa-miR-26b-5p	115	240.409	-1.06386	LCAT	3931	0.208866	11.7902	-5.81886	positive	negative	negative
TCONS_00042684	35.2908	0	inf	hsa-miR-26b-5p	115	240.409	-1.06386	ANXA5	308	316.726	103.678	1.61113	negative	negative	positive
TCONS_00042684	35.2908	0	inf	hsa-miR-26b-5p	115	240.409	-1.06386	ANKRD36BP1	84832	9.77693	1.71904	2.50778	negative	negative	positive
TCONS_00042684	35.2908	0	inf	hsa-miR-26b-5p	115	240.409	-1.06386	ZNF136	7695	0.785011	12.559	-3.99986	positive	negative	negative
TCONS_00042684	35.2908	0	inf	hsa-miR-26b-5p	115	240.409	-1.06386	ELF4	2000	11.7444	0.561978	4.38531	negative	negative	positive
TCONS_00042684	35.2908	0	inf	hsa-miR-26b-5p	115	240.409	-1.06386	SMYD2	56950	31.7173	0	inf	negative	negative	positive
TCONS_00042684	35.2908	0	inf	hsa-miR-26b-5p	115	240.409	-1.06386	PAK1	5058	0	17.0068	-inf	positive	negative	negative
TCONS_00042684	35.2908	0	inf	hsa-miR-26b-5p	115	240.409	-1.06386	MFHAS1	9258	0	12.5962	-inf	positive	negative	negative
TCONS_00042684	35.2908	0	inf	hsa-miR-26b-5p	115	240.409	-1.06386	GSR	2936	216.447	55.4301	1.96527	negative	negative	positive
TCONS_00042684	35.2908	0	inf	hsa-miR-26b-5p	115	240.409	-1.06386	ZNF207	7756	7.98501	0	inf	negative	negative	positive
TCONS_00042684	35.2908	0	inf	hsa-miR-26b-5p	115	240.409	-1.06386	FDFT1	2222	5.59607	0	inf	negative	negative	positive
TCONS_00042684	35.2908	0	inf	hsa-miR-26b-5p	115	240.409	-1.06386	PMP22	5376	0.00138674	47.1683	-15.0538	positive	negative	negative
TCONS_00042684	35.2908	0	inf	hsa-miR-26b-5p	115	240.409	-1.06386	EED	8726	7.41009	0	inf	negative	negative	positive
TCONS_00042684	35.2908	0	inf	hsa-miR-26b-5p	115	240.409	-1.06386	CAV2	858	55.0455	11.238	2.29224	negative	negative	positive
TCONS_00042684	35.2908	0	inf	hsa-miR-26b-5p	115	240.409	-1.06386	GALK1	2584	6.91942	25.99	-1.90924	positive	negative	negative
TCONS_00042684	35.2908	0	inf	hsa-miR-26b-5p	115	240.409	-1.06386	HSD3B1	3283	6.72724	0.000744956	13.1406	negative	negative	positive
TCONS_00042684	35.2908	0	inf	hsa-miR-26b-5p	115	240.409	-1.06386	APOO	79135	8.34912	36.1059	-2.11254	positive	negative	negative
TCONS_00042684	35.2908	0	inf	hsa-miR-26b-5p	115	240.409	-1.06386	SLC16A4	9122	6.09714	0	inf	negative	negative	positive
TCONS_00042684	35.2908	0	inf	hsa-miR-26b-5p	115	240.409	-1.06386	TSFM	10102	0	9.27936	-inf	positive	negative	negative
TCONS_00042684	35.2908	0	inf	hsa-miR-26b-5p	115	240.409	-1.06386	ACAA2	10449	0	22.5984	-inf	positive	negative	negative
TCONS_00042684	35.2908	0	inf	hsa-miR-26b-5p	115	240.409	-1.06386	GATA2	2624	12.5534	0	inf	negative	negative	positive
TCONS_00042684	35.2908	0	inf	hsa-miR-26b-5p	115	240.409	-1.06386	NAA40	79829	8.92562	0	inf	negative	negative	positive
TCONS_00042684	35.2908	0	inf	hsa-miR-26b-5p	115	240.409	-1.06386	OXSR1	9943	30.5113	3.18526	3.25986	negative	negative	positive
TCONS_00042684	35.2908	0	inf	hsa-miR-26b-5p	115	240.409	-1.06386	FSTL1	11167	0.0103068	30.5365	-11.5327	positive	negative	negative
TCONS_00042684	35.2908	0	inf	hsa-miR-26b-5p	115	240.409	-1.06386	HAGH	3029	11.351	2.36446	2.26324	negative	negative	positive
TCONS_00042684	35.2908	0	inf	hsa-miR-26b-5p	115	240.409	-1.06386	WBP5	51186	10.4554	1.68115	2.63673	negative	negative	positive
TCONS_00042684	35.2908	0	inf	hsa-miR-26b-5p	115	240.409	-1.06386	TPM3	7170	0	9.18072	-inf	positive	negative	negative
TCONS_00042684	35.2908	0	inf	hsa-miR-26b-5p	115	240.409	-1.06386	TRAM2	9697	23.7383	0.000178166	17.0236	negative	negative	positive
TCONS_00042684	35.2908	0	inf	hsa-miR-26b-5p	115	240.409	-1.06386	ETV4	2118	0.816907	10.9893	-3.74978	positive	negative	negative
TCONS_00042684	35.2908	0	inf	hsa-miR-26b-5p	115	240.409	-1.06386	IL7R	3575	45.58	0	inf	negative	negative	positive
TCONS_00042684	35.2908	0	inf	hsa-miR-26b-5p	115	240.409	-1.06386	KIAA0101	9768	4.32449	27.1577	-2.65076	positive	negative	negative
TCONS_00042684	35.2908	0	inf	hsa-miR-26b-5p	115	240.409	-1.06386	FKBP9	11328	0	20.4613	-inf	positive	negative	negative
TCONS_00042684	35.2908	0	inf	hsa-miR-26b-5p	115	240.409	-1.06386	F3	2152	301.067	4.39031e-05	22.7093	negative	negative	positive
TCONS_00042684	35.2908	0	inf	hsa-miR-26b-5p	115	240.409	-1.06386	SLC3A2	6520	2.40097	19.0191	-2.98576	positive	negative	negative
TCONS_00042684	35.2908	0	inf	hsa-miR-26b-5p	115	240.409	-1.06386	IER5	51278	26.0438	11.9895	1.11917	negative	negative	positive
TCONS_00042684	35.2908	0	inf	hsa-miR-26b-5p	115	240.409	-1.06386	AAMDC	28971	10.1544	31.7142	-1.64303	positive	negative	negative
TCONS_00042684	35.2908	0	inf	hsa-miR-26b-5p	115	240.409	-1.06386	EIF1AX	1964	15.444	43.0605	-1.47932	positive	negative	negative
TCONS_00042684	35.2908	0	inf	hsa-miR-26b-5p	115	240.409	-1.06386	RRAS2	22800	22.0117	0.628779	5.12957	negative	negative	positive
TCONS_00042684	35.2908	0	inf	hsa-miR-26b-5p	115	240.409	-1.06386	MAT2B	27430	42.4034	15.904	1.41479	negative	negative	positive
TCONS_00042684	35.2908	0	inf	hsa-miR-26b-5p	115	240.409	-1.06386	DDX60	55601	28.1084	0.000156014	17.459	negative	negative	positive
TCONS_00042684	35.2908	0	inf	hsa-miR-26b-5p	115	240.409	-1.06386	ZNF85	7639	0	11.4806	-inf	positive	negative	negative
TCONS_00042684	35.2908	0	inf	hsa-miR-26b-5p	115	240.409	-1.06386	PLOD2	5352	30.7201	0.0549233	9.12755	negative	negative	positive
TCONS_00042684	35.2908	0	inf	hsa-miR-26b-5p	115	240.409	-1.06386	DDX3X	1654	0.172318	9.62994	-5.80438	positive	negative	negative
TCONS_00042684	35.2908	0	inf	hsa-miR-26b-5p	115	240.409	-1.06386	C18orf25	147339	11.5391	0.000106147	16.7301	negative	negative	positive
TCONS_00042684	35.2908	0	inf	hsa-miR-26b-5p	115	240.409	-1.06386	UBL3	5412	44.1506	0.844039	5.70898	negative	negative	positive
TCONS_00042684	35.2908	0	inf	hsa-miR-26b-5p	115	240.409	-1.06386	FAM127B	26071	6.39206	41.6245	-2.70308	positive	negative	negative
TCONS_00042684	35.2908	0	inf	hsa-miR-26b-5p	115	240.409	-1.06386	GRHL2	79977	32.8369	0	inf	negative	negative	positive
TCONS_00042684	35.2908	0	inf	hsa-miR-26b-5p	115	240.409	-1.06386	TPRKB	51002	21.3976	7.10675	1.59019	negative	negative	positive
TCONS_00042684	35.2908	0	inf	hsa-miR-26b-5p	115	240.409	-1.06386	NDUFA5	4698	0.21132	20.0633	-6.56899	positive	negative	negative
TCONS_00042684	35.2908	0	inf	hsa-miR-26b-5p	115	240.409	-1.06386	LMNB1	4001	80.9158	22.3438	1.85655	negative	negative	positive
TCONS_00042684	35.2908	0	inf	hsa-miR-26b-5p	115	240.409	-1.06386	MEF2D	4209	1.18756	13.9176	-3.55084	positive	negative	negative
TCONS_00042684	35.2908	0	inf	hsa-miR-26b-5p	115	240.409	-1.06386	CTSD	1509	161.985	29.498	2.45717	negative	negative	positive
TCONS_00042684	35.2908	0	inf	hsa-miR-26b-5p	115	240.409	-1.06386	CNPY3	10695	27.4426	13.5737	1.0156	negative	negative	positive
TCONS_00042684	35.2908	0	inf	hsa-miR-26b-5p	115	240.409	-1.06386	TNFSF15	9966	10.442	0	inf	negative	negative	positive
TCONS_00042684	35.2908	0	inf	hsa-miR-26b-5p	115	240.409	-1.06386	DPM1	8813	95.0704	45.48	1.06376	negative	negative	positive
TCONS_00042684	35.2908	0	inf	hsa-miR-26b-5p	115	240.409	-1.06386	TRIOBP	11078	10.5717	0.000177091	15.8654	negative	negative	positive
TCONS_00042684	35.2908	0	inf	hsa-miR-26b-5p	115	240.409	-1.06386	DCTPP1	79077	0	12.9057	-inf	positive	negative	negative
TCONS_00042684	35.2908	0	inf	hsa-miR-26b-5p	115	240.409	-1.06386	ZNF480	147657	8.47216	0	inf	negative	negative	positive
TCONS_00042684	35.2908	0	inf	hsa-miR-26b-5p	115	240.409	-1.06386	TMEM41B	440026	21.9298	0.0107129	10.9993	negative	negative	positive
TCONS_00042684	35.2908	0	inf	hsa-miR-26b-5p	115	240.409	-1.06386	GADD45A	1647	50.5808	0	inf	negative	negative	positive
TCONS_00042684	35.2908	0	inf	hsa-miR-26b-5p	115	240.409	-1.06386	SERPINH1	871	103.263	30.6445	1.75262	negative	negative	positive
TCONS_00042684	35.2908	0	inf	hsa-miR-26b-5p	115	240.409	-1.06386	GABARAP	11337	92.9426	0	inf	negative	negative	positive
TCONS_00042684	35.2908	0	inf	hsa-miR-26b-5p	115	240.409	-1.06386	CHPF	79586	21.5509	0	inf	negative	negative	positive
TCONS_00042684	35.2908	0	inf	hsa-miR-26b-5p	115	240.409	-1.06386	TRIM6	117854	6.07691	0	inf	negative	negative	positive
TCONS_00042684	35.2908	0	inf	hsa-miR-26b-5p	115	240.409	-1.06386	MTCH2	23788	61.3905	293.421	-2.25689	positive	negative	negative
TCONS_00042684	35.2908	0	inf	hsa-miR-26b-5p	115	240.409	-1.06386	EXT2	2132	53.8787	6.40815	3.07174	negative	negative	positive
TCONS_00042684	35.2908	0	inf	hsa-miR-26b-5p	115	240.409	-1.06386	DTNB	1838	0	8.37425	-inf	positive	negative	negative
TCONS_00042684	35.2908	0	inf	hsa-miR-26b-5p	115	240.409	-1.06386	CCSER2	54462	5.50324	0	inf	negative	negative	positive
TCONS_00042684	35.2908	0	inf	hsa-miR-26b-5p	115	240.409	-1.06386	WRB	7485	0	20.8966	-inf	positive	negative	negative
TCONS_00042684	35.2908	0	inf	hsa-miR-26b-5p	115	240.409	-1.06386	DPY19L1	23333	10.7629	0	inf	negative	negative	positive
TCONS_00042684	35.2908	0	inf	hsa-miR-26b-5p	115	240.409	-1.06386	DCBLD2	131566	22.0007	3.84289	2.51729	negative	negative	positive
TCONS_00042684	35.2908	0	inf	hsa-miR-26b-5p	115	240.409	-1.06386	SLC7A11	23657	42.0475	6.65453	2.65961	negative	negative	positive
TCONS_00042684	35.2908	0	inf	hsa-miR-26b-5p	115	240.409	-1.06386	MAPKAP1	79109	1.83353	30.399	-4.05133	positive	negative	negative
TCONS_00042684	35.2908	0	inf	hsa-miR-26b-5p	115	240.409	-1.06386	ABCG2	9429	18.8481	0	inf	negative	negative	positive
TCONS_00042684	35.2908	0	inf	hsa-miR-26b-5p	115	240.409	-1.06386	OAZ2	4947	16.9337	0	inf	negative	negative	positive
TCONS_00042684	35.2908	0	inf	hsa-miR-26b-5p	115	240.409	-1.06386	LRRC8D	55144	13.629	0	inf	negative	negative	positive
TCONS_00042684	35.2908	0	inf	hsa-miR-26b-5p	115	240.409	-1.06386	SCO2	9997	10.0749	0.000719484	13.7734	negative	negative	positive
TCONS_00042684	35.2908	0	inf	hsa-miR-26b-5p	115	240.409	-1.06386	ZWINT	11130	8.72905	0	inf	negative	negative	positive
TCONS_00042684	35.2908	0	inf	hsa-miR-26b-5p	115	240.409	-1.06386	PARK7	11315	14.1486	72.5553	-2.35842	positive	negative	negative
TCONS_00042684	35.2908	0	inf	hsa-miR-26b-5p	115	240.409	-1.06386	PMF1	11243	18.8298	69.4905	-1.8838	positive	negative	negative
TCONS_00042684	35.2908	0	inf	hsa-miR-26b-5p	115	240.409	-1.06386	CCNB1IP1	57820	49.1136	20.0348	1.29362	negative	negative	positive
TCONS_00042684	35.2908	0	inf	hsa-miR-26b-5p	115	240.409	-1.06386	GMNN	51053	11.1493	58.8969	-2.40124	positive	negative	negative
TCONS_00042684	35.2908	0	inf	hsa-miR-26b-5p	115	240.409	-1.06386	ECH1	1891	6.06056	58.8317	-3.27907	positive	negative	negative
TCONS_00042684	35.2908	0	inf	hsa-miR-26b-5p	115	240.409	-1.06386	UXT	8409	57.0338	228.244	-2.00069	positive	negative	negative
TCONS_00042684	35.2908	0	inf	hsa-miR-26b-5p	115	240.409	-1.06386	OSTF1	26578	75.0342	0.17385	8.75356	negative	negative	positive
TCONS_00042684	35.2908	0	inf	hsa-miR-26b-5p	115	240.409	-1.06386	PTPN1	5770	15.877	0	inf	negative	negative	positive
TCONS_00042684	35.2908	0	inf	hsa-miR-26b-5p	115	240.409	-1.06386	AFAP1	60312	14.9011	0.000938897	13.9541	negative	negative	positive
TCONS_00042684	35.2908	0	inf	hsa-miR-26b-5p	115	240.409	-1.06386	EXOC6B	23233	12.4144	0.0690858	7.48941	negative	negative	positive
TCONS_00042684	35.2908	0	inf	hsa-miR-26b-5p	115	240.409	-1.06386	NET1	10276	57.0174	12.7266	2.16356	negative	negative	positive
TCONS_00042684	35.2908	0	inf	hsa-miR-26b-5p	115	240.409	-1.06386	ITGA3	3675	151.662	5.89752	4.68461	negative	negative	positive
TCONS_00042684	35.2908	0	inf	hsa-miR-26b-5p	115	240.409	-1.06386	PLGRKT	55848	16.2334	5.35885	1.59897	negative	negative	positive
TCONS_00042684	35.2908	0	inf	hsa-miR-26b-5p	115	240.409	-1.06386	NIP7	51388	32.1615	6.52029	2.30233	negative	negative	positive
TCONS_00042684	35.2908	0	inf	hsa-miR-26b-5p	115	240.409	-1.06386	DDX6	1656	7.73917	0	inf	negative	negative	positive
TCONS_00042684	35.2908	0	inf	hsa-miR-26b-5p	115	240.409	-1.06386	HEXB	3074	0	20.3462	-inf	positive	negative	negative
TCONS_00042684	35.2908	0	inf	hsa-miR-26b-5p	115	240.409	-1.06386	TINF2	26277	17.2937	0	inf	negative	negative	positive
TCONS_00042684	35.2908	0	inf	hsa-miR-26b-5p	115	240.409	-1.06386	CAV1	857	54.6342	0.582666	6.55099	negative	negative	positive
TCONS_00042684	35.2908	0	inf	hsa-miR-26b-5p	115	240.409	-1.06386	DUSP14	11072	23.6931	0	inf	negative	negative	positive
TCONS_00042684	35.2908	0	inf	hsa-miR-26b-5p	115	240.409	-1.06386	FTH1	2495	695.323	0	inf	negative	negative	positive
TCONS_00042684	35.2908	0	inf	hsa-miR-26b-5p	115	240.409	-1.06386	TSTA3	7264	0	7.59241	-inf	positive	negative	negative
TCONS_00042684	35.2908	0	inf	hsa-miR-26b-5p	115	240.409	-1.06386	IFNGR2	3460	19.4143	0	inf	negative	negative	positive
TCONS_00042684	35.2908	0	inf	hsa-miR-26b-5p	115	240.409	-1.06386	PRR7	80758	5.61035	0	inf	negative	negative	positive
TCONS_00042684	35.2908	0	inf	hsa-miR-26b-5p	115	240.409	-1.06386	NDUFB11	54539	17.6088	65.7018	-1.89964	positive	negative	negative
TCONS_00042684	35.2908	0	inf	hsa-miR-26b-5p	115	240.409	-1.06386	COASY	80347	20.3379	3.6543	2.4765	negative	negative	positive
TCONS_00042684	35.2908	0	inf	hsa-miR-26b-5p	115	240.409	-1.06386	HIST1H2BC	8347	775.905	2001.97	-1.36747	positive	negative	negative
TCONS_00042684	35.2908	0	inf	hsa-miR-26b-5p	115	240.409	-1.06386	PQBP1	10084	7.75927	36.3025	-2.22608	positive	negative	negative
TCONS_00042684	35.2908	0	inf	hsa-miR-26b-5p	115	240.409	-1.06386	GNA13	10672	9.65819	0.28274	5.0942	negative	negative	positive
TCONS_00042684	35.2908	0	inf	hsa-miR-26b-5p	115	240.409	-1.06386	ANXA1	301	607.269	137.995	2.13772	negative	negative	positive
TCONS_00042684	35.2908	0	inf	hsa-miR-26b-5p	115	240.409	-1.06386	TM9SF3	56889	90.0839	13.1685	2.77417	negative	negative	positive
TCONS_00042684	35.2908	0	inf	hsa-miR-26b-5p	115	240.409	-1.06386	LRRC20	55222	12.0134	0	inf	negative	negative	positive
TCONS_00042684	35.2908	0	inf	hsa-miR-26b-5p	115	240.409	-1.06386	XK	7504	0.0218776	16.1445	-9.52737	positive	negative	negative
TCONS_00042684	35.2908	0	inf	hsa-miR-26b-5p	115	240.409	-1.06386	TMEM248	55069	17.6066	47.0816	-1.41904	positive	negative	negative
[truncated: 11,624 more rows]

## Sheet: ceRNA network detail
lncRNA_ID	miRNA	TargetScan Sites Num.	miRanda Sites Num.	Target Gene	Target Gene (Entrez Gene ID)
TCONS_00006226	hsa-miR-24-3p	2	2	CDK4	1019
TCONS_00031611	hsa-miR-24-3p	3	3	CDK4	1019
TCONS_00042684	hsa-miR-24-3p	7	7	CDK4	1019
TCONS_00287673	hsa-miR-24-3p	3	2	CDK4	1019
TCONS_00006226	hsa-miR-24-3p	2	2	CCNA2	890
TCONS_00031611	hsa-miR-24-3p	3	3	CCNA2	890
TCONS_00042684	hsa-miR-24-3p	7	7	CCNA2	890
TCONS_00287673	hsa-miR-24-3p	3	2	CCNA2	890
TCONS_00006226	hsa-miR-24-3p	2	2	AURKB	9212
TCONS_00031611	hsa-miR-24-3p	3	3	AURKB	9212
TCONS_00042684	hsa-miR-24-3p	7	7	AURKB	9212
TCONS_00287673	hsa-miR-24-3p	3	2	AURKB	9212
TCONS_00006226	hsa-miR-24-3p	2	2	MYC	4609
TCONS_00031611	hsa-miR-24-3p	3	3	MYC	4609
TCONS_00042684	hsa-miR-24-3p	7	7	MYC	4609
TCONS_00287673	hsa-miR-24-3p	3	2	MYC	4609
TCONS_00053906	hsa-miR-196a-5p	2	2	S100A9	6280
TCONS_00227310	hsa-miR-196a-5p	2	2	S100A9	6280
TCONS_00053906	hsa-miR-196a-5p	2	2	KRT5	3852
TCONS_00227310	hsa-miR-196a-5p	2	2	KRT5	3852
TCONS_00012604	hsa-miR-195-5p	2	2	CDK6	1021
TCONS_00042684	hsa-miR-195-5p	3	3	CDK6	1021
TCONS_00095882	hsa-miR-195-5p	2	2	CDK6	1021
TCONS_00199847	hsa-miR-195-5p	2	2	CDK6	1021
TCONS_00276005	hsa-miR-195-5p	2	2	CDK6	1021
TCONS_00306574	hsa-miR-195-5p	3	4	CDK6	1021
TCONS_00012604	hsa-miR-195-5p	2	2	CCND1	595
TCONS_00042684	hsa-miR-195-5p	3	3	CCND1	595
TCONS_00095882	hsa-miR-195-5p	2	2	CCND1	595
TCONS_00199847	hsa-miR-195-5p	2	2	CCND1	595
TCONS_00276005	hsa-miR-195-5p	2	2	CCND1	595
TCONS_00306574	hsa-miR-195-5p	3	4	CCND1	595
TCONS_00000204	hsa-miR-181a-5p	2	3	NLK	51701
TCONS_00042684	hsa-miR-181a-5p	5	4	NLK	51701
TCONS_00279342	hsa-miR-181a-5p	2	2	NLK	51701
TCONS_00000204	hsa-miR-181a-5p	2	3	GATA6	2627
TCONS_00042684	hsa-miR-181a-5p	5	4	GATA6	2627
TCONS_00279342	hsa-miR-181a-5p	2	2	GATA6	2627
TCONS_00042684	hsa-let-7g-5p	7	6	KRAS	3845
TCONS_00042684	hsa-let-7a-5p	6	7	CDK6	1021
TCONS_00042684	hsa-let-7a-5p	2	7	CDK6	1021
TCONS_00042684	hsa-let-7a-5p	6	7	MYC	4609
TCONS_00042684	hsa-let-7a-5p	2	7	MYC	4609
TCONS_00042684	hsa-let-7a-5p	6	7	NKIRAS2	28511
TCONS_00042684	hsa-let-7a-5p	2	7	NKIRAS2	28511
TCONS_00042684	hsa-let-7g-5p	7	6	MYC	4609
TCONS_00042684	hsa-miR-182-5p	4	6	CDKN1A	1026
TCONS_00236555	hsa-miR-182-5p	2	2	CDKN1A	1026
TCONS_00053906	hsa-miR-196a-5p	2	2	ANXA1	301
TCONS_00227310	hsa-miR-196a-5p	2	2	ANXA1	301
TCONS_00042684	hsa-miR-16-5p	3	3	ACTR1A	10121
TCONS_00095882	hsa-miR-16-5p	2	2	ACTR1A	10121
TCONS_00199847	hsa-miR-16-5p	2	2	ACTR1A	10121
TCONS_00276005	hsa-miR-16-5p	2	2	ACTR1A	10121
TCONS_00306574	hsa-miR-16-5p	3	2	ACTR1A	10121
TCONS_00042684	hsa-miR-16-5p	3	3	TPI1	7167
TCONS_00095882	hsa-miR-16-5p	2	2	TPI1	7167
TCONS_00199847	hsa-miR-16-5p	2	2	TPI1	7167
TCONS_00276005	hsa-miR-16-5p	2	2	TPI1	7167
TCONS_00306574	hsa-miR-16-5p	3	2	TPI1	7167
TCONS_00042684	hsa-miR-16-5p	3	3	PDCD4	27250
TCONS_00095882	hsa-miR-16-5p	2	2	PDCD4	27250
TCONS_00199847	hsa-miR-16-5p	2	2	PDCD4	27250
TCONS_00276005	hsa-miR-16-5p	2	2	PDCD4	27250
TCONS_00306574	hsa-miR-16-5p	3	2	PDCD4	27250
TCONS_00042684	hsa-miR-16-5p	3	3	RAB21	23011
TCONS_00095882	hsa-miR-16-5p	2	2	RAB21	23011
TCONS_00199847	hsa-miR-16-5p	2	2	RAB21	23011
TCONS_00276005	hsa-miR-16-5p	2	2	RAB21	23011
TCONS_00306574	hsa-miR-16-5p	3	2	RAB21	23011
TCONS_00042684	hsa-miR-16-5p	3	3	ECHDC1	55862
TCONS_00095882	hsa-miR-16-5p	2	2	ECHDC1	55862
TCONS_00199847	hsa-miR-16-5p	2	2	ECHDC1	55862
TCONS_00276005	hsa-miR-16-5p	2	2	ECHDC1	55862
TCONS_00306574	hsa-miR-16-5p	3	2	ECHDC1	55862
TCONS_00042684	hsa-miR-16-5p	3	3	GOLPH3L	55204
TCONS_00095882	hsa-miR-16-5p	2	2	GOLPH3L	55204
TCONS_00199847	hsa-miR-16-5p	2	2	GOLPH3L	55204
TCONS_00276005	hsa-miR-16-5p	2	2	GOLPH3L	55204
TCONS_00306574	hsa-miR-16-5p	3	2	GOLPH3L	55204
TCONS_00042684	hsa-miR-16-5p	3	3	GTF2H1	2965
TCONS_00095882	hsa-miR-16-5p	2	2	GTF2H1	2965
TCONS_00199847	hsa-miR-16-5p	2	2	GTF2H1	2965
TCONS_00276005	hsa-miR-16-5p	2	2	GTF2H1	2965
TCONS_00306574	hsa-miR-16-5p	3	2	GTF2H1	2965
TCONS_00042684	hsa-miR-16-5p	3	3	H3F3B	3021
TCONS_00095882	hsa-miR-16-5p	2	2	H3F3B	3021
TCONS_00199847	hsa-miR-16-5p	2	2	H3F3B	3021
TCONS_00276005	hsa-miR-16-5p	2	2	H3F3B	3021
TCONS_00306574	hsa-miR-16-5p	3	2	H3F3B	3021
TCONS_00042684	hsa-miR-16-5p	3	3	JUN	3725
TCONS_00095882	hsa-miR-16-5p	2	2	JUN	3725
TCONS_00199847	hsa-miR-16-5p	2	2	JUN	3725
TCONS_00276005	hsa-miR-16-5p	2	2	JUN	3725
TCONS_00306574	hsa-miR-16-5p	3	2	JUN	3725
TCONS_00042684	hsa-miR-16-5p	3	3	OMA1	115209
TCONS_00095882	hsa-miR-16-5p	2	2	OMA1	115209
TCONS_00199847	hsa-miR-16-5p	2	2	OMA1	115209
TCONS_00276005	hsa-miR-16-5p	2	2	OMA1	115209
TCONS_00306574	hsa-miR-16-5p	3	2	OMA1	115209
TCONS_00042684	hsa-miR-16-5p	3	3	PDCD6IP	10015
TCONS_00095882	hsa-miR-16-5p	2	2	PDCD6IP	10015
TCONS_00199847	hsa-miR-16-5p	2	2	PDCD6IP	10015
TCONS_00276005	hsa-miR-16-5p	2	2	PDCD6IP	10015
TCONS_00306574	hsa-miR-16-5p	3	2	PDCD6IP	10015
TCONS_00042684	hsa-miR-16-5p	3	3	PRIM1	5557
TCONS_00095882	hsa-miR-16-5p	2	2	PRIM1	5557
TCONS_00199847	hsa-miR-16-5p	2	2	PRIM1	5557
TCONS_00276005	hsa-miR-16-5p	2	2	PRIM1	5557
TCONS_00306574	hsa-miR-16-5p	3	2	PRIM1	5557
TCONS_00042684	hsa-miR-16-5p	3	3	RAD51C	5889
TCONS_00095882	hsa-miR-16-5p	2	2	RAD51C	5889
TCONS_00199847	hsa-miR-16-5p	2	2	RAD51C	5889
TCONS_00276005	hsa-miR-16-5p	2	2	RAD51C	5889
TCONS_00306574	hsa-miR-16-5p	3	2	RAD51C	5889
TCONS_00042684	hsa-miR-16-5p	3	3	RHOT1	55288
TCONS_00095882	hsa-miR-16-5p	2	2	RHOT1	55288
TCONS_00199847	hsa-miR-16-5p	2	2	RHOT1	55288
TCONS_00276005	hsa-miR-16-5p	2	2	RHOT1	55288
TCONS_00306574	hsa-miR-16-5p	3	2	RHOT1	55288
TCONS_00042684	hsa-miR-16-5p	3	3	SLC35A1	10559
TCONS_00095882	hsa-miR-16-5p	2	2	SLC35A1	10559
TCONS_00199847	hsa-miR-16-5p	2	2	SLC35A1	10559
TCONS_00276005	hsa-miR-16-5p	2	2	SLC35A1	10559
TCONS_00306574	hsa-miR-16-5p	3	2	SLC35A1	10559
TCONS_00042684	hsa-miR-16-5p	3	3	TIA1	7072
TCONS_00095882	hsa-miR-16-5p	2	2	TIA1	7072
TCONS_00199847	hsa-miR-16-5p	2	2	TIA1	7072
TCONS_00276005	hsa-miR-16-5p	2	2	TIA1	7072
TCONS_00306574	hsa-miR-16-5p	3	2	TIA1	7072
TCONS_00042684	hsa-miR-16-5p	3	3	UGDH	7358
TCONS_00095882	hsa-miR-16-5p	2	2	UGDH	7358
TCONS_00199847	hsa-miR-16-5p	2	2	UGDH	7358
TCONS_00276005	hsa-miR-16-5p	2	2	UGDH	7358
TCONS_00306574	hsa-miR-16-5p	3	2	UGDH	7358
TCONS_00042684	hsa-miR-16-5p	3	3	UGP2	7360
TCONS_00095882	hsa-miR-16-5p	2	2	UGP2	7360
TCONS_00199847	hsa-miR-16-5p	2	2	UGP2	7360
TCONS_00276005	hsa-miR-16-5p	2	2	UGP2	7360
TCONS_00306574	hsa-miR-16-5p	3	2	UGP2	7360
TCONS_00042684	hsa-miR-16-5p	3	3	CDK6	1021
TCONS_00095882	hsa-miR-16-5p	2	2	CDK6	1021
TCONS_00199847	hsa-miR-16-5p	2	2	CDK6	1021
TCONS_00276005	hsa-miR-16-5p	2	2	CDK6	1021
TCONS_00306574	hsa-miR-16-5p	3	2	CDK6	1021
TCONS_00070946	hsa-miR-25-3p	2	2	PRMT5	10419
TCONS_00230737	hsa-miR-25-3p	3	2	PRMT5	10419
TCONS_00042684	hsa-miR-26a-5p	6	3	CDK8	1024
TCONS_00287673	hsa-miR-26a-5p	2	2	CDK8	1024
TCONS_00042684	hsa-miR-26a-5p	6	3	CDC6	990
TCONS_00287673	hsa-miR-26a-5p	2	2	CDC6	990
TCONS_00042684	hsa-miR-26a-5p	6	3	LIF	3976
TCONS_00287673	hsa-miR-26a-5p	2	2	LIF	3976
TCONS_00042684	hsa-miR-26a-5p	6	3	PTEN	5728
TCONS_00287673	hsa-miR-26a-5p	2	2	PTEN	5728
TCONS_00042684	hsa-miR-98-5p	7	6	E2F1	1869
TCONS_00042684	hsa-miR-182-5p	4	6	RARG	5916
TCONS_00236555	hsa-miR-182-5p	2	2	RARG	5916
TCONS_00042684	hsa-miR-16-5p	3	3	CCND1	595
TCONS_00095882	hsa-miR-16-5p	2	2	CCND1	595
TCONS_00199847	hsa-miR-16-5p	2	2	CCND1	595
TCONS_00276005	hsa-miR-16-5p	2	2	CCND1	595
TCONS_00306574	hsa-miR-16-5p	3	2	CCND1	595
TCONS_00042684	hsa-miR-16-5p	3	3	YIF1B	90522
TCONS_00095882	hsa-miR-16-5p	2	2	YIF1B	90522
TCONS_00199847	hsa-miR-16-5p	2	2	YIF1B	90522
TCONS_00276005	hsa-miR-16-5p	2	2	YIF1B	90522
TCONS_00306574	hsa-miR-16-5p	3	2	YIF1B	90522
TCONS_00042684	hsa-miR-16-5p	3	3	VTI1B	10490
TCONS_00095882	hsa-miR-16-5p	2	2	VTI1B	10490
TCONS_00199847	hsa-miR-16-5p	2	2	VTI1B	10490
TCONS_00276005	hsa-miR-16-5p	2	2	VTI1B	10490
TCONS_00306574	hsa-miR-16-5p	3	2	VTI1B	10490
TCONS_00042684	hsa-miR-16-5p	3	3	UBE2V1	7335
TCONS_00095882	hsa-miR-16-5p	2	2	UBE2V1	7335
TCONS_00199847	hsa-miR-16-5p	2	2	UBE2V1	7335
TCONS_00276005	hsa-miR-16-5p	2	2	UBE2V1	7335
TCONS_00306574	hsa-miR-16-5p	3	2	UBE2V1	7335
TCONS_00042684	hsa-miR-16-5p	3	3	UBE2S	27338
TCONS_00095882	hsa-miR-16-5p	2	2	UBE2S	27338
TCONS_00199847	hsa-miR-16-5p	2	2	UBE2S	27338
TCONS_00276005	hsa-miR-16-5p	2	2	UBE2S	27338
TCONS_00306574	hsa-miR-16-5p	3	2	UBE2S	27338
TCONS_00042684	hsa-miR-16-5p	3	3	TXN2	25828
TCONS_00095882	hsa-miR-16-5p	2	2	TXN2	25828
TCONS_00199847	hsa-miR-16-5p	2	2	TXN2	25828
TCONS_00276005	hsa-miR-16-5p	2	2	TXN2	25828
TCONS_00306574	hsa-miR-16-5p	3	2	TXN2	25828
TCONS_00042684	hsa-miR-16-5p	3	3	TPM3	7170
TCONS_00095882	hsa-miR-16-5p	2	2	TPM3	7170
TCONS_00199847	hsa-miR-16-5p	2	2	TPM3	7170
TCONS_00276005	hsa-miR-16-5p	2	2	TPM3	7170
TCONS_00306574	hsa-miR-16-5p	3	2	TPM3	7170
TCONS_00042684	hsa-miR-16-5p	3	3	TMEM43	79188
TCONS_00095882	hsa-miR-16-5p	2	2	TMEM43	79188
TCONS_00199847	hsa-miR-16-5p	2	2	TMEM43	79188
TCONS_00276005	hsa-miR-16-5p	2	2	TMEM43	79188
TCONS_00306574	hsa-miR-16-5p	3	2	TMEM43	79188
TCONS_00042684	hsa-miR-16-5p	3	3	TMEM109	79073
TCONS_00095882	hsa-miR-16-5p	2	2	TMEM109	79073
TCONS_00199847	hsa-miR-16-5p	2	2	TMEM109	79073
TCONS_00276005	hsa-miR-16-5p	2	2	TMEM109	79073
TCONS_00306574	hsa-miR-16-5p	3	2	TMEM109	79073
TCONS_00042684	hsa-miR-16-5p	3	3	SRPRB	58477
TCONS_00095882	hsa-miR-16-5p	2	2	SRPRB	58477
TCONS_00199847	hsa-miR-16-5p	2	2	SRPRB	58477
TCONS_00276005	hsa-miR-16-5p	2	2	SRPRB	58477
TCONS_00306574	hsa-miR-16-5p	3	2	SRPRB	58477
TCONS_00042684	hsa-miR-16-5p	3	3	SQSTM1	8878
TCONS_00095882	hsa-miR-16-5p	2	2	SQSTM1	8878
TCONS_00199847	hsa-miR-16-5p	2	2	SQSTM1	8878
TCONS_00276005	hsa-miR-16-5p	2	2	SQSTM1	8878
TCONS_00306574	hsa-miR-16-5p	3	2	SQSTM1	8878
TCONS_00042684	hsa-miR-16-5p	3	3	SPTLC1	10558
TCONS_00095882	hsa-miR-16-5p	2	2	SPTLC1	10558
TCONS_00199847	hsa-miR-16-5p	2	2	SPTLC1	10558
TCONS_00276005	hsa-miR-16-5p	2	2	SPTLC1	10558
TCONS_00306574	hsa-miR-16-5p	3	2	SPTLC1	10558
TCONS_00042684	hsa-miR-16-5p	3	3	SLC7A1	6541
TCONS_00095882	hsa-miR-16-5p	2	2	SLC7A1	6541
TCONS_00199847	hsa-miR-16-5p	2	2	SLC7A1	6541
TCONS_00276005	hsa-miR-16-5p	2	2	SLC7A1	6541
TCONS_00306574	hsa-miR-16-5p	3	2	SLC7A1	6541
TCONS_00042684	hsa-miR-16-5p	3	3	SLC25A22	79751
TCONS_00095882	hsa-miR-16-5p	2	2	SLC25A22	79751
TCONS_00199847	hsa-miR-16-5p	2	2	SLC25A22	79751
TCONS_00276005	hsa-miR-16-5p	2	2	SLC25A22	79751
TCONS_00306574	hsa-miR-16-5p	3	2	SLC25A22	79751
TCONS_00042684	hsa-miR-16-5p	3	3	SLC16A3	9123
TCONS_00095882	hsa-miR-16-5p	2	2	SLC16A3	9123
TCONS_00199847	hsa-miR-16-5p	2	2	SLC16A3	9123
TCONS_00276005	hsa-miR-16-5p	2	2	SLC16A3	9123
TCONS_00306574	hsa-miR-16-5p	3	2	SLC16A3	9123
TCONS_00042684	hsa-miR-16-5p	3	3	SERPINE2	5270
TCONS_00095882	hsa-miR-16-5p	2	2	SERPINE2	5270
TCONS_00199847	hsa-miR-16-5p	2	2	SERPINE2	5270
TCONS_00276005	hsa-miR-16-5p	2	2	SERPINE2	5270
TCONS_00306574	hsa-miR-16-5p	3	2	SERPINE2	5270
TCONS_00042684	hsa-miR-16-5p	3	3	PSAT1	29968
TCONS_00095882	hsa-miR-16-5p	2	2	PSAT1	29968
TCONS_00199847	hsa-miR-16-5p	2	2	PSAT1	29968
TCONS_00276005	hsa-miR-16-5p	2	2	PSAT1	29968
TCONS_00306574	hsa-miR-16-5p	3	2	PSAT1	29968
TCONS_00042684	hsa-miR-16-5p	3	3	PPIF	10105
TCONS_00095882	hsa-miR-16-5p	2	2	PPIF	10105
TCONS_00199847	hsa-miR-16-5p	2	2	PPIF	10105
TCONS_00276005	hsa-miR-16-5p	2	2	PPIF	10105
TCONS_00306574	hsa-miR-16-5p	3	2	PPIF	10105
TCONS_00042684	hsa-miR-16-5p	3	3	PISD	23761
TCONS_00095882	hsa-miR-16-5p	2	2	PISD	23761
TCONS_00199847	hsa-miR-16-5p	2	2	PISD	23761
TCONS_00276005	hsa-miR-16-5p	2	2	PISD	23761
TCONS_00306574	hsa-miR-16-5p	3	2	PISD	23761
TCONS_00042684	hsa-miR-16-5p	3	3	PHLDB2	90102
TCONS_00095882	hsa-miR-16-5p	2	2	PHLDB2	90102
TCONS_00199847	hsa-miR-16-5p	2	2	PHLDB2	90102
TCONS_00276005	hsa-miR-16-5p	2	2	PHLDB2	90102
TCONS_00306574	hsa-miR-16-5p	3	2	PHLDB2	90102
TCONS_00042684	hsa-miR-16-5p	3	3	PANX1	24145
TCONS_00095882	hsa-miR-16-5p	2	2	PANX1	24145
TCONS_00199847	hsa-miR-16-5p	2	2	PANX1	24145
TCONS_00276005	hsa-miR-16-5p	2	2	PANX1	24145
TCONS_00306574	hsa-miR-16-5p	3	2	PANX1	24145
TCONS_00042684	hsa-miR-16-5p	3	3	PAFAH1B2	5049
TCONS_00095882	hsa-miR-16-5p	2	2	PAFAH1B2	5049
TCONS_00199847	hsa-miR-16-5p	2	2	PAFAH1B2	5049
TCONS_00276005	hsa-miR-16-5p	2	2	PAFAH1B2	5049
TCONS_00306574	hsa-miR-16-5p	3	2	PAFAH1B2	5049
TCONS_00042684	hsa-miR-16-5p	3	3	NPR3	4883
TCONS_00095882	hsa-miR-16-5p	2	2	NPR3	4883
TCONS_00199847	hsa-miR-16-5p	2	2	NPR3	4883
TCONS_00276005	hsa-miR-16-5p	2	2	NPR3	4883
TCONS_00306574	hsa-miR-16-5p	3	2	NPR3	4883
TCONS_00042684	hsa-miR-16-5p	3	3	MRPL20	55052
TCONS_00095882	hsa-miR-16-5p	2	2	MRPL20	55052
TCONS_00199847	hsa-miR-16-5p	2	2	MRPL20	55052
TCONS_00276005	hsa-miR-16-5p	2	2	MRPL20	55052
TCONS_00306574	hsa-miR-16-5p	3	2	MRPL20	55052
TCONS_00042684	hsa-miR-16-5p	3	3	LAMC1	3915
TCONS_00095882	hsa-miR-16-5p	2	2	LAMC1	3915
TCONS_00199847	hsa-miR-16-5p	2	2	LAMC1	3915
TCONS_00276005	hsa-miR-16-5p	2	2	LAMC1	3915
TCONS_00306574	hsa-miR-16-5p	3	2	LAMC1	3915
TCONS_00042684	hsa-miR-16-5p	3	3	KPNA3	3839
TCONS_00095882	hsa-miR-16-5p	2	2	KPNA3	3839
TCONS_00199847	hsa-miR-16-5p	2	2	KPNA3	3839
TCONS_00276005	hsa-miR-16-5p	2	2	KPNA3	3839
TCONS_00306574	hsa-miR-16-5p	3	2	KPNA3	3839
TCONS_00042684	hsa-miR-16-5p	3	3	KCNN4	3783
TCONS_00095882	hsa-miR-16-5p	2	2	KCNN4	3783
TCONS_00199847	hsa-miR-16-5p	2	2	KCNN4	3783
TCONS_00276005	hsa-miR-16-5p	2	2	KCNN4	3783
TCONS_00306574	hsa-miR-16-5p	3	2	KCNN4	3783
TCONS_00042684	hsa-miR-16-5p	3	3	ITGA2	3673
TCONS_00095882	hsa-miR-16-5p	2	2	ITGA2	3673
TCONS_00199847	hsa-miR-16-5p	2	2	ITGA2	3673
TCONS_00276005	hsa-miR-16-5p	2	2	ITGA2	3673
TCONS_00306574	hsa-miR-16-5p	3	2	ITGA2	3673
TCONS_00042684	hsa-miR-16-5p	3	3	IFRD2	7866
TCONS_00095882	hsa-miR-16-5p	2	2	IFRD2	7866
TCONS_00199847	hsa-miR-16-5p	2	2	IFRD2	7866
TCONS_00276005	hsa-miR-16-5p	2	2	IFRD2	7866
TCONS_00306574	hsa-miR-16-5p	3	2	IFRD2	7866
TCONS_00042684	hsa-miR-16-5p	3	3	IFRD1	3475
TCONS_00095882	hsa-miR-16-5p	2	2	IFRD1	3475
TCONS_00199847	hsa-miR-16-5p	2	2	IFRD1	3475
TCONS_00276005	hsa-miR-16-5p	2	2	IFRD1	3475
TCONS_00306574	hsa-miR-16-5p	3	2	IFRD1	3475
TCONS_00042684	hsa-miR-16-5p	3	3	HMOX1	3162
TCONS_00095882	hsa-miR-16-5p	2	2	HMOX1	3162
TCONS_00199847	hsa-miR-16-5p	2	2	HMOX1	3162
TCONS_00276005	hsa-miR-16-5p	2	2	HMOX1	3162
TCONS_00306574	hsa-miR-16-5p	3	2	HMOX1	3162
TCONS_00042684	hsa-miR-16-5p	3	3	HSPA1A	3303
TCONS_00095882	hsa-miR-16-5p	2	2	HSPA1A	3303
TCONS_00199847	hsa-miR-16-5p	2	2	HSPA1A	3303
TCONS_00276005	hsa-miR-16-5p	2	2	HSPA1A	3303
TCONS_00306574	hsa-miR-16-5p	3	2	HSPA1A	3303
TCONS_00042684	hsa-miR-16-5p	3	3	GFM1	85476
TCONS_00095882	hsa-miR-16-5p	2	2	GFM1	85476
TCONS_00199847	hsa-miR-16-5p	2	2	GFM1	85476
TCONS_00276005	hsa-miR-16-5p	2	2	GFM1	85476
TCONS_00306574	hsa-miR-16-5p	3	2	GFM1	85476
TCONS_00042684	hsa-miR-16-5p	3	3	FNDC3B	64778
TCONS_00095882	hsa-miR-16-5p	2	2	FNDC3B	64778
TCONS_00199847	hsa-miR-16-5p	2	2	FNDC3B	64778
TCONS_00276005	hsa-miR-16-5p	2	2	FNDC3B	64778
TCONS_00306574	hsa-miR-16-5p	3	2	FNDC3B	64778
TCONS_00042684	hsa-miR-16-5p	3	3	EIF4E	1977
TCONS_00095882	hsa-miR-16-5p	2	2	EIF4E	1977
TCONS_00199847	hsa-miR-16-5p	2	2	EIF4E	1977
TCONS_00276005	hsa-miR-16-5p	2	2	EIF4E	1977
TCONS_00306574	hsa-miR-16-5p	3	2	EIF4E	1977
TCONS_00042684	hsa-miR-16-5p	3	3	EGFR	1956
TCONS_00095882	hsa-miR-16-5p	2	2	EGFR	1956
TCONS_00199847	hsa-miR-16-5p	2	2	EGFR	1956
TCONS_00276005	hsa-miR-16-5p	2	2	EGFR	1956
TCONS_00306574	hsa-miR-16-5p	3	2	EGFR	1956
TCONS_00042684	hsa-miR-16-5p	3	3	CHORDC1	26973
TCONS_00095882	hsa-miR-16-5p	2	2	CHORDC1	26973
TCONS_00199847	hsa-miR-16-5p	2	2	CHORDC1	26973
TCONS_00276005	hsa-miR-16-5p	2	2	CHORDC1	26973
TCONS_00306574	hsa-miR-16-5p	3	2	CHORDC1	26973
TCONS_00042684	hsa-miR-16-5p	3	3	CDK5RAP1	51654
TCONS_00095882	hsa-miR-16-5p	2	2	CDK5RAP1	51654
TCONS_00199847	hsa-miR-16-5p	2	2	CDK5RAP1	51654
TCONS_00276005	hsa-miR-16-5p	2	2	CDK5RAP1	51654
TCONS_00306574	hsa-miR-16-5p	3	2	CDK5RAP1	51654
TCONS_00042684	hsa-miR-16-5p	3	3	ATG9A	79065
TCONS_00095882	hsa-miR-16-5p	2	2	ATG9A	79065
TCONS_00199847	hsa-miR-16-5p	2	2	ATG9A	79065
TCONS_00276005	hsa-miR-16-5p	2	2	ATG9A	79065
TCONS_00306574	hsa-miR-16-5p	3	2	ATG9A	79065
TCONS_00042684	hsa-miR-16-5p	3	3	SNX15	29907
TCONS_00095882	hsa-miR-16-5p	2	2	SNX15	29907
TCONS_00199847	hsa-miR-16-5p	2	2	SNX15	29907
TCONS_00276005	hsa-miR-16-5p	2	2	SNX15	29907
TCONS_00306574	hsa-miR-16-5p	3	2	SNX15	29907
TCONS_00042684	hsa-miR-16-5p	3	3	ARL2	402
TCONS_00095882	hsa-miR-16-5p	2	2	ARL2	402
TCONS_00199847	hsa-miR-16-5p	2	2	ARL2	402
TCONS_00276005	hsa-miR-16-5p	2	2	ARL2	402
TCONS_00306574	hsa-miR-16-5p	3	2	ARL2	402
TCONS_00042684	hsa-miR-16-5p	3	3	ADSS	159
TCONS_00095882	hsa-miR-16-5p	2	2	ADSS	159
TCONS_00199847	hsa-miR-16-5p	2	2	ADSS	159
TCONS_00276005	hsa-miR-16-5p	2	2	ADSS	159
TCONS_00306574	hsa-miR-16-5p	3	2	ADSS	159
TCONS_00042684	hsa-let-7b-5p	7	5	UHRF1	29128
TCONS_00042684	hsa-let-7b-5p	7	5	TYMS	7298
TCONS_00042684	hsa-let-7b-5p	7	5	TTC9C	283237
TCONS_00042684	hsa-let-7b-5p	7	5	TMEM2	23670
TCONS_00042684	hsa-let-7b-5p	7	5	THBS1	7057
TCONS_00042684	hsa-let-7b-5p	7	5	SPCS3	60559
TCONS_00042684	hsa-let-7b-5p	7	5	SNAP23	8773
TCONS_00042684	hsa-let-7b-5p	7	5	SLC25A13	10165
TCONS_00042684	hsa-let-7b-5p	7	5	RPP38	10557
TCONS_00042684	hsa-let-7b-5p	7	5	RHOB	388
TCONS_00042684	hsa-let-7b-5p	7	5	PXDN	7837
TCONS_00042684	hsa-let-7b-5p	7	5	PRIM1	5557
TCONS_00042684	hsa-let-7b-5p	7	5	PPP1R7	5510
TCONS_00042684	hsa-let-7b-5p	7	5	POLD2	5425
TCONS_00042684	hsa-let-7b-5p	7	5	NXN	64359
TCONS_00042684	hsa-let-7b-5p	7	5	NEDD4	4734
TCONS_00042684	hsa-let-7b-5p	7	5	MRPS33	51650
TCONS_00042684	hsa-let-7b-5p	7	5	IFRD1	3475
TCONS_00042684	hsa-let-7b-5p	7	5	GYS1	2997
TCONS_00042684	hsa-let-7b-5p	7	5	GPR56	9289
TCONS_00042684	hsa-let-7b-5p	7	5	FNDC3A	22862
TCONS_00042684	hsa-let-7b-5p	7	5	FAM96A	84191
TCONS_00042684	hsa-let-7b-5p	7	5	DUSP23	54935
TCONS_00042684	hsa-let-7b-5p	7	5	DSP	1832
TCONS_00042684	hsa-let-7b-5p	7	5	COMMD9	29099
TCONS_00042684	hsa-let-7b-5p	7	5	CHMP2A	27243
TCONS_00042684	hsa-let-7b-5p	7	5	CDIPT	10423
TCONS_00042684	hsa-let-7b-5p	7	5	CARHSP1	23589
TCONS_00042684	hsa-let-7b-5p	7	5	CAPG	822
TCONS_00042684	hsa-let-7b-5p	7	5	AURKB	9212
TCONS_00042684	hsa-let-7b-5p	7	5	ACTG1	71
TCONS_00042684	hsa-let-7a-5p	6	7	NF2	4771
TCONS_00042684	hsa-let-7a-5p	2	7	NF2	4771
TCONS_00042684	hsa-let-7a-5p	6	7	KRAS	3845
TCONS_00042684	hsa-let-7a-5p	2	7	KRAS	3845
TCONS_00006226	hsa-miR-24-3p	2	2	DHFR	1719
TCONS_00031611	hsa-miR-24-3p	3	3	DHFR	1719
TCONS_00042684	hsa-miR-24-3p	7	7	DHFR	1719
TCONS_00287673	hsa-miR-24-3p	3	2	DHFR	1719
TCONS_00042684	hsa-let-7a-5p	6	7	VDR	7421
TCONS_00042684	hsa-let-7a-5p	2	7	VDR	7421
TCONS_00042684	hsa-let-7b-5p	7	5	CDK6	1021
TCONS_00042684	hsa-miR-26a-5p	6	3	SMAD1	4086
TCONS_00287673	hsa-miR-26a-5p	2	2	SMAD1	4086
TCONS_00042684	hsa-miR-16-5p	3	3	CFL2	1073
TCONS_00095882	hsa-miR-16-5p	2	2	CFL2	1073
TCONS_00199847	hsa-miR-16-5p	2	2	CFL2	1073
TCONS_00276005	hsa-miR-16-5p	2	2	CFL2	1073
TCONS_00306574	hsa-miR-16-5p	3	2	CFL2	1073
TCONS_00042684	hsa-let-7b-5p	7	5	CCND1	595
TCONS_00006226	hsa-miR-24-3p	2	2	MAPK14	1432
TCONS_00031611	hsa-miR-24-3p	3	3	MAPK14	1432
TCONS_00042684	hsa-miR-24-3p	7	7	MAPK14	1432
TCONS_00287673	hsa-miR-24-3p	3	2	MAPK14	1432
TCONS_00230737	hsa-miR-92a-3p	3	2	ITGA5	3678
TCONS_00042684	hsa-miR-16-5p	3	3	RPS6	6194
TCONS_00095882	hsa-miR-16-5p	2	2	RPS6	6194
TCONS_00199847	hsa-miR-16-5p	2	2	RPS6	6194
TCONS_00276005	hsa-miR-16-5p	2	2	RPS6	6194
TCONS_00306574	hsa-miR-16-5p	3	2	RPS6	6194
TCONS_00042684	hsa-miR-16-5p	3	3	BRCA1	672
TCONS_00095882	hsa-miR-16-5p	2	2	BRCA1	672
TCONS_00199847	hsa-miR-16-5p	2	2	BRCA1	672
TCONS_00276005	hsa-miR-16-5p	2	2	BRCA1	672
TCONS_00306574	hsa-miR-16-5p	3	2	BRCA1	672
TCONS_00042684	hsa-miR-16-5p	3	3	AKT3	10000
TCONS_00095882	hsa-miR-16-5p	2	2	AKT3	10000
TCONS_00199847	hsa-miR-16-5p	2	2	AKT3	10000
TCONS_00276005	hsa-miR-16-5p	2	2	AKT3	10000
TCONS_00306574	hsa-miR-16-5p	3	2	AKT3	10000
TCONS_00006226	hsa-miR-24-3p	2	2	TRIB3	57761
TCONS_00031611	hsa-miR-24-3p	3	3	TRIB3	57761
TCONS_00042684	hsa-miR-24-3p	7	7	TRIB3	57761
TCONS_00287673	hsa-miR-24-3p	3	2	TRIB3	57761
TCONS_00042684	hsa-miR-98-5p	7	6	MYC	4609
TCONS_00070946	hsa-miR-25-3p	2	2	KLF4	9314
TCONS_00230737	hsa-miR-25-3p	3	2	KLF4	9314
TCONS_00046251	hsa-miR-197-3p	2	2	RAD51	5888
TCONS_00090571	hsa-miR-197-3p	5	5	RAD51	5888
TCONS_00096019	hsa-miR-197-3p	2	2	RAD51	5888
TCONS_00152855	hsa-miR-197-3p	2	2	RAD51	5888
TCONS_00046251	hsa-miR-197-3p	2	2	WDR6	11180
TCONS_00090571	hsa-miR-197-3p	5	5	WDR6	11180
TCONS_00096019	hsa-miR-197-3p	2	2	WDR6	11180
TCONS_00152855	hsa-miR-197-3p	2	2	WDR6	11180
TCONS_00046251	hsa-miR-197-3p	2	2	USO1	8615
TCONS_00090571	hsa-miR-197-3p	5	5	USO1	8615
TCONS_00096019	hsa-miR-197-3p	2	2	USO1	8615
TCONS_00152855	hsa-miR-197-3p	2	2	USO1	8615
TCONS_00042684	hsa-let-7b-5p	7	5	E2F5	1875
TCONS_00042684	hsa-miR-16-5p	3	3	VEGFA	7422
TCONS_00095882	hsa-miR-16-5p	2	2	VEGFA	7422
TCONS_00199847	hsa-miR-16-5p	2	2	VEGFA	7422
TCONS_00276005	hsa-miR-16-5p	2	2	VEGFA	7422
TCONS_00306574	hsa-miR-16-5p	3	2	VEGFA	7422
TCONS_00042684	hsa-let-7d-5p	7	5	APP	351
TCONS_00042684	hsa-let-7a-5p	6	7	APP	351
TCONS_00042684	hsa-let-7a-5p	2	7	APP	351
TCONS_00042684	hsa-let-7a-5p	6	7	E2F1	1869
TCONS_00042684	hsa-let-7a-5p	2	7	E2F1	1869
TCONS_00042684	hsa-miR-200c-3p	4	4	FN1	2335
TCONS_00042684	hsa-miR-26a-5p	6	3	MYC	4609
TCONS_00287673	hsa-miR-26a-5p	2	2	MYC	4609
TCONS_00042684	hsa-let-7b-5p	7	5	CCNA2	890
TCONS_00046251	hsa-miR-197-3p	2	2	CPSF1	29894
TCONS_00090571	hsa-miR-197-3p	5	5	CPSF1	29894
TCONS_00096019	hsa-miR-197-3p	2	2	CPSF1	29894
TCONS_00152855	hsa-miR-197-3p	2	2	CPSF1	29894
TCONS_00046251	hsa-miR-197-3p	2	2	DCBLD2	131566
TCONS_00090571	hsa-miR-197-3p	5	5	DCBLD2	131566
TCONS_00096019	hsa-miR-197-3p	2	2	DCBLD2	131566
TCONS_00152855	hsa-miR-197-3p	2	2	DCBLD2	131566
TCONS_00046251	hsa-miR-197-3p	2	2	HMGN1	3150
TCONS_00090571	hsa-miR-197-3p	5	5	HMGN1	3150
TCONS_00096019	hsa-miR-197-3p	2	2	HMGN1	3150
TCONS_00152855	hsa-miR-197-3p	2	2	HMGN1	3150
TCONS_00046251	hsa-miR-197-3p	2	2	CLIC1	1192
TCONS_00090571	hsa-miR-197-3p	5	5	CLIC1	1192
TCONS_00096019	hsa-miR-197-3p	2	2	CLIC1	1192
TCONS_00152855	hsa-miR-197-3p	2	2	CLIC1	1192
TCONS_00046251	hsa-miR-197-3p	2	2	RBM4	5936
TCONS_00090571	hsa-miR-197-3p	5	5	RBM4	5936
TCONS_00096019	hsa-miR-197-3p	2	2	RBM4	5936
TCONS_00152855	hsa-miR-197-3p	2	2	RBM4	5936
TCONS_00046251	hsa-miR-197-3p	2	2	IER3	8870
TCONS_00090571	hsa-miR-197-3p	5	5	IER3	8870
TCONS_00096019	hsa-miR-197-3p	2	2	IER3	8870
TCONS_00152855	hsa-miR-197-3p	2	2	IER3	8870
TCONS_00046251	hsa-miR-197-3p	2	2	GORASP2	26003
TCONS_00090571	hsa-miR-197-3p	5	5	GORASP2	26003
TCONS_00096019	hsa-miR-197-3p	2	2	GORASP2	26003
TCONS_00152855	hsa-miR-197-3p	2	2	GORASP2	26003
TCONS_00046251	hsa-miR-197-3p	2	2	UMPS	7372
TCONS_00090571	hsa-miR-197-3p	5	5	UMPS	7372
TCONS_00096019	hsa-miR-197-3p	2	2	UMPS	7372
TCONS_00152855	hsa-miR-197-3p	2	2	UMPS	7372
TCONS_00053906	hsa-miR-196a-5p	2	2	HOXB7	3217
TCONS_00227310	hsa-miR-196a-5p	2	2	HOXB7	3217
TCONS_00012604	hsa-miR-195-5p	2	2	VEGFA	7422
TCONS_00042684	hsa-miR-195-5p	3	3	VEGFA	7422
TCONS_00095882	hsa-miR-195-5p	2	2	VEGFA	7422
TCONS_00199847	hsa-miR-195-5p	2	2	VEGFA	7422
TCONS_00276005	hsa-miR-195-5p	2	2	VEGFA	7422
TCONS_00306574	hsa-miR-195-5p	3	4	VEGFA	7422
TCONS_00070946	hsa-miR-92b-3p	2	2	CDKN1C	1028
TCONS_00230737	hsa-miR-92b-3p	3	2	CDKN1C	1028
TCONS_00042684	hsa-miR-98-5p	7	6	NCOA3	8202
TCONS_00070946	hsa-miR-25-3p	2	2	CDKN1C	1028
TCONS_00230737	hsa-miR-25-3p	3	2	CDKN1C	1028
TCONS_00042684	hsa-let-7a-5p	6	7	UHRF2	115426
TCONS_00042684	hsa-let-7a-5p	2	7	UHRF2	115426
TCONS_00042684	hsa-miR-26a-5p	6	3	STRADB	55437
TCONS_00287673	hsa-miR-26a-5p	2	2	STRADB	55437
TCONS_00070946	hsa-miR-92b-3p	2	2	PRMT5	10419
TCONS_00230737	hsa-miR-92b-3p	3	2	PRMT5	10419
TCONS_00006226	hsa-miR-24-3p	2	2	CDKN2A	1029
TCONS_00031611	hsa-miR-24-3p	3	3	CDKN2A	1029
TCONS_00042684	hsa-miR-24-3p	7	7	CDKN2A	1029
TCONS_00287673	hsa-miR-24-3p	3	2	CDKN2A	1029
TCONS_00042684	hsa-miR-16-5p	3	3	VPS45	11311
TCONS_00095882	hsa-miR-16-5p	2	2	VPS45	11311
TCONS_00199847	hsa-miR-16-5p	2	2	VPS45	11311
TCONS_00276005	hsa-miR-16-5p	2	2	VPS45	11311
TCONS_00306574	hsa-miR-16-5p	3	2	VPS45	11311
TCONS_00042684	hsa-miR-16-5p	3	3	SKAP2	8935
TCONS_00095882	hsa-miR-16-5p	2	2	SKAP2	8935
TCONS_00199847	hsa-miR-16-5p	2	2	SKAP2	8935
TCONS_00276005	hsa-miR-16-5p	2	2	SKAP2	8935
TCONS_00306574	hsa-miR-16-5p	3	2	SKAP2	8935
TCONS_00042684	hsa-miR-16-5p	3	3	FAM69A	388650
TCONS_00095882	hsa-miR-16-5p	2	2	FAM69A	388650
TCONS_00199847	hsa-miR-16-5p	2	2	FAM69A	388650
TCONS_00276005	hsa-miR-16-5p	2	2	FAM69A	388650
TCONS_00306574	hsa-miR-16-5p	3	2	FAM69A	388650
TCONS_00042684	hsa-miR-16-5p	3	3	C2orf74	339804
TCONS_00095882	hsa-miR-16-5p	2	2	C2orf74	339804
TCONS_00199847	hsa-miR-16-5p	2	2	C2orf74	339804
TCONS_00276005	hsa-miR-16-5p	2	2	C2orf74	339804
TCONS_00306574	hsa-miR-16-5p	3	2	C2orf74	339804
TCONS_00042684	hsa-miR-16-5p	3	3	ANAPC16	119504
TCONS_00095882	hsa-miR-16-5p	2	2	ANAPC16	119504
TCONS_00199847	hsa-miR-16-5p	2	2	ANAPC16	119504
TCONS_00276005	hsa-miR-16-5p	2	2	ANAPC16	119504
TCONS_00306574	hsa-miR-16-5p	3	2	ANAPC16	119504
TCONS_00042684	hsa-let-7g-5p	7	6	CDKN2A	1029
TCONS_00042684	hsa-let-7g-5p	7	6	BCL2L1	598
TCONS_00042684	hsa-let-7d-5p	7	5	SLC11A2	4891
TCONS_00042684	hsa-miR-26a-5p	6	3	GSK3B	2932
TCONS_00287673	hsa-miR-26a-5p	2	2	GSK3B	2932
TCONS_00042684	hsa-let-7f-5p	7	6	KLK6	5653
TCONS_00053906	hsa-miR-196a-5p	2	2	BACH1	571
TCONS_00227310	hsa-miR-196a-5p	2	2	BACH1	571
TCONS_00053906	hsa-miR-196a-5p	2	2	HMOX1	3162
TCONS_00227310	hsa-miR-196a-5p	2	2	HMOX1	3162
TCONS_00042684	hsa-miR-16-5p	3	3	AURKB	9212
TCONS_00095882	hsa-miR-16-5p	2	2	AURKB	9212
TCONS_00199847	hsa-miR-16-5p	2	2	AURKB	9212
TCONS_00276005	hsa-miR-16-5p	2	2	AURKB	9212
TCONS_00306574	hsa-miR-16-5p	3	2	AURKB	9212
TCONS_00042684	hsa-let-7a-5p	6	7	NFKB1	4790
TCONS_00042684	hsa-let-7a-5p	2	7	NFKB1	4790
TCONS_00006226	hsa-miR-24-3p	2	2	BRCA1	672
TCONS_00031611	hsa-miR-24-3p	3	3	BRCA1	672
TCONS_00042684	hsa-miR-24-3p	7	7	BRCA1	672
TCONS_00287673	hsa-miR-24-3p	3	2	BRCA1	672
TCONS_00012604	hsa-miR-195-5p	2	2	KRT7	3855
TCONS_00042684	hsa-miR-195-5p	3	3	KRT7	3855
TCONS_00095882	hsa-miR-195-5p	2	2	KRT7	3855
TCONS_00199847	hsa-miR-195-5p	2	2	KRT7	3855
TCONS_00276005	hsa-miR-195-5p	2	2	KRT7	3855
TCONS_00306574	hsa-miR-195-5p	3	4	KRT7	3855
TCONS_00042684	hsa-miR-98-5p	7	6	ZFP36L1	677
TCONS_00042684	hsa-miR-98-5p	7	6	ZMPSTE24	10269
TCONS_00042684	hsa-miR-98-5p	7	6	THBS1	7057
TCONS_00042684	hsa-miR-98-5p	7	6	SLC20A1	6574
TCONS_00042684	hsa-miR-98-5p	7	6	CNOT4	4850
TCONS_00042684	hsa-miR-98-5p	7	6	AMMECR1	9949
TCONS_00042684	hsa-miR-98-5p	7	6	CBX5	23468
TCONS_00042684	hsa-let-7b-5p	7	5	SCAMP3	10067
TCONS_00042684	hsa-let-7a-5p	6	7	ZFP36L1	677
TCONS_00042684	hsa-let-7a-5p	2	7	ZFP36L1	677
TCONS_00042684	hsa-let-7a-5p	6	7	THBS1	7057
TCONS_00042684	hsa-let-7a-5p	2	7	THBS1	7057
TCONS_00042684	hsa-let-7a-5p	6	7	SLC20A1	6574
TCONS_00042684	hsa-let-7a-5p	2	7	SLC20A1	6574
TCONS_00042684	hsa-let-7a-5p	6	7	AMMECR1	9949
TCONS_00042684	hsa-let-7a-5p	2	7	AMMECR1	9949
TCONS_00042684	hsa-let-7b-5p	7	5	SIGMAR1	10280
TCONS_00042684	hsa-let-7b-5p	7	5	NXT2	55916
TCONS_00042684	hsa-let-7b-5p	7	5	YAP1	10413
TCONS_00042684	hsa-let-7b-5p	7	5	AURKA	6790
TCONS_00042684	hsa-let-7b-5p	7	5	CBFB	865
TCONS_00042684	hsa-let-7b-5p	7	5	RCAN1	1827
TCONS_00042684	hsa-let-7b-5p	7	5	CDCA7	83879
TCONS_00042684	hsa-let-7b-5p	7	5	DMD	1756
TCONS_00042684	hsa-miR-16-5p	3	3	CAPRIN1	4076
TCONS_00095882	hsa-miR-16-5p	2	2	CAPRIN1	4076
TCONS_00199847	hsa-miR-16-5p	2	2	CAPRIN1	4076
TCONS_00276005	hsa-miR-16-5p	2	2	CAPRIN1	4076
TCONS_00306574	hsa-miR-16-5p	3	2	CAPRIN1	4076
TCONS_00009186	hsa-miR-30a-5p	2	2	HNRNPM	4670
TCONS_00042684	hsa-miR-30a-5p	2	2	HNRNPM	4670
TCONS_00224465	hsa-miR-30a-5p	2	2	HNRNPM	4670
TCONS_00009186	hsa-miR-30a-5p	2	2	TNFRSF10B	8795
TCONS_00042684	hsa-miR-30a-5p	2	2	TNFRSF10B	8795
TCONS_00224465	hsa-miR-30a-5p	2	2	TNFRSF10B	8795
TCONS_00009186	hsa-miR-30a-5p	2	2	ITGA2	3673
TCONS_00042684	hsa-miR-30a-5p	2	2	ITGA2	3673
TCONS_00224465	hsa-miR-30a-5p	2	2	ITGA2	3673
TCONS_00009186	hsa-miR-30a-5p	2	2	TMEM87A	25963
TCONS_00042684	hsa-miR-30a-5p	2	2	TMEM87A	25963
TCONS_00224465	hsa-miR-30a-5p	2	2	TMEM87A	25963
TCONS_00009186	hsa-miR-30a-5p	2	2	SEC62	7095
TCONS_00042684	hsa-miR-30a-5p	2	2	SEC62	7095
TCONS_00224465	hsa-miR-30a-5p	2	2	SEC62	7095
TCONS_00009186	hsa-miR-30a-5p	2	2	JUN	3725
TCONS_00042684	hsa-miR-30a-5p	2	2	JUN	3725
TCONS_00224465	hsa-miR-30a-5p	2	2	JUN	3725
TCONS_00009186	hsa-miR-30a-5p	2	2	NT5E	4907
TCONS_00042684	hsa-miR-30a-5p	2	2	NT5E	4907
TCONS_00224465	hsa-miR-30a-5p	2	2	NT5E	4907
TCONS_00009186	hsa-miR-30a-5p	2	2	LMNB2	84823
TCONS_00042684	hsa-miR-30a-5p	2	2	LMNB2	84823
TCONS_00224465	hsa-miR-30a-5p	2	2	LMNB2	84823
TCONS_00009186	hsa-miR-30a-5p	2	2	SLC4A7	9497
TCONS_00042684	hsa-miR-30a-5p	2	2	SLC4A7	9497
TCONS_00224465	hsa-miR-30a-5p	2	2	SLC4A7	9497
TCONS_00009186	hsa-miR-30a-5p	2	2	TMEM41B	440026
TCONS_00042684	hsa-miR-30a-5p	2	2	TMEM41B	440026
TCONS_00224465	hsa-miR-30a-5p	2	2	TMEM41B	440026
TCONS_00009186	hsa-miR-30a-5p	2	2	MBNL1	4154
TCONS_00042684	hsa-miR-30a-5p	2	2	MBNL1	4154
TCONS_00224465	hsa-miR-30a-5p	2	2	MBNL1	4154
TCONS_00009186	hsa-miR-30a-5p	2	2	TMEM59	9528
TCONS_00042684	hsa-miR-30a-5p	2	2	TMEM59	9528
TCONS_00224465	hsa-miR-30a-5p	2	2	TMEM59	9528
TCONS_00009186	hsa-miR-30a-5p	2	2	TMED10	10972
TCONS_00042684	hsa-miR-30a-5p	2	2	TMED10	10972
TCONS_00224465	hsa-miR-30a-5p	2	2	TMED10	10972
TCONS_00009186	hsa-miR-30a-5p	2	2	IFRD1	3475
TCONS_00042684	hsa-miR-30a-5p	2	2	IFRD1	3475
TCONS_00224465	hsa-miR-30a-5p	2	2	IFRD1	3475
TCONS_00009186	hsa-miR-30a-5p	2	2	SLC7A11	23657
TCONS_00042684	hsa-miR-30a-5p	2	2	SLC7A11	23657
TCONS_00224465	hsa-miR-30a-5p	2	2	SLC7A11	23657
TCONS_00009186	hsa-miR-30a-5p	2	2	PTGFRN	5738
TCONS_00042684	hsa-miR-30a-5p	2	2	PTGFRN	5738
TCONS_00224465	hsa-miR-30a-5p	2	2	PTGFRN	5738
TCONS_00009186	hsa-miR-30a-5p	2	2	NCEH1	57552
TCONS_00042684	hsa-miR-30a-5p	2	2	NCEH1	57552
TCONS_00224465	hsa-miR-30a-5p	2	2	NCEH1	57552
TCONS_00009186	hsa-miR-30a-5p	2	2	SEC23A	10484
TCONS_00042684	hsa-miR-30a-5p	2	2	SEC23A	10484
TCONS_00224465	hsa-miR-30a-5p	2	2	SEC23A	10484
TCONS_00009186	hsa-miR-30a-5p	2	2	DPY19L1	23333
TCONS_00042684	hsa-miR-30a-5p	2	2	DPY19L1	23333
TCONS_00224465	hsa-miR-30a-5p	2	2	DPY19L1	23333
TCONS_00009186	hsa-miR-30a-5p	2	2	LTN1	26046
TCONS_00042684	hsa-miR-30a-5p	2	2	LTN1	26046
TCONS_00224465	hsa-miR-30a-5p	2	2	LTN1	26046
TCONS_00009186	hsa-miR-30a-5p	2	2	NPR3	4883
TCONS_00042684	hsa-miR-30a-5p	2	2	NPR3	4883
TCONS_00224465	hsa-miR-30a-5p	2	2	NPR3	4883
TCONS_00009186	hsa-miR-30a-5p	2	2	SLC38A2	54407
TCONS_00042684	hsa-miR-30a-5p	2	2	SLC38A2	54407
TCONS_00224465	hsa-miR-30a-5p	2	2	SLC38A2	54407
TCONS_00009186	hsa-miR-30a-5p	2	2	PTPRK	5796
TCONS_00042684	hsa-miR-30a-5p	2	2	PTPRK	5796
TCONS_00224465	hsa-miR-30a-5p	2	2	PTPRK	5796
TCONS_00009186	hsa-miR-30a-5p	2	2	G3BP1	10146
TCONS_00042684	hsa-miR-30a-5p	2	2	G3BP1	10146
TCONS_00224465	hsa-miR-30a-5p	2	2	G3BP1	10146
TCONS_00009186	hsa-miR-30a-5p	2	2	STMN1
TCONS_00042684	hsa-miR-30a-5p	2	2	STMN1
TCONS_00224465	hsa-miR-30a-5p	2	2	STMN1
TCONS_00009186	hsa-miR-30a-5p	2	2	MET	4233
TCONS_00042684	hsa-miR-30a-5p	2	2	MET	4233
TCONS_00224465	hsa-miR-30a-5p	2	2	MET	4233
TCONS_00009186	hsa-miR-30a-5p	2	2	MPDU1	9526
TCONS_00042684	hsa-miR-30a-5p	2	2	MPDU1	9526
TCONS_00224465	hsa-miR-30a-5p	2	2	MPDU1	9526
TCONS_00009186	hsa-miR-30a-5p	2	2	RAD23B	5887
TCONS_00042684	hsa-miR-30a-5p	2	2	RAD23B	5887
TCONS_00224465	hsa-miR-30a-5p	2	2	RAD23B	5887
TCONS_00009186	hsa-miR-30a-5p	2	2	PGM1	5236
TCONS_00042684	hsa-miR-30a-5p	2	2	PGM1	5236
TCONS_00224465	hsa-miR-30a-5p	2	2	PGM1	5236
TCONS_00009186	hsa-miR-30a-5p	2	2	SLC12A4	6560
TCONS_00042684	hsa-miR-30a-5p	2	2	SLC12A4	6560
TCONS_00224465	hsa-miR-30a-5p	2	2	SLC12A4	6560
TCONS_00009186	hsa-miR-30a-5p	2	2	CDCP1	64866
TCONS_00042684	hsa-miR-30a-5p	2	2	CDCP1	64866
TCONS_00224465	hsa-miR-30a-5p	2	2	CDCP1	64866
TCONS_00009186	hsa-miR-30a-5p	2	2	ADPGK	83440
TCONS_00042684	hsa-miR-30a-5p	2	2	ADPGK	83440
TCONS_00224465	hsa-miR-30a-5p	2	2	ADPGK	83440
TCONS_00009186	hsa-miR-30a-5p	2	2	PAFAH1B2	5049
TCONS_00042684	hsa-miR-30a-5p	2	2	PAFAH1B2	5049
TCONS_00224465	hsa-miR-30a-5p	2	2	PAFAH1B2	5049
TCONS_00009186	hsa-miR-30a-5p	2	2	TMED7	51014
TCONS_00042684	hsa-miR-30a-5p	2	2	TMED7	51014
TCONS_00224465	hsa-miR-30a-5p	2	2	TMED7	51014
TCONS_00009186	hsa-miR-30a-5p	2	2	PPP2R4	5524
TCONS_00042684	hsa-miR-30a-5p	2	2	PPP2R4	5524
TCONS_00224465	hsa-miR-30a-5p	2	2	PPP2R4	5524
TCONS_00009186	hsa-miR-30a-5p	2	2	STRN	6801
TCONS_00042684	hsa-miR-30a-5p	2	2	STRN	6801
TCONS_00224465	hsa-miR-30a-5p	2	2	STRN	6801
TCONS_00009186	hsa-miR-30a-5p	2	2	SEC11C	90701
TCONS_00042684	hsa-miR-30a-5p	2	2	SEC11C	90701
TCONS_00224465	hsa-miR-30a-5p	2	2	SEC11C	90701
TCONS_00009186	hsa-miR-30a-5p	2	2	RBMS1	5937
TCONS_00042684	hsa-miR-30a-5p	2	2	RBMS1	5937
TCONS_00224465	hsa-miR-30a-5p	2	2	RBMS1	5937
TCONS_00009186	hsa-miR-30a-5p	2	2	TBCB	1155
TCONS_00042684	hsa-miR-30a-5p	2	2	TBCB	1155
TCONS_00224465	hsa-miR-30a-5p	2	2	TBCB	1155
TCONS_00009186	hsa-miR-30a-5p	2	2	TNFAIP2	7127
TCONS_00042684	hsa-miR-30a-5p	2	2	TNFAIP2	7127
TCONS_00224465	hsa-miR-30a-5p	2	2	TNFAIP2	7127
TCONS_00009186	hsa-miR-30a-5p	2	2	STX7	8417
TCONS_00042684	hsa-miR-30a-5p	2	2	STX7	8417
TCONS_00224465	hsa-miR-30a-5p	2	2	STX7	8417
TCONS_00009186	hsa-miR-30a-5p	2	2	UAP1	6675
TCONS_00042684	hsa-miR-30a-5p	2	2	UAP1	6675
TCONS_00224465	hsa-miR-30a-5p	2	2	UAP1	6675
TCONS_00009186	hsa-miR-30a-5p	2	2	LIMCH1	22998
TCONS_00042684	hsa-miR-30a-5p	2	2	LIMCH1	22998
TCONS_00224465	hsa-miR-30a-5p	2	2	LIMCH1	22998
TCONS_00009186	hsa-miR-30a-5p	2	2	NCL	4691
TCONS_00042684	hsa-miR-30a-5p	2	2	NCL	4691
TCONS_00224465	hsa-miR-30a-5p	2	2	NCL	4691
TCONS_00009186	hsa-miR-30a-5p	2	2	NUCB1	4924
TCONS_00042684	hsa-miR-30a-5p	2	2	NUCB1	4924
TCONS_00224465	hsa-miR-30a-5p	2	2	NUCB1	4924
TCONS_00009186	hsa-miR-30a-5p	2	2	RQCD1	9125
TCONS_00042684	hsa-miR-30a-5p	2	2	RQCD1	9125
TCONS_00224465	hsa-miR-30a-5p	2	2	RQCD1	9125
TCONS_00009186	hsa-miR-30a-5p	2	2	MAT2A	4144
TCONS_00042684	hsa-miR-30a-5p	2	2	MAT2A	4144
TCONS_00224465	hsa-miR-30a-5p	2	2	MAT2A	4144
TCONS_00009186	hsa-miR-30a-5p	2	2	CBFB	865
TCONS_00042684	hsa-miR-30a-5p	2	2	CBFB	865
TCONS_00224465	hsa-miR-30a-5p	2	2	CBFB	865
TCONS_00042684	hsa-let-7b-5p	7	5	CCBL2	56267
TCONS_00042684	hsa-let-7b-5p	7	5	DCTPP1	79077
TCONS_00042684	hsa-let-7b-5p	7	5	EDEM3	80267
TCONS_00042684	hsa-let-7b-5p	7	5	CCDC115	84317
TCONS_00042684	hsa-let-7b-5p	7	5	GGCT	79017
TCONS_00042684	hsa-let-7b-5p	7	5	PRRC2A	7916
TCONS_00042684	hsa-let-7b-5p	7	5	GDE1	51573
TCONS_00042684	hsa-let-7b-5p	7	5	NAA40	79829
TCONS_00042684	hsa-let-7b-5p	7	5	TRABD	80305
TCONS_00042684	hsa-let-7b-5p	7	5	IGF2BP2	10644
TCONS_00042684	hsa-miR-16-5p	3	3	C9orf89	84270
TCONS_00095882	hsa-miR-16-5p	2	2	C9orf89	84270
TCONS_00199847	hsa-miR-16-5p	2	2	C9orf89	84270
TCONS_00276005	hsa-miR-16-5p	2	2	C9orf89	84270
TCONS_00306574	hsa-miR-16-5p	3	2	C9orf89	84270
TCONS_00042684	hsa-miR-16-5p	3	3	MMS19	64210
TCONS_00095882	hsa-miR-16-5p	2	2	MMS19	64210
TCONS_00199847	hsa-miR-16-5p	2	2	MMS19	64210
TCONS_00276005	hsa-miR-16-5p	2	2	MMS19	64210
TCONS_00306574	hsa-miR-16-5p	3	2	MMS19	64210
TCONS_00042684	hsa-miR-16-5p	3	3	PNPLA6	10908
TCONS_00095882	hsa-miR-16-5p	2	2	PNPLA6	10908
TCONS_00199847	hsa-miR-16-5p	2	2	PNPLA6	10908
TCONS_00276005	hsa-miR-16-5p	2	2	PNPLA6	10908
TCONS_00306574	hsa-miR-16-5p	3	2	PNPLA6	10908
TCONS_00042684	hsa-miR-16-5p	3	3	C9orf114	51490
TCONS_00095882	hsa-miR-16-5p	2	2	C9orf114	51490
TCONS_00199847	hsa-miR-16-5p	2	2	C9orf114	51490
TCONS_00276005	hsa-miR-16-5p	2	2	C9orf114	51490
TCONS_00306574	hsa-miR-16-5p	3	2	C9orf114	51490
TCONS_00042684	hsa-miR-16-5p	3	3	PTCD3	55037
TCONS_00095882	hsa-miR-16-5p	2	2	PTCD3	55037
TCONS_00199847	hsa-miR-16-5p	2	2	PTCD3	55037
TCONS_00276005	hsa-miR-16-5p	2	2	PTCD3	55037
TCONS_00306574	hsa-miR-16-5p	3	2	PTCD3	55037
TCONS_00042684	hsa-miR-16-5p	3	3	NAA15	80155
TCONS_00095882	hsa-miR-16-5p	2	2	NAA15	80155
TCONS_00199847	hsa-miR-16-5p	2	2	NAA15	80155
TCONS_00276005	hsa-miR-16-5p	2	2	NAA15	80155
TCONS_00306574	hsa-miR-16-5p	3	2	NAA15	80155
TCONS_00042684	hsa-miR-182-5p	4	6	TSC22D3	1831
TCONS_00236555	hsa-miR-182-5p	2	2	TSC22D3	1831
TCONS_00070946	hsa-miR-25-3p	2	2	TP53	7157
TCONS_00230737	hsa-miR-25-3p	3	2	TP53	7157
TCONS_00009186	hsa-miR-30d-5p	2	2	TP53	7157
TCONS_00042684	hsa-miR-16-5p	3	3	LAMTOR3	8649
TCONS_00095882	hsa-miR-16-5p	2	2	LAMTOR3	8649
TCONS_00199847	hsa-miR-16-5p	2	2	LAMTOR3	8649
TCONS_00276005	hsa-miR-16-5p	2	2	LAMTOR3	8649
TCONS_00306574	hsa-miR-16-5p	3	2	LAMTOR3	8649
TCONS_00042684	hsa-miR-26b-5p	6	4	EPHA2	1969
TCONS_00000204	hsa-miR-181a-5p	2	3	DDIT4	54541
TCONS_00042684	hsa-miR-181a-5p	5	4	DDIT4	54541
TCONS_00279342	hsa-miR-181a-5p	2	2	DDIT4	54541
TCONS_00230737	hsa-miR-92a-3p	3	2	THBS1	7057
TCONS_00042684	hsa-miR-98-5p	7	6	CCL5	6352
TCONS_00042684	hsa-miR-16-5p	3	3	TP53	7157
TCONS_00095882	hsa-miR-16-5p	2	2	TP53	7157
TCONS_00199847	hsa-miR-16-5p	2	2	TP53	7157
TCONS_00276005	hsa-miR-16-5p	2	2	TP53	7157
TCONS_00306574	hsa-miR-16-5p	3	2	TP53	7157
TCONS_00230737	hsa-miR-92a-3p	3	2	CDH1	999
TCONS_00012604	hsa-miR-195-5p	2	2	RAF1	5894
TCONS_00042684	hsa-miR-195-5p	3	3	RAF1	5894
TCONS_00095882	hsa-miR-195-5p	2	2	RAF1	5894
TCONS_00199847	hsa-miR-195-5p	2	2	RAF1	5894
TCONS_00276005	hsa-miR-195-5p	2	2	RAF1	5894
TCONS_00306574	hsa-miR-195-5p	3	4	RAF1	5894
TCONS_00042684	hsa-let-7a-5p	6	7	EWSR1	2130
TCONS_00042684	hsa-let-7a-5p	2	7	EWSR1	2130
TCONS_00042684	hsa-let-7g-5p	7	6	FN1	2335
TCONS_00000204	hsa-miR-181a-5p	2	3	RALA	5898
TCONS_00042684	hsa-miR-181a-5p	5	4	RALA	5898
TCONS_00279342	hsa-miR-181a-5p	2	2	RALA	5898
TCONS_00070946	hsa-miR-25-3p	2	2	CDH1	999
TCONS_00230737	hsa-miR-25-3p	3	2	CDH1	999
TCONS_00012604	hsa-miR-195-5p	2	2	SLC2A3	6515
TCONS_00042684	hsa-miR-195-5p	3	3	SLC2A3	6515
TCONS_00095882	hsa-miR-195-5p	2	2	SLC2A3	6515
TCONS_00199847	hsa-miR-195-5p	2	2	SLC2A3	6515
TCONS_00276005	hsa-miR-195-5p	2	2	SLC2A3	6515
TCONS_00306574	hsa-miR-195-5p	3	4	SLC2A3	6515
TCONS_00042684	hsa-miR-365a-3p	2	2	CCND1	595
TCONS_00195955	hsa-miR-365a-3p	2	4	CCND1	595
TCONS_00012604	hsa-miR-195-5p	2	2	CDK4	1019
TCONS_00042684	hsa-miR-195-5p	3	3	CDK4	1019
TCONS_00095882	hsa-miR-195-5p	2	2	CDK4	1019
TCONS_00199847	hsa-miR-195-5p	2	2	CDK4	1019
TCONS_00276005	hsa-miR-195-5p	2	2	CDK4	1019
TCONS_00306574	hsa-miR-195-5p	3	4	CDK4	1019
TCONS_00042684	hsa-miR-26a-5p	6	3	CDK6	1021
TCONS_00287673	hsa-miR-26a-5p	2	2	CDK6	1021
TCONS_00042684	hsa-miR-26b-5p	6	4	CDK6	1021
TCONS_00009186	hsa-miR-30a-5p	2	2	SMAD1	4086
TCONS_00042684	hsa-miR-30a-5p	2	2	SMAD1	4086
TCONS_00224465	hsa-miR-30a-5p	2	2	SMAD1	4086
TCONS_00009186	hsa-miR-30d-5p	2	2	SMAD1	4086
TCONS_00000204	hsa-miR-181a-5p	2	3	DUSP5	1847
TCONS_00042684	hsa-miR-181a-5p	5	4	DUSP5	1847
TCONS_00279342	hsa-miR-181a-5p	2	2	DUSP5	1847
TCONS_00042684	hsa-miR-200c-3p	4	4	ERRFI1	54206
TCONS_00042684	hsa-miR-16-5p	3	3	NFKB1	4790
TCONS_00095882	hsa-miR-16-5p	2	2	NFKB1	4790
TCONS_00199847	hsa-miR-16-5p	2	2	NFKB1	4790
TCONS_00276005	hsa-miR-16-5p	2	2	NFKB1	4790
TCONS_00306574	hsa-miR-16-5p	3	2	NFKB1	4790
TCONS_00042684	hsa-miR-16-5p	3	3	ZYX	7791
TCONS_00095882	hsa-miR-16-5p	2	2	ZYX	7791
TCONS_00199847	hsa-miR-16-5p	2	2	ZYX	7791
TCONS_00276005	hsa-miR-16-5p	2	2	ZYX	7791
TCONS_00306574	hsa-miR-16-5p	3	2	ZYX	7791
TCONS_00009186	hsa-miR-30a-5p	2	2	DTL	51514
TCONS_00042684	hsa-miR-30a-5p	2	2	DTL	51514
TCONS_00224465	hsa-miR-30a-5p	2	2	DTL	51514
TCONS_00042684	hsa-miR-200c-3p	4	4	XIAP	331
TCONS_00042684	hsa-miR-26a-5p	6	3	ARL4C	10123
TCONS_00287673	hsa-miR-26a-5p	2	2	ARL4C	10123
TCONS_00042684	hsa-miR-26b-5p	6	4	ARL4C	10123
TCONS_00070946	hsa-miR-25-3p	2	2	PTEN	5728
TCONS_00230737	hsa-miR-25-3p	3	2	PTEN	5728
TCONS_00042684	hsa-miR-200c-3p	4	4	TIMP2	7077
TCONS_00042684	hsa-miR-200c-3p	4	4	VEGFA	7422
TCONS_00042684	hsa-miR-16-5p	3	3	FGFR1	2260
TCONS_00095882	hsa-miR-16-5p	2	2	FGFR1	2260
TCONS_00199847	hsa-miR-16-5p	2	2	FGFR1	2260
TCONS_00276005	hsa-miR-16-5p	2	2	FGFR1	2260
TCONS_00306574	hsa-miR-16-5p	3	2	FGFR1	2260
TCONS_00000204	hsa-miR-181a-5p	2	3	FOS	2353
TCONS_00042684	hsa-miR-181a-5p	5	4	FOS	2353
TCONS_00279342	hsa-miR-181a-5p	2	2	FOS	2353
TCONS_00042684	hsa-miR-16-5p	3	3	PIM1	5292
TCONS_00095882	hsa-miR-16-5p	2	2	PIM1	5292
TCONS_00199847	hsa-miR-16-5p	2	2	PIM1	5292
TCONS_00276005	hsa-miR-16-5p	2	2	PIM1	5292
TCONS_00306574	hsa-miR-16-5p	3	2	PIM1	5292
TCONS_00042684	hsa-miR-200c-3p	4	4	IKBKB	3551
TCONS_00000204	hsa-miR-181a-5p	2	3	KLF6	1316
TCONS_00042684	hsa-miR-181a-5p	5	4	KLF6	1316
TCONS_00279342	hsa-miR-181a-5p	2	2	KLF6	1316
TCONS_00000204	hsa-miR-181a-5p	2	3	XIAP	331
TCONS_00042684	hsa-miR-181a-5p	5	4	XIAP	331
TCONS_00279342	hsa-miR-181a-5p	2	2	XIAP	331
TCONS_00006226	hsa-miR-24-3p	2	2	ZNF217	7764
TCONS_00031611	hsa-miR-24-3p	3	3	ZNF217	7764
TCONS_00042684	hsa-miR-24-3p	7	7	ZNF217	7764
TCONS_00287673	hsa-miR-24-3p	3	2	ZNF217	7764
TCONS_00012604	hsa-miR-195-5p	2	2	CAB39	51719
TCONS_00042684	hsa-miR-195-5p	3	3	CAB39	51719
TCONS_00095882	hsa-miR-195-5p	2	2	CAB39	51719
TCONS_00199847	hsa-miR-195-5p	2	2	CAB39	51719
TCONS_00276005	hsa-miR-195-5p	2	2	CAB39	51719
TCONS_00306574	hsa-miR-195-5p	3	4	CAB39	51719
TCONS_00042684	hsa-miR-182-5p	4	6	PDCD4	27250
TCONS_00236555	hsa-miR-182-5p	2	2	PDCD4	27250
TCONS_00042684	hsa-miR-182-5p	4	6	FOXF2	2295
TCONS_00236555	hsa-miR-182-5p	2	2	FOXF2	2295
TCONS_00042684	hsa-miR-200c-3p	4	4	RHOA	387
TCONS_00012604	hsa-miR-195-5p	2	2	BCL2L2	599
TCONS_00042684	hsa-miR-195-5p	3	3	BCL2L2	599
TCONS_00095882	hsa-miR-195-5p	2	2	BCL2L2	599
TCONS_00199847	hsa-miR-195-5p	2	2	BCL2L2	599
TCONS_00276005	hsa-miR-195-5p	2	2	BCL2L2	599
TCONS_00306574	hsa-miR-195-5p	3	4	BCL2L2	599
TCONS_00042684	hsa-miR-200c-3p	4	4	ERBB2IP	55914
TCONS_00042684	hsa-miR-200c-3p	4	4	VAC14	55697
TCONS_00042684	hsa-miR-200c-3p	4	4	KLF11	8462
TCONS_00042684	hsa-miR-200c-3p	4	4	SHC1	6464
TCONS_00042684	hsa-let-7i-5p	7	6	EIF4G2	1982
TCONS_00042684	hsa-let-7g-5p	7	6	EIF4G2	1982
TCONS_00000204	hsa-miR-181a-5p	2	3	CD46	4179
TCONS_00042684	hsa-miR-181a-5p	5	4	CD46	4179
TCONS_00279342	hsa-miR-181a-5p	2	2	CD46	4179
TCONS_00000204	hsa-miR-181a-5p	2	3	ATF7IP2	80063
TCONS_00042684	hsa-miR-181a-5p	5	4	ATF7IP2	80063
TCONS_00279342	hsa-miR-181a-5p	2	2	ATF7IP2	80063
TCONS_00000204	hsa-miR-181a-5p	2	3	PROSC	11212
TCONS_00042684	hsa-miR-181a-5p	5	4	PROSC	11212
TCONS_00279342	hsa-miR-181a-5p	2	2	PROSC	11212
TCONS_00000204	hsa-miR-181a-5p	2	3	TMEM45A	55076
TCONS_00042684	hsa-miR-181a-5p	5	4	TMEM45A	55076
TCONS_00279342	hsa-miR-181a-5p	2	2	TMEM45A	55076
TCONS_00000204	hsa-miR-181a-5p	2	3	GCNT1	2650
TCONS_00042684	hsa-miR-181a-5p	5	4	GCNT1	2650
TCONS_00279342	hsa-miR-181a-5p	2	2	GCNT1	2650
TCONS_00000204	hsa-miR-181a-5p	2	3	FKBP10	60681
TCONS_00042684	hsa-miR-181a-5p	5	4	FKBP10	60681
TCONS_00279342	hsa-miR-181a-5p	2	2	FKBP10	60681
TCONS_00000204	hsa-miR-181a-5p	2	3	SMCHD1	23347
TCONS_00042684	hsa-miR-181a-5p	5	4	SMCHD1	23347
TCONS_00279342	hsa-miR-181a-5p	2	2	SMCHD1	23347
TCONS_00000204	hsa-miR-181a-5p	2	3	INCENP	3619
TCONS_00042684	hsa-miR-181a-5p	5	4	INCENP	3619
TCONS_00279342	hsa-miR-181a-5p	2	2	INCENP	3619
TCONS_00000204	hsa-miR-181a-5p	2	3	FBXO28	23219
TCONS_00042684	hsa-miR-181a-5p	5	4	FBXO28	23219
TCONS_00279342	hsa-miR-181a-5p	2	2	FBXO28	23219
TCONS_00000204	hsa-miR-181a-5p	2	3	TIAL1	7073
TCONS_00042684	hsa-miR-181a-5p	5	4	TIAL1	7073
TCONS_00279342	hsa-miR-181a-5p	2	2	TIAL1	7073
TCONS_00000204	hsa-miR-181a-5p	2	3	PITPNB	23760
TCONS_00042684	hsa-miR-181a-5p	5	4	PITPNB	23760
TCONS_00279342	hsa-miR-181a-5p	2	2	PITPNB	23760
TCONS_00000204	hsa-miR-181a-5p	2	3	SCD	6319
TCONS_00042684	hsa-miR-181a-5p	5	4	SCD	6319
TCONS_00279342	hsa-miR-181a-5p	2	2	SCD	6319
TCONS_00000204	hsa-miR-181a-5p	2	3	H3F3B	3021
TCONS_00042684	hsa-miR-181a-5p	5	4	H3F3B	3021
TCONS_00279342	hsa-miR-181a-5p	2	2	H3F3B	3021
TCONS_00000204	hsa-miR-181a-5p	2	3	MOB1A	55233
TCONS_00042684	hsa-miR-181a-5p	5	4	MOB1A	55233
TCONS_00279342	hsa-miR-181a-5p	2	2	MOB1A	55233
TCONS_00000204	hsa-miR-181a-5p	2	3	ARHGAP12	94134
TCONS_00042684	hsa-miR-181a-5p	5	4	ARHGAP12	94134
TCONS_00279342	hsa-miR-181a-5p	2	2	ARHGAP12	94134
TCONS_00000204	hsa-miR-181a-5p	2	3	TRIM2	23321
TCONS_00042684	hsa-miR-181a-5p	5	4	TRIM2	23321
TCONS_00279342	hsa-miR-181a-5p	2	2	TRIM2	23321
TCONS_00000204	hsa-miR-181a-5p	2	3	OTUD1	220213
TCONS_00042684	hsa-miR-181a-5p	5	4	OTUD1	220213
TCONS_00279342	hsa-miR-181a-5p	2	2	OTUD1	220213
TCONS_00000204	hsa-miR-181a-5p	2	3	ATP6V0E1	8992
TCONS_00042684	hsa-miR-181a-5p	5	4	ATP6V0E1	8992
TCONS_00279342	hsa-miR-181a-5p	2	2	ATP6V0E1	8992
TCONS_00000204	hsa-miR-181a-5p	2	3	SH3BGRL	6451
TCONS_00042684	hsa-miR-181a-5p	5	4	SH3BGRL	6451
TCONS_00279342	hsa-miR-181a-5p	2	2	SH3BGRL	6451
TCONS_00000204	hsa-miR-181a-5p	2	3	GPR137B	7107
TCONS_00042684	hsa-miR-181a-5p	5	4	GPR137B	7107
TCONS_00279342	hsa-miR-181a-5p	2	2	GPR137B	7107
TCONS_00000204	hsa-miR-181a-5p	2	3	TMEM14A	28978
TCONS_00042684	hsa-miR-181a-5p	5	4	TMEM14A	28978
TCONS_00279342	hsa-miR-181a-5p	2	2	TMEM14A	28978
TCONS_00000204	hsa-miR-181a-5p	2	3	TAF2	6873
TCONS_00042684	hsa-miR-181a-5p	5	4	TAF2	6873
TCONS_00279342	hsa-miR-181a-5p	2	2	TAF2	6873
TCONS_00000204	hsa-miR-181a-5p	2	3	IDS	3423
TCONS_00042684	hsa-miR-181a-5p	5	4	IDS	3423
TCONS_00279342	hsa-miR-181a-5p	2	2	IDS	3423
TCONS_00000204	hsa-miR-181a-5p	2	3	HMGB2	3148
TCONS_00042684	hsa-miR-181a-5p	5	4	HMGB2	3148
TCONS_00279342	hsa-miR-181a-5p	2	2	HMGB2	3148
TCONS_00000204	hsa-miR-181a-5p	2	3	BTBD3	22903
TCONS_00042684	hsa-miR-181a-5p	5	4	BTBD3	22903
TCONS_00279342	hsa-miR-181a-5p	2	2	BTBD3	22903
TCONS_00000204	hsa-miR-181a-5p	2	3	SRPK2	6733
TCONS_00042684	hsa-miR-181a-5p	5	4	SRPK2	6733
TCONS_00279342	hsa-miR-181a-5p	2	2	SRPK2	6733
TCONS_00000204	hsa-miR-181a-5p	2	3	DNAJC7	7266
TCONS_00042684	hsa-miR-181a-5p	5	4	DNAJC7	7266
TCONS_00279342	hsa-miR-181a-5p	2	2	DNAJC7	7266
TCONS_00000204	hsa-miR-181a-5p	2	3	KIAA0101	9768
TCONS_00042684	hsa-miR-181a-5p	5	4	KIAA0101	9768
TCONS_00279342	hsa-miR-181a-5p	2	2	KIAA0101	9768
TCONS_00000204	hsa-miR-181a-5p	2	3	AMMECR1	9949
TCONS_00042684	hsa-miR-181a-5p	5	4	AMMECR1	9949
TCONS_00279342	hsa-miR-181a-5p	2	2	AMMECR1	9949
TCONS_00000204	hsa-miR-181a-5p	2	3	MOB3B	79817
TCONS_00042684	hsa-miR-181a-5p	5	4	MOB3B	79817
TCONS_00279342	hsa-miR-181a-5p	2	2	MOB3B	79817
TCONS_00000204	hsa-miR-181a-5p	2	3	SLC7A11	23657
TCONS_00042684	hsa-miR-181a-5p	5	4	SLC7A11	23657
TCONS_00279342	hsa-miR-181a-5p	2	2	SLC7A11	23657
TCONS_00000204	hsa-miR-181a-5p	2	3	HSPA13	6782
TCONS_00042684	hsa-miR-181a-5p	5	4	HSPA13	6782
TCONS_00279342	hsa-miR-181a-5p	2	2	HSPA13	6782
TCONS_00000204	hsa-miR-181a-5p	2	3	SLC37A3	84255
TCONS_00042684	hsa-miR-181a-5p	5	4	SLC37A3	84255
TCONS_00279342	hsa-miR-181a-5p	2	2	SLC37A3	84255
TCONS_00000204	hsa-miR-181a-5p	2	3	TM9SF3	56889
TCONS_00042684	hsa-miR-181a-5p	5	4	TM9SF3	56889
TCONS_00279342	hsa-miR-181a-5p	2	2	TM9SF3	56889
TCONS_00000204	hsa-miR-181a-5p	2	3	DDX3X	1654
TCONS_00042684	hsa-miR-181a-5p	5	4	DDX3X	1654
TCONS_00279342	hsa-miR-181a-5p	2	2	DDX3X	1654
TCONS_00000204	hsa-miR-181a-5p	2	3	KRAS	3845
TCONS_00042684	hsa-miR-181a-5p	5	4	KRAS	3845
TCONS_00279342	hsa-miR-181a-5p	2	2	KRAS	3845
TCONS_00000204	hsa-miR-181a-5p	2	3	LBR	3930
TCONS_00042684	hsa-miR-181a-5p	5	4	LBR	3930
TCONS_00279342	hsa-miR-181a-5p	2	2	LBR	3930
TCONS_00053906	hsa-miR-196a-5p	2	2	PDCD4	27250
TCONS_00227310	hsa-miR-196a-5p	2	2	PDCD4	27250
TCONS_00053906	hsa-miR-196a-5p	2	2	SRRT	51593
TCONS_00227310	hsa-miR-196a-5p	2	2	SRRT	51593
TCONS_00053906	hsa-miR-196a-5p	2	2	NHLRC3	387921
TCONS_00227310	hsa-miR-196a-5p	2	2	NHLRC3	387921
TCONS_00053906	hsa-miR-196a-5p	2	2	PHC3	80012
TCONS_00227310	hsa-miR-196a-5p	2	2	PHC3	80012
TCONS_00053906	hsa-miR-196a-5p	2	2	NUP50	10762
TCONS_00227310	hsa-miR-196a-5p	2	2	NUP50	10762
TCONS_00053906	hsa-miR-196a-5p	2	2	LBR	3930
TCONS_00227310	hsa-miR-196a-5p	2	2	LBR	3930
TCONS_00053906	hsa-miR-196a-5p	2	2	STK40	83931
TCONS_00227310	hsa-miR-196a-5p	2	2	STK40	83931
TCONS_00053906	hsa-miR-196a-5p	2	2	TMEM135	65084
TCONS_00227310	hsa-miR-196a-5p	2	2	TMEM135	65084
TCONS_00053906	hsa-miR-196a-5p	2	2	LGR4	55366
TCONS_00227310	hsa-miR-196a-5p	2	2	LGR4	55366
TCONS_00053906	hsa-miR-196a-5p	2	2	IGF2BP3	10643
TCONS_00227310	hsa-miR-196a-5p	2	2	IGF2BP3	10643
TCONS_00053906	hsa-miR-196a-5p	2	2	RAB31	11031
TCONS_00227310	hsa-miR-196a-5p	2	2	RAB31	11031
TCONS_00053906	hsa-miR-196a-5p	2	2	SLC20A1	6574
TCONS_00227310	hsa-miR-196a-5p	2	2	SLC20A1	6574
TCONS_00053906	hsa-miR-196a-5p	2	2	USP24	23358
TCONS_00227310	hsa-miR-196a-5p	2	2	USP24	23358
TCONS_00053906	hsa-miR-196a-5p	2	2	TMEM2	23670
TCONS_00227310	hsa-miR-196a-5p	2	2	TMEM2	23670
TCONS_00053906	hsa-miR-196a-5p	2	2	CCDC47	57003
TCONS_00227310	hsa-miR-196a-5p	2	2	CCDC47	57003
TCONS_00042684	hsa-miR-98-5p	7	6	ZFAND3	60685
TCONS_00042684	hsa-miR-98-5p	7	6	GCNT2	2651
TCONS_00042684	hsa-miR-98-5p	7	6	SNX24	28966
TCONS_00042684	hsa-miR-98-5p	7	6	WBP11	51729
TCONS_00042684	hsa-miR-98-5p	7	6	BFAR	51283
TCONS_00042684	hsa-miR-98-5p	7	6	VPS54	51542
TCONS_00042684	hsa-miR-98-5p	7	6	GATA6	2627
TCONS_00042684	hsa-miR-98-5p	7	6	TIMM17B	10245
TCONS_00042684	hsa-miR-98-5p	7	6	FADS3	3995
TCONS_00042684	hsa-miR-98-5p	7	6	MED8	112950
TCONS_00042684	hsa-miR-98-5p	7	6	ARCN1	372
TCONS_00042684	hsa-miR-98-5p	7	6	KPNA6	23633
TCONS_00042684	hsa-miR-98-5p	7	6	TPST2	8459
TCONS_00042684	hsa-miR-98-5p	7	6	TMEM45A	55076
TCONS_00042684	hsa-miR-98-5p	7	6	SUPV3L1	6832
TCONS_00042684	hsa-miR-98-5p	7	6	BIRC3	330
TCONS_00042684	hsa-miR-98-5p	7	6	MYBBP1A	10514
TCONS_00042684	hsa-miR-98-5p	7	6	CA9	768
TCONS_00042684	hsa-miR-98-5p	7	6	CYB5R3	1727
TCONS_00042684	hsa-miR-98-5p	7	6	CPOX	1371
TCONS_00042684	hsa-miR-98-5p	7	6	MKNK2	2872
TCONS_00042684	hsa-miR-98-5p	7	6	LPCAT3	10162
TCONS_00042684	hsa-miR-98-5p	7	6	SNX5	27131
TCONS_00042684	hsa-miR-98-5p	7	6	HMMR	3161
TCONS_00042684	hsa-miR-98-5p	7	6	RND3	390
TCONS_00042684	hsa-miR-98-5p	7	6	C1GALT1	56913
TCONS_00042684	hsa-miR-98-5p	7	6	ATG9A	79065
TCONS_00042684	hsa-miR-98-5p	7	6	TMEM8A	58986
TCONS_00042684	hsa-miR-98-5p	7	6	RNF13	11342
TCONS_00042684	hsa-miR-98-5p	7	6	HIST2H2BF	440689
TCONS_00042684	hsa-miR-98-5p	7	6	CANT1	124583
TCONS_00042684	hsa-miR-98-5p	7	6	CAP1	10487
TCONS_00042684	hsa-miR-98-5p	7	6	MAGEA6	4105
TCONS_00042684	hsa-miR-98-5p	7	6	GALNT2	2590
TCONS_00042684	hsa-miR-98-5p	7	6	TRIB1	10221
TCONS_00042684	hsa-miR-98-5p	7	6	ATP13A3	79572
TCONS_00042684	hsa-miR-98-5p	7	6	CDKN1A	1026
TCONS_00042684	hsa-miR-98-5p	7	6	PXDN	7837
TCONS_00042684	hsa-miR-98-5p	7	6	TARBP2	6895
TCONS_00042684	hsa-miR-98-5p	7	6	CPA4	51200
TCONS_00042684	hsa-miR-98-5p	7	6	FNDC3A	22862
TCONS_00042684	hsa-miR-98-5p	7	6	OSMR	9180
TCONS_00042684	hsa-miR-98-5p	7	6	BMP2K	55589
TCONS_00042684	hsa-miR-98-5p	7	6	IFI16	3428
TCONS_00042684	hsa-miR-98-5p	7	6	EGLN3	112399
TCONS_00042684	hsa-miR-98-5p	7	6	CNNM4	26504
TCONS_00042684	hsa-miR-98-5p	7	6	IL32	9235
TCONS_00042684	hsa-miR-98-5p	7	6	COQ10B	80219
TCONS_00042684	hsa-miR-98-5p	7	6	TNFRSF21	27242
TCONS_00042684	hsa-miR-98-5p	7	6	STC2	8614
TCONS_00042684	hsa-miR-98-5p	7	6	NOLC1	9221
TCONS_00042684	hsa-miR-98-5p	7	6	AKAP2	11217
TCONS_00042684	hsa-miR-98-5p	7	6	NPR3	4883
TCONS_00042684	hsa-miR-98-5p	7	6	LAMC1	3915
TCONS_00042684	hsa-miR-98-5p	7	6	MBNL2	10150
TCONS_00042684	hsa-miR-98-5p	7	6	MGEA5	10724
TCONS_00042684	hsa-miR-98-5p	7	6	CDK17	5128
TCONS_00042684	hsa-miR-98-5p	7	6	AHR	196
TCONS_00042684	hsa-miR-98-5p	7	6	MYLK3	91807
TCONS_00042684	hsa-miR-98-5p	7	6	EIF4E2	9470
TCONS_00042684	hsa-miR-98-5p	7	6	COX10	1352
TCONS_00042684	hsa-miR-98-5p	7	6	LRFN4	78999
TCONS_00042684	hsa-miR-98-5p	7	6	GPR56	9289
TCONS_00042684	hsa-miR-98-5p	7	6	OSBPL10	114884
TCONS_00042684	hsa-miR-98-5p	7	6	BAZ1A	11177
TCONS_00042684	hsa-miR-98-5p	7	6	RBPMS	11030
TCONS_00042684	hsa-miR-98-5p	7	6	TMEM2	23670
TCONS_00042684	hsa-miR-98-5p	7	6	MAPRE1	22919
TCONS_00042684	hsa-miR-98-5p	7	6	CDC23	8697
TCONS_00042684	hsa-miR-98-5p	7	6	UBE2D3	7323
TCONS_00042684	hsa-miR-98-5p	7	6	CEBPD	1052
TCONS_00042684	hsa-miR-98-5p	7	6	FAS	355
TCONS_00042684	hsa-miR-98-5p	7	6	SMARCC1	6599
TCONS_00042684	hsa-miR-98-5p	7	6	DDX10	1662
TCONS_00042684	hsa-miR-98-5p	7	6	IER3	8870
TCONS_00042684	hsa-miR-98-5p	7	6	ZDHHC3	51304
TCONS_00042684	hsa-miR-98-5p	7	6	SGMS1	259230
TCONS_00042684	hsa-miR-98-5p	7	6	ICAM1	3383
TCONS_00042684	hsa-miR-98-5p	7	6	WDR74	54663
TCONS_00042684	hsa-miR-98-5p	7	6	RABGGTB	5876
TCONS_00042684	hsa-miR-98-5p	7	6	TES	26136
TCONS_00042684	hsa-miR-98-5p	7	6	DUSP10	11221
TCONS_00042684	hsa-miR-98-5p	7	6	EIF2S3	1968
TCONS_00042684	hsa-miR-98-5p	7	6	MOB3B	79817
TCONS_00042684	hsa-miR-98-5p	7	6	SYNGR2	9144
TCONS_00042684	hsa-miR-98-5p	7	6	TAF1D	79101
TCONS_00042684	hsa-miR-98-5p	7	6	HIST1H2BI	8346
TCONS_00042684	hsa-miR-98-5p	7	6	TEX10	54881
TCONS_00042684	hsa-miR-98-5p	7	6	TBC1D4	9882
TCONS_00042684	hsa-miR-98-5p	7	6	FAM134C	162427
TCONS_00042684	hsa-miR-98-5p	7	6	NFKB2	4791
TCONS_00042684	hsa-miR-98-5p	7	6	LIFR	3977
TCONS_00042684	hsa-miR-98-5p	7	6	PSMD11	5717
TCONS_00042684	hsa-miR-98-5p	7	6	KLF3	51274
TCONS_00042684	hsa-miR-98-5p	7	6	CD46	4179
TCONS_00042684	hsa-miR-98-5p	7	6	COG5	10466
TCONS_00042684	hsa-miR-98-5p	7	6	HSPB7	27129
TCONS_00042684	hsa-miR-98-5p	7	6	THOC5	8563
TCONS_00042684	hsa-miR-98-5p	7	6	SLC25A13	10165
TCONS_00042684	hsa-miR-98-5p	7	6	SLC16A3	9123
TCONS_00042684	hsa-miR-98-5p	7	6	SLC2A3	6515
TCONS_00042684	hsa-miR-98-5p	7	6	VGLL3	389136
TCONS_00042684	hsa-miR-98-5p	7	6	PLK2	10769
TCONS_00042684	hsa-miR-98-5p	7	6	IQCB1	9657
TCONS_00042684	hsa-miR-98-5p	7	6	SLC35F2	54733
TCONS_00042684	hsa-miR-98-5p	7	6	FAM60A	58516
TCONS_00042684	hsa-miR-98-5p	7	6	FNDC3B	64778
TCONS_00042684	hsa-miR-98-5p	7	6	CRTAP	10491
TCONS_00042684	hsa-miR-98-5p	7	6	DYRK2	8445
TCONS_00042684	hsa-miR-98-5p	7	6	SENP2	59343
TCONS_00042684	hsa-miR-98-5p	7	6	SLC35D2	11046
TCONS_00042684	hsa-miR-98-5p	7	6	DIDO1	11083
TCONS_00042684	hsa-miR-98-5p	7	6	HIST1H2BC	8347
TCONS_00042684	hsa-miR-98-5p	7	6	LTBR	4055
TCONS_00042684	hsa-miR-98-5p	7	6	FAM69A	388650
TCONS_00042684	hsa-miR-98-5p	7	6	LMO7	4008
TCONS_00042684	hsa-miR-98-5p	7	6	SEMA3C	10512
TCONS_00042684	hsa-miR-98-5p	7	6	PRKRIR	5612
TCONS_00042684	hsa-miR-98-5p	7	6	AIM1	202
TCONS_00042684	hsa-miR-98-5p	7	6	KCTD5	54442
TCONS_00042684	hsa-miR-98-5p	7	6	AKR1C3	8644
TCONS_00042684	hsa-miR-98-5p	7	6	PLOD2	5352
TCONS_00042684	hsa-miR-98-5p	7	6	HEG1	57493
TCONS_00042684	hsa-miR-98-5p	7	6	CXCL2	2920
TCONS_00042684	hsa-miR-98-5p	7	6	NREP	9315
TCONS_00042684	hsa-miR-98-5p	7	6	HIST1H2BD	3017
TCONS_00042684	hsa-miR-98-5p	7	6	SOAT1	6646
TCONS_00042684	hsa-miR-98-5p	7	6	NUP98	4928
TCONS_00042684	hsa-miR-98-5p	7	6	PABPC4	8761
TCONS_00042684	hsa-miR-98-5p	7	6	NAA15	80155
TCONS_00042684	hsa-miR-98-5p	7	6	FLAD1	80308
TCONS_00042684	hsa-miR-98-5p	7	6	OLR1	4973
TCONS_00042684	hsa-miR-98-5p	7	6	TRAM2	9697
TCONS_00042684	hsa-miR-98-5p	7	6	ITGA5	3678
TCONS_00042684	hsa-miR-98-5p	7	6	TMEM41B	440026
TCONS_00042684	hsa-miR-98-5p	7	6	ALG8	79053
TCONS_00042684	hsa-miR-98-5p	7	6	IMP4	92856
TCONS_00042684	hsa-miR-98-5p	7	6	PSME4	23198
TCONS_00042684	hsa-miR-98-5p	7	6	DPAGT1	1798
TCONS_00042684	hsa-miR-98-5p	7	6	CTSC	1075
TCONS_00042684	hsa-miR-98-5p	7	6	DTX4	23220
TCONS_00042684	hsa-miR-98-5p	7	6	S100A8	6279
TCONS_00042684	hsa-miR-98-5p	7	6	TNFSF10	8743
TCONS_00042684	hsa-miR-98-5p	7	6	CHD4	1108
TCONS_00042684	hsa-miR-98-5p	7	6	BTBD3	22903
TCONS_00042684	hsa-miR-98-5p	7	6	PCTP	58488
TCONS_00042684	hsa-miR-98-5p	7	6	PICALM	8301
TCONS_00042684	hsa-miR-98-5p	7	6	GNA12	2768
TCONS_00042684	hsa-miR-98-5p	7	6	RB1CC1	9821
TCONS_00042684	hsa-miR-98-5p	7	6	NELFCD	51497
TCONS_00042684	hsa-miR-98-5p	7	6	CRKL	1399
TCONS_00042684	hsa-miR-98-5p	7	6	HIST1H1C	3006
TCONS_00042684	hsa-miR-98-5p	7	6	COA1	55744
TCONS_00042684	hsa-miR-98-5p	7	6	IP6K2	51447
TCONS_00042684	hsa-miR-98-5p	7	6	WNT10B	7480
TCONS_00042684	hsa-miR-98-5p	7	6	C19orf53	28974
TCONS_00042684	hsa-miR-98-5p	7	6	AK2	204
TCONS_00042684	hsa-miR-98-5p	7	6	ZBED4	9889
TCONS_00042684	hsa-miR-98-5p	7	6	C3	718
TCONS_00042684	hsa-miR-98-5p	7	6	ZFAND5	7763
TCONS_00042684	hsa-miR-98-5p	7	6	HBEGF	1839
TCONS_00042684	hsa-miR-98-5p	7	6	PIK3C3	5289
TCONS_00042684	hsa-miR-98-5p	7	6	CCNA2	890
TCONS_00042684	hsa-miR-98-5p	7	6	SIGMAR1	10280
TCONS_00042684	hsa-miR-98-5p	7	6	RHOBTB3	22836
TCONS_00042684	hsa-miR-98-5p	7	6	SLC7A6	9057
TCONS_00042684	hsa-miR-98-5p	7	6	LGR4	55366
TCONS_00042684	hsa-miR-98-5p	7	6	C5orf30	90355
TCONS_00042684	hsa-miR-98-5p	7	6	IGF2BP2	10644
TCONS_00042684	hsa-miR-98-5p	7	6	IMPDH1	3614
TCONS_00042684	hsa-miR-98-5p	7	6	SNAP23	8773
TCONS_00042684	hsa-miR-98-5p	7	6	XK	7504
TCONS_00042684	hsa-miR-98-5p	7	6	FGD6	55785
TCONS_00042684	hsa-miR-98-5p	7	6	TGFBR1	7046
TCONS_00042684	hsa-miR-98-5p	7	6	MRS2	57380
TCONS_00009186	hsa-miR-30a-5p	2	2	CD44	960
TCONS_00042684	hsa-miR-30a-5p	2	2	CD44	960
TCONS_00224465	hsa-miR-30a-5p	2	2	CD44	960
TCONS_00009186	hsa-miR-30a-5p	2	2	SARS	6301
TCONS_00042684	hsa-miR-30a-5p	2	2	SARS	6301
TCONS_00224465	hsa-miR-30a-5p	2	2	SARS	6301
TCONS_00009186	hsa-miR-30a-5p	2	2	RAB34	83871
TCONS_00042684	hsa-miR-30a-5p	2	2	RAB34	83871
TCONS_00224465	hsa-miR-30a-5p	2	2	RAB34	83871
TCONS_00009186	hsa-miR-30a-5p	2	2	SEC11A	23478
TCONS_00042684	hsa-miR-30a-5p	2	2	SEC11A	23478
TCONS_00224465	hsa-miR-30a-5p	2	2	SEC11A	23478
TCONS_00009186	hsa-miR-30a-5p	2	2	BAZ1B	9031
TCONS_00042684	hsa-miR-30a-5p	2	2	BAZ1B	9031
TCONS_00224465	hsa-miR-30a-5p	2	2	BAZ1B	9031
TCONS_00009186	hsa-miR-30a-5p	2	2	KIF5B	3799
TCONS_00042684	hsa-miR-30a-5p	2	2	KIF5B	3799
TCONS_00224465	hsa-miR-30a-5p	2	2	KIF5B	3799
TCONS_00009186	hsa-miR-30a-5p	2	2	UGDH	7358
TCONS_00042684	hsa-miR-30a-5p	2	2	UGDH	7358
TCONS_00224465	hsa-miR-30a-5p	2	2	UGDH	7358
TCONS_00009186	hsa-miR-30a-5p	2	2	YBX3	8531
TCONS_00042684	hsa-miR-30a-5p	2	2	YBX3	8531
TCONS_00224465	hsa-miR-30a-5p	2	2	YBX3	8531
TCONS_00009186	hsa-miR-30a-5p	2	2	NDEL1	81565
TCONS_00042684	hsa-miR-30a-5p	2	2	NDEL1	81565
TCONS_00224465	hsa-miR-30a-5p	2	2	NDEL1	81565
TCONS_00009186	hsa-miR-30a-5p	2	2	UBE2H	7328
TCONS_00042684	hsa-miR-30a-5p	2	2	UBE2H	7328
TCONS_00224465	hsa-miR-30a-5p	2	2	UBE2H	7328
TCONS_00009186	hsa-miR-30a-5p	2	2	MRE11A	4361
TCONS_00042684	hsa-miR-30a-5p	2	2	MRE11A	4361
TCONS_00224465	hsa-miR-30a-5p	2	2	MRE11A	4361
TCONS_00009186	hsa-miR-30a-5p	2	2	SERPINB5	5268
TCONS_00042684	hsa-miR-30a-5p	2	2	SERPINB5	5268
TCONS_00224465	hsa-miR-30a-5p	2	2	SERPINB5	5268
TCONS_00009186	hsa-miR-30a-5p	2	2	SOD2	6648
TCONS_00042684	hsa-miR-30a-5p	2	2	SOD2	6648
TCONS_00224465	hsa-miR-30a-5p	2	2	SOD2	6648
TCONS_00009186	hsa-miR-30a-5p	2	2	ESRRA	2101
TCONS_00042684	hsa-miR-30a-5p	2	2	ESRRA	2101
TCONS_00224465	hsa-miR-30a-5p	2	2	ESRRA	2101
TCONS_00009186	hsa-miR-30a-5p	2	2	CPSF3L	54973
TCONS_00042684	hsa-miR-30a-5p	2	2	CPSF3L	54973
TCONS_00224465	hsa-miR-30a-5p	2	2	CPSF3L	54973
TCONS_00009186	hsa-miR-30a-5p	2	2	SCD	6319
TCONS_00042684	hsa-miR-30a-5p	2	2	SCD	6319
TCONS_00224465	hsa-miR-30a-5p	2	2	SCD	6319
TCONS_00009186	hsa-miR-30a-5p	2	2	HK1	3098
TCONS_00042684	hsa-miR-30a-5p	2	2	HK1	3098
TCONS_00224465	hsa-miR-30a-5p	2	2	HK1	3098
TCONS_00009186	hsa-miR-30a-5p	2	2	TGFBI	7045
TCONS_00042684	hsa-miR-30a-5p	2	2	TGFBI	7045
TCONS_00224465	hsa-miR-30a-5p	2	2	TGFBI	7045
TCONS_00009186	hsa-miR-30a-5p	2	2	C16orf62	57020
TCONS_00042684	hsa-miR-30a-5p	2	2	C16orf62	57020
TCONS_00224465	hsa-miR-30a-5p	2	2	C16orf62	57020
TCONS_00009186	hsa-miR-30a-5p	2	2	CIRBP	1153
TCONS_00042684	hsa-miR-30a-5p	2	2	CIRBP	1153
TCONS_00224465	hsa-miR-30a-5p	2	2	CIRBP	1153
TCONS_00009186	hsa-miR-30a-5p	2	2	EIF2B4	8890
TCONS_00042684	hsa-miR-30a-5p	2	2	EIF2B4	8890
TCONS_00224465	hsa-miR-30a-5p	2	2	EIF2B4	8890
TCONS_00009186	hsa-miR-30a-5p	2	2	MGST2	4258
TCONS_00042684	hsa-miR-30a-5p	2	2	MGST2	4258
TCONS_00224465	hsa-miR-30a-5p	2	2	MGST2	4258
TCONS_00009186	hsa-miR-30a-5p	2	2	JUP	3728
TCONS_00042684	hsa-miR-30a-5p	2	2	JUP	3728
TCONS_00224465	hsa-miR-30a-5p	2	2	JUP	3728
TCONS_00009186	hsa-miR-30a-5p	2	2	CPSF3	51692
TCONS_00042684	hsa-miR-30a-5p	2	2	CPSF3	51692
TCONS_00224465	hsa-miR-30a-5p	2	2	CPSF3	51692
TCONS_00009186	hsa-miR-30a-5p	2	2	EIF1	10209
TCONS_00042684	hsa-miR-30a-5p	2	2	EIF1	10209
TCONS_00224465	hsa-miR-30a-5p	2	2	EIF1	10209
TCONS_00009186	hsa-miR-30a-5p	2	2	AP2S1	1175
TCONS_00042684	hsa-miR-30a-5p	2	2	AP2S1	1175
TCONS_00224465	hsa-miR-30a-5p	2	2	AP2S1	1175
TCONS_00009186	hsa-miR-30a-5p	2	2	SDCBP	6386
TCONS_00042684	hsa-miR-30a-5p	2	2	SDCBP	6386
TCONS_00224465	hsa-miR-30a-5p	2	2	SDCBP	6386
TCONS_00009186	hsa-miR-30a-5p	2	2	CAST	831
TCONS_00042684	hsa-miR-30a-5p	2	2	CAST	831
TCONS_00224465	hsa-miR-30a-5p	2	2	CAST	831
TCONS_00009186	hsa-miR-30a-5p	2	2	DYNC1LI1	51143
TCONS_00042684	hsa-miR-30a-5p	2	2	DYNC1LI1	51143
TCONS_00224465	hsa-miR-30a-5p	2	2	DYNC1LI1	51143
TCONS_00009186	hsa-miR-30a-5p	2	2	BCL2L1	598
TCONS_00042684	hsa-miR-30a-5p	2	2	BCL2L1	598
TCONS_00224465	hsa-miR-30a-5p	2	2	BCL2L1	598
TCONS_00009186	hsa-miR-30a-5p	2	2	LDLR	3949
TCONS_00042684	hsa-miR-30a-5p	2	2	LDLR	3949
TCONS_00224465	hsa-miR-30a-5p	2	2	LDLR	3949
TCONS_00009186	hsa-miR-30a-5p	2	2	CPOX	1371
TCONS_00042684	hsa-miR-30a-5p	2	2	CPOX	1371
TCONS_00224465	hsa-miR-30a-5p	2	2	CPOX	1371
TCONS_00009186	hsa-miR-30a-5p	2	2	2016-03-05	54708
TCONS_00042684	hsa-miR-30a-5p	2	2	2016-03-05	54708
TCONS_00224465	hsa-miR-30a-5p	2	2	2016-03-05	54708
TCONS_00009186	hsa-miR-30a-5p	2	2	RND3	390
TCONS_00042684	hsa-miR-30a-5p	2	2	RND3	390
TCONS_00224465	hsa-miR-30a-5p	2	2	RND3	390
TCONS_00009186	hsa-miR-30a-5p	2	2	DERL1	79139
TCONS_00042684	hsa-miR-30a-5p	2	2	DERL1	79139
TCONS_00224465	hsa-miR-30a-5p	2	2	DERL1	79139
TCONS_00009186	hsa-miR-30a-5p	2	2	ITGA6	3655
TCONS_00042684	hsa-miR-30a-5p	2	2	ITGA6	3655
TCONS_00224465	hsa-miR-30a-5p	2	2	ITGA6	3655
TCONS_00009186	hsa-miR-30a-5p	2	2	DHX36	170506
TCONS_00042684	hsa-miR-30a-5p	2	2	DHX36	170506
TCONS_00224465	hsa-miR-30a-5p	2	2	DHX36	170506
TCONS_00009186	hsa-miR-30a-5p	2	2	XPO1	7514
TCONS_00042684	hsa-miR-30a-5p	2	2	XPO1	7514
TCONS_00224465	hsa-miR-30a-5p	2	2	XPO1	7514
TCONS_00009186	hsa-miR-30a-5p	2	2	RHOB	388
TCONS_00042684	hsa-miR-30a-5p	2	2	RHOB	388
TCONS_00224465	hsa-miR-30a-5p	2	2	RHOB	388
TCONS_00009186	hsa-miR-30a-5p	2	2	TM9SF1	10548
TCONS_00042684	hsa-miR-30a-5p	2	2	TM9SF1	10548
TCONS_00224465	hsa-miR-30a-5p	2	2	TM9SF1	10548
TCONS_00009186	hsa-miR-30a-5p	2	2	USP5	8078
TCONS_00042684	hsa-miR-30a-5p	2	2	USP5	8078
TCONS_00224465	hsa-miR-30a-5p	2	2	USP5	8078
TCONS_00009186	hsa-miR-30a-5p	2	2	PAICS	10606
TCONS_00042684	hsa-miR-30a-5p	2	2	PAICS	10606
TCONS_00224465	hsa-miR-30a-5p	2	2	PAICS	10606
TCONS_00009186	hsa-miR-30a-5p	2	2	GPRC5A	9052
TCONS_00042684	hsa-miR-30a-5p	2	2	GPRC5A	9052
TCONS_00224465	hsa-miR-30a-5p	2	2	GPRC5A	9052
TCONS_00009186	hsa-miR-30a-5p	2	2	GLRX	2745
TCONS_00042684	hsa-miR-30a-5p	2	2	GLRX	2745
TCONS_00224465	hsa-miR-30a-5p	2	2	GLRX	2745
TCONS_00009186	hsa-miR-30a-5p	2	2	NDUFV3	4731
TCONS_00042684	hsa-miR-30a-5p	2	2	NDUFV3	4731
TCONS_00224465	hsa-miR-30a-5p	2	2	NDUFV3	4731
TCONS_00009186	hsa-miR-30a-5p	2	2	PABPC1	26986
TCONS_00042684	hsa-miR-30a-5p	2	2	PABPC1	26986
TCONS_00224465	hsa-miR-30a-5p	2	2	PABPC1	26986
TCONS_00009186	hsa-miR-30a-5p	2	2	RPRD1B	58490
TCONS_00042684	hsa-miR-30a-5p	2	2	RPRD1B	58490
TCONS_00224465	hsa-miR-30a-5p	2	2	RPRD1B	58490
TCONS_00009186	hsa-miR-30a-5p	2	2	PRIM1	5557
TCONS_00042684	hsa-miR-30a-5p	2	2	PRIM1	5557
TCONS_00224465	hsa-miR-30a-5p	2	2	PRIM1	5557
TCONS_00009186	hsa-miR-30a-5p	2	2	PLA2G4A	5321
TCONS_00042684	hsa-miR-30a-5p	2	2	PLA2G4A	5321
TCONS_00224465	hsa-miR-30a-5p	2	2	PLA2G4A	5321
TCONS_00009186	hsa-miR-30a-5p	2	2	FSCN1	6624
TCONS_00042684	hsa-miR-30a-5p	2	2	FSCN1	6624
TCONS_00224465	hsa-miR-30a-5p	2	2	FSCN1	6624
TCONS_00009186	hsa-miR-30a-5p	2	2	TRIO	7204
TCONS_00042684	hsa-miR-30a-5p	2	2	TRIO	7204
TCONS_00224465	hsa-miR-30a-5p	2	2	TRIO	7204
TCONS_00009186	hsa-miR-30a-5p	2	2	CDC20	991
TCONS_00042684	hsa-miR-30a-5p	2	2	CDC20	991
TCONS_00224465	hsa-miR-30a-5p	2	2	CDC20	991
TCONS_00009186	hsa-miR-30a-5p	2	2	CTNNB1	1499
TCONS_00042684	hsa-miR-30a-5p	2	2	CTNNB1	1499
TCONS_00224465	hsa-miR-30a-5p	2	2	CTNNB1	1499
TCONS_00009186	hsa-miR-30a-5p	2	2	HINT3	135114
TCONS_00042684	hsa-miR-30a-5p	2	2	HINT3	135114
TCONS_00224465	hsa-miR-30a-5p	2	2	HINT3	135114
TCONS_00009186	hsa-miR-30a-5p	2	2	DAG1	1605
TCONS_00042684	hsa-miR-30a-5p	2	2	DAG1	1605
TCONS_00224465	hsa-miR-30a-5p	2	2	DAG1	1605
TCONS_00009186	hsa-miR-30a-5p	2	2	RBMS3	27303
TCONS_00042684	hsa-miR-30a-5p	2	2	RBMS3	27303
TCONS_00224465	hsa-miR-30a-5p	2	2	RBMS3	27303
TCONS_00009186	hsa-miR-30a-5p	2	2	PLIN3	10226
TCONS_00042684	hsa-miR-30a-5p	2	2	PLIN3	10226
TCONS_00224465	hsa-miR-30a-5p	2	2	PLIN3	10226
TCONS_00009186	hsa-miR-30a-5p	2	2	FNDC3B	64778
TCONS_00042684	hsa-miR-30a-5p	2	2	FNDC3B	64778
TCONS_00224465	hsa-miR-30a-5p	2	2	FNDC3B	64778
TCONS_00009186	hsa-miR-30a-5p	2	2	IFRD2	7866
TCONS_00042684	hsa-miR-30a-5p	2	2	IFRD2	7866
TCONS_00224465	hsa-miR-30a-5p	2	2	IFRD2	7866
TCONS_00009186	hsa-miR-30a-5p	2	2	TIAL1	7073
TCONS_00042684	hsa-miR-30a-5p	2	2	TIAL1	7073
TCONS_00224465	hsa-miR-30a-5p	2	2	TIAL1	7073
TCONS_00009186	hsa-miR-30a-5p	2	2	PPP2R2A	5520
TCONS_00042684	hsa-miR-30a-5p	2	2	PPP2R2A	5520
TCONS_00224465	hsa-miR-30a-5p	2	2	PPP2R2A	5520
TCONS_00009186	hsa-miR-30a-5p	2	2	LARP4	113251
TCONS_00042684	hsa-miR-30a-5p	2	2	LARP4	113251
TCONS_00224465	hsa-miR-30a-5p	2	2	LARP4	113251
TCONS_00009186	hsa-miR-30a-5p	2	2	YWHAZ	7534
TCONS_00042684	hsa-miR-30a-5p	2	2	YWHAZ	7534
TCONS_00224465	hsa-miR-30a-5p	2	2	YWHAZ	7534
TCONS_00009186	hsa-miR-30a-5p	2	2	DSG2	1829
TCONS_00042684	hsa-miR-30a-5p	2	2	DSG2	1829
TCONS_00224465	hsa-miR-30a-5p	2	2	DSG2	1829
TCONS_00009186	hsa-miR-30a-5p	2	2	FXR1	8087
TCONS_00042684	hsa-miR-30a-5p	2	2	FXR1	8087
TCONS_00224465	hsa-miR-30a-5p	2	2	FXR1	8087
TCONS_00009186	hsa-miR-30a-5p	2	2	VIM	7431
TCONS_00042684	hsa-miR-30a-5p	2	2	VIM	7431
TCONS_00224465	hsa-miR-30a-5p	2	2	VIM	7431
TCONS_00009186	hsa-miR-30a-5p	2	2	PTP4A1	7803
TCONS_00042684	hsa-miR-30a-5p	2	2	PTP4A1	7803
TCONS_00224465	hsa-miR-30a-5p	2	2	PTP4A1	7803
TCONS_00009186	hsa-miR-30a-5p	2	2	ELOVL5	60481
TCONS_00042684	hsa-miR-30a-5p	2	2	ELOVL5	60481
TCONS_00224465	hsa-miR-30a-5p	2	2	ELOVL5	60481
TCONS_00009186	hsa-miR-30a-5p	2	2	SAMD9	54809
TCONS_00042684	hsa-miR-30a-5p	2	2	SAMD9	54809
TCONS_00224465	hsa-miR-30a-5p	2	2	SAMD9	54809
TCONS_00009186	hsa-miR-30a-5p	2	2	PAIP1	10605
TCONS_00042684	hsa-miR-30a-5p	2	2	PAIP1	10605
TCONS_00224465	hsa-miR-30a-5p	2	2	PAIP1	10605
TCONS_00009186	hsa-miR-30a-5p	2	2	ITGB4	3691
TCONS_00042684	hsa-miR-30a-5p	2	2	ITGB4	3691
TCONS_00224465	hsa-miR-30a-5p	2	2	ITGB4	3691
TCONS_00009186	hsa-miR-30a-5p	2	2	UBL3	5412
TCONS_00042684	hsa-miR-30a-5p	2	2	UBL3	5412
TCONS_00224465	hsa-miR-30a-5p	2	2	UBL3	5412
TCONS_00009186	hsa-miR-30a-5p	2	2	PTMS	5763
TCONS_00042684	hsa-miR-30a-5p	2	2	PTMS	5763
TCONS_00224465	hsa-miR-30a-5p	2	2	PTMS	5763
TCONS_00009186	hsa-miR-30a-5p	2	2	SERPINE2	5270
TCONS_00042684	hsa-miR-30a-5p	2	2	SERPINE2	5270
TCONS_00224465	hsa-miR-30a-5p	2	2	SERPINE2	5270
TCONS_00009186	hsa-miR-30a-5p	2	2	CORO1C	23603
TCONS_00042684	hsa-miR-30a-5p	2	2	CORO1C	23603
TCONS_00224465	hsa-miR-30a-5p	2	2	CORO1C	23603
TCONS_00009186	hsa-miR-30a-5p	2	2	DDX10	1662
TCONS_00042684	hsa-miR-30a-5p	2	2	DDX10	1662
TCONS_00224465	hsa-miR-30a-5p	2	2	DDX10	1662
TCONS_00009186	hsa-miR-30a-5p	2	2	FAM96A	84191
TCONS_00042684	hsa-miR-30a-5p	2	2	FAM96A	84191
TCONS_00224465	hsa-miR-30a-5p	2	2	FAM96A	84191
TCONS_00009186	hsa-miR-30a-5p	2	2	CPSF1	29894
TCONS_00042684	hsa-miR-30a-5p	2	2	CPSF1	29894
TCONS_00224465	hsa-miR-30a-5p	2	2	CPSF1	29894
TCONS_00009186	hsa-miR-30a-5p	2	2	SNX3	8724
TCONS_00042684	hsa-miR-30a-5p	2	2	SNX3	8724
TCONS_00224465	hsa-miR-30a-5p	2	2	SNX3	8724
TCONS_00009186	hsa-miR-30a-5p	2	2	HECTD1	25831
TCONS_00042684	hsa-miR-30a-5p	2	2	HECTD1	25831
TCONS_00224465	hsa-miR-30a-5p	2	2	HECTD1	25831
TCONS_00009186	hsa-miR-30a-5p	2	2	WDR74	54663
TCONS_00042684	hsa-miR-30a-5p	2	2	WDR74	54663
TCONS_00224465	hsa-miR-30a-5p	2	2	WDR74	54663
TCONS_00009186	hsa-miR-30a-5p	2	2	SF3B3	23450
TCONS_00042684	hsa-miR-30a-5p	2	2	SF3B3	23450
TCONS_00224465	hsa-miR-30a-5p	2	2	SF3B3	23450
TCONS_00009186	hsa-miR-30a-5p	2	2	OGDH	4967
TCONS_00042684	hsa-miR-30a-5p	2	2	OGDH	4967
TCONS_00224465	hsa-miR-30a-5p	2	2	OGDH	4967
TCONS_00009186	hsa-miR-30a-5p	2	2	TBC1D4	9882
TCONS_00042684	hsa-miR-30a-5p	2	2	TBC1D4	9882
TCONS_00224465	hsa-miR-30a-5p	2	2	TBC1D4	9882
TCONS_00009186	hsa-miR-30a-5p	2	2	DNAJB1	3337
TCONS_00042684	hsa-miR-30a-5p	2	2	DNAJB1	3337
TCONS_00224465	hsa-miR-30a-5p	2	2	DNAJB1	3337
TCONS_00009186	hsa-miR-30a-5p	2	2	ATXN10	25814
TCONS_00042684	hsa-miR-30a-5p	2	2	ATXN10	25814
TCONS_00224465	hsa-miR-30a-5p	2	2	ATXN10	25814
TCONS_00009186	hsa-miR-30a-5p	2	2	NDUFAF1	51103
TCONS_00042684	hsa-miR-30a-5p	2	2	NDUFAF1	51103
TCONS_00224465	hsa-miR-30a-5p	2	2	NDUFAF1	51103
TCONS_00009186	hsa-miR-30a-5p	2	2	KPNA4	3840
TCONS_00042684	hsa-miR-30a-5p	2	2	KPNA4	3840
TCONS_00224465	hsa-miR-30a-5p	2	2	KPNA4	3840
TCONS_00009186	hsa-miR-30a-5p	2	2	EGFR	1956
TCONS_00042684	hsa-miR-30a-5p	2	2	EGFR	1956
TCONS_00224465	hsa-miR-30a-5p	2	2	EGFR	1956
TCONS_00009186	hsa-miR-30a-5p	2	2	PDCD10	11235
TCONS_00042684	hsa-miR-30a-5p	2	2	PDCD10	11235
TCONS_00224465	hsa-miR-30a-5p	2	2	PDCD10	11235
TCONS_00009186	hsa-miR-30a-5p	2	2	PSME4	23198
TCONS_00042684	hsa-miR-30a-5p	2	2	PSME4	23198
TCONS_00224465	hsa-miR-30a-5p	2	2	PSME4	23198
TCONS_00009186	hsa-miR-30a-5p	2	2	FAF2	23197
TCONS_00042684	hsa-miR-30a-5p	2	2	FAF2	23197
TCONS_00224465	hsa-miR-30a-5p	2	2	FAF2	23197
TCONS_00009186	hsa-miR-30a-5p	2	2	SPCS3	60559
TCONS_00042684	hsa-miR-30a-5p	2	2	SPCS3	60559
TCONS_00224465	hsa-miR-30a-5p	2	2	SPCS3	60559
TCONS_00009186	hsa-miR-30a-5p	2	2	FBN1	2200
TCONS_00042684	hsa-miR-30a-5p	2	2	FBN1	2200
TCONS_00224465	hsa-miR-30a-5p	2	2	FBN1	2200
TCONS_00009186	hsa-miR-30a-5p	2	2	PPP1R12A	4659
TCONS_00042684	hsa-miR-30a-5p	2	2	PPP1R12A	4659
TCONS_00224465	hsa-miR-30a-5p	2	2	PPP1R12A	4659
TCONS_00009186	hsa-miR-30a-5p	2	2	RAB21	23011
TCONS_00042684	hsa-miR-30a-5p	2	2	RAB21	23011
TCONS_00224465	hsa-miR-30a-5p	2	2	RAB21	23011
TCONS_00009186	hsa-miR-30a-5p	2	2	CAT	847
TCONS_00042684	hsa-miR-30a-5p	2	2	CAT	847
TCONS_00224465	hsa-miR-30a-5p	2	2	CAT	847
TCONS_00009186	hsa-miR-30a-5p	2	2	AK2	204
TCONS_00042684	hsa-miR-30a-5p	2	2	AK2	204
TCONS_00224465	hsa-miR-30a-5p	2	2	AK2	204
TCONS_00009186	hsa-miR-30a-5p	2	2	ZNF638	27332
TCONS_00042684	hsa-miR-30a-5p	2	2	ZNF638	27332
TCONS_00224465	hsa-miR-30a-5p	2	2	ZNF638	27332
TCONS_00009186	hsa-miR-30a-5p	2	2	GGCT	79017
TCONS_00042684	hsa-miR-30a-5p	2	2	GGCT	79017
TCONS_00224465	hsa-miR-30a-5p	2	2	GGCT	79017
TCONS_00009186	hsa-miR-30a-5p	2	2	TIMM9	26520
TCONS_00042684	hsa-miR-30a-5p	2	2	TIMM9	26520
TCONS_00224465	hsa-miR-30a-5p	2	2	TIMM9	26520
TCONS_00009186	hsa-miR-30a-5p	2	2	CSNK1G2	1455
TCONS_00042684	hsa-miR-30a-5p	2	2	CSNK1G2	1455
TCONS_00224465	hsa-miR-30a-5p	2	2	CSNK1G2	1455
TCONS_00009186	hsa-miR-30a-5p	2	2	WDR12	55759
TCONS_00042684	hsa-miR-30a-5p	2	2	WDR12	55759
TCONS_00224465	hsa-miR-30a-5p	2	2	WDR12	55759
TCONS_00009186	hsa-miR-30a-5p	2	2	KCNN4	3783
TCONS_00042684	hsa-miR-30a-5p	2	2	KCNN4	3783
TCONS_00224465	hsa-miR-30a-5p	2	2	KCNN4	3783
TCONS_00009186	hsa-miR-30a-5p	2	2	CTNND1	1500
TCONS_00042684	hsa-miR-30a-5p	2	2	CTNND1	1500
TCONS_00224465	hsa-miR-30a-5p	2	2	CTNND1	1500
TCONS_00009186	hsa-miR-30a-5p	2	2	DDX50	79009
TCONS_00042684	hsa-miR-30a-5p	2	2	DDX50	79009
TCONS_00224465	hsa-miR-30a-5p	2	2	DDX50	79009
TCONS_00009186	hsa-miR-30a-5p	2	2	GABARAPL2	11345
TCONS_00042684	hsa-miR-30a-5p	2	2	GABARAPL2	11345
TCONS_00224465	hsa-miR-30a-5p	2	2	GABARAPL2	11345
TCONS_00009186	hsa-miR-30a-5p	2	2	THBS1	7057
TCONS_00042684	hsa-miR-30a-5p	2	2	THBS1	7057
TCONS_00224465	hsa-miR-30a-5p	2	2	THBS1	7057
TCONS_00009186	hsa-miR-30a-5p	2	2	APEH	327
TCONS_00042684	hsa-miR-30a-5p	2	2	APEH	327
TCONS_00224465	hsa-miR-30a-5p	2	2	APEH	327
TCONS_00009186	hsa-miR-30a-5p	2	2	ANXA1	301
TCONS_00042684	hsa-miR-30a-5p	2	2	ANXA1	301
TCONS_00224465	hsa-miR-30a-5p	2	2	ANXA1	301
TCONS_00009186	hsa-miR-30a-5p	2	2	BAX	581
TCONS_00042684	hsa-miR-30a-5p	2	2	BAX	581
TCONS_00224465	hsa-miR-30a-5p	2	2	BAX	581
TCONS_00009186	hsa-miR-30a-5p	2	2	NIP7	51388
TCONS_00042684	hsa-miR-30a-5p	2	2	NIP7	51388
TCONS_00224465	hsa-miR-30a-5p	2	2	NIP7	51388
TCONS_00009186	hsa-miR-30a-5p	2	2	PKM	5315
TCONS_00042684	hsa-miR-30a-5p	2	2	PKM	5315
TCONS_00224465	hsa-miR-30a-5p	2	2	PKM	5315
TCONS_00009186	hsa-miR-30a-5p	2	2	YWHAE	7531
TCONS_00042684	hsa-miR-30a-5p	2	2	YWHAE	7531
TCONS_00224465	hsa-miR-30a-5p	2	2	YWHAE	7531
TCONS_00009186	hsa-miR-30a-5p	2	2	UTP6	55813
TCONS_00042684	hsa-miR-30a-5p	2	2	UTP6	55813
TCONS_00224465	hsa-miR-30a-5p	2	2	UTP6	55813
TCONS_00009186	hsa-miR-30a-5p	2	2	ACSL4	2182
TCONS_00042684	hsa-miR-30a-5p	2	2	ACSL4	2182
TCONS_00224465	hsa-miR-30a-5p	2	2	ACSL4	2182
TCONS_00009186	hsa-miR-30a-5p	2	2	CAPN2	824
TCONS_00042684	hsa-miR-30a-5p	2	2	CAPN2	824
TCONS_00224465	hsa-miR-30a-5p	2	2	CAPN2	824
TCONS_00009186	hsa-miR-30a-5p	2	2	NAP1L1	4673
TCONS_00042684	hsa-miR-30a-5p	2	2	NAP1L1	4673
TCONS_00224465	hsa-miR-30a-5p	2	2	NAP1L1	4673
TCONS_00009186	hsa-miR-30a-5p	2	2	IKBIP	121457
TCONS_00042684	hsa-miR-30a-5p	2	2	IKBIP	121457
TCONS_00224465	hsa-miR-30a-5p	2	2	IKBIP	121457
TCONS_00009186	hsa-miR-30a-5p	2	2	UHRF2	115426
TCONS_00042684	hsa-miR-30a-5p	2	2	UHRF2	115426
TCONS_00224465	hsa-miR-30a-5p	2	2	UHRF2	115426
TCONS_00009186	hsa-miR-30a-5p	2	2	GTF2H1	2965
TCONS_00042684	hsa-miR-30a-5p	2	2	GTF2H1	2965
TCONS_00224465	hsa-miR-30a-5p	2	2	GTF2H1	2965
TCONS_00009186	hsa-miR-30a-5p	2	2	HNRNPA1	3178
TCONS_00042684	hsa-miR-30a-5p	2	2	HNRNPA1	3178
TCONS_00224465	hsa-miR-30a-5p	2	2	HNRNPA1	3178
TCONS_00009186	hsa-miR-30a-5p	2	2	GNA13	10672
TCONS_00042684	hsa-miR-30a-5p	2	2	GNA13	10672
TCONS_00224465	hsa-miR-30a-5p	2	2	GNA13	10672
TCONS_00009186	hsa-miR-30a-5p	2	2	AP3S1	1176
TCONS_00042684	hsa-miR-30a-5p	2	2	AP3S1	1176
TCONS_00224465	hsa-miR-30a-5p	2	2	AP3S1	1176
TCONS_00009186	hsa-miR-30a-5p	2	2	PICALM	8301
TCONS_00042684	hsa-miR-30a-5p	2	2	PICALM	8301
TCONS_00224465	hsa-miR-30a-5p	2	2	PICALM	8301
TCONS_00009186	hsa-miR-30a-5p	2	2	ERLIN1	10613
TCONS_00042684	hsa-miR-30a-5p	2	2	ERLIN1	10613
TCONS_00224465	hsa-miR-30a-5p	2	2	ERLIN1	10613
TCONS_00042684	hsa-miR-26b-5p	6	4	TIMP1	7076
TCONS_00042684	hsa-miR-26b-5p	6	4	TRMT2B	79979
TCONS_00042684	hsa-miR-26b-5p	6	4	ZDHHC7	55625
TCONS_00042684	hsa-miR-26b-5p	6	4	SYNCRIP	10492
TCONS_00042684	hsa-miR-26b-5p	6	4	PFKFB3	5209
TCONS_00042684	hsa-miR-26b-5p	6	4	DONSON	29980
TCONS_00042684	hsa-miR-26b-5p	6	4	C1GALT1C1	29071
TCONS_00042684	hsa-miR-26b-5p	6	4	WDR83OS	51398
TCONS_00042684	hsa-miR-26b-5p	6	4	SRP14	6727
TCONS_00042684	hsa-miR-26b-5p	6	4	NMRK1	54981
TCONS_00042684	hsa-miR-26b-5p	6	4	ZBTB25	7597
TCONS_00042684	hsa-miR-26b-5p	6	4	PODXL	5420
TCONS_00042684	hsa-miR-26b-5p	6	4	DUSP1	1843
TCONS_00042684	hsa-miR-26b-5p	6	4	FOXF2	2295
TCONS_00042684	hsa-miR-26b-5p	6	4	TSPAN13	27075
TCONS_00042684	hsa-miR-26b-5p	6	4	DBNL	28988
TCONS_00042684	hsa-miR-26b-5p	6	4	ACN9	57001
TCONS_00042684	hsa-miR-26b-5p	6	4	COQ2	27235
TCONS_00042684	hsa-miR-26b-5p	6	4	PPAP2A	8611
TCONS_00042684	hsa-miR-26b-5p	6	4	AUP1	550
TCONS_00042684	hsa-miR-26b-5p	6	4	SEC61G	23480
TCONS_00042684	hsa-miR-26b-5p	6	4	ZNF141	7700
TCONS_00042684	hsa-miR-26b-5p	6	4	UGDH	7358
TCONS_00042684	hsa-miR-26b-5p	6	4	EIF4A1	1973
TCONS_00042684	hsa-miR-26b-5p	6	4	KIAA1033	23325
TCONS_00042684	hsa-miR-26b-5p	6	4	VPS54	51542
TCONS_00042684	hsa-miR-26b-5p	6	4	MED22	6837
TCONS_00042684	hsa-miR-26b-5p	6	4	GCNT2	2651
TCONS_00042684	hsa-miR-26b-5p	6	4	PTCD3	55037
TCONS_00042684	hsa-miR-26b-5p	6	4	ITFG1	81533
TCONS_00042684	hsa-miR-26b-5p	6	4	TNKS	8658
TCONS_00042684	hsa-miR-26b-5p	6	4	ATP1A1	476
TCONS_00042684	hsa-miR-26b-5p	6	4	PTRH2	51651
TCONS_00042684	hsa-miR-26b-5p	6	4	NSMAF	8439
TCONS_00042684	hsa-miR-26b-5p	6	4	PMPCA	23203
TCONS_00042684	hsa-miR-26b-5p	6	4	ANXA8L1	728113
TCONS_00042684	hsa-miR-26b-5p	6	4	C14orf2	9556
TCONS_00042684	hsa-miR-26b-5p	6	4	TRIB1	10221
TCONS_00042684	hsa-miR-26b-5p	6	4	RAD54L	8438
TCONS_00042684	hsa-miR-26b-5p	6	4	GPR126	57211
TCONS_00042684	hsa-miR-26b-5p	6	4	POLR2G	5436
TCONS_00042684	hsa-miR-26b-5p	6	4	C9orf114	51490
TCONS_00042684	hsa-miR-26b-5p	6	4	HEXA	3073
TCONS_00042684	hsa-miR-26b-5p	6	4	CYBRD1	79901
TCONS_00042684	hsa-miR-26b-5p	6	4	GRB7	2886
TCONS_00042684	hsa-miR-26b-5p	6	4	PSMC6	5706
TCONS_00042684	hsa-miR-26b-5p	6	4	PFDN5	5204
TCONS_00042684	hsa-miR-26b-5p	6	4	PCYOX1	51449
TCONS_00042684	hsa-miR-26b-5p	6	4	ATP6V0D1	9114
TCONS_00042684	hsa-miR-26b-5p	6	4	DNAJA2	10294
TCONS_00042684	hsa-miR-26b-5p	6	4	NUBP2	10101
TCONS_00042684	hsa-miR-26b-5p	6	4	CA9	768
TCONS_00042684	hsa-miR-26b-5p	6	4	KIFC3	3801
TCONS_00042684	hsa-miR-26b-5p	6	4	CAD	790
TCONS_00042684	hsa-miR-26b-5p	6	4	GTPBP4	23560
TCONS_00042684	hsa-miR-26b-5p	6	4	TMEM230	29058
TCONS_00042684	hsa-miR-26b-5p	6	4	POLA1	5422
TCONS_00042684	hsa-miR-26b-5p	6	4	CCNI	10983
TCONS_00042684	hsa-miR-26b-5p	6	4	AIFM1	9131
TCONS_00042684	hsa-miR-26b-5p	6	4	NDUFS7	374291
TCONS_00042684	hsa-miR-26b-5p	6	4	STAT6	6778
TCONS_00042684	hsa-miR-26b-5p	6	4	GYS1	2997
TCONS_00042684	hsa-miR-26b-5p	6	4	TGFBI	7045
TCONS_00042684	hsa-miR-26b-5p	6	4	GJA5	2702
TCONS_00042684	hsa-miR-26b-5p	6	4	MAFG	4097
TCONS_00042684	hsa-miR-26b-5p	6	4	ANAPC13	25847
TCONS_00042684	hsa-miR-26b-5p	6	4	CMTM6	54918
TCONS_00042684	hsa-miR-26b-5p	6	4	RIPK4	54101
TCONS_00042684	hsa-miR-26b-5p	6	4	IVNS1ABP	10625
TCONS_00042684	hsa-miR-26b-5p	6	4	HIST2H2BF	440689
TCONS_00042684	hsa-miR-26b-5p	6	4	GFOD2	81577
TCONS_00042684	hsa-miR-26b-5p	6	4	TRMT11	60487
TCONS_00042684	hsa-miR-26b-5p	6	4	TRIM44	54765
TCONS_00042684	hsa-miR-26b-5p	6	4	NPRL2	10641
TCONS_00042684	hsa-miR-26b-5p	6	4	HIPK1	204851
TCONS_00042684	hsa-miR-26b-5p	6	4	TMEM206	55248
TCONS_00042684	hsa-miR-26b-5p	6	4	KLHL24	54800
TCONS_00042684	hsa-miR-26b-5p	6	4	LACTB2	51110
TCONS_00042684	hsa-miR-26b-5p	6	4	CPA4	51200
TCONS_00042684	hsa-miR-26b-5p	6	4	RACGAP1	29127
TCONS_00042684	hsa-miR-26b-5p	6	4	GUF1	60558
TCONS_00042684	hsa-miR-26b-5p	6	4	QDPR	5860
TCONS_00042684	hsa-miR-26b-5p	6	4	CMC2	56942
TCONS_00042684	hsa-miR-26b-5p	6	4	FN1	2335
TCONS_00042684	hsa-miR-26b-5p	6	4	STARD7	56910
TCONS_00042684	hsa-miR-26b-5p	6	4	ATF3	467
TCONS_00042684	hsa-miR-26b-5p	6	4	CDIPT	10423
TCONS_00042684	hsa-miR-26b-5p	6	4	CRADD	8738
TCONS_00042684	hsa-miR-26b-5p	6	4	TMEM30A	55754
TCONS_00042684	hsa-miR-26b-5p	6	4	MYBBP1A	10514
TCONS_00042684	hsa-miR-26b-5p	6	4	INPP5A	3632
TCONS_00042684	hsa-miR-26b-5p	6	4	MKNK1	8569
TCONS_00042684	hsa-miR-26b-5p	6	4	SLBP	7884
TCONS_00042684	hsa-miR-26b-5p	6	4	ZNF81	347344
TCONS_00042684	hsa-miR-26b-5p	6	4	IGSF3	3321
TCONS_00042684	hsa-miR-26b-5p	6	4	SYNE2	23224
TCONS_00042684	hsa-miR-26b-5p	6	4	BRD4	23476
TCONS_00042684	hsa-miR-26b-5p	6	4	MATR3	9782
TCONS_00042684	hsa-miR-26b-5p	6	4	TRPV6	55503
TCONS_00042684	hsa-miR-26b-5p	6	4	LONP1	9361
TCONS_00042684	hsa-miR-26b-5p	6	4	FAM168B	130074
TCONS_00042684	hsa-miR-26b-5p	6	4	NPTN	27020
TCONS_00042684	hsa-miR-26b-5p	6	4	BLOC1S5	63915
TCONS_00042684	hsa-miR-26b-5p	6	4	SUN1	23353
TCONS_00042684	hsa-miR-26b-5p	6	4	CBLL1	79872
TCONS_00042684	hsa-miR-26b-5p	6	4	SELENBP1	8991
TCONS_00042684	hsa-miR-26b-5p	6	4	TMEM208	29100
TCONS_00042684	hsa-miR-26b-5p	6	4	NVL	4931
TCONS_00042684	hsa-miR-26b-5p	6	4	CHMP3	51652
TCONS_00042684	hsa-miR-26b-5p	6	4	CBY1	25776
TCONS_00042684	hsa-miR-26b-5p	6	4	SERPINB5	5268
TCONS_00042684	hsa-miR-26b-5p	6	4	TP53I3	9540
TCONS_00042684	hsa-miR-26b-5p	6	4	TARBP2	6895
TCONS_00042684	hsa-miR-26b-5p	6	4	CYTH1	9267
TCONS_00042684	hsa-miR-26b-5p	6	4	NAE1	8883
TCONS_00042684	hsa-miR-26b-5p	6	4	DNAL4	10126
TCONS_00042684	hsa-miR-26b-5p	6	4	MICU2	221154
TCONS_00042684	hsa-miR-26b-5p	6	4	RAI14	26064
TCONS_00042684	hsa-miR-26b-5p	6	4	SEC22A	26984
TCONS_00042684	hsa-miR-26b-5p	6	4	MAT2A	4144
TCONS_00042684	hsa-miR-26b-5p	6	4	G3BP2	9908
TCONS_00042684	hsa-miR-26b-5p	6	4	S100P	6286
TCONS_00042684	hsa-miR-26b-5p	6	4	METTL9	51108
TCONS_00042684	hsa-miR-26b-5p	6	4	TIPRL	261726
TCONS_00042684	hsa-miR-26b-5p	6	4	ATP6V1A	523
TCONS_00042684	hsa-miR-26b-5p	6	4	ZNF672	79894
TCONS_00042684	hsa-miR-26b-5p	6	4	ERAP2	64167
TCONS_00042684	hsa-miR-26b-5p	6	4	BMP2	650
TCONS_00042684	hsa-miR-26b-5p	6	4	NELFE	7936
TCONS_00042684	hsa-miR-26b-5p	6	4	TIA1	7072
TCONS_00042684	hsa-miR-26b-5p	6	4	PUS7	54517
TCONS_00042684	hsa-miR-26b-5p	6	4	SNRPN	6638
TCONS_00042684	hsa-miR-26b-5p	6	4	DNAJC12	56521
TCONS_00042684	hsa-miR-26b-5p	6	4	MGST3	4259
TCONS_00042684	hsa-miR-26b-5p	6	4	SERPINB1	1992
TCONS_00042684	hsa-miR-26b-5p	6	4	DAK	26007
TCONS_00042684	hsa-miR-26b-5p	6	4	PTPRJ	5795
TCONS_00042684	hsa-miR-26b-5p	6	4	GNL3	26354
TCONS_00042684	hsa-miR-26b-5p	6	4	POP4	10775
TCONS_00042684	hsa-miR-26b-5p	6	4	RPA3	6119
TCONS_00042684	hsa-miR-26b-5p	6	4	CDK14	5218
TCONS_00042684	hsa-miR-26b-5p	6	4	IFRD1	3475
TCONS_00042684	hsa-miR-26b-5p	6	4	UBE2K	3093
TCONS_00042684	hsa-miR-26b-5p	6	4	TMEM2	23670
TCONS_00042684	hsa-miR-26b-5p	6	4	FAM98A	25940
TCONS_00042684	hsa-miR-26b-5p	6	4	PTP4A1	7803
TCONS_00042684	hsa-miR-26b-5p	6	4	HMOX1	3162
TCONS_00042684	hsa-miR-26b-5p	6	4	MPDU1	9526
TCONS_00042684	hsa-miR-26b-5p	6	4	C8orf33	65265
TCONS_00042684	hsa-miR-26b-5p	6	4	RAD51C	5889
TCONS_00042684	hsa-miR-26b-5p	6	4	CERK	64781
TCONS_00042684	hsa-miR-26b-5p	6	4	ACSF2	80221
TCONS_00042684	hsa-miR-26b-5p	6	4	PDK1	5163
TCONS_00042684	hsa-miR-26b-5p	6	4	HNRNPM	4670
TCONS_00042684	hsa-miR-26b-5p	6	4	PSMC4	5704
TCONS_00042684	hsa-miR-26b-5p	6	4	HECA	51696
TCONS_00042684	hsa-miR-26b-5p	6	4	ASNA1	439
TCONS_00042684	hsa-miR-26b-5p	6	4	EI24	9538
TCONS_00042684	hsa-miR-26b-5p	6	4	ID1	3397
TCONS_00042684	hsa-miR-26b-5p	6	4	LY6D	8581
TCONS_00042684	hsa-miR-26b-5p	6	4	BUD31	8896
TCONS_00042684	hsa-miR-26b-5p	6	4	YIF1A	10897
TCONS_00042684	hsa-miR-26b-5p	6	4	PLS1	5357
TCONS_00042684	hsa-miR-26b-5p	6	4	EMP3	2014
TCONS_00042684	hsa-miR-26b-5p	6	4	QPRT	23475
TCONS_00042684	hsa-miR-26b-5p	6	4	MMD	23531
TCONS_00042684	hsa-miR-26b-5p	6	4	GINS4	84296
TCONS_00042684	hsa-miR-26b-5p	6	4	DYNC2LI1	51626
TCONS_00042684	hsa-miR-26b-5p	6	4	GDE1	51573
TCONS_00042684	hsa-miR-26b-5p	6	4	GTF2A2	2958
TCONS_00042684	hsa-miR-26b-5p	6	4	MNAT1	4331
TCONS_00042684	hsa-miR-26b-5p	6	4	RSRC2	65117
TCONS_00042684	hsa-miR-26b-5p	6	4	TEX30	93081
TCONS_00042684	hsa-miR-26b-5p	6	4	UQCRC2	7385
TCONS_00042684	hsa-miR-26b-5p	6	4	UBE3C	9690
TCONS_00042684	hsa-miR-26b-5p	6	4	HSPB7	27129
TCONS_00042684	hsa-miR-26b-5p	6	4	TXNRD1	7296
TCONS_00042684	hsa-miR-26b-5p	6	4	GBP2	2634
TCONS_00042684	hsa-miR-26b-5p	6	4	WRAP73	49856
TCONS_00042684	hsa-miR-26b-5p	6	4	GPRC5A	9052
TCONS_00042684	hsa-miR-26b-5p	6	4	ABCD1	215
TCONS_00042684	hsa-miR-26b-5p	6	4	LBH	81606
TCONS_00042684	hsa-miR-26b-5p	6	4	SRP9	6726
TCONS_00042684	hsa-miR-26b-5p	6	4	BOLA2B	654483
TCONS_00042684	hsa-miR-26b-5p	6	4	GLRX	2745
TCONS_00042684	hsa-miR-26b-5p	6	4	GPBP1L1	60313
TCONS_00042684	hsa-miR-26b-5p	6	4	BLVRB	645
TCONS_00042684	hsa-miR-26b-5p	6	4	VIM	7431
TCONS_00042684	hsa-miR-26b-5p	6	4	CBLC	23624
TCONS_00042684	hsa-miR-26b-5p	6	4	STIL	6491
TCONS_00042684	hsa-miR-26b-5p	6	4	IFI16	3428
TCONS_00042684	hsa-miR-26b-5p	6	4	VCP	7415
TCONS_00042684	hsa-miR-26b-5p	6	4	CBX6	23466
TCONS_00042684	hsa-miR-26b-5p	6	4	ECT2	1894
TCONS_00042684	hsa-miR-26b-5p	6	4	DUT	1854
TCONS_00042684	hsa-miR-26b-5p	6	4	PDIA5	10954
TCONS_00042684	hsa-miR-26b-5p	6	4	NMD3	51068
TCONS_00042684	hsa-miR-26b-5p	6	4	PSAT1	29968
TCONS_00042684	hsa-miR-26b-5p	6	4	MRPL22	29093
TCONS_00042684	hsa-miR-26b-5p	6	4	SKIL	6498
TCONS_00042684	hsa-miR-26b-5p	6	4	COL5A1	1289
TCONS_00042684	hsa-miR-26b-5p	6	4	ENOSF1	55556
TCONS_00042684	hsa-miR-26b-5p	6	4	FAM49B	51571
TCONS_00042684	hsa-miR-26b-5p	6	4	BABAM1	29086
TCONS_00042684	hsa-miR-26b-5p	6	4	CCND1	595
TCONS_00042684	hsa-miR-26b-5p	6	4	PBXIP1	57326
TCONS_00042684	hsa-miR-26b-5p	6	4	RBM3	5935
TCONS_00042684	hsa-miR-26b-5p	6	4	PPT1	5538
TCONS_00042684	hsa-miR-26b-5p	6	4	RAE1	8480
TCONS_00042684	hsa-miR-26b-5p	6	4	ASNS	440
TCONS_00042684	hsa-miR-26b-5p	6	4	COL15A1	1306
TCONS_00042684	hsa-miR-26b-5p	6	4	NRD1	4898
TCONS_00042684	hsa-miR-26b-5p	6	4	POLR2H	5437
TCONS_00042684	hsa-miR-26b-5p	6	4	INPP5K	51763
TCONS_00042684	hsa-miR-26b-5p	6	4	PBX3	5090
TCONS_00042684	hsa-miR-26b-5p	6	4	ALPI	248
TCONS_00042684	hsa-miR-26b-5p	6	4	ADPGK	83440
TCONS_00042684	hsa-miR-26b-5p	6	4	IFRD2	7866
TCONS_00042684	hsa-miR-26b-5p	6	4	AKT1	207
TCONS_00042684	hsa-miR-26b-5p	6	4	SLC35D2	11046
TCONS_00042684	hsa-miR-26b-5p	6	4	POLR2F	5435
TCONS_00042684	hsa-miR-26b-5p	6	4	CYP24A1	1591
TCONS_00042684	hsa-miR-26b-5p	6	4	IGFBP4	3487
TCONS_00042684	hsa-miR-26b-5p	6	4	FNDC3B	64778
TCONS_00042684	hsa-miR-26b-5p	6	4	PPP2R2A	5520
TCONS_00042684	hsa-miR-26b-5p	6	4	PFN2	5217
TCONS_00042684	hsa-miR-26b-5p	6	4	HECTD3	79654
TCONS_00042684	hsa-miR-26b-5p	6	4	MXI1	4601
TCONS_00042684	hsa-miR-26b-5p	6	4	TRIM65	201292
TCONS_00042684	hsa-miR-26b-5p	6	4	ADM	133
TCONS_00042684	hsa-miR-26b-5p	6	4	IDI1	3422
TCONS_00042684	hsa-miR-26b-5p	6	4	GPR107	57720
TCONS_00042684	hsa-miR-26b-5p	6	4	COPZ2	51226
TCONS_00042684	hsa-miR-26b-5p	6	4	NAA50	80218
TCONS_00042684	hsa-miR-26b-5p	6	4	LIF	3976
TCONS_00042684	hsa-miR-26b-5p	6	4	CIB1	10519
TCONS_00042684	hsa-miR-26b-5p	6	4	PRPS2	5634
TCONS_00042684	hsa-miR-26b-5p	6	4	TSKU	25987
TCONS_00042684	hsa-miR-26b-5p	6	4	KEAP1	9817
TCONS_00042684	hsa-miR-26b-5p	6	4	MRPS34	65993
TCONS_00042684	hsa-miR-26b-5p	6	4	HIST1H2BI	8346
TCONS_00042684	hsa-miR-26b-5p	6	4	CARS2	79587
TCONS_00042684	hsa-miR-26b-5p	6	4	MB	4151
TCONS_00042684	hsa-miR-26b-5p	6	4	TYMS	7298
TCONS_00042684	hsa-miR-26b-5p	6	4	IFI44	10561
TCONS_00042684	hsa-miR-26b-5p	6	4	BTG2	7832
TCONS_00042684	hsa-miR-26b-5p	6	4	PDLIM1	9124
TCONS_00042684	hsa-miR-26b-5p	6	4	FAM3A	60343
TCONS_00042684	hsa-miR-26b-5p	6	4	SF3B3	23450
TCONS_00042684	hsa-miR-26b-5p	6	4	SHFM1	7979
TCONS_00042684	hsa-miR-26b-5p	6	4	SMC4	10051
TCONS_00042684	hsa-miR-26b-5p	6	4	JOSD1	9929
TCONS_00042684	hsa-miR-26b-5p	6	4	JUN	3725
TCONS_00042684	hsa-miR-26b-5p	6	4	CDH1	999
TCONS_00042684	hsa-miR-26b-5p	6	4	CHORDC1	26973
TCONS_00042684	hsa-miR-26b-5p	6	4	FBXO28	23219
TCONS_00042684	hsa-miR-26b-5p	6	4	TXLNA	200081
TCONS_00042684	hsa-miR-26b-5p	6	4	G6PD	2539
TCONS_00042684	hsa-miR-26b-5p	6	4	ZNHIT1	10467
TCONS_00042684	hsa-miR-26b-5p	6	4	PAQR4	124222
TCONS_00042684	hsa-miR-26b-5p	6	4	NDUFS8	4728
TCONS_00042684	hsa-miR-26b-5p	6	4	EMC7	56851
TCONS_00042684	hsa-miR-26b-5p	6	4	KRT18	3875
TCONS_00042684	hsa-miR-26b-5p	6	4	KCTD9	54793
TCONS_00042684	hsa-miR-26b-5p	6	4	UBB	7314
TCONS_00042684	hsa-miR-26b-5p	6	4	MRPL18	29074
TCONS_00042684	hsa-miR-26b-5p	6	4	ACBD3	64746
TCONS_00042684	hsa-miR-26b-5p	6	4	S100A2	6273
TCONS_00042684	hsa-miR-26b-5p	6	4	TOP2B	7155
TCONS_00042684	hsa-miR-26b-5p	6	4	SPECC1L	23384
TCONS_00042684	hsa-miR-26b-5p	6	4	CARD14	79092
TCONS_00042684	hsa-miR-26b-5p	6	4	SLC35F5	80255
TCONS_00042684	hsa-miR-26b-5p	6	4	IFIH1	64135
TCONS_00042684	hsa-miR-26b-5p	6	4	LCAT	3931
TCONS_00042684	hsa-miR-26b-5p	6	4	ANXA5	308
TCONS_00042684	hsa-miR-26b-5p	6	4	ANKRD36BP1	84832
TCONS_00042684	hsa-miR-26b-5p	6	4	ZNF136	7695
TCONS_00042684	hsa-miR-26b-5p	6	4	ELF4	2000
TCONS_00042684	hsa-miR-26b-5p	6	4	SMYD2	56950
TCONS_00042684	hsa-miR-26b-5p	6	4	PAK1	5058
TCONS_00042684	hsa-miR-26b-5p	6	4	MFHAS1	9258
TCONS_00042684	hsa-miR-26b-5p	6	4	GSR	2936
TCONS_00042684	hsa-miR-26b-5p	6	4	ZNF207	7756
TCONS_00042684	hsa-miR-26b-5p	6	4	FDFT1	2222
TCONS_00042684	hsa-miR-26b-5p	6	4	PMP22	5376
TCONS_00042684	hsa-miR-26b-5p	6	4	EED	8726
TCONS_00042684	hsa-miR-26b-5p	6	4	CAV2	858
TCONS_00042684	hsa-miR-26b-5p	6	4	GALK1	2584
TCONS_00042684	hsa-miR-26b-5p	6	4	HSD3B1	3283
TCONS_00042684	hsa-miR-26b-5p	6	4	APOO	79135
TCONS_00042684	hsa-miR-26b-5p	6	4	SLC16A4	9122
TCONS_00042684	hsa-miR-26b-5p	6	4	TSFM	10102
TCONS_00042684	hsa-miR-26b-5p	6	4	ACAA2	10449
TCONS_00042684	hsa-miR-26b-5p	6	4	GATA2	2624
TCONS_00042684	hsa-miR-26b-5p	6	4	NAA40	79829
TCONS_00042684	hsa-miR-26b-5p	6	4	OXSR1	9943
TCONS_00042684	hsa-miR-26b-5p	6	4	FSTL1	11167
TCONS_00042684	hsa-miR-26b-5p	6	4	HAGH	3029
TCONS_00042684	hsa-miR-26b-5p	6	4	WBP5	51186
TCONS_00042684	hsa-miR-26b-5p	6	4	TPM3	7170
TCONS_00042684	hsa-miR-26b-5p	6	4	TRAM2	9697
TCONS_00042684	hsa-miR-26b-5p	6	4	ETV4	2118
TCONS_00042684	hsa-miR-26b-5p	6	4	IL7R	3575
TCONS_00042684	hsa-miR-26b-5p	6	4	KIAA0101	9768
TCONS_00042684	hsa-miR-26b-5p	6	4	FKBP9	11328
TCONS_00042684	hsa-miR-26b-5p	6	4	F3	2152
TCONS_00042684	hsa-miR-26b-5p	6	4	SLC3A2	6520
TCONS_00042684	hsa-miR-26b-5p	6	4	IER5	51278
TCONS_00042684	hsa-miR-26b-5p	6	4	AAMDC	28971
TCONS_00042684	hsa-miR-26b-5p	6	4	EIF1AX	1964
TCONS_00042684	hsa-miR-26b-5p	6	4	RRAS2	22800
TCONS_00042684	hsa-miR-26b-5p	6	4	MAT2B	27430
TCONS_00042684	hsa-miR-26b-5p	6	4	DDX60	55601
TCONS_00042684	hsa-miR-26b-5p	6	4	ZNF85	7639
TCONS_00042684	hsa-miR-26b-5p	6	4	PLOD2	5352
TCONS_00042684	hsa-miR-26b-5p	6	4	DDX3X	1654
TCONS_00042684	hsa-miR-26b-5p	6	4	C18orf25	147339
TCONS_00042684	hsa-miR-26b-5p	6	4	UBL3	5412
TCONS_00042684	hsa-miR-26b-5p	6	4	FAM127B	26071
TCONS_00042684	hsa-miR-26b-5p	6	4	GRHL2	79977
TCONS_00042684	hsa-miR-26b-5p	6	4	TPRKB	51002
TCONS_00042684	hsa-miR-26b-5p	6	4	NDUFA5	4698
TCONS_00042684	hsa-miR-26b-5p	6	4	LMNB1	4001
TCONS_00042684	hsa-miR-26b-5p	6	4	MEF2D	4209
TCONS_00042684	hsa-miR-26b-5p	6	4	CTSD	1509
TCONS_00042684	hsa-miR-26b-5p	6	4	CNPY3	10695
TCONS_00042684	hsa-miR-26b-5p	6	4	TNFSF15	9966
TCONS_00042684	hsa-miR-26b-5p	6	4	DPM1	8813
TCONS_00042684	hsa-miR-26b-5p	6	4	TRIOBP	11078
TCONS_00042684	hsa-miR-26b-5p	6	4	DCTPP1	79077
TCONS_00042684	hsa-miR-26b-5p	6	4	ZNF480	147657
TCONS_00042684	hsa-miR-26b-5p	6	4	TMEM41B	440026
TCONS_00042684	hsa-miR-26b-5p	6	4	GADD45A	1647
TCONS_00042684	hsa-miR-26b-5p	6	4	SERPINH1	871
TCONS_00042684	hsa-miR-26b-5p	6	4	GABARAP	11337
TCONS_00042684	hsa-miR-26b-5p	6	4	CHPF	79586
TCONS_00042684	hsa-miR-26b-5p	6	4	TRIM6	117854
TCONS_00042684	hsa-miR-26b-5p	6	4	MTCH2	23788
TCONS_00042684	hsa-miR-26b-5p	6	4	EXT2	2132
TCONS_00042684	hsa-miR-26b-5p	6	4	DTNB	1838
TCONS_00042684	hsa-miR-26b-5p	6	4	CCSER2	54462
TCONS_00042684	hsa-miR-26b-5p	6	4	WRB	7485
TCONS_00042684	hsa-miR-26b-5p	6	4	DPY19L1	23333
TCONS_00042684	hsa-miR-26b-5p	6	4	DCBLD2	131566
TCONS_00042684	hsa-miR-26b-5p	6	4	SLC7A11	23657
TCONS_00042684	hsa-miR-26b-5p	6	4	MAPKAP1	79109
TCONS_00042684	hsa-miR-26b-5p	6	4	ABCG2	9429
TCONS_00042684	hsa-miR-26b-5p	6	4	OAZ2	4947
TCONS_00042684	hsa-miR-26b-5p	6	4	LRRC8D	55144
TCONS_00042684	hsa-miR-26b-5p	6	4	SCO2	9997
TCONS_00042684	hsa-miR-26b-5p	6	4	ZWINT	11130
TCONS_00042684	hsa-miR-26b-5p	6	4	PARK7	11315
TCONS_00042684	hsa-miR-26b-5p	6	4	PMF1	11243
TCONS_00042684	hsa-miR-26b-5p	6	4	CCNB1IP1	57820
TCONS_00042684	hsa-miR-26b-5p	6	4	GMNN	51053
TCONS_00042684	hsa-miR-26b-5p	6	4	ECH1	1891
TCONS_00042684	hsa-miR-26b-5p	6	4	UXT	8409
TCONS_00042684	hsa-miR-26b-5p	6	4	OSTF1	26578
TCONS_00042684	hsa-miR-26b-5p	6	4	PTPN1	5770
TCONS_00042684	hsa-miR-26b-5p	6	4	AFAP1	60312
TCONS_00042684	hsa-miR-26b-5p	6	4	EXOC6B	23233
TCONS_00042684	hsa-miR-26b-5p	6	4	NET1	10276
TCONS_00042684	hsa-miR-26b-5p	6	4	ITGA3	3675
TCONS_00042684	hsa-miR-26b-5p	6	4	PLGRKT	55848
TCONS_00042684	hsa-miR-26b-5p	6	4	NIP7	51388
TCONS_00042684	hsa-miR-26b-5p	6	4	DDX6	1656
TCONS_00042684	hsa-miR-26b-5p	6	4	HEXB	3074
TCONS_00042684	hsa-miR-26b-5p	6	4	TINF2	26277
TCONS_00042684	hsa-miR-26b-5p	6	4	CAV1	857
TCONS_00042684	hsa-miR-26b-5p	6	4	DUSP14	11072
TCONS_00042684	hsa-miR-26b-5p	6	4	FTH1	2495
TCONS_00042684	hsa-miR-26b-5p	6	4	TSTA3	7264
TCONS_00042684	hsa-miR-26b-5p	6	4	IFNGR2	3460
TCONS_00042684	hsa-miR-26b-5p	6	4	PRR7	80758
TCONS_00042684	hsa-miR-26b-5p	6	4	NDUFB11	54539
TCONS_00042684	hsa-miR-26b-5p	6	4	COASY	80347
TCONS_00042684	hsa-miR-26b-5p	6	4	HIST1H2BC	8347
TCONS_00042684	hsa-miR-26b-5p	6	4	PQBP1	10084
TCONS_00042684	hsa-miR-26b-5p	6	4	GNA13	10672
TCONS_00042684	hsa-miR-26b-5p	6	4	ANXA1	301
TCONS_00042684	hsa-miR-26b-5p	6	4	TM9SF3	56889
TCONS_00042684	hsa-miR-26b-5p	6	4	LRRC20	55222
TCONS_00042684	hsa-miR-26b-5p	6	4	XK	7504
TCONS_00042684	hsa-miR-26b-5p	6	4	TMEM248	55069
[truncated: 11,624 more rows]
