# Supplementary material for: A computationally constructed ceRNA interaction network based on a comparison of the SHEE and SHEEC cell lines
Source: Cell Mol Biol Lett. 2016 Sep 26;21:21. doi: 10.1186/s11658-016-0022-0 (PMC5415789; doi:10.1186/s11658-016-0022-0)
Supplement: Supplementary file 8 — GO enrichment analysis results of ceRNAs. (XLS 78 kb) [file 11658_2016_22_MOESM8_ESM.xls]

## Sheet: GO_enrichment
GO Id	Function	GO_Term	Class	S.gene.number	TS.gene.number	B.gene.number	TB.gene.number	pvalue	qvalue
GO:0010467	biological_process	gene expression	6	278	2258	378	4023	1.64507e-13	1.51758e-11
GO:0045893	biological_process	positive regulation of transcription, DNA-templated	12	91	2258	117	4023	5.99358e-07	1.70126e-05
GO:0045944	biological_process	positive regulation of transcription from RNA polymerase II	13	162	2258	228	4023	1.34376e-06	3.30565e-05
GO:0000398	biological_process	mRNA splicing, via spliceosome	11	67	2258	83	4023	1.73925e-06	3.77519e-05
GO:0010033	biological_process	response to organic substance	5	31	2258	34	4023	8.91981e-06	0.000149609
GO:0045892	biological_process	negative regulation of transcription, DNA-templated	12	82	2258	108	4023	1.19943e-05	0.000192431
GO:0008380	biological_process	RNA splicing	10	70	2258	91	4023	2.45306e-05	0.000348145
GO:0006351	biological_process	transcription, DNA-templated	10	227	2258	341	4023	2.58742e-05	0.000353614
GO:0007179	biological_process	transforming growth factor beta receptor signaling pathway	10	43	2258	52	4023	4.40046e-05	0.000559921
GO:0016032	biological_process	viral process	5	169	2258	248	4023	4.38021e-05	0.00057725
GO:0010628	biological_process	positive regulation of gene expression	8	61	2258	79	4023	6.74458e-05	0.000802823
GO:0038095	biological_process	Fc-epsilon receptor signaling pathway	9	57	2258	73	4023	6.64933e-05	0.000817867
GO:0006413	biological_process	translational initiation	8	72	2258	96	4023	8.34928e-05	0.000933602
GO:0006412	biological_process	translation	7	109	2258	154	4023	0.000100151	0.00108694
GO:0008285	biological_process	negative regulation of cell proliferation	5	76	2258	103	4023	0.00013513	0.00138508
GO:0009725	biological_process	response to hormone	5	21	2258	23	4023	0.000286166	0.00270757
GO:0034097	biological_process	response to cytokine	6	21	2258	23	4023	0.000286166	0.00270757
GO:0007265	biological_process	Ras protein signal transduction	9	54	2258	71	4023	0.000354504	0.00319054
GO:0071456	biological_process	cellular response to hypoxia	6	35	2258	43	4023	0.000427318	0.0037543
GO:0043066	biological_process	negative regulation of apoptotic process	9	125	2258	184	4023	0.000539712	0.00423732
GO:0019058	biological_process	viral life cycle	6	69	2258	95	4023	0.000593619	0.00456344
GO:0040029	biological_process	regulation of gene expression, epigenetic	8	22	2258	25	4023	0.000676941	0.00509778
GO:0000082	biological_process	G1/S transition of mitotic cell cycle	8	44	2258	57	4023	0.000719675	0.0053112
GO:0044281	biological_process	small molecule metabolic process	5	287	2258	455	4023	0.000844292	0.00566443
GO:0043392	biological_process	negative regulation of DNA binding	7	12	2258	12	4023	0.000964945	0.0063583
GO:0008284	biological_process	positive regulation of cell proliferation	5	80	2258	114	4023	0.00127112	0.00822881
GO:0030335	biological_process	positive regulation of cell migration	9	42	2258	55	4023	0.00140062	0.00833594
GO:0048011	biological_process	neurotrophin TRK receptor signaling pathway	10	78	2258	111	4023	0.00136925	0.00842089
GO:0048015	biological_process	phosphatidylinositol-mediated signaling	9	23	2258	27	4023	0.00134134	0.00853367
GO:0007173	biological_process	epidermal growth factor receptor signaling pathway	11	62	2258	86	4023	0.00152757	0.00894722
GO:0008283	biological_process	cell proliferation	4	79	2258	113	4023	0.0016205	0.00934319
GO:0006310	biological_process	DNA recombination	9	20	2258	23	4023	0.00169304	0.00961127
GO:0001701	biological_process	in utero embryonic development	9	47	2258	63	4023	0.00175837	0.00968416
GO:0071407	biological_process	cellular response to organic cyclic compound	7	22	2258	26	4023	0.00206308	0.0107222
GO:0042493	biological_process	response to drug	5	71	2258	101	4023	0.00218873	0.0109141
GO:0000289	biological_process	nuclear-transcribed mRNA poly(A) tail shortening	12	14	2258	15	4023	0.00216703	0.011106
GO:0006614	biological_process	SRP-dependent cotranslational protein targeting to membrane	9	57	2258	79	4023	0.00227443	0.0111902
GO:0045727	biological_process	positive regulation of translation	9	19	2258	22	4023	0.00265578	0.0128945
GO:0009612	biological_process	response to mechanical stimulus	5	19	2258	22	4023	0.00265578	0.0128945
GO:0014070	biological_process	response to organic cyclic compound	6	38	2258	50	4023	0.00274583	0.0129899
GO:0015031	biological_process	protein transport	6	115	2258	173	4023	0.00295598	0.0134661
GO:0007596	biological_process	blood coagulation	6	88	2258	129	4023	0.00291993	0.0134682
GO:0043044	biological_process	ATP-dependent chromatin remodeling	9	10	2258	10	4023	0.00307563	0.0136736
GO:0012501	biological_process	programmed cell death	6	52	2258	72	4023	0.00339178	0.0142224
GO:0006355	biological_process	regulation of transcription, DNA-templated	11	196	2258	308	4023	0.00325175	0.0142845
GO:0008286	biological_process	insulin receptor signaling pathway	10	59	2258	83	4023	0.00338378	0.0143519
GO:0006468	biological_process	protein phosphorylation	8	97	2258	144	4023	0.00335112	0.0143786
GO:0000184	biological_process	nuclear-transcribed mRNA catabolic process, nonsense-mediate	11	57	2258	80	4023	0.00362958	0.0150485
GO:0002224	biological_process	toll-like receptor signaling pathway	8	25	2258	31	4023	0.00377404	0.0153035
GO:0002223	biological_process	stimulatory C-type lectin receptor signaling pathway	8	31	2258	40	4023	0.00401227	0.0157503
GO:0006396	biological_process	RNA processing	9	29	2258	37	4023	0.00400206	0.0158792
GO:0008543	biological_process	fibroblast growth factor receptor signaling pathway	10	53	2258	74	4023	0.00416387	0.0160049
GO:0031100	biological_process	organ regeneration	8	18	2258	21	4023	0.0041409	0.0160841
GO:0017148	biological_process	negative regulation of translation	9	24	2258	30	4023	0.00551601	0.0175466
GO:0032481	biological_process	positive regulation of type I interferon production	8	26	2258	33	4023	0.00565705	0.0176903
GO:0006357	biological_process	regulation of transcription from RNA polymerase II promoter	12	80	2258	118	4023	0.00574235	0.0178061
GO:0006974	biological_process	cellular response to DNA damage stimulus	6	50	2258	70	4023	0.00581555	0.0178828
GO:0044267	biological_process	cellular protein metabolic process	6	192	2258	303	4023	0.0047138	0.0179319
GO:0042542	biological_process	response to hydrogen peroxide	7	20	2258	24	4023	0.00479169	0.0180422
GO:0051028	biological_process	mRNA transport	8	20	2258	24	4023	0.00479169	0.0180422
GO:0045814	biological_process	negative regulation of gene expression, epigenetic	9	20	2258	24	4023	0.00479169	0.0180422
GO:0006414	biological_process	translational elongation	8	54	2258	76	4023	0.00505145	0.0184553
GO:0009411	biological_process	response to UV	7	15	2258	17	4023	0.00522689	0.0189091
GO:0009749	biological_process	response to glucose	9	15	2258	17	4023	0.00522689	0.0189091
GO:0035019	biological_process	somatic stem cell maintenance	10	15	2258	17	4023	0.00522689	0.0189091
GO:0031623	biological_process	receptor internalization	7	9	2258	9	4023	0.00548936	0.0191092
GO:0034504	biological_process	protein localization to nucleus	8	9	2258	9	4023	0.00548936	0.0191092
GO:0007281	biological_process	germ cell development	6	9	2258	9	4023	0.00548936	0.0191092
GO:0042177	biological_process	negative regulation of protein catabolic process	9	9	2258	9	4023	0.00548936	0.0191092
GO:0008361	biological_process	regulation of cell size	6	9	2258	9	4023	0.00548936	0.0191092
GO:0010824	biological_process	regulation of centrosome duplication	11	9	2258	9	4023	0.00548936	0.0191092
GO:0043484	biological_process	regulation of RNA splicing	11	9	2258	9	4023	0.00548936	0.0191092
GO:0034162	biological_process	toll-like receptor 9 signaling pathway	9	19	2258	23	4023	0.00722881	0.0218642
GO:0002755	biological_process	MyD88-dependent toll-like receptor signaling pathway	9	19	2258	23	4023	0.00722881	0.0218642
GO:0030307	biological_process	positive regulation of cell growth	7	21	2258	26	4023	0.00773725	0.0230245
GO:0010468	biological_process	regulation of gene expression	7	29	2258	38	4023	0.00788772	0.0230998
GO:0000288	biological_process	nuclear-transcribed mRNA catabolic process, deadenylation-de	11	23	2258	29	4023	0.00800574	0.0232608
GO:0006446	biological_process	regulation of translational initiation	9	16	2258	19	4023	0.00986416	0.0239465
GO:0006950	biological_process	response to stress	4	16	2258	19	4023	0.00986416	0.0239465
GO:0030509	biological_process	BMP signaling pathway	13	11	2258	12	4023	0.0100604	0.0241058
GO:1900026	biological_process	positive regulation of substrate adhesion-dependent cell spr	11	11	2258	12	4023	0.0100604	0.0241058
GO:0006361	biological_process	transcription initiation from RNA polymerase I promoter	10	11	2258	12	4023	0.0100604	0.0241058
GO:0003281	biological_process	ventricular septum development	11	11	2258	12	4023	0.0100604	0.0241058
GO:0006360	biological_process	transcription from RNA polymerase I promoter	11	11	2258	12	4023	0.0100604	0.0241058
GO:0006325	biological_process	chromatin organization	6	46	2258	65	4023	0.0105321	0.0241388
GO:0006289	biological_process	nucleotide-excision repair	10	28	2258	37	4023	0.0109475	0.0246318
GO:0006366	biological_process	transcription from RNA polymerase II promoter	11	89	2258	134	4023	0.00876598	0.024692
GO:0000278	biological_process	mitotic cell cycle	6	109	2258	167	4023	0.00886572	0.0247837
GO:0006006	biological_process	glucose metabolic process	9	36	2258	49	4023	0.00909026	0.0248467
GO:0034138	biological_process	toll-like receptor 3 signaling pathway	9	20	2258	25	4023	0.0113414	0.0252107
GO:0048013	biological_process	ephrin receptor signaling pathway	10	26	2258	34	4023	0.0112764	0.0252181
GO:0006415	biological_process	translational termination	8	49	2258	70	4023	0.0116244	0.0252317
GO:0007623	biological_process	circadian rhythm	4	22	2258	28	4023	0.0115328	0.0253311
GO:0000122	biological_process	negative regulation of transcription from RNA polymerase II	12	101	2258	154	4023	0.00942578	0.0253877
GO:0045087	biological_process	innate immune response	5	130	2258	203	4023	0.0114984	0.0254067
GO:0046697	biological_process	decidualization	8	8	2258	8	4023	0.00979545	0.0260038
GO:0006730	biological_process	one-carbon metabolic process	5	8	2258	8	4023	0.00979545	0.0260038
GO:0000413	biological_process	protein peptidyl-prolyl isomerization	10	8	2258	8	4023	0.00979545	0.0260038
GO:0000083	biological_process	regulation of transcription involved in G1/S transition of m	13	8	2258	8	4023	0.00979545	0.0260038
GO:0010575	biological_process	positive regulation vascular endothelial growth factor produ	8	8	2258	8	4023	0.00979545	0.0260038
GO:0010971	biological_process	positive regulation of G2/M transition of mitotic cell cycle	9	8	2258	8	4023	0.00979545	0.0260038
GO:0046685	biological_process	response to arsenic-containing substance	5	8	2258	8	4023	0.00979545	0.0260038
GO:0007411	biological_process	axon guidance	7	81	2258	122	4023	0.0122748	0.0264876
GO:0090263	biological_process	positive regulation of canonical Wnt signaling pathway	11	33	2258	45	4023	0.0129113	0.0275392
GO:0006367	biological_process	transcription initiation from RNA polymerase II promoter	10	60	2258	88	4023	0.0131934	0.0276612
GO:0061418	biological_process	regulation of transcription from RNA polymerase II promoter	14	13	2258	15	4023	0.0131549	0.0278974
GO:0006810	biological_process	transport	5	71	2258	106	4023	0.0137474	0.0286599
GO:0009611	biological_process	response to wounding	5	15	2258	18	4023	0.0150504	0.0308533
GO:0006260	biological_process	DNA replication	9	32	2258	44	4023	0.0172601	0.0310683
GO:0006865	biological_process	amino acid transport	9	10	2258	11	4023	0.0166029	0.0310988
GO:0006363	biological_process	termination of RNA polymerase I transcription	10	10	2258	11	4023	0.0166029	0.0310988
GO:0060041	biological_process	retina development in camera-type eye	11	10	2258	11	4023	0.0166029	0.0310988
GO:0071897	biological_process	DNA biosynthetic process	8	10	2258	11	4023	0.0166029	0.0310988
GO:0006270	biological_process	DNA replication initiation	11	10	2258	11	4023	0.0166029	0.0310988
GO:0010811	biological_process	positive regulation of cell-substrate adhesion	6	10	2258	11	4023	0.0166029	0.0310988
GO:0002931	biological_process	response to ischemia	5	10	2258	11	4023	0.0166029	0.0310988
GO:0048813	biological_process	dendrite morphogenesis	8	7	2258	7	4023	0.017476	0.0311529
GO:0051000	biological_process	positive regulation of nitric-oxide synthase activity	8	7	2258	7	4023	0.017476	0.0311529
GO:0006607	biological_process	NLS-bearing protein import into nucleus	7	7	2258	7	4023	0.017476	0.0311529
GO:0045787	biological_process	positive regulation of cell cycle	6	7	2258	7	4023	0.017476	0.0311529
GO:0002756	biological_process	MyD88-independent toll-like receptor signaling pathway	9	19	2258	24	4023	0.0164899	0.0312039
GO:0035666	biological_process	TRIF-dependent toll-like receptor signaling pathway	10	19	2258	24	4023	0.0164899	0.0312039
GO:0006281	biological_process	DNA repair	9	81	2258	123	4023	0.0164576	0.0313033
GO:0030968	biological_process	endoplasmic reticulum unfolded protein response	8	30	2258	41	4023	0.0183836	0.0314054
GO:0007264	biological_process	small GTPase mediated signal transduction	8	131	2258	206	4023	0.015496	0.0314178
GO:0030168	biological_process	platelet activation	6	41	2258	58	4023	0.0158398	0.0315941
GO:0000186	biological_process	activation of MAPKK activity	13	41	2258	58	4023	0.0158398	0.0315941
GO:0050821	biological_process	protein stabilization	10	25	2258	33	4023	0.0156978	0.031653
GO:0032355	biological_process	response to estradiol	8	25	2258	33	4023	0.0156978	0.031653
GO:0000165	biological_process	MAPK cascade	9	47	2258	68	4023	0.0188251	0.031719
GO:0034166	biological_process	toll-like receptor 10 signaling pathway	9	17	2258	21	4023	0.0160755	0.0317212
GO:0034134	biological_process	toll-like receptor 2 signaling pathway	9	17	2258	21	4023	0.0160755	0.0317212
GO:0034146	biological_process	toll-like receptor 5 signaling pathway	9	17	2258	21	4023	0.0160755	0.0317212
GO:0010501	biological_process	RNA secondary structure unwinding	9	17	2258	21	4023	0.0160755	0.0317212
GO:0038123	biological_process	toll-like receptor TLR1:TLR2 signaling pathway	9	17	2258	21	4023	0.0160755	0.0317212
GO:0038124	biological_process	toll-like receptor TLR6:TLR2 signaling pathway	9	17	2258	21	4023	0.0160755	0.0317212
GO:0005975	biological_process	carbohydrate metabolic process	5	71	2258	107	4023	0.0187513	0.0317396
GO:0031175	biological_process	neuron projection development	6	28	2258	38	4023	0.0195147	0.0327315
GO:0050796	biological_process	regulation of insulin secretion	11	12	2258	14	4023	0.0206298	0.0341363
GO:0048661	biological_process	positive regulation of smooth muscle cell proliferation	6	12	2258	14	4023	0.0206298	0.0341363
GO:0006096	biological_process	glycolytic process	7	12	2258	14	4023	0.0206298	0.0341363
GO:0031047	biological_process	gene silencing by RNA	10	26	2258	35	4023	0.0206267	0.0344401
GO:0006461	biological_process	protein complex assembly	7	26	2258	35	4023	0.0206267	0.0344401
GO:0032922	biological_process	circadian regulation of gene expression	8	14	2258	17	4023	0.0227638	0.0360508
GO:0050434	biological_process	positive regulation of viral transcription	11	14	2258	17	4023	0.0227638	0.0360508
GO:2001237	biological_process	negative regulation of extrinsic apoptotic signaling pathway	10	14	2258	17	4023	0.0227638	0.0360508
GO:0034142	biological_process	toll-like receptor 4 signaling pathway	9	20	2258	26	4023	0.0233552	0.0363631
GO:0006368	biological_process	transcription elongation from RNA polymerase II promoter	10	20	2258	26	4023	0.0233552	0.0363631
GO:0006283	biological_process	transcription-coupled nucleotide-excision repair	11	20	2258	26	4023	0.0233552	0.0363631
GO:0043434	biological_process	response to peptide hormone	6	16	2258	20	4023	0.0236641	0.0363836
GO:0007584	biological_process	response to nutrient	7	18	2258	23	4023	0.0237664	0.0363892
GO:0007507	biological_process	heart development	8	41	2258	59	4023	0.0241191	0.0364752
GO:0048010	biological_process	vascular endothelial growth factor receptor signaling pathwa	10	54	2258	80	4023	0.0240937	0.0367379
GO:0019083	biological_process	viral transcription	9	54	2258	80	4023	0.0240937	0.0367379
GO:0016055	biological_process	Wnt signaling pathway	8	29	2258	40	4023	0.0245561	0.0369844
GO:0007059	biological_process	chromosome segregation	5	25	2258	34	4023	0.0279797	0.0404883
GO:0006362	biological_process	transcription elongation from RNA polymerase I promoter	10	9	2258	10	4023	0.0272129	0.0404902
GO:0045596	biological_process	negative regulation of cell differentiation	8	9	2258	10	4023	0.0272129	0.0404902
GO:0072332	biological_process	intrinsic apoptotic signaling pathway by p53 class mediator	9	9	2258	10	4023	0.0272129	0.0404902
GO:0032868	biological_process	response to insulin	7	11	2258	13	4023	0.032061	0.0406547
GO:0006874	biological_process	cellular calcium ion homeostasis	10	11	2258	13	4023	0.032061	0.0406547
GO:0061621	biological_process	canonical glycolysis	10	11	2258	13	4023	0.032061	0.0406547
GO:0045766	biological_process	positive regulation of angiogenesis	12	19	2258	25	4023	0.0327934	0.0411591
GO:0070374	biological_process	positive regulation of ERK1 and ERK2 cascade	12	19	2258	25	4023	0.0327934	0.0411591
GO:0042059	biological_process	negative regulation of epidermal growth factor receptor sign	13	13	2258	16	4023	0.0340988	0.0415263
GO:0006629	biological_process	lipid metabolic process	5	38	2258	55	4023	0.0333634	0.0415916
GO:0033209	biological_process	tumor necrosis factor-mediated signaling pathway	9	33	2258	47	4023	0.033528	0.041656
GO:0008203	biological_process	cholesterol metabolic process	8	17	2258	22	4023	0.033931	0.0417351
GO:0070911	biological_process	global genome nucleotide-excision repair	11	17	2258	22	4023	0.033931	0.0417351
GO:0043627	biological_process	response to estrogen	7	17	2258	22	4023	0.033931	0.0417351
GO:0001666	biological_process	response to hypoxia	5	45	2258	66	4023	0.029813	0.0428054
GO:0042127	biological_process	regulation of cell proliferation	5	45	2258	66	4023	0.029813	0.0428054
GO:0007050	biological_process	cell cycle arrest	7	30	2258	42	4023	0.0301887	0.0430101
GO:0006397	biological_process	mRNA processing	10	35	2258	50	4023	0.0308852	0.0438332
GO:0032496	biological_process	response to lipopolysaccharide	7	35	2258	50	4023	0.0308852	0.0438332
GO:0030316	biological_process	osteoclast differentiation	9	6	2258	6	4023	0.0311728	0.0439037
GO:0006970	biological_process	response to osmotic stress	5	6	2258	6	4023	0.0311728	0.0439037
GO:0006884	biological_process	cell volume homeostasis	6	6	2258	6	4023	0.0311728	0.0439037
GO:0045190	biological_process	isotype switching	8	6	2258	6	4023	0.0311728	0.0439037
GO:0010975	biological_process	regulation of neuron projection development	7	6	2258	6	4023	0.0311728	0.0439037
GO:0071158	biological_process	positive regulation of cell cycle arrest	9	6	2258	6	4023	0.0311728	0.0439037
GO:0030901	biological_process	midbrain development	10	6	2258	6	4023	0.0311728	0.0439037
GO:0007250	biological_process	activation of NF-kappaB-inducing kinase activity	13	6	2258	6	4023	0.0311728	0.0439037
GO:0046716	biological_process	muscle cell cellular homeostasis	6	6	2258	6	4023	0.0311728	0.0439037
GO:1901653	biological_process	cellular response to peptide	8	6	2258	6	4023	0.0311728	0.0439037
GO:0008156	biological_process	negative regulation of DNA replication	11	6	2258	6	4023	0.0311728	0.0439037
GO:0047497	biological_process	mitochondrion transport along microtubule	9	6	2258	6	4023	0.0311728	0.0439037
GO:0036120	biological_process	cellular response to platelet-derived growth factor stimulus	8	6	2258	6	4023	0.0311728	0.0439037
GO:0039702	biological_process	viral budding via host ESCRT complex	9	6	2258	6	4023	0.0311728	0.0439037
GO:0042517	biological_process	positive regulation of tyrosine phosphorylation of Stat3 pro	12	6	2258	6	4023	0.0311728	0.0439037
GO:0006641	biological_process	triglyceride metabolic process	8	6	2258	6	4023	0.0311728	0.0439037
GO:0060976	biological_process	coronary vasculature development	9	6	2258	6	4023	0.0311728	0.0439037
GO:0060216	biological_process	definitive hemopoiesis	7	6	2258	6	4023	0.0311728	0.0439037
GO:0006750	biological_process	glutathione biosynthetic process	9	6	2258	6	4023	0.0311728	0.0439037
GO:0006915	biological_process	apoptotic process	7	136	2258	219	4023	0.0384786	0.045802
GO:0006511	biological_process	ubiquitin-dependent protein catabolic process	9	34	2258	49	4023	0.0395789	0.0466601
GO:0010629	biological_process	negative regulation of gene expression	8	29	2258	41	4023	0.0394727	0.0466841
GO:0016236	biological_process	macroautophagy	7	22	2258	30	4023	0.0403053	0.0473652
GO:0030512	biological_process	negative regulation of transforming growth factor beta recep	12	18	2258	24	4023	0.045596	0.0483475
GO:0070301	biological_process	cellular response to hydrogen peroxide	8	18	2258	24	4023	0.045596	0.0483475
GO:0046718	biological_process	viral entry into host cell	7	25	2258	35	4023	0.0463622	0.0486012
GO:0030198	biological_process	extracellular matrix organization	6	56	2258	85	4023	0.0415064	0.0486218
GO:0042981	biological_process	regulation of apoptotic process	8	60	2258	92	4023	0.0463292	0.0487051
GO:0007219	biological_process	Notch signaling pathway	8	30	2258	43	4023	0.046983	0.0491125
GO:0031124	biological_process	mRNA 3'-end processing	11	16	2258	21	4023	0.0479477	0.0499794
GO:0030097	biological_process	hemopoiesis	6	16	2258	21	4023	0.0479477	0.0499794
GO:0005634	cellular_component	nucleus	9	856	2258	1324	4023	1.08427e-14	2.00048e-12
GO:0016020	cellular_component	membrane	3	570	2258	855	4023	1.06389e-12	7.85153e-11
GO:0005654	cellular_component	nucleoplasm	11	547	2258	818	4023	1.62739e-12	1.00084e-10
GO:0005737	cellular_component	cytoplasm	7	929	2258	1490	4023	5.81883e-10	3.06735e-08
GO:0005829	cellular_component	cytosol	9	648	2258	1027	4023	9.71963e-08	3.98505e-06
GO:0030529	cellular_component	ribonucleoprotein complex	7	59	2258	69	4023	1.46157e-07	4.9029e-06
GO:0005730	cellular_component	nucleolus	11	199	2258	284	4023	4.09055e-07	1.25785e-05
GO:0005925	cellular_component	focal adhesion	6	133	2258	182	4023	1.03963e-06	2.74017e-05
GO:0070062	cellular_component	extracellular vesicular exosome	7	583	2258	941	4023	2.10946e-05	0.000311357
GO:0005667	cellular_component	transcription factor complex	7	44	2258	54	4023	7.26665e-05	0.000837936
GO:0043234	cellular_component	protein complex	4	111	2258	158	4023	0.000142405	0.0014202
GO:0010494	cellular_component	cytoplasmic stress granule	10	17	2258	18	4023	0.000450137	0.00377501
GO:0005622	cellular_component	intracellular	5	219	2258	338	4023	0.000443705	0.00380761
GO:0071013	cellular_component	catalytic step 2 spliceosome	9	30	2258	36	4023	0.000516336	0.00414191
GO:0016607	cellular_component	nuclear speck	14	47	2258	61	4023	0.000511727	0.00419616
GO:0005681	cellular_component	spliceosomal complex	8	34	2258	43	4023	0.00138982	0.00840725
GO:0036464	cellular_component	cytoplasmic ribonucleoprotein granule	9	11	2258	11	4023	0.0017229	0.00963259
GO:0045121	cellular_component	membrane raft	5	52	2258	71	4023	0.00205061	0.0108096
GO:0042470	cellular_component	melanosome	12	32	2258	42	4023	0.0055352	0.0174572
GO:0043231	cellular_component	intracellular membrane-bounded organelle	8	122	2258	187	4023	0.00591817	0.018048
GO:0022627	cellular_component	cytosolic small ribosomal subunit	12	22	2258	27	4023	0.00523874	0.0184104
GO:0008180	cellular_component	COP9 signalosome	11	9	2258	9	4023	0.00548936	0.0191092
GO:0005789	cellular_component	endoplasmic reticulum membrane	11	144	2258	225	4023	0.00829047	0.0238999
GO:0005791	cellular_component	rough endoplasmic reticulum	10	11	2258	12	4023	0.0100604	0.0241058
GO:0031965	cellular_component	nuclear membrane	12	51	2258	73	4023	0.0107478	0.0244811
GO:0000790	cellular_component	nuclear chromatin	13	36	2258	49	4023	0.00909026	0.0248467
GO:0009986	cellular_component	cell surface	5	81	2258	121	4023	0.00901641	0.0250154
GO:0045111	cellular_component	intermediate filament cytoskeleton	10	22	2258	28	4023	0.0115328	0.0253311
GO:0015629	cellular_component	actin cytoskeleton	10	52	2258	75	4023	0.0126232	0.0270812
GO:0005778	cellular_component	peroxisomal membrane	12	15	2258	18	4023	0.0150504	0.0308533
GO:0043209	cellular_component	myelin sheath	5	49	2258	71	4023	0.0173324	0.0310468
GO:0016281	cellular_component	eukaryotic translation initiation factor 4F complex	9	7	2258	7	4023	0.017476	0.0311529
GO:0016581	cellular_component	NuRD complex	14	7	2258	7	4023	0.017476	0.0311529
GO:0030496	cellular_component	midbody	5	30	2258	41	4023	0.0183836	0.0314054
GO:0005776	cellular_component	autophagic vacuole	10	12	2258	14	4023	0.0206298	0.0341363
GO:0000794	cellular_component	condensed nuclear chromosome	12	12	2258	14	4023	0.0206298	0.0341363
GO:0005886	cellular_component	plasma membrane	5	410	2258	687	4023	0.0215664	0.0346
GO:0055037	cellular_component	recycling endosome	10	22	2258	29	4023	0.022618	0.0359744
GO:0005783	cellular_component	endoplasmic reticulum	9	156	2258	251	4023	0.0268934	0.0401768
GO:0000407	cellular_component	pre-autophagosomal structure	9	9	2258	10	4023	0.0272129	0.0404902
GO:0035861	cellular_component	site of double-strand break	11	9	2258	10	4023	0.0272129	0.0404902
GO:0005905	cellular_component	coated pit	5	13	2258	16	4023	0.0340988	0.0415263
GO:0015935	cellular_component	small ribosomal subunit	11	15	2258	19	4023	0.0344986	0.0416013
GO:0005623	cellular_component	cell	3	23	2258	31	4023	0.0296925	0.0427989
GO:0030014	cellular_component	CCR4-NOT complex	7	6	2258	6	4023	0.0311728	0.0439037
GO:0000974	cellular_component	Prp19 complex	5	6	2258	6	4023	0.0311728	0.0439037
GO:0030863	cellular_component	cortical cytoskeleton	11	6	2258	6	4023	0.0311728	0.0439037
GO:0042582	cellular_component	azurophil granule	13	6	2258	6	4023	0.0311728	0.0439037
GO:0030122	cellular_component	AP-2 adaptor complex	13	6	2258	6	4023	0.0311728	0.0439037
GO:0010369	cellular_component	chromocenter	12	6	2258	6	4023	0.0311728	0.0439037
GO:0005759	cellular_component	mitochondrial matrix	11	67	2258	103	4023	0.0392959	0.0466244
GO:0005769	cellular_component	early endosome	10	43	2258	64	4023	0.0461157	0.0486191
GO:0016323	cellular_component	basolateral plasma membrane	6	32	2258	46	4023	0.0431192	0.0495669
GO:0005794	cellular_component	Golgi apparatus	9	141	2258	229	4023	0.0498397	0.0498397
GO:0044822	molecular_function	poly(A) RNA binding	7	353	2258	478	4023	1.29523e-17	4.77941e-15
GO:0005515	molecular_function	protein binding	4	1599	2258	2647	4023	2.27524e-14	2.79855e-12
GO:0031625	molecular_function	ubiquitin protein ligase binding	7	83	2258	101	4023	1.96442e-08	9.0609e-07
GO:0003723	molecular_function	RNA binding	6	137	2258	184	4023	1.08186e-07	3.99205e-06
GO:0019899	molecular_function	enzyme binding	5	90	2258	117	4023	1.66356e-06	3.83659e-05
GO:0005524	molecular_function	ATP binding	9	246	2258	366	4023	3.74249e-06	7.2683e-05
GO:0000166	molecular_function	nucleotide binding	5	97	2258	129	4023	4.00202e-06	7.38372e-05
GO:0003676	molecular_function	nucleic acid binding	5	153	2258	216	4023	3.60848e-06	7.39738e-05
GO:0003682	molecular_function	chromatin binding	4	78	2258	101	4023	6.40067e-06	0.000112469
GO:0000980	molecular_function	RNA polymerase II distal enhancer sequence-specific DNA bind	11	23	2258	24	4023	1.8062e-05	0.000277703
GO:0003677	molecular_function	DNA binding	6	219	2258	333	4023	0.000117551	0.00123932
GO:0008134	molecular_function	transcription factor binding	5	70	2258	94	4023	0.000153722	0.00149272
GO:0003700	molecular_function	sequence-specific DNA binding transcription factor activity	4	109	2258	159	4023	0.000728782	0.00527295
GO:0031492	molecular_function	nucleosomal DNA binding	6	16	2258	17	4023	0.000762588	0.00541144
GO:0019901	molecular_function	protein kinase binding	7	87	2258	124	4023	0.000796091	0.0055426
GO:0032403	molecular_function	protein complex binding	5	66	2258	91	4023	0.000830585	0.00567566
GO:0003743	molecular_function	translation initiation factor activity	8	23	2258	27	4023	0.00134134	0.00853367
GO:0019904	molecular_function	protein domain specific binding	5	56	2258	77	4023	0.0018328	0.00994566
GO:0043565	molecular_function	sequence-specific DNA binding	7	68	2258	96	4023	0.0019712	0.0105417
GO:0008013	molecular_function	beta-catenin binding	5	14	2258	15	4023	0.00216703	0.011106
GO:0044212	molecular_function	transcription regulatory region DNA binding	8	36	2258	47	4023	0.00280185	0.0130871
GO:0046982	molecular_function	protein heterodimerization activity	6	78	2258	113	4023	0.00303492	0.0136571
GO:0000979	molecular_function	RNA polymerase II core promoter sequence-specific DNA bindin	11	16	2258	18	4023	0.0032622	0.0141618
GO:0005518	molecular_function	collagen binding	6	13	2258	14	4023	0.00363208	0.0148915
GO:0008022	molecular_function	protein C-terminus binding	5	48	2258	66	4023	0.00383422	0.0153785
GO:0031369	molecular_function	translation initiation factor binding	5	9	2258	9	4023	0.00548936	0.0191092
GO:0046332	molecular_function	SMAD binding	5	9	2258	9	4023	0.00548936	0.0191092
GO:0003924	molecular_function	GTPase activity	9	59	2258	85	4023	0.00783355	0.0231246
GO:0005525	molecular_function	GTP binding	9	74	2258	110	4023	0.0103052	0.0237664
GO:0003730	molecular_function	mRNA 3'-UTR binding	9	14	2258	16	4023	0.00832164	0.0238038
GO:0097110	molecular_function	scaffold protein binding	5	14	2258	16	4023	0.00832164	0.0238038
GO:0003725	molecular_function	double-stranded RNA binding	7	18	2258	22	4023	0.0108239	0.0245033
GO:0004672	molecular_function	protein kinase activity	7	81	2258	121	4023	0.00901641	0.0250154
GO:0003887	molecular_function	DNA-directed DNA polymerase activity	8	8	2258	8	4023	0.00979545	0.0260038
GO:0015297	molecular_function	antiporter activity	7	8	2258	8	4023	0.00979545	0.0260038
GO:0015171	molecular_function	amino acid transmembrane transporter activity	8	8	2258	8	4023	0.00979545	0.0260038
GO:0008143	molecular_function	poly(A) binding	9	8	2258	8	4023	0.00979545	0.0260038
GO:0008139	molecular_function	nuclear localization sequence binding	7	8	2258	8	4023	0.00979545	0.0260038
GO:0003755	molecular_function	peptidyl-prolyl cis-trans isomerase activity	6	8	2258	8	4023	0.00979545	0.0260038
GO:0000978	molecular_function	RNA polymerase II core promoter proximal region sequence-spe	11	48	2258	68	4023	0.00977232	0.0261303
GO:0003727	molecular_function	single-stranded RNA binding	7	13	2258	15	4023	0.0131549	0.0278974
GO:0003729	molecular_function	mRNA binding	8	29	2258	39	4023	0.0143942	0.0298396
GO:0003713	molecular_function	transcription coactivator activity	6	43	2258	61	4023	0.0146721	0.0302459
GO:0001103	molecular_function	RNA polymerase II repressing transcription factor binding	7	10	2258	11	4023	0.0166029	0.0310988
GO:0001102	molecular_function	RNA polymerase II activating transcription factor binding	7	7	2258	7	4023	0.017476	0.0311529
GO:0000400	molecular_function	four-way junction DNA binding	9	7	2258	7	4023	0.017476	0.0311529
GO:0046875	molecular_function	ephrin receptor binding	6	7	2258	7	4023	0.017476	0.0311529
GO:0004843	molecular_function	ubiquitin-specific protease activity	9	12	2258	14	4023	0.0206298	0.0341363
GO:0042802	molecular_function	identical protein binding	5	120	2258	189	4023	0.0213715	0.034437
GO:0016301	molecular_function	kinase activity	6	24	2258	32	4023	0.0216803	0.0346322
GO:0001228	molecular_function	RNA polymerase II transcription regulatory region sequence-s	6	14	2258	17	4023	0.0227638	0.0360508
GO:0003690	molecular_function	double-stranded DNA binding	8	29	2258	40	4023	0.0245561	0.0369844
GO:0004004	molecular_function	ATP-dependent RNA helicase activity	11	21	2258	28	4023	0.0313296	0.0398642
GO:0008094	molecular_function	DNA-dependent ATPase activity	11	9	2258	10	4023	0.0272129	0.0404902
GO:0050661	molecular_function	NADP binding	6	9	2258	10	4023	0.0272129	0.0404902
GO:0070491	molecular_function	repressing transcription factor binding	6	13	2258	16	4023	0.0340988	0.0415263
GO:0019003	molecular_function	GDP binding	9	15	2258	19	4023	0.0344986	0.0416013
GO:0003714	molecular_function	transcription corepressor activity	6	33	2258	47	4023	0.033528	0.041656
GO:0001077	molecular_function	RNA polymerase II core promoter proximal region sequence-spe	7	33	2258	47	4023	0.033528	0.041656
GO:0042826	molecular_function	histone deacetylase binding	6	26	2258	36	4023	0.0350368	0.0419759
GO:0004693	molecular_function	cyclin-dependent protein serine/threonine kinase activity	9	6	2258	6	4023	0.0311728	0.0439037
GO:0005536	molecular_function	glucose binding	6	6	2258	6	4023	0.0311728	0.0439037
GO:0000982	molecular_function	RNA polymerase II core promoter proximal region sequence-spe	6	6	2258	6	4023	0.0311728	0.0439037
GO:0042393	molecular_function	histone binding	5	24	2258	33	4023	0.0376337	0.0449412
GO:0005488	molecular_function	binding	3	65	2258	100	4023	0.0427936	0.049971
