# Supplementary material for: A computationally constructed ceRNA interaction network based on a comparison of the SHEE and SHEEC cell lines
Source: Cell Mol Biol Lett. 2016 Sep 26;21:21. doi: 10.1186/s11658-016-0022-0 (PMC5415789; doi:10.1186/s11658-016-0022-0)
Supplement: Supplementary file 9 — KEGG pathway enrichment analysis results of ceRNAs. (XLS 27 kb) [file 11658_2016_22_MOESM9_ESM.xls]

## Sheet: KEGG_enrichment
Pathway Id	pathway_name	S.gene.number	TS.gene.number	B.gene.number	TB.gene.number	pvalue	qvalue
5200	Pathways in cancer	70	2258	86	4023	5.49626e-07	4.28708e-05
4066	HIF-1 signaling pathway	22	2258	22	4023	2.89892e-06	7.53719e-05
5205	Proteoglycans in cancer	37	2258	41	4023	2.04913e-06	7.99161e-05
5166	HTLV-I infection	25	2258	27	4023	3.81082e-05	0.00074311
5206	MicroRNAs in cancer	30	2258	34	4023	5.73939e-05	0.000895344
5214	Glioma	15	2258	15	4023	0.000169324	0.00188675
5215	Prostate cancer	19	2258	20	4023	0.000155525	0.00202183
4510	Focal adhesion	38	2258	47	4023	0.000313547	0.00271741
4068	FoxO signaling pathway	21	2258	23	4023	0.000286166	0.00279011
4151	PI3K-Akt signaling pathway	48	2258	62	4023	0.000365022	0.00284717
5220	Chronic myeloid leukemia	20	2258	22	4023	0.000469671	0.0033304
5212	Pancreatic cancer	20	2258	22	4023	0.000469671	0.0033304
5211	Renal cell carcinoma	12	2258	12	4023	0.000964945	0.00578967
4722	Neurotrophin signaling pathway	21	2258	24	4023	0.00107331	0.00597988
5219	Bladder cancer	15	2258	16	4023	0.0012878	0.00669656
5218	Melanoma	15	2258	16	4023	0.0012878	0.00669656
4660	T cell receptor signaling pathway	17	2258	19	4023	0.00202433	0.0092881
4915	Estrogen signaling pathway	14	2258	15	4023	0.00216703	0.00939047
5213	Endometrial cancer	14	2258	15	4023	0.00216703	0.00939047
4810	Regulation of actin cytoskeleton	31	2258	40	4023	0.00401227	0.0136068
5142	Chagas disease	13	2258	14	4023	0.00363208	0.0141651
4550	Signaling pathways regulating pluripotency of stem cells	13	2258	14	4023	0.00363208	0.0141651
5131	Shigellosis	13	2258	14	4023	0.00363208	0.0141651
5222	Small cell lung cancer	20	2258	24	4023	0.00479169	0.015573
4110	Cell cycle	22	2258	27	4023	0.00523874	0.0157162
4380	Osteoclast differentiation	15	2258	17	4023	0.00522689	0.0163079
5230	Central carbon metabolism in cancer	12	2258	13	4023	0.00606032	0.0175076
4024	cAMP signaling pathway	17	2258	20	4023	0.00641417	0.017868
4310	Wnt signaling pathway	17	2258	20	4023	0.00641417	0.017868
4010	MAPK signaling pathway	33	2258	44	4023	0.00738907	0.0185919
5161	Hepatitis B	19	2258	23	4023	0.00722881	0.0187949
4115	p53 signaling pathway	14	2258	16	4023	0.00832164	0.020284
4014	Ras signaling pathway	30	2258	40	4023	0.0105397	0.0205524
4270	Vascular smooth muscle contraction	11	2258	12	4023	0.0100604	0.0206503
5223	Non-small cell lung cancer	11	2258	12	4023	0.0100604	0.0206503
5130	Pathogenic Escherichia coli infection	8	2258	8	4023	0.00979545	0.0231529
5321	Inflammatiory bowel disease	8	2258	8	4023	0.00979545	0.0231529
5120	Epithelial cell signaling in Helicobacter pylori infection	8	2258	8	4023	0.00979545	0.0231529
5216	Thyroid cancer	8	2258	8	4023	0.00979545	0.0231529
4730	Long-term depression	8	2258	8	4023	0.00979545	0.0231529
4910	Insulin signaling pathway	13	2258	15	4023	0.0131549	0.0250263
4912	GnRH signaling pathway	13	2258	15	4023	0.0131549	0.0250263
4150	mTOR signaling pathway	10	2258	11	4023	0.0166029	0.0259005
5164	Influenza A	19	2258	24	4023	0.0164899	0.0262492
5162	Measles	21	2258	27	4023	0.016482	0.0267833
4662	B cell receptor signaling pathway	15	2258	18	4023	0.0150504	0.0273007
4012	ErbB signaling pathway	17	2258	21	4023	0.0160755	0.0284975
4060	Cytokine-cytokine receptor interaction	17	2258	21	4023	0.0160755	0.0284975
4520	Adherens junction	17	2258	21	4023	0.0160755	0.0284975
4921	Oxytocin signaling pathway	17	2258	21	4023	0.0160755	0.0284975
3010	Ribosome	51	2258	75	4023	0.0230451	0.0315354
4932	Non-alcoholic fatty liver disease	12	2258	14	4023	0.0206298	0.0315514
4071	Sphingolipid signaling pathway	18	2258	23	4023	0.0237664	0.0319617
4015	Rap1 signaling pathway	24	2258	32	4023	0.0216803	0.0325205
3013	RNA transport	24	2258	32	4023	0.0216803	0.0325205
4650	Natural killer cell mediated cytotoxicity	14	2258	17	4023	0.0227638	0.0328811
1200	Carbon metabolism	14	2258	17	4023	0.0227638	0.0328811
5210	Colorectal cancer	14	2258	17	4023	0.0227638	0.0328811
4144	Endocytosis	19	2258	25	4023	0.0327934	0.0355262
4022	cGMP - PKG signaling pathway	15	2258	19	4023	0.0344986	0.0358786
5100	Bacterial invasion of epithelial cells	13	2258	16	4023	0.0340988	0.035942
5169	Epstein-Barr virus infection	9	2258	10	4023	0.0272129	0.0359764
3013	RNA transport	17	2258	22	4023	0.033931	0.036255
3040	Spliceosome	25	2258	34	4023	0.0279797	0.0363736
5231	Choline metabolism in cancer	11	2258	13	4023	0.032061	0.0378903
5132	Salmonella infection	11	2258	13	4023	0.032061	0.0378903
5221	Acute myeloid leukemia	11	2258	13	4023	0.032061	0.0378903
5161	Hepatitis B	11	2258	13	4023	0.032061	0.0378903
4919	Thyroid hormone signaling pathway	11	2258	13	4023	0.032061	0.0378903
4360	Axon guidance	11	2258	13	4023	0.032061	0.0378903
5203	Viral carcinogenesis	30	2258	42	4023	0.0301887	0.0386019
3420	Nucleotide excision repair	6	2258	6	4023	0.0311728	0.0392174
5034	Alcoholism	6	2258	6	4023	0.0311728	0.0392174
4720	Long-term potentiation	6	2258	6	4023	0.0311728	0.0392174
5211	Renal cell carcinoma	6	2258	6	4023	0.0311728	0.0392174
5140	Leishmaniasis	8	2258	9	4023	0.0442442	0.0454085
5145	Toxoplasmosis	8	2258	9	4023	0.0442442	0.0454085
4350	TGF-beta signaling pathway	10	2258	12	4023	0.049315	0.049315
